# Supplementary material for: Keratin 19 binds and regulates cytoplasmic HNRNPK mRNA targets in triple-negative breast cancer
Source: BMC Mol Cell Biol. 2023 Aug 17;24:26. doi: 10.1186/s12860-023-00488-z (PMC10433649; doi:10.1186/s12860-023-00488-z)
Supplement: Supplementary file 1 — Supplementary Material 1 [file 12860_2023_488_MOESM1_ESM.xlsx]

## Sheet: Sheet1
test_id	gene_id	gene	chr	star	end	sample_1	sample_2	status	mCherry	mCherry-∆NLS	log2(fold_change)	test_stat	p_value	q_value	significant	XL_All	XL_5utr	XL_intron	XL_exon	XL_coding	XL_3utr
LPP	LPP	LPP	chr3	187868993	188608460	q1	q2	OK	2.35692	0.4742	-2.31333	-2.3817	0.02875	0.96035	no	40856440307	-	33124826057	7731614250	753440616	6978173634
NUCKS1	NUCKS1	NUCKS1	chr1	205681946	205719372	q1	q2	OK	73.047	38.0765	-0.939924	-1.85991	0.0665	0.96035	no	10696004649	-	3497009692	7198994957	617073166	6581921791
INO80D	INO80D	INO80D	chr2	206858444	206950906	q1	q2	NOTEST	0.703026	0.845681	0.266535	0	1	1	no	9723439668	-	3103669167	6412901382	620718371	5792183011
PTPN14	PTPN14	PTPN14	chr1	214522038	214725024	q1	q2	OK	16.8068	11.5878	-0.536441	-0.99183	0.32565	0.96035	no	29832111002	-	23181120721	5792284700	429115575	5363169125
ABL2	ABL2	ABL2	chr1	179068461	179198819	q1	q2	OK	12.474	9.6022	-0.377482	-0.526285	0.5424	0.960532	no	14328899509	-	8061259387	6267640122	1074505213	5193134909
BMPR2	BMPR2	BMPR2	chr2	203241049	203432474	q1	q2	OK	2.7755	1.25083	-1.14986	-1.40608	0.1584	0.96035	no	11998869603	-	6709853811	5289015792	203332372	5085683420
UHMK1	UHMK1	UHMK1	chr1	162466963	162499419	q1	q2	OK	18.0684	5.92098	-1.60956	-2.59929	0.0128	0.96035	no	5524771360	-	649904201	4874867159	-	4874867159
QKI	QKI	QKI	chr6	163835674	163999628	q1	q2	OK	15.9152	8.34013	-0.932261	-1.59162	0.10515	0.96035	no	13115878093	-	8196155500	4919722593	163984672	4755737921
PANK3	PANK3	PANK3	chr5	167982627	168006614	q1	q2	OK	20.6603	5.8451	-1.82156	-2.44869	0.0212	0.96035	no	6551407064	-	1847932447	4703474617	167993097	4535481520
RRP15	RRP15	RRP15	chr1	218458628	218511325	q1	q2	OK	9.70059	6.01246	-0.690116	-1.0434	0.2926	0.96035	no	7647370650	-	3932757432	3714613218	-	3714613218
POU2F1	POU2F1	POU2F1	chr1	167190065	167396582	q1	q2	OK	1.48397	0.270648	-2.45498	-2.12842	0.0659	0.96035	no	12381179328	167298355	8363918856	3849875132	-	3682576777
CHML	CHML	CHML	chr1	241695433	241803701	q1	q2	OK	17.7383	5.68431	-1.64181	-2.35592	0.02595	0.96035	no	4110515281	-	-	4110515281	483595573	3626919708
FBXO28	FBXO28	FBXO28	chr1	224301788	224349749	q1	q2	OK	9.29487	8.20709	-0.179564	-0.262872	0.78455	0.97701	no	5832781996	-	2018889691	3813892305	224321914	3589570391
ELK4	ELK4	ELK4	chr1	205577070	205602000	q1	q2	OK	6.08707	2.2489	-1.43653	-1.78463	0.06355	0.96035	no	5139673069	-	1439175609	3700497460	205588170	3494909290
MDM4	MDM4	MDM4	chr1	204485506	204527248	q1	q2	OK	1.99241	1.51166	-0.398383	-0.457009	0.64175	0.967991	no	5317539075	-	1840626904	3476912171	-	3476912171
SFT2D2	SFT2D2	SFT2D2	chr1	168195254	168212088	q1	q2	NOTEST	0.657948	1.04382	0.665832	0	1	1	no	4037126353	-	840996769	3196129584	-	3196129584
MKLN1	MKLN1	MKLN1	chr7	130794854	131181398	q1	q2	OK	4.32039	2.37157	-0.865319	-1.12644	0.24885	0.96035	no	14028599504	-	10487139482	3541460022	393217035	3148242987
WDR26	WDR26	WDR26	chr1	224572844	224622001	q1	q2	OK	15.2626	13.2654	-0.202335	-0.340219	0.7324	0.973234	no	8983589379	224589781	5614949019	3368640360	-	3144050579
TOR1AIP1	TOR1AIP1	TOR1AIP1	chr1	179851176	179889212	q1	q2	OK	32.3746	15.0847	-1.10178	-1.79723	0.06905	0.96035	no	5396472541	-	2338338244	3058134297	-	3058134297
RC3H1	RC3H1	RC3H1	chr1	173900221	173962210	q1	q2	OK	2.20283	2.3651	0.102543	0.127082	0.8983	0.988122	no	8175106585	-	5218737658	2956368927	-	2956368927
MAP3K2	MAP3K2	MAP3K2	chr2	128056244	128100805	q1	q2	OK	5.1379	2.46073	-1.0621	-1.47865	0.149	0.96035	no	6019832209	128100730	2818267507	3201564702	128075280	2945388692
DIEXF	DIEXF	DIEXF	chr1	210001311	210030910	q1	q2	OK	4.76627	3.44594	-0.46796	-0.642395	0.52405	0.96035	no	4200464175	-	1260086753	2940377422	-	2940377422
HIPK2	HIPK2	HIPK2	chr7	139246315	139477693	q1	q2	OK	12.3347	7.97863	-0.628512	-1.13119	0.2529	0.96035	no	9335167393	-	5992871916	3203037789	417997697	2785040092
CDK6	CDK6	CDK6	chr7	92234234	92546501	q1	q2	OK	10.7868	3.88987	-1.47147	-2.30996	0.0253	0.96035	no	11355131649	-	8587964763	2767166886	-	2767166886
CREB1	CREB1	CREB1	chr2	208394615	208490055	q1	q2	OK	4.23249	2.24272	-0.916255	-1.09713	0.25645	0.96035	no	8337773938	-	5627758314	2710015624	-	2710015624
ENAH	ENAH	ENAH	chr1	225674533	225840845	q1	q2	OK	11.7682	5.3384	-1.14042	-1.92533	0.0512	0.96035	no	11061119006	-	8352925802	2708193204	-	2708193204
NABP1	NABP1	NABP1	chr2	192542797	192553248	q1	q2	OK	15.5903	14.9663	-0.0589259	-0.0897533	0.9244	0.989725	no	3658496366	-	962736074	2695760292	-	2695760292
RAPH1	RAPH1	RAPH1	chr2	204298404	204400058	q1	q2	OK	8.53077	3.81122	-1.16243	-1.59312	0.0906	0.96035	no	9195149400	-	5517591356	3677558044	1021630179	2655927865
SLC7A11	SLC7A11	SLC7A11	chr4	138948576	139163503	q1	q2	OK	16.7171	6.12371	-1.44885	-2.39558	0.0177	0.96035	no	7929480161	-	5286791455	2642688706	-	2642688706
CBL	CBL	CBL	chr11	119076985	119178859	q1	q2	OK	4.43349	4.61171	0.0568593	0.0847658	0.93225	0.989751	no	6195775225	-	3216477688	2979297537	357457026	2621840511
MLEC	MLEC	MLEC	chr12	121124926	121139667	q1	q2	OK	48.3101	50.8829	0.0748567	0.147003	0.88555	0.987597	no	3028400952	-	242258967	2665007641	121134201	2543873440
LANCL1	LANCL1	LANCL1	chr2	211189435	211341499	q1	q2	OK	8.36436	2.72123	-1.62	-1.87639	0.073	0.96035	no	5282641735	-	2747066917	2535574818	-	2535574818
SETD7	SETD7	SETD7	chr4	140417088	140477923	q1	q2	OK	9.87811	7.4102	-0.414722	-0.590732	0.5014	0.96035	no	3651337472	-	1123599349	2527738123	-	2527738123
LRRC58	LRRC58	LRRC58	chr3	120043575	120068186	q1	q2	OK	16.0137	3.21928	-2.3145	-3.37507	0.00195	0.304616	no	3601511269	-	960478290	2641032979	120053774	2520979205
POGK	POGK	POGK	chr1	166808723	166823709	q1	q2	OK	22.4019	20.6234	-0.119335	-0.194136	0.8419	0.982438	no	3336406785	-	667261458	2669145327	166819095	2502326232
SLC41A1	SLC41A1	SLC41A1	chr1	205758220	205782324	q1	q2	OK	15.8032	9.80276	-0.688954	-1.06147	0.27595	0.96035	no	4115228966	-	1440350467	2674878499	205764044	2469114455
PAFAH1B2	PAFAH1B2	PAFAH1B2	chr11	117014999	117048889	q1	q2	OK	32.2191	30.5819	-0.0752395	-0.128863	0.89845	0.988122	no	3979217632	-	1170263614	2808954018	351108470	2457845548
HNRNPU	HNRNPU	HNRNPU	chr1	245013601	245027827	q1	q2	OK	212.942	174.971	-0.283344	-0.587637	0.53875	0.96035	no	4655354888	-	1225100994	3430253894	980084378	2450169516
MBNL1	MBNL1	MBNL1	chr3	151980404	152183569	q1	q2	OK	29.8455	11.8303	-1.33502	-2.17993	0.03135	0.96035	no	21291893338	304035058	18400811178	2891082160	152132754	2434914348
PTBP3	PTBP3	PTBP3	chr9	114758831	115112545	q1	q2	OK	14.008	7.93398	-0.820136	-1.2036	0.2188	0.96035	no	6210576713	-	3335927724	2874648989	459999966	2414649023
MCL1	MCL1	MCL1	chr1	150521844	150552214	q1	q2	OK	124.004	77.3251	-0.681382	-1.3335	0.1809	0.96035	no	2559329551	-	-	2559329551	150551713	2408777838
PHC3	PHC3	PHC3	chr3	169805367	169899537	q1	q2	OK	4.01432	1.95623	-1.03708	-1.41948	0.15125	0.96035	no	7133464261	-	3906738535	3226725726	849235354	2377490372
RASAL2	RASAL2	RASAL2	chr1	178060642	178448648	q1	q2	OK	9.06831	4.83172	-0.908297	-1.41196	0.14755	0.96035	no	40284036259	178063347	37607760943	2676275316	178423751	2319788218
EXOC8	EXOC8	EXOC8	chr1	231468476	231473618	q1	q2	OK	5.44531	5.85517	0.104698	0.13829	0.89005	0.988122	no	2546173590	-	-	2546173590	231472101	2314701489
C1orf198	C1orf198	C1orf198	chr1	230972864	231005335	q1	q2	OK	21.4794	16.0018	-0.424717	-0.665258	0.5046	0.96035	no	3233696272	-	923951884	2309744388	-	2309744388
GATAD2B	GATAD2B	GATAD2B	chr1	153777202	153895451	q1	q2	OK	4.48336	3.45215	-0.377084	-0.500858	0.5897	0.965558	no	6152931788	-	3538648030	2614283758	307574909	2306708849
PHACTR2	PHACTR2	PHACTR2	chr6	143929316	144152322	q1	q2	OK	3.8912	1.6812	-1.21072	-1.50351	0.12505	0.96035	no	8787700888	-	6481318383	2306382505	-	2306382505
ACSL3	ACSL3	ACSL3	chr2	223725731	223808119	q1	q2	OK	27.3659	15.5937	-0.811415	-1.31946	0.18465	0.96035	no	7608532544	-	4922889626	2685642918	447567200	2238075718
CSNK1A1	CSNK1A1	CSNK1A1	chr5	148875456	148931115	q1	q2	OK	108.406	82.4663	-0.394574	-0.739914	0.44775	0.96035	no	7444595904	-	5062547864	2530948012	297830396	2233117616
RQCD1	RQCD1	RQCD1	chr2	219433302	219461158	q1	q2	OK	11.117	15.2089	0.452148	0.624199	0.51795	0.96035	no	4389040826	-	1974992566	2633500655	438900130	2194600525
LCOR	LCOR	LCOR	chr10	98592016	98724198	q1	q2	OK	3.39587	1.2106	-1.48806	-1.68527	0.09815	0.96035	no	8585097216	-	5820843199	2171714442	-	2171714442
GCLM	GCLM	GCLM	chr1	94350755	94375154	q1	q2	OK	39.0473	26.2075	-0.575246	-1.0312	0.2903	0.96035	no	3396816621	-	1037983110	2358833511	188724692	2170108819
TOR1AIP2	TOR1AIP2	TOR1AIP2	chr1	179809101	179846941	q1	q2	OK	12.8141	7.64488	-0.745168	-1.18835	0.21425	0.96035	no	6833426607	-	4495849553	2337577054	179820223	2157756831
UBXN7	UBXN7	UBXN7	chr3	196080368	196159345	q1	q2	OK	9.75706	7.21004	-0.43644	-0.614634	0.512	0.96035	no	4118261706	-	1961370790	2156890916	-	2156890916
SPCS3	SPCS3	SPCS3	chr4	177241089	177253396	q1	q2	OK	32.9603	15.1546	-1.12097	-1.87521	0.06535	0.96035	no	3013240654	-	708979391	2304261263	177245380	2127015883
VMA21	VMA21	VMA21	chrX	150565656	150577836	q1	q2	OK	10.0215	8.47213	-0.242298	-0.348292	0.72035	0.971862	no	2559761244	-	451705930	2108055314	-	2108055314
CCSAP	CCSAP	CCSAP	chr1	229456751	229478688	q1	q2	OK	3.34735	5.5886	0.739466	0.877769	0.38355	0.96035	no	3441960980	-	1147358114	2294602866	229478069	2065124797
ABI2	ABI2	ABI2	chr2	204192961	204296896	q1	q2	OK	7.63415	4.97987	-0.616358	-0.860684	0.3725	0.96035	no	8987564630	-	6740316188	2247248442	204267384	2042981058
NFAT5	NFAT5	NFAT5	chr16	69599868	69738569	q1	q2	OK	4.70681	2.11885	-1.15147	-1.61774	0.107	0.96035	no	6481059986	-	4040435596	2440624390	418315108	2022309282
FAM126B	FAM126B	FAM126B	chr2	201838440	201936392	q1	q2	NOTEST	1.08432	0.446245	-1.28088	0	1	1	no	5450598817	-	3432170446	2018428371	-	2018428371
PAWR	PAWR	PAWR	chr12	79985744	80084790	q1	q2	OK	161.426	74.2872	-1.11968	-2.0816	0.0371	0.96035	no	7201739946	-	4722280797	1999599060	-	1999599060
PPTC7	PPTC7	PPTC7	chr12	110972236	111021064	q1	q2	OK	10.0452	5.87765	-0.77319	-1.00826	0.3144	0.96035	no	2663513102	-	666001338	1997511764	-	1997511764
NR3C1	NR3C1	NR3C1	chr5	142657495	142815077	q1	q2	OK	29.8252	15.2855	-0.964371	-1.69629	0.0923	0.96035	no	13842985070	-	11560381452	2282603618	285369953	1997233665
ZBTB41	ZBTB41	ZBTB41	chr1	197122813	197169672	q1	q2	OK	3.60315	1.67619	-1.10407	-1.33555	0.1944	0.96035	no	4337053277	-	1971503603	2365549674	394297595	1971252079
RAN	RAN	RAN	chr12	131356538	131362223	q1	q2	OK	202.44	272.94	0.431089	0.877838	0.359	0.96035	no	2364492471	-	-	2364492471	394074465	1970418006
PIK3CA	PIK3CA	PIK3CA	chr3	178866310	178952497	q1	q2	OK	4.68039	2.29536	-1.02791	-1.04642	0.29865	0.96035	no	5188487063	-	3219992209	1968494854	-	1968494854
TTL	TTL	TTL	chr2	113239742	113290222	q1	q2	OK	12.4174	10.2542	-0.276147	-0.421091	0.6681	0.967994	no	3171783873	-	1019341051	2152442822	226512519	1925930303
PEA15	PEA15	PEA15	chr1	160171988	160185166	q1	q2	OK	188.703	268.313	0.5078	1.02605	0.3183	0.96035	no	2723098915	-	800889817	1922209098	-	1922209098
GLS	GLS	GLS	chr2	191745546	191830270	q1	q2	OK	16.6971	9.79198	-0.769924	-1.14457	0.25245	0.96035	no	9397351435	-	7479364174	1917987261	-	1917987261
ZBTB37	ZBTB37	ZBTB37	chr1	173837492	173855774	q1	q2	OK	0.557404	2.82324	2.34056	1.28493	0.1544	0.96035	no	2260203402	-	173847761	2086355641	173840005	1912515636
CPEB4	CPEB4	CPEB4	chr5	173315330	173387994	q1	q2	OK	5.8186	3.94224	-0.561658	-0.788318	0.42375	0.96035	no	5374156861	519948305	2773657340	2600499521	173317429	1907233787
HDGF	HDGF	HDGF	chr1	156711898	156722240	q1	q2	OK	531.485	717.992	0.433938	0.88472	0.3628	0.96035	no	2820849494	156712942	783583708	2193978728	156714906	1880550880
EIF5A2	EIF5A2	EIF5A2	chr3	170606203	170626426	q1	q2	OK	8.13341	3.45679	-1.23443	-1.59334	0.1125	0.96035	no	2559169099	-	682467229	1876701870	-	1876701870
CBX5	CBX5	CBX5	chr12	54624730	54673915	q1	q2	OK	17.3717	10.4665	-0.730953	-1.31851	0.17615	0.96035	no	2568028836	-	601296131	1966732705	109285806	1857446899
AFF4	AFF4	AFF4	chr5	132211070	132299354	q1	q2	OK	17.9685	11.5985	-0.631535	-1.12543	0.25895	0.96035	no	6744572015	-	4629106793	2247728060	396733407	1850994653
LARP1	LARP1	LARP1	chr5	154092461	154197167	q1	q2	OK	31.9889	29.3245	-0.125464	-0.23654	0.8101	0.980793	no	5396171561	-	3083271016	2312900545	462560845	1850339700
GALNT10	GALNT10	GALNT10	chr5	153570294	153825382	q1	q2	OK	32.0823	30.6362	-0.066543	-0.122891	0.90255	0.988122	no	14754337556	-	12908885247	1845452309	-	1845452309
TRIM33	TRIM33	TRIM33	chr1	114935398	115053781	q1	q2	OK	5.94845	2.00501	-1.56891	-2.02947	0.0402	0.96035	no	7588330300	-	5749317946	1839012354	-	1839012354
ZNF678	ZNF678	ZNF678	chr1	227751219	227865144	q1	q2	OK	2.58515	0.195245	-3.72689	-1.81673	0.0702	0.96035	no	6834289947	-	4783680785	2050609162	227843029	1822766133
PBX1	PBX1	PBX1	chr1	164528596	164821060	q1	q2	OK	0.78307	1.61308	1.04261	0.946794	0.35375	0.96035	no	16299106003	-	14156684099	1813038723	-	1813038723
SDE2	SDE2	SDE2	chr1	226170402	226187066	q1	q2	OK	15.3601	10.8253	-0.504777	-0.745554	0.45435	0.96035	no	2487921211	-	678545849	1809375362	-	1809375362
QSOX1	QSOX1	QSOX1	chr1	180123967	180169859	q1	q2	OK	84.8243	118.093	0.477373	0.88029	0.364	0.96035	no	7205947965	-	4863772707	2342175258	540483943	1801691315
CNOT6	CNOT6	CNOT6	chr5	179921398	180005405	q1	q2	OK	8.35343	2.46715	-1.75953	-2.2021	0.03885	0.96035	no	4859550822	-	2879529118	1980021704	179996127	1800025577
OTUD7B	OTUD7B	OTUD7B	chr1	149912228	149982686	q1	q2	OK	5.8537	6.38576	0.125508	0.176997	0.8603	0.984337	no	4198363119	-	2399401743	1798961376	-	1798961376
WWTR1	WWTR1	WWTR1	chr3	149235021	149421060	q1	q2	OK	46.9082	35.2998	-0.41018	-0.762672	0.43505	0.96035	no	11796059677	-	8510969460	1940135863	149290699	1790845164
NEK7	NEK7	NEK7	chr1	198126107	198291548	q1	q2	OK	19.6489	7.54568	-1.38073	-1.99599	0.0507	0.96035	no	17444006398	-	15461130810	1982875588	198262133	1784613455
EEA1	EEA1	EEA1	chr12	93166284	93323107	q1	q2	OK	9.82308	1.98757	-2.30517	-2.98015	0.00945	0.96035	no	5033560523	-	3170107899	1863452624	93258733	1770193891
SMAD5	SMAD5	SMAD5	chr5	135465202	135518422	q1	q2	OK	7.95392	3.24556	-1.2932	-1.76485	0.0629	0.96035	no	3658664224	-	1761441962	1897222262	135508242	1761714020
PHF6	PHF6	PHF6	chrX	133507341	133562822	q1	q2	OK	9.12533	5.49399	-0.732024	-0.973458	0.3245	0.96035	no	3338656971	-	1468807613	1869849358	133559326	1736290032
MOB1A	MOB1A	MOB1A	chr2	74383210	74405995	q1	q2	OK	60.0134	41.0397	-0.548264	-0.826047	0.393	0.96035	no	2305928907	-	446365285	1859563622	148780534	1710783088
AKT3	AKT3	AKT3	chr1	243419306	244006886	q1	q2	OK	7.81902	1.9885	-1.97531	-1.45582	0.11585	0.96035	no	26581678984	-	24632155003	1949523981	243858925	1705665056
LPGAT1	LPGAT1	LPGAT1	chr1	211916798	212004114	q1	q2	OK	13.1248	5.0883	-1.36704	-2.10347	0.04065	0.96035	no	6146657449	-	4451298814	1695358635	-	1695358635
SLC30A1	SLC30A1	SLC30A1	chr1	211748380	211752099	q1	q2	OK	12.9015	13.3354	0.0477248	0.0591206	0.9506	0.991762	no	1905721859	-	-	1905721859	211749215	1693972644
ZBTB44	ZBTB44	ZBTB44	chr11	130096573	130184607	q1	q2	OK	8.95175	5.74782	-0.639156	-0.968197	0.3304	0.96035	no	6246642899	-	4555337067	1691305832	-	1691305832
TMPO	TMPO	TMPO	chr12	98906750	98944157	q1	q2	OK	105.735	48.9851	-1.11004	-2.05398	0.041	0.96035	no	4056238782	-	1780705392	2275533390	593572804	1681960586
RIF1	RIF1	RIF1	chr2	152266396	152333860	q1	q2	OK	10.2973	1.59017	-2.695	-3.39646	0.00415	0.558867	no	5026500222	-	1979964015	2589494492	913813413	1675681079
PIKFYVE	PIKFYVE	PIKFYVE	chr2	209130990	209223475	q1	q2	OK	2.89295	1.00779	-1.52134	-1.52333	0.09675	0.96035	no	8576704599	-	6693713854	1882990745	209216141	1673774604
LGALS8	LGALS8	LGALS8	chr1	236681513	236767841	q1	q2	OK	23.1366	18.5326	-0.320111	-0.487625	0.6141	0.965558	no	4024002211	236686970	2130321800	1893680411	-	1656993441
NCKAP1	NCKAP1	NCKAP1	chr2	183789578	183903586	q1	q2	OK	34.9498	13.996	-1.32027	-2.22333	0.02585	0.96035	no	11030009865	-	8640630600	2389379265	735363352	1654015913
DNAJC10	DNAJC10	DNAJC10	chr2	183580767	183644750	q1	q2	OK	17.0117	6.46032	-1.39685	-2.10321	0.03825	0.96035	no	3856153858	-	2203308223	1652845635	-	1652845635
LATS1	LATS1	LATS1	chr6	149979288	150039392	q1	q2	OK	10.4363	4.50509	-1.21199	-1.37671	0.1628	0.96035	no	6300009638	-	3900212721	2399796917	750002392	1649794525
FIGN	FIGN	FIGN	chr2	164464117	164592513	q1	q2	OK	2.30631	2.79915	0.279404	0.291025	0.7663	0.974282	no	14807162670	-	13162529207	1644633463	-	1644633463
IDS	IDS	IDS	chrX	148560294	148586884	q1	q2	OK	37.4246	28.3899	-0.398608	-0.590173	0.4908	0.96035	no	3119996119	-	1485812012	1634184107	-	1634184107
FKTN	FKTN	FKTN	chr9	108320410	108403399	q1	q2	OK	2.30932	1.68206	-0.457239	-0.513204	0.5811	0.965558	no	3251464785	108337238	1517125958	1734338827	-	1626001589
CAB39	CAB39	CAB39	chr2	231577556	231685790	q1	q2	OK	20.4798	16.1243	-0.344969	-0.535655	0.5922	0.965558	no	8106990171	-	6253530602	1853459569	231663580	1621795989
ATF6	ATF6	ATF6	chr1	161736033	161933860	q1	q2	OK	6.06336	4.11382	-0.55964	-0.77162	0.4299	0.96035	no	8901688541	-	7120616325	1781072216	161762018	1619310198
PLEKHA3	PLEKHA3	PLEKHA3	chr2	179059207	179672150	q1	q2	OK	6.80774	3.96127	-0.781213	-0.451842	0.66875	0.967994	no	1973093228	-	358713767	1614379461	-	1614379461
CANX	CANX	CANX	chr5	179125929	179158639	q1	q2	OK	248.184	230.294	-0.107928	-0.222566	0.81855	0.980848	no	3224661909	-	1612250769	1612411140	-	1612411140
C5orf24	C5orf24	C5orf24	chr5	134181369	134195425	q1	q2	OK	10.0423	10.1294	0.0124627	0.0176949	0.98565	0.995286	no	1878696779	-	268375907	1610320872	-	1610320872
ZMAT3	ZMAT3	ZMAT3	chr3	178735010	178789656	q1	q2	OK	0.799173	1.46015	0.869534	0.844992	0.392	0.96035	no	2144994557	-	536339122	1608655435	-	1608655435
TAF5L	TAF5L	TAF5L	chr1	229728865	229761794	q1	q2	OK	12.818	17.1244	0.417879	0.603668	0.53125	0.96035	no	3446118671	-	1837978796	1608139875	-	1608139875
FBXO30	FBXO30	FBXO30	chr6	145946439	146285233	q1	q2	OK	13.8244	8.75543	-0.658966	-0.865914	0.3821	0.96035	no	3214712927	-	1461284225	1753428702	146126382	1607302320
PEG10	PEG10	PEG10	chr7	94285636	94299006	q1	q2	OK	27.6657	13.9262	-0.990295	-1.72903	0.0848	0.96035	no	1791622485	-	188580212	1603042273	-	1603042273
HNRNPA3	HNRNPA3	HNRNPA3	chr2	178077421	178088685	q1	q2	OK	41.3719	29.0759	-0.508829	-0.950348	0.3309	0.96035	no	2137020002	-	534240868	1602779134	-	1602779134
AGFG1	AGFG1	AGFG1	chr2	228336847	228425938	q1	q2	OK	4.48349	2.10143	-1.09325	-1.38267	0.16305	0.96035	no	7536930655	-	5709574605	1827356050	228398313	1598957737
RHBDD1	RHBDD1	RHBDD1	chr2	227700670	227863923	q1	q2	OK	3.29191	1.14708	-1.52096	-1.45778	0.1544	0.96035	no	12984737628	-	11161970905	1822766723	227729444	1595037279
UBASH3B	UBASH3B	UBASH3B	chr11	122526397	122685187	q1	q2	OK	29.9963	24.7296	-0.278549	-0.516003	0.6056	0.965558	no	16796590909	122526704	14588654265	2207936644	490530796	1594879144
PCGF5	PCGF5	PCGF5	chr10	92922768	93044088	q1	q2	OK	14.99	24.9529	0.735204	0.750355	0.43035	0.96035	no	3255895078	-	1581207859	1674687219	92987104	1581700115
WDFY1	WDFY1	WDFY1	chr2	224740059	224810104	q1	q2	OK	7.87807	5.24956	-0.585647	-0.750548	0.44905	0.96035	no	4719869737	-	2022990152	1573197029	-	1573197029
PAK2	PAK2	PAK2	chr3	196466727	196559518	q1	q2	OK	22.4136	14.8891	-0.590118	-1.01085	0.3096	0.96035	no	5699248893	-	3930264432	1768984461	196529983	1572454478
ATP13A3	ATP13A3	ATP13A3	chr3	194123402	194188968	q1	q2	OK	21.1384	7.6796	-1.46076	-2.38593	0.023	0.96035	no	9708242112	-	7961083385	1747158727	194158174	1553000553
CDC73	CDC73	CDC73	chr1	193091087	193223942	q1	q2	OK	8.05334	2.96166	-1.44318	-1.87729	0.06045	0.96035	no	12363144937	-	10624192142	1738952795	193181544	1545771251
VAMP4	VAMP4	VAMP4	chr1	171669295	171711379	q1	q2	OK	6.37481	2.08837	-1.61001	-1.74278	0.08065	0.96035	no	2403487525	-	858439249	1545048276	-	1545048276
LNPEP	LNPEP	LNPEP	chr5	96271345	96365115	q1	q2	OK	3.68693	0.96314	-1.9366	-1.59417	0.1405	0.96035	no	4238608161	-	2600379270	1638228891	96333761	1541895130
FAM134A	FAM134A	FAM134A	chr2	220042938	220050197	q1	q2	OK	6.19609	6.75401	0.124387	0.163983	0.87215	0.986209	no	1760385156	-	-	1760385156	220047117	1540338039
ARCN1	ARCN1	ARCN1	chr11	118443101	118473747	q1	q2	OK	94.8383	79.5467	-0.253668	-0.492597	0.6155	0.965558	no	3198561291	-	1539950839	1777074838	236928695	1540146143
CCDC50	CCDC50	CCDC50	chr3	190984943	191116459	q1	q2	OK	18.4882	13.8441	-0.417327	-0.742465	0.44865	0.96035	no	5541526200	-	4012624934	1528901266	-	1528901266
UBN2	UBN2	UBN2	chr7	138916230	138992982	q1	q2	NOTEST	0.913406	0.242484	-1.91337	0	1	1	no	4724674128	-	3056835001	1667839127	138968594	1528870533
RC3H2	RC3H2	RC3H2	chr9	125611731	125667562	q1	q2	OK	10.6997	1.68606	-2.66584	-2.70105	0.02015	0.96035	no	3768982824	-	2010364504	1758618320	251250200	1507368120
NHLRC2	NHLRC2	NHLRC2	chr10	115614390	115672265	q1	q2	OK	4.71801	1.58592	-1.57286	-1.78348	0.08985	0.96035	no	3007043592	115614498	1387688540	1619355052	-	1503740554
TSC22D2	TSC22D2	TSC22D2	chr3	150126121	150177905	q1	q2	OK	8.98186	4.04775	-1.14989	-1.48976	0.12885	0.96035	no	7808124725	-	6156187074	1651937651	150127376	1501810275
FAM171B	FAM171B	FAM171B	chr2	187558788	187628512	q1	q2	NOTEST	1.18444	0.369714	-1.67972	0	1	1	no	3189314303	-	1500654394	1688659909	187626573	1501033336
ZNF148	ZNF148	ZNF148	chr3	124944512	125094198	q1	q2	OK	5.44657	1.80995	-1.5894	-2.08209	0.0376	0.96035	no	8500766263	-	6876424953	1624341310	124952346	1499388964
TMED5	TMED5	TMED5	chr1	93615298	93646246	q1	q2	OK	21.0283	6.56045	-1.68047	-2.63023	0.012	0.96035	no	2621466069	-	1123567281	1497898788	-	1497898788
TMED7	TMED7	TMED7	chr5	114914192	114961876	q1	q2	OK	47.7364	19.1431	-1.31826	-2.10068	0.03605	0.96035	no	1494358572	-	-	1494358572	-	1494358572
DTL	DTL	DTL	chr1	212113740	212278348	q1	q2	OK	12.6665	10.9848	-0.205508	-0.237105	0.80815	0.97991	no	8490202515	212209205	5730665608	2122697461	424548232	1485940024
RNF2	RNF2	RNF2	chr1	185014550	185071740	q1	q2	OK	5.41786	4.07182	-0.41205	-0.474974	0.6307	0.965772	no	3886078544	-	2405516164	1480562380	-	1480562380
DVL3	DVL3	DVL3	chr3	183873283	183891314	q1	q2	OK	10.3886	8.90843	-0.221762	-0.320814	0.75045	0.974184	no	1838888271	-	183886261	1655002010	183882104	1471119906
AKAP2	AKAP2	AKAP2	chr9	112403067	112934791	q1	q2	OK	89.1406	61.8818	-0.526568	-1.0713	0.274	0.96035	no	9706960782	-	8013041412	1581020828	112900197	1468120631
KLHL24	KLHL24	KLHL24	chr3	183353410	183402304	q1	q2	OK	1.15516	1.26083	0.126276	0.12463	0.9005	0.988122	no	2567440605	-	1100244726	1467195879	-	1467195879
CD46	CD46	CD46	chr1	207925382	207968861	q1	q2	OK	45.0691	32.0999	-0.489571	-0.826826	0.4009	0.96035	no	5822717462	-	4366942179	1455775283	-	1455775283
TMEM245	TMEM245	TMEM245	chr9	111777414	111882225	q1	q2	OK	8.82497	5.33921	-0.724964	-1.09391	0.25095	0.96035	no	4025354797	-	2460362387	1564992410	111853379	1453139031
YOD1	YOD1	YOD1	chr1	207217193	207226325	q1	q2	OK	4.82178	1.72077	-1.48651	-1.63074	0.1178	0.96035	no	1657763060	-	-	1657763060	207222732	1450540328
NDUFS1	NDUFS1	NDUFS1	chr2	206987802	207024243	q1	q2	OK	31.5607	20.276	-0.638351	-1.02801	0.30885	0.96035	no	3104918150	-	1449020695	1655897455	207012329	1448885126
FAM199X	FAM199X	FAM199X	chrX	103411155	103440582	q1	q2	OK	5.65405	2.75874	-1.03528	-1.35621	0.1878	0.96035	no	2482377301	-	930821869	1551555432	103431215	1448124217
KPNA4	KPNA4	KPNA4	chr3	160212782	160283376	q1	q2	OK	16.7301	11.7465	-0.510222	-0.894253	0.36395	0.96035	no	8012574705	-	5929658107	2082916598	640963945	1441952653
TRIM59	TRIM59	TRIM59	chr3	160153290	160167626	q1	q2	OK	3.3421	1.5154	-1.14106	-1.08832	0.27375	0.96035	no	2562500726	-	640644846	1921855880	480467968	1441387912
SOAT1	SOAT1	SOAT1	chr1	179262848	179327814	q1	q2	OK	10.7484	8.75679	-0.295641	-0.461751	0.639	0.967501	no	5379011080	-	3765100093	1613910987	179308643	1434602344
ARHGAP18	ARHGAP18	ARHGAP18	chr6	129898239	130031370	q1	q2	OK	45.8382	24.3861	-0.91049	-1.55738	0.12285	0.96035	no	6497302407	-	4938497067	1558805340	129920429	1428884911
BCL9L	BCL9L	BCL9L	chr11	118754474	118781613	q1	q2	OK	52.1558	64.8859	0.315079	0.639292	0.5062	0.96035	no	2731811388	-	237554841	1900306065	475092027	1425214038
GPD2	GPD2	GPD2	chr2	157291964	157442915	q1	q2	OK	9.12839	4.09477	-1.15658	-1.56357	0.11235	0.96035	no	6767811986	-	4721058665	1574391713	157425431	1416966282
TOMM20	TOMM20	TOMM20	chr1	235272657	235292256	q1	q2	OK	72.3331	47.9607	-0.592803	-1.11039	0.25625	0.96035	no	2823361890	-	1411717063	1411644827	-	1411644827
MEF2D	MEF2D	MEF2D	chr1	156433512	156470634	q1	q2	OK	8.47369	13.3896	0.660048	0.996017	0.3115	0.96035	no	2972456335	-	1564540944	1407915391	-	1407915391
DR1	DR1	DR1	chr1	93811477	93828148	q1	q2	OK	38.5718	22.7401	-0.762307	-1.26067	0.21345	0.96035	no	2533253692	187623922	562906119	1876521386	281450663	1407446801
SSR3	SSR3	SSR3	chr3	156257341	156272989	q1	q2	OK	119.174	103.973	-0.196858	-0.401096	0.67955	0.967994	no	3125272223	-	1093867150	2031405073	625069972	1406335101
GIGYF2	GIGYF2	GIGYF2	chr2	233562014	233725289	q1	q2	OK	7.32253	5.79899	-0.336542	-0.309556	0.68755	0.969414	no	9346120871	-	7710072628	1636048243	233709219	1402339024
CNKSR3	CNKSR3	CNKSR3	chr6	154726432	154831753	q1	q2	OK	13.7504	10.4717	-0.392978	-0.534134	0.5999	0.965558	no	3095126869	-	1702652814	1392474055	-	1392474055
SPRTN	SPRTN	SPRTN	chr1	231473681	231490773	q1	q2	OK	8.9778	6.07901	-0.562525	-0.71504	0.4723	0.96035	no	2083380915	-	462959402	1620421513	231488711	1388932802
RBM18	RBM18	RBM18	chr9	125001833	125085742	q1	q2	OK	22.8576	19.4108	-0.235812	-0.3442	0.71715	0.971862	no	2125125723	-	750098365	1375027358	-	1375027358
FBXO45	FBXO45	FBXO45	chr3	196295724	196315930	q1	q2	OK	10.7572	7.70212	-0.48198	-0.708732	0.4701	0.96035	no	1570492859	-	196301209	1374191650	-	1374191650
ARL5A	ARL5A	ARL5A	chr2	152657479	152685009	q1	q2	OK	15.2156	8.03138	-0.921834	-1.24978	0.1981	0.96035	no	3358499433	-	1068679378	1373914746	-	1373914746
ARF1	ARF1	ARF1	chr1	228270360	228286913	q1	q2	OK	243.375	314.914	0.371777	0.749209	0.44525	0.96035	no	2282838519	-	684836775	1598001744	228285143	1369716601
TMED2	TMED2	TMED2	chr12	124069075	124082688	q1	q2	OK	198.275	149.595	-0.406437	-0.810436	0.40245	0.96035	no	1613057147	-	124073127	1488984020	124081160	1364902860
SKIL	SKIL	SKIL	chr3	170075472	170114637	q1	q2	OK	1.89194	2.10209	0.151954	0.163486	0.86895	0.985557	no	2551523236	340155519	850471586	1701051650	-	1360896131
CERS6	CERS6	CERS6	chr2	169312758	169642939	q1	q2	OK	5.96191	3.30051	-0.853084	-1.08713	0.27955	0.96035	no	11695782415	-	10338755447	1357026968	-	1357026968
RPRD2	RPRD2	RPRD2	chr1	150336586	150449041	q1	q2	OK	5.99162	5.81529	-0.0430945	-0.062286	0.94515	0.991132	no	6016264396	-	3458805132	2557459264	1203434623	1354024641
NDST1	NDST1	NDST1	chr5	149877339	149937773	q1	q2	OK	11.7231	15.4655	0.399695	0.682841	0.487	0.96035	no	3148148479	-	599635481	1649262458	299847381	1349415077
CAPN2	CAPN2	CAPN2	chr1	223889294	223963720	q1	q2	OK	143.226	105.238	-0.444629	-0.900026	0.356	0.96035	no	10077123245	-	8733344500	1343778745	-	1343778745
SKP1	SKP1	SKP1	chr5	133492081	133512724	q1	q2	OK	361.38	325.908	-0.149051	-0.305457	0.75545	0.974184	no	2269431156	-	934523748	1334907408	-	1334907408
EGFR	EGFR	EGFR	chr7	55086724	55275031	q1	q2	OK	26.3567	18.4078	-0.517848	-0.902869	0.3537	0.96035	no	10207697997	-	8605007307	1657918517	331359041	1326559476
FAM168B	FAM168B	FAM168B	chr2	131805448	131851004	q1	q2	OK	35.309	24.5002	-0.527242	-0.956188	0.33365	0.96035	no	2504547045	-	922821491	1581725554	263642416	1318083138
USP37	USP37	USP37	chr2	219314973	219433084	q1	q2	OK	5.31034	1.30273	-2.02727	-2.33278	0.0342	0.96035	no	7239052513	-	5703782272	1535270241	219362838	1315907403
HS2ST1	HS2ST1	HS2ST1	chr1	87380334	87575681	q1	q2	OK	5.62371	1.15346	-2.28555	-2.49196	0.01445	0.96035	no	7261096980	-	5859971767	1401125213	87538805	1313586408
ITGAV	ITGAV	ITGAV	chr2	187454789	187545629	q1	q2	OK	13.9774	6.59502	-1.08365	-1.671	0.09325	0.96035	no	5812637954	187465037	4312366384	1500271570	-	1312806533
TGFB2	TGFB2	TGFB2	chr1	218517537	219347130	q1	q2	OK	17.8808	11.4311	-0.645445	-0.987079	0.3258	0.96035	no	12239691087	218519695	10272251814	1967439273	437222351	1311697227
RBM27	RBM27	RBM27	chr5	145583162	145668784	q1	q2	OK	6.57551	2.58076	-1.34931	-1.64021	0.1113	0.96035	no	6262325886	-	4660061905	1602263981	291260423	1311003558
SNX19	SNX19	SNX19	chr11	130745765	130786382	q1	q2	OK	24.8368	25.997	0.0658659	0.111412	0.90865	0.988122	no	3138180336	130785879	1699926788	1438253548	-	1307467669
EXT1	EXT1	EXT1	chr8	118811601	119124058	q1	q2	OK	82.6179	65.3195	-0.338941	-0.649841	0.5095	0.96035	no	48789051406	119123617	46768278931	1901649197	475620737	1306904843
DDX6	DDX6	DDX6	chr11	118618472	118661972	q1	q2	OK	17.6661	15.9168	-0.150428	-0.255422	0.79355	0.97701	no	2847179022	-	1305065358	1542113664	237281037	1304832627
FER	FER	FER	chr5	108083522	108532541	q1	q2	OK	4.16176	1.51454	-1.45831	-1.82916	0.06765	0.96035	no	13758922968	-	12456585835	1302337133	-	1302337133
RAB21	RAB21	RAB21	chr12	72148657	72181150	q1	q2	OK	22.9051	18.0459	-0.343997	-0.49839	0.6161	0.965558	no	2670413524	-	1154615927	1515797597	216516668	1299280929
MAN1A2	MAN1A2	MAN1A2	chr1	117910084	118068320	q1	q2	OK	4.22996	3.71564	-0.187034	-0.22639	0.8199	0.980848	no	4484372042	-	3067703500	1416668542	117910878	1298757664
HSPA4L	HSPA4L	HSPA4L	chr4	128703452	128754526	q1	q2	OK	3.56106	0.94476	-1.91429	-1.52748	0.1288	0.96035	no	2188681897	-	901104260	1287577637	-	1287577637
PEX19	PEX19	PEX19	chr1	160246598	160254941	q1	q2	OK	22.5138	18.9719	-0.246946	-0.395651	0.68955	0.969414	no	1442239290	-	160254386	1281984904	-	1281984904
C4orf46	C4orf46	C4orf46	chr4	159587826	159629865	q1	q2	OK	11.7284	6.08691	-0.946228	-1.19318	0.21765	0.96035	no	1276716181	-	-	1276716181	-	1276716181
PPM1A	PPM1A	PPM1A	chr14	60712469	60765805	q1	q2	OK	10.4238	4.15095	-1.32836	-1.73253	0.07985	0.96035	no	2126237798	-	850280155	1275957643	-	1275957643
FXR1	FXR1	FXR1	chr3	180630233	180700539	q1	q2	OK	8.64757	6.86798	-0.33241	-0.516263	0.60655	0.965558	no	7046308709	180665663	5239383300	1987591072	542054285	1264871124
SERTAD4	SERTAD4	SERTAD4	chr1	210404803	210416440	q1	q2	OK	15.2194	6.99776	-1.12094	-0.925313	0.3397	0.96035	no	2104150883	-	631230037	1472920846	210415286	1262505560
HIPK1	HIPK1	HIPK1	chr1	114466622	114520491	q1	q2	OK	5.22169	5.17991	-0.0115892	-0.0164611	0.98605	0.995286	no	2404663772	-	686974219	1717689553	457996692	1259692861
BRI3BP	BRI3BP	BRI3BP	chr12	125478193	125511969	q1	q2	OK	30.1575	38.5206	0.353111	0.47706	0.6241	0.965558	no	1506118738	-	250982715	1255136023	-	1255136023
ZNF451	ZNF451	ZNF451	chr6	56954807	57037011	q1	q2	OK	9.15486	4.74816	-0.94717	-1.27596	0.2105	0.96035	no	3191629575	-	1767017584	1424611991	170943484	1253668507
LMBR1	LMBR1	LMBR1	chr7	156473569	156685902	q1	q2	OK	10.5285	8.32079	-0.339506	-0.492832	0.62295	0.965558	no	7514757963	-	5324069900	1564829331	313029946	1251799385
BUB3	BUB3	BUB3	chr10	124913759	124924886	q1	q2	OK	47.6817	36.637	-0.380135	-0.611324	0.5291	0.96035	no	2248620557	-	749535475	1499086294	124921888	1249239854
AGPS	AGPS	AGPS	chr2	178257470	178408564	q1	q2	OK	12.0241	4.67658	-1.3624	-2.04878	0.0425	0.96035	no	8204714209	-	6955874695	1248839514	-	1248839514
NAA50	NAA50	NAA50	chr3	113435306	113465146	q1	q2	OK	45.0981	15.7303	-1.51952	-2.71124	0.00615	0.766526	no	2836162328	-	1474892048	1361270280	113442316	1247827964
RAB30	RAB30	RAB30	chr11	82684174	82782965	q1	q2	OK	3.21658	2.6329	-0.288875	-0.373136	0.70065	0.970173	no	2812474487	-	1572145801	1240328686	-	1240328686
KIAA1715	KIAA1715	KIAA1715	chr2	176788619	176867567	q1	q2	OK	7.70249	3.25131	-1.2443	-1.72791	0.08045	0.96035	no	4420452215	-	3182908140	1237544075	-	1237544075
TBL1XR1	TBL1XR1	TBL1XR1	chr3	176738541	176915048	q1	q2	OK	18.8578	8.69618	-1.1167	-1.78793	0.0812	0.96035	no	15736354019	-	14499171963	1413926302	176744246	1237182056
REEP5	REEP5	REEP5	chr5	112196884	112258031	q1	q2	OK	92.6767	90.3491	-0.0366954	-0.0659987	0.94635	0.991152	no	3030268886	-	1795922004	1234346882	-	1234346882
STAG2	STAG2	STAG2	chrX	123093082	123236505	q1	q2	OK	11.5092	3.91717	-1.5549	-2.15861	0.02965	0.96035	no	6036614334	-	4557734273	1232357030	-	1232357030
TNPO1	TNPO1	TNPO1	chr5	72112417	72210215	q1	q2	OK	18.3764	8.72331	-1.07491	-1.80401	0.06395	0.96035	no	3825627846	-	2525941976	1299685870	72161533	1227524337
CEP44	CEP44	CEP44	chr4	175157809	175254531	q1	q2	OK	2.52085	1.47074	-0.777367	-0.456947	0.64895	0.967994	no	2102848588	-	700930464	1401918124	175223228	1226694896
PPP1R15B	PPP1R15B	PPP1R15B	chr1	204372491	204380945	q1	q2	OK	15.6391	10.8712	-0.524649	-0.818037	0.41275	0.96035	no	1839379224	204380893	204375922	1635003302	204379101	1226243308
OGFRL1	OGFRL1	OGFRL1	chr6	71998476	72011973	q1	q2	OK	127.1	68.8456	-0.884525	-1.57193	0.1179	0.96035	no	2016341756	-	432040640	1584301116	360056193	1224244923
ARPP19	ARPP19	ARPP19	chr15	52839241	52861643	q1	q2	OK	31.1622	15.3916	-1.01766	-1.74151	0.0819	0.96035	no	1691037042	-	475668829	1215368213	-	1215368213
SNX27	SNX27	SNX27	chr1	151584661	151671559	q1	q2	OK	3.49974	4.00649	0.195091	0.253457	0.7991	0.97938	no	4700764584	-	3487416681	1213347903	-	1213347903
2022-09-02	2022-09-02	2022-09-02	chr2	242166681	242293441	q1	q2	OK	80.0597	70.7464	-0.178421	-0.19544	0.84155	0.982438	no	5087813709	-	3634075008	1453738701	242276817	1211461884
PRSS23	PRSS23	PRSS23	chr11	86502100	86666440	q1	q2	OK	247.72	259.96	0.0695836	0.138578	0.8921	0.988122	no	5627127781	-	173031599	1557370718	346076199	1211294519
SLC38A1	SLC38A1	SLC38A1	chr12	46576839	46663208	q1	q2	OK	54.185	26.9633	-1.0069	-1.91682	0.0531	0.96035	no	3402411554	-	2051506087	1350905467	139815608	1211089859
IPO9	IPO9	IPO9	chr1	201617449	201853422	q1	q2	OK	6.48511	5.35146	-0.2772	-0.382299	0.7002	0.970173	no	4036539866	-	2825450646	1211089220	-	1211089220
CREBRF	CREBRF	CREBRF	chr5	172483354	172566291	q1	q2	OK	3.43564	1.28012	-1.4243	-1.30873	0.17185	0.96035	no	2243130391	-	1035187086	1207943305	-	1207943305
CAMSAP2	CAMSAP2	CAMSAP2	chr1	200708685	200829835	q1	q2	OK	9.90637	5.3745	-0.882226	-1.29269	0.18745	0.96035	no	9637515428	-	7026808148	2610707280	1405737230	1204970050
EREG	EREG	EREG	chr4	75230859	75254477	q1	q2	OK	84.594	39.558	-1.09659	-2.11289	0.03795	0.96035	no	2558361847	-	1203824856	1354536991	150496870	1204040121
ZNF281	ZNF281	ZNF281	chr1	200374074	200379186	q1	q2	OK	13.8079	6.8374	-1.01398	-1.42183	0.15385	0.96035	no	1402628592	-	-	1402628592	200377150	1202251442
PPP2CA	PPP2CA	PPP2CA	chr5	133532147	133561950	q1	q2	OK	156.966	121.2	-0.373065	-0.745361	0.4441	0.96035	no	2136554140	-	133540975	1869479703	667692017	1201787686
FBXW11	FBXW11	FBXW11	chr5	171288555	171433877	q1	q2	OK	15.7836	14.2537	-0.147097	-0.22861	0.8155	0.980848	no	10967444708	-	9597109494	1370335214	171303502	1199031712
GSK3B	GSK3B	GSK3B	chr3	119540801	119813264	q1	q2	OK	10.058	6.8616	-0.551732	-0.836144	0.40725	0.96035	no	13164339550	239625263	11729289265	1435050285	-	1195425022
STX7	STX7	STX7	chr6	132778662	132834337	q1	q2	OK	15.5571	9.91571	-0.649782	-0.968203	0.3342	0.96035	no	3054363446	-	1859347198	1195016248	-	1195016248
KLHL23	KLHL23,PHOSPHO2-KLHL23	KLHL23,PHOSPHO2-KLHL23	chr2	170550963	170608396	q1	q2	OK	7.0555	4.83887	-0.544078	-0.633577	0.52985	0.96035	no	2217726309	-	852880125	1364846184	170592102	1194254082
MOB4	MOB4	MOB4	chr2	198351307	198418423	q1	q2	OK	3.50863	6.59132	0.909658	0.212213	0.78635	0.97701	no	3174503352	-	1984005807	1190497545	-	1190497545
DCBLD2	DCBLD2	DCBLD2	chr3	98514813	98620533	q1	q2	OK	62.197	35.2244	-0.82027	-1.5795	0.12	0.96035	no	7391873433	98620336	5716943370	1674930063	394105878	1182203849
DLG1	DLG1	DLG1	chr3	196769430	197030621	q1	q2	OK	20.7202	6.83828	-1.59933	-2.31234	0.0274	0.96035	no	27564994308	-	26187583790	1377410518	196786805	1180623713
NCBP2	NCBP2	NCBP2	chr3	196662272	196669464	q1	q2	OK	61.1821	39.4215	-0.634128	-1.05121	0.28835	0.96035	no	1573309164	-	393331449	1179977715	-	1179977715
TM9SF3	TM9SF3	TM9SF3	chr10	98277866	98346809	q1	q2	OK	32.9136	19.4697	-0.757451	-1.36162	0.1788	0.96035	no	3342343017	-	2064638844	1277704173	98336474	1179367699
REEP3	REEP3	REEP3	chr10	65281122	65384883	q1	q2	OK	10.1798	8.03509	-0.341326	-0.498704	0.62095	0.965558	no	3921328848	-	2679078352	1242250496	65357871	1176892625
RAPGEF6	RAPGEF6	RAPGEF6	chr5	130759613	130970929	q1	q2	OK	5.19938	2.17559	-1.25693	-1.52964	0.11695	0.96035	no	8504610729	-	7327761591	1176849138	-	1176849138
CDC42SE2	CDC42SE2	CDC42SE2	chr5	130599701	130730382	q1	q2	OK	13.3603	6.51754	-1.03555	-1.39039	0.15815	0.96035	no	5227163741	130695010	3528136003	1307254984	-	1176559974
TFRC	TFRC	TFRC	chr3	195776154	195809032	q1	q2	OK	105.549	63.3897	-0.735598	-1.47214	0.14185	0.96035	no	2349405848	-	978944456	1370461392	195794482	1174666910
PTEN	PTEN	PTEN	chr10	89623194	89731687	q1	q2	OK	5.8638	4.05312	-0.532804	-0.754893	0.43865	0.96035	no	4305012076	-	3138543723	1166468353	-	1166468353
RNF115	RNF115	RNF115	chr1	144146810	146467744	q1	q2	OK	21.7092	28.5984	0.397622	0.183196	0.13755	0.96035	no	3495970676	-	2330447849	1165522827	-	1165522827
LIX1L	LIX1L	LIX1L	chr1	144146810	146467744	q1	q2	OK	15.4506	7.38497	-1.065	-0.456197	0.58055	0.965558	no	2036951999	-	872952439	1163999560	-	1163999560
ABLIM1	ABLIM1	ABLIM1	chr10	116190868	116444414	q1	q2	OK	12.7083	10.0991	-0.331538	-0.536232	0.5785	0.965558	no	1626947384	-	465011865	1161935519	-	1161935519
ZEB2	ZEB2	ZEB2	chr2	145141941	145278465	q1	q2	OK	3.15078	2.04465	-0.623855	-0.753471	0.41845	0.96035	no	6098492289	-	4501857685	1596634604	435469223	1161165381
ETS1	ETS1	ETS1	chr11	128328655	128457453	q1	q2	OK	94.3398	68.0743	-0.470756	-0.953011	0.33	0.96035	no	3465468829	-	2182139129	1283329700	128356026	1154973674
YIPF5	YIPF5	YIPF5	chr5	143537722	143550278	q1	q2	OK	23.3305	17.9972	-0.374446	-0.572554	0.55115	0.961608	no	1435395799	-	287087780	1148308019	-	1148308019
CGGBP1	CGGBP1	CGGBP1	chr3	88101099	88207115	q1	q2	OK	26.6018	15.2428	-0.803396	-1.1386	0.24855	0.96035	no	5200420073	88105315	3966974632	1233445441	-	1145340126
MAP1B	MAP1B	MAP1B	chr5	71403117	71505397	q1	q2	OK	16.776	6.5618	-1.35423	-2.34606	0.02135	0.96035	no	3787997239	-	1857509734	1930487505	786425147	1144062358
RGS5	RGS5	RGS5	chr1	163112088	163291581	q1	q2	OK	2.51733	0.221304	-3.5078	-2.00164	0.03735	0.96035	no	6365175024	-	326315714	1141810532	-	1141810532
GULP1	GULP1	GULP1	chr2	189156395	189460652	q1	q2	OK	6.66001	3.08461	-1.11044	-1.20907	0.22515	0.96035	no	15334194067	-	13818639711	1515554356	378797250	1136757106
ANKRD50	ANKRD50	ANKRD50	chr4	125585203	125633887	q1	q2	OK	3.49336	3.08305	-0.180255	-0.238255	0.80285	0.97938	no	4270516905	-	2763466190	1507050715	376773674	1130277041
SLC25A36	SLC25A36	SLC25A36	chr3	140660661	140698785	q1	q2	OK	10.1408	4.10344	-1.30527	-1.72461	0.09175	0.96035	no	2532356400	-	1406781412	1125574988	-	1125574988
CD302	CD302	CD302	chr2	160625138	160761267	q1	q2	OK	8.2209	3.87782	-1.08405	-1.23065	0.2108	0.96035	no	1124388112	-	-	1124388112	-	1124388112
DCP2	DCP2	DCP2	chr5	112312406	112824527	q1	q2	OK	4.53012	2.99784	-0.595624	-0.72924	0.4567	0.96035	no	2808513544	-	1347967410	1460546134	337013978	1123532156
YAP1	YAP1	YAP1	chr11	101981191	102104154	q1	q2	OK	48.2449	29.7425	-0.697852	-1.27082	0.19665	0.96035	no	8164335171	-	6939222271	1225112900	101984896	1123128004
CUX1	CUX1	CUX1	chr7	101459183	101927250	q1	q2	OK	26.2895	28.2812	0.105358	0.16088	0.86725	0.984868	no	8743963932	-	7521259983	1222703949	101840252	1120863697
TULP4	TULP4	TULP4	chr6	158733691	158932856	q1	q2	OK	1.6499	1.71962	0.059717	0.0689312	0.94445	0.991132	no	6035462341	317468676	4605479486	1429982855	-	1112514179
ZC3HAV1	ZC3HAV1	ZC3HAV1	chr7	138728265	138794465	q1	q2	OK	70.1437	77.9127	0.151546	0.269095	0.77305	0.976396	no	4856586256	-	3330451758	1526134498	416292482	1109842016
RLIM	RLIM	RLIM	chrX	73802810	73834461	q1	q2	OK	8.83767	5.75086	-0.619888	-0.993092	0.32495	0.96035	no	1476218007	-	369096450	1107121557	-	1107121557
FAM53C	FAM53C	FAM53C	chr5	137620953	137685418	q1	q2	OK	10.8725	10.8439	-0.00379957	-0.00468667	0.997	0.998072	no	1376832018	137677011	-	1376832018	137681019	1101473988
CREB3L2	CREB3L2	CREB3L2	chr7	137559724	137686847	q1	q2	OK	13.7102	10.4134	-0.396805	-0.656432	0.50035	0.96035	no	4128390784	-	3027887780	1100503004	-	1100503004
CLINT1	CLINT1	CLINT1	chr5	157212750	157286183	q1	q2	OK	47.8995	30.0305	-0.673581	-1.18561	0.22835	0.96035	no	5188889288	-	3773961995	1414927293	314429781	1100497512
TMEM64	TMEM64	TMEM64	chr8	91634222	91658133	q1	q2	OK	6.05048	2.09046	-1.53323	-1.66553	0.1068	0.96035	no	1191272573	-	91639480	1099633093	-	1099633093
LAMC1	LAMC1	LAMC1	chr1	182992594	183114727	q1	q2	OK	29.0606	19.4566	-0.578802	-1.07313	0.2874	0.96035	no	5308772165	-	4210091335	1098680830	-	1098680830
MAD2L1	MAD2L1	MAD2L1	chr4	120980578	120988013	q1	q2	OK	90.4113	73.121	-0.306217	-0.517098	0.60225	0.965558	no	1330772702	-	120983636	1209789066	120981344	1088807722
GTF3C4	GTF3C4	GTF3C4	chr9	135469675	135565470	q1	q2	OK	15.6372	10.8655	-0.525229	-0.654026	0.4967	0.96035	no	1491207716	-	135557381	1355650335	271107823	1084542512
KCTD12	KCTD12	KCTD12	chr13	77454303	77460540	q1	q2	OK	5.99023	5.05096	-0.246054	-0.333444	0.7357	0.97341	no	1084385452	-	-	1084385452	-	1084385452
NOTCH2	NOTCH2	NOTCH2	chr1	120454175	120612317	q1	q2	OK	9.66039	10.5648	0.129112	0.223958	0.8108	0.980848	no	4338361461	-	3133790067	1204571394	120466354	1084105040
RABL3	RABL3	RABL3	chr3	120405527	120461384	q1	q2	OK	7.9379	2.68882	-1.56179	-1.77296	0.0906	0.96035	no	1926790824	-	843126319	1083664505	-	1083664505
ARHGEF12	ARHGEF12	ARHGEF12	chr11	120207617	120360645	q1	q2	OK	14.214	9.84714	-0.529532	-0.911555	0.36165	0.96035	no	10584766516	-	9501542640	1203500713	120276837	1083223876
LRRC8C	LRRC8C	LRRC8C	chr1	90098643	90185094	q1	q2	OK	4.34984	3.35287	-0.375564	-0.486156	0.6176	0.965558	no	3696656670	-	2073113623	1082202206	-	1082202206
ADAR	ADAR	ADAR	chr1	154554533	154600456	q1	q2	OK	31.154	24.4258	-0.35101	-0.640285	0.5186	0.96035	no	3245999319	-	1700394436	1545604883	463707197	1081897686
RAB22A	RAB22A	RAB22A	chr20	56884770	56942563	q1	q2	OK	16.3259	14.1155	-0.209889	-0.369256	0.71235	0.971862	no	2504567889	-	1365804070	1138763819	56934696	1081829123
CEP350	CEP350	CEP350	chr1	179923907	180084015	q1	q2	OK	2.42583	1.51796	-0.676348	-0.854209	0.40195	0.96035	no	9181318753	-	7020630364	2160688389	1080196754	1080491635
SESTD1	SESTD1	SESTD1	chr2	179966418	180129350	q1	q2	NOTEST	1.09267	0.774801	-0.495959	0	1	1	no	3780270701	-	2700443008	1079827693	-	1079827693
TPM3	TPM3	TPM3	chr1	154127779	154164611	q1	q2	OK	376.383	413.508	0.135711	0.277877	0.7806	0.97701	no	3082772419	-	1849724210	1233048209	154143166	1078905043
MBNL2	MBNL2	MBNL2	chr13	97874542	98046374	q1	q2	OK	8.95181	6.64026	-0.43094	-0.560923	0.5734	0.965558	no	7348361863	-	6073810307	1176507939	98009743	1078498196
ATF7	ATF7	ATF7	chr12	53901639	54020199	q1	q2	OK	22.6185	16.8155	-0.427717	-0.344747	0.70065	0.970173	no	3129031129	-	2050841776	1078189353	-	1078189353
BBX	BBX	BBX	chr3	107241782	107530176	q1	q2	OK	11.1391	6.30573	-0.820892	-1.31006	0.1866	0.96035	no	9878230049	-	8587943024	1290287025	215009395	1075277630
PRPF40A	PRPF40A	PRPF40A	chr2	153508106	153573975	q1	q2	OK	29.9616	10.8116	-1.47053	-2.57736	0.0131	0.96035	no	4759490782	-	3224367676	1381610299	307040890	1074569409
MFAP3	MFAP3	MFAP3	chr5	153418518	153437014	q1	q2	OK	8.99771	4.6401	-0.955401	-1.26827	0.1965	0.96035	no	3222224715	-	920545607	1074049907	-	1074049907
RALGPS2	RALGPS2	RALGPS2	chr1	178694281	178890977	q1	q2	OK	5.21786	1.34028	-1.96093	-2.19648	0.04005	0.96035	no	8225336462	-	6973166395	1252170067	178848074	1073321993
MECP2	MECP2	MECP2	chrX	153287263	153363188	q1	q2	OK	27.296	47.2232	0.790808	1.0044	0.30285	0.96035	no	4139596923	-	2913260167	1226336756	153296008	1073040748
PDZD8	PDZD8	PDZD8	chr10	119039999	119134978	q1	q2	OK	11.6508	7.51916	-0.63179	-0.961388	0.331	0.96035	no	5358391215	-	4048930636	1309460579	238088196	1071372383
STAM2	STAM2	STAM2	chr2	152973314	153032506	q1	q2	OK	6.35769	4.17175	-0.607849	-0.780104	0.43415	0.96035	no	2600819986	-	1224035016	1223807852	152977183	1070830669
WDR3	WDR3	WDR3	chr1	118472371	118727848	q1	q2	OK	11.3134	8.136	-0.475648	-0.658744	0.48475	0.96035	no	2251433402	-	1066383127	1303535433	236980104	1066555329
GDAP2	GDAP2	GDAP2	chr1	118406106	118472302	q1	q2	OK	2.6436	2.5626	-0.0448948	-0.0421154	0.9649	0.993741	no	3671363423	-	2368847682	1302515741	236839470	1065676271
G3BP1	G3BP1	G3BP1	chr5	151151475	151184915	q1	q2	OK	50.5862	38.5622	-0.391556	-0.671168	0.49405	0.96035	no	3174684543	-	2116370340	1058314203	-	1058314203
RCOR3	RCOR3	RCOR3	chr1	211432707	211489725	q1	q2	OK	9.36644	8.76172	-0.0962865	-0.103669	0.9107	0.988122	no	5498346423	-	4440907020	1268925727	211486324	1057439403
CDC42SE1	CDC42SE1	CDC42SE1	chr1	151020258	151032125	q1	q2	OK	27.3708	24.1442	-0.180957	-0.279361	0.78265	0.97701	no	1208203177	-	151031216	1057171961	-	1057171961
KIF3A	KIF3A	KIF3A	chr5	132028318	132073270	q1	q2	OK	4.79736	1.75159	-1.45358	-1.64025	0.0917	0.96035	no	1716465351	-	660222293	1056243058	-	1056243058
RNF44	RNF44	RNF44	chr5	175953699	175964421	q1	q2	OK	7.44379	9.90218	0.411709	0.564238	0.5805	0.965558	no	1407646938	-	175959730	1231687208	175958489	1055728719
ATF2	ATF2	ATF2	chr2	175936977	176032934	q1	q2	OK	8.515	5.7381	-0.569433	-0.729206	0.4334	0.96035	no	6687127810	-	5631499684	1055628126	-	1055628126
FAF2	FAF2	FAF2	chr5	175875355	175937075	q1	q2	OK	25.6688	23.8335	-0.107022	-0.183508	0.8499	0.983651	no	4749592484	-	3518048780	1231543704	175933879	1055609825
ANP32E	ANP32E	ANP32E	chr1	150190716	150208504	q1	q2	OK	57.4341	28.2019	-1.02612	-1.78774	0.07415	0.96035	no	1501953040	150208166	300401656	1201551384	-	1051343218
PFN2	PFN2	PFN2	chr3	149682690	149688741	q1	q2	OK	82.493	85.2705	0.047776	0.0841756	0.93225	0.989751	no	1646528630	-	598745523	1047783107	-	1047783107
COMMD2	COMMD2	COMMD2	chr3	149456256	149470286	q1	q2	OK	14.2533	9.60184	-0.569911	-0.813762	0.39535	0.96035	no	1345131901	-	298925623	1046206278	-	1046206278
CAV1	CAV1	CAV1	chr7	116164838	116201239	q1	q2	OK	278.832	200.362	-0.476785	-0.970886	0.31805	0.96035	no	4415031654	116165041	2788301231	1626730423	464763989	1045801393
RNF169	RNF169	RNF169	chr11	74459912	74660232	q1	q2	OK	3.99475	2.38306	-0.745288	-0.795422	0.40385	0.96035	no	2086746423	-	1043033149	1043713274	-	1043713274
PDK1	PDK1	PDK1	chr2	173420100	173490351	q1	q2	OK	4.60472	2.38426	-0.949576	-0.952463	0.33075	0.96035	no	1734645229	-	693850437	1040794792	-	1040794792
SNTB2	SNTB2	SNTB2	chr16	69221049	69342955	q1	q2	OK	3.95275	2.78808	-0.503582	-0.683851	0.49105	0.96035	no	1940565153	-	900470834	1040094319	-	1040094319
EIF5	EIF5	EIF5	chr14	103800338	103811361	q1	q2	OK	40.1103	24.8003	-0.693616	-1.29233	0.1934	0.96035	no	1764713694	207604186	103803819	1660909875	415215783	1038089906
NRAS	NRAS	NRAS	chr1	115247084	115259515	q1	q2	OK	25.096	14.7023	-0.771413	-1.25895	0.2069	0.96035	no	1152493220	-	115253117	1037240103	-	1037240103
ZBTB43	ZBTB43	ZBTB43	chr9	129567284	129600487	q1	q2	OK	4.29072	4.09723	-0.0665712	-0.0850521	0.9298	0.989751	no	2073454644	-	907073984	1166380660	129595062	1036785598
ATG12	ATG12	ATG12	chr5	115163893	115177548	q1	q2	OK	13.8418	8.99123	-0.62244	-0.90758	0.3569	0.96035	no	1727525076	-	691033399	1036491677	-	1036491677
TNFAIP2	TNFAIP2	TNFAIP2	chr14	103592663	103603776	q1	q2	OK	42.5944	73.4847	0.78678	1.50227	0.1308	0.96035	no	1346822045	103590183	103600675	1243221370	103602229	1036028958
ZDBF2	ZDBF2	ZDBF2	chr2	207139364	207179150	q1	q2	OK	1.50367	0.0407182	-5.20667	-2.75145	0.13655	0.96035	no	1657343948	-	621456681	1035887267	-	1035887267
SYNCRIP	SYNCRIP	SYNCRIP	chr6	86317501	86353043	q1	q2	OK	113.768	75.208	-0.597134	-1.10744	0.24795	0.96035	no	1812892447	-	777046856	1035845591	-	1035845591
CYBRD1	CYBRD1	CYBRD1	chr2	172378756	172414643	q1	q2	OK	11.8144	6.48612	-0.865115	-1.18935	0.2413	0.96035	no	3275523538	-	2241046944	1034476594	-	1034476594
SRGAP2	SRGAP2	SRGAP2	chr1	206516199	206637783	q1	q2	OK	8.29213	6.00103	-0.466533	-0.636008	0.5196	0.96035	no	4545533803	-	3512352934	1033180869	-	1033180869
PURB	PURB	PURB	chr7	44915891	44924984	q1	q2	OK	6.51033	5.38609	-0.273493	-0.410482	0.67745	0.967994	no	1033147781	-	-	1033147781	-	1033147781
FNDC3B	FNDC3B	FNDC3B	chr3	171757417	172118492	q1	q2	OK	13.8191	7.36746	-0.907419	-1.4234	0.1505	0.96035	no	27681058033	-	25788132356	1720810429	688109998	1032700431
ZDHHC9	ZDHHC9	ZDHHC9	chrX	128937263	128977910	q1	q2	OK	3.57661	5.39699	0.593562	0.719393	0.4515	0.96035	no	1160466926	-	128954725	1031512201	-	1031512201
UBTD2	UBTD2	UBTD2	chr5	171636649	171710795	q1	q2	OK	22.9674	19.031	-0.271237	-0.416797	0.67855	0.967994	no	5150011764	-	3948522746	1201489018	171661302	1029827716
WDR33	WDR33	WDR33	chr2	128461807	128568761	q1	q2	OK	12.0409	15.6538	0.378563	0.59819	0.5428	0.960532	no	6425701243	-	5012336716	1413364527	385484181	1027880346
CALU	CALU	CALU	chr7	128379345	128415844	q1	q2	OK	66.3372	44.2778	-0.583234	-1.13506	0.24515	0.96035	no	2824767608	-	1797484176	1027283432	-	1027283432
DSTYK	DSTYK	DSTYK	chr1	205111630	205180727	q1	q2	OK	2.43449	3.96684	0.704374	0.879453	0.38315	0.96035	no	1641024247	-	615450130	1025574117	-	1025574117
RBBP5	RBBP5	RBBP5	chr1	205055269	205091150	q1	q2	OK	9.40764	8.6203	-0.126096	-0.172824	0.8574	0.984116	no	3076022023	-	2050739522	1025282501	-	1025282501
TMEM123	TMEM123	TMEM123	chr11	102267055	102323775	q1	q2	OK	231.443	74.0766	-1.64357	-3.27424	0.00225	0.333684	no	3477588564	-	2454905395	1022683169	-	1022683169
SCD	SCD	SCD	chr10	102106771	102124588	q1	q2	OK	29.7399	45.4964	0.613352	1.13644	0.26565	0.96035	no	1123346811	-	-	1123346811	102120498	1021226313
PPP3CA	PPP3CA	PPP3CA	chr4	101944586	102268628	q1	q2	OK	8.32871	4.02296	-1.04984	-1.33046	0.18485	0.96035	no	8882813260	-	7455368188	1427445072	407991412	1019453660
TXNIP	TXNIP	TXNIP	chr1	144146810	146467744	q1	q2	OK	42.6499	70.2408	0.719768	0.558006	0.5845	0.965558	no	1308972198	145438768	-	1308972198	145441016	1018092414
PPP1R12B	PPP1R12B	PPP1R12B	chr1	202317829	202557697	q1	q2	OK	1.67774	0.825808	-1.02264	-0.782036	0.3537	0.96035	no	4049105956	-	3036328469	1012777487	-	1012777487
RAP1A	RAP1A	RAP1A	chr1	112162404	112259317	q1	q2	OK	6.53735	4.03959	-0.694496	-0.874733	0.36705	0.96035	no	5272804371	-	4150250404	1122553967	112247088	1010306879
NAV1	NAV1	NAV1	chr1	201617449	201853422	q1	q2	OK	2.94373	1.63293	-0.850179	-0.768956	0.39185	0.96035	no	7059734222	-	6050765253	1008968969	-	1008968969
SPATS2L	SPATS2L	SPATS2L	chr2	201170603	201346986	q1	q2	OK	26.8624	28.1434	0.0672091	0.122693	0.89605	0.988122	no	19120276475	-	18113549700	1006726775	-	1006726775
DBT	DBT	DBT	chr1	100652477	100715409	q1	q2	OK	1.82029	0.882047	-1.04524	-1.15025	0.26195	0.96035	no	1610665039	-	503398761	1107266278	100680396	1006585882
ZBTB6	ZBTB6	ZBTB6	chr9	125670334	125675607	q1	q2	OK	4.23702	5.17281	0.287896	0.331712	0.74585	0.974184	no	1005375303	-	-	1005375303	-	1005375303
TYW5	TYW5	TYW5	chr2	200793633	200828847	q1	q2	OK	3.2435	2.26903	-0.515475	-0.393181	0.69585	0.970173	no	1807213767	-	803234348	1003979419	-	1003979419
C2orf69	C2orf69	C2orf69	chr2	200775978	200792996	q1	q2	OK	5.53701	2.86805	-0.949037	-1.03369	0.3109	0.96035	no	5421530548	-	1204719733	1003959498	-	1003959498
INPP4B	INPP4B	INPP4B	chr4	142949181	143767604	q1	q2	OK	4.77446	4.47453	-0.0936016	-0.111274	0.91125	0.988122	no	12453534543	-	11309894864	1143639679	143007359	1000632320
RAB27B	RAB27B	RAB27B	chr18	52495707	52562747	q1	q2	OK	7.58281	2.88379	-1.39477	-1.86962	0.06915	0.96035	no	1523809638	-	525187598	998622040	-	998622040
PVRL3	PVRL3	PVRL3	chr3	110790605	110913016	q1	q2	OK	16.0674	6.71686	-1.25828	-1.82417	0.0631	0.96035	no	2992460258	-	1994775357	997684901	-	997684901
PHLDA1	PHLDA1	PHLDA1	chr12	76419226	76425556	q1	q2	OK	288.948	282.404	-0.0330498	-0.0671792	0.94545	0.991132	no	1222757711	-	-	1222757711	229274499	993483212
LMLN	LMLN	LMLN	chr3	197687070	197770591	q1	q2	OK	3.18394	3.10563	-0.0359278	-0.0432922	0.9608	0.993741	no	1186571276	-	197735565	988835711	-	988835711
YWHAG	YWHAG	YWHAG	chr7	75956107	75988342	q1	q2	OK	101.753	84.9303	-0.260721	-0.51337	0.5963	0.965558	no	1367348920	-	379902734	987446186	-	987446186
CD164	CD164	CD164	chr6	109687716	109703762	q1	q2	OK	69.9984	31.0047	-1.17483	-2.06685	0.03995	0.96035	no	1645360272	-	438777530	1096892696	109691656	987201040
DIAPH1	DIAPH1	DIAPH1	chr5	140894587	140998622	q1	q2	OK	53.3154	61.2459	0.200062	0.388538	0.6866	0.968972	no	7188167413	-	5215197922	1972969491	986701833	986267658
STK17B	STK17B	STK17B	chr2	196998306	197036336	q1	q2	OK	6.6136	4.77956	-0.468558	-0.62179	0.5124	0.96035	no	4728378283	197036194	3152285149	1576093134	394056092	985000848
TMEM164	TMEM164	TMEM164	chrX	109245862	109421016	q1	q2	OK	7.25089	6.49752	-0.158271	-0.217737	0.8307	0.982127	no	2734238116	-	1640047883	984766162	-	984766162
XIAP	XIAP	XIAP	chrX	122993661	123047829	q1	q2	OK	3.73435	1.00121	-1.89912	-2.07476	0.038	0.96035	no	3075598910	122994228	1845234635	1230364275	123020274	984349773
SLC39A10	SLC39A10	SLC39A10	chr2	196521531	196602426	q1	q2	OK	9.44576	3.72418	-1.34274	-1.76648	0.08645	0.96035	no	5307248784	-	4324241948	983006836	-	983006836
GTF2A1	GTF2A1	GTF2A1	chr14	81641795	81687575	q1	q2	OK	14.2431	5.2019	-1.45316	-2.14767	0.03205	0.96035	no	1714767518	81687036	490034961	1224732557	163316889	979728632
SGMS2	SGMS2	SGMS2	chr4	108745720	108874613	q1	q2	OK	3.47173	0.569205	-2.60863	-1.71188	0.1292	0.96035	no	2284915768	-	1305410875	979504893	-	979504893
NUDCD2	NUDCD2	NUDCD2	chr5	162880585	162887143	q1	q2	OK	152.247	160.095	0.0725185	0.124588	0.89875	0.988122	no	1140153450	-	162882176	977271274	-	977271274
KPNA1	KPNA1	KPNA1	chr3	122135052	122233786	q1	q2	OK	12.3987	9.77831	-0.342533	-0.539428	0.5857	0.965558	no	5375801177	-	4154330305	1221470872	244314358	977156514
ZBTB18	ZBTB18	ZBTB18	chr1	244212240	244220780	q1	q2	OK	15.274	10.7722	-0.503768	-0.718288	0.47055	0.96035	no	1953741264	-	976861505	976879759	-	976879759
TMTC3	TMTC3	TMTC3	chr12	88536072	88593664	q1	q2	OK	6.60546	2.80054	-1.23796	-1.6433	0.0982	0.96035	no	3011471100	-	1771252324	1240218776	265715389	974503387
PTPN4	PTPN4	PTPN4	chr2	120517206	120742474	q1	q2	NOTEST	0.966666	0.254791	-1.9237	0	1	1	no	7238383969	-	6031107176	1086542161	120640130	965902031
TROVE2	TROVE2	TROVE2	chr1	192981495	193060906	q1	q2	OK	8.9716	5.26066	-0.77012	-0.59093	0.5405	0.96035	no	5405486118	193029214	4054122295	1158303034	-	965273820
UCHL5	UCHL5	UCHL5	chr1	192981495	193060906	q1	q2	OK	34.2985	20.4514	-0.745948	-0.838318	0.37565	0.96035	no	4632051033	-	3667121635	964929398	-	964929398
DNAJC3	DNAJC3	DNAJC3	chr13	96329392	96447243	q1	q2	OK	13.0073	5.70278	-1.18958	-1.69628	0.0982	0.96035	no	3470332074	-	2409466705	1060865369	96415973	964449396
2022-03-07	2022-03-07	2022-03-07	chr2	160568967	160625094	q1	q2	OK	29.5506	9.69247	-1.60825	-2.32594	0.02245	0.96035	no	6745272492	-	5781525279	963747213	-	963747213
SOD2	SOD2	SOD2	chr6	160100148	160114353	q1	q2	OK	39.9719	44.989	0.170587	0.243836	0.80115	0.97938	no	1120723039	-	160111779	960611260	-	960611260
CHRM3	CHRM3	CHRM3	chr1	239792372	240072717	q1	q2	NOTEST	1.04884	1.14558	0.127287	0	1	1	no	15354996406	-	14394695547	960300859	-	960300859
FNIP2	FNIP2	FNIP2	chr4	159690181	159956333	q1	q2	OK	2.10035	2.56713	0.289529	0.313063	0.74745	0.974184	no	3674808516	-	2715839843	1118741128	159772455	958968673
PDLIM5	PDLIM5	PDLIM5	chr4	95373007	95589378	q1	q2	OK	12.1741	8.76212	-0.47446	-0.571445	0.47225	0.96035	no	7829812035	-	6683024169	1146787866	190993694	955794172
GPR180	GPR180	GPR180	chr13	95254103	95286899	q1	q2	OK	1.57589	0.681515	-1.20935	-1.1842	0.255	0.96035	no	1524425140	-	571598921	952826219	-	952826219
IL1RAP	IL1RAP	IL1RAP	chr3	190231839	190374986	q1	q2	OK	1.89616	1.59821	-0.246625	-0.204757	0.8215	0.980848	no	2854940280	-	1903099491	951840789	-	951840789
CLDN1	CLDN1	CLDN1	chr3	190023489	190040235	q1	q2	OK	5.68274	4.26232	-0.414945	-0.480191	0.6308	0.965772	no	950124236	-	-	950124236	-	950124236
AGAP1	AGAP1	AGAP1	chr2	236402732	237040444	q1	q2	OK	3.63338	8.0536	1.14832	1.31511	0.16885	0.96035	no	23194850016	-	22246700385	948149631	-	948149631
CNOT4	CNOT4	CNOT4	chr7	135046546	135194875	q1	q2	OK	9.07115	7.6246	-0.250623	-0.325871	0.7523	0.974184	no	7160551080	135123128	5944897474	1215653606	135078987	945451491
DDAH1	DDAH1	DDAH1	chr1	85784167	86044046	q1	q2	OK	37.5353	32.7332	-0.197493	-0.349891	0.71965	0.971862	no	12889227452	-	11773972270	1115255182	171614963	943640219
TRAM2	TRAM2	TRAM2	chr6	52362199	52441862	q1	q2	OK	26.0253	19.7874	-0.395333	-0.715333	0.476	0.96035	no	2567399729	-	1572460547	994939182	52370880	942568302
ARL4C	ARL4C	ARL4C	chr2	235401685	235405697	q1	q2	OK	38.9971	28.8573	-0.434433	-0.767924	0.42295	0.96035	no	941610586	-	-	941610586	-	941610586
TGOLN2	TGOLN2	TGOLN2	chr2	85545140	85555419	q1	q2	OK	64.7278	62.3318	-0.054417	-0.109485	0.91305	0.988122	no	1112134438	-	171104297	941030141	-	941030141
IL6ST	IL6ST	IL6ST	chr5	55230924	55290821	q1	q2	OK	58.8736	22.0519	-1.41672	-2.75507	0.00615	0.766526	no	2209997520	110526029	1105256540	1159988417	110475046	938987342
MRPL42	MRPL42	MRPL42	chr12	93861265	93897548	q1	q2	OK	22.5246	13.3372	-0.756039	-1.11747	0.2563	0.96035	no	2440980995	-	1408141806	1032839189	93881277	938957912
SAR1B	SAR1B	SAR1B	chr5	133936838	133968533	q1	q2	OK	10.1822	5.23272	-0.960417	-1.39881	0.1584	0.96035	no	1339444380	-	401861117	937583263	-	937583263
FAM122B	FAM122B	FAM122B	chrX	133903595	133988641	q1	q2	OK	15.9792	12.7812	-0.322175	-0.444711	0.6531	0.967994	no	2008706090	401791862	669581108	1339124982	-	937333120
BACE1	BACE1	BACE1	chr11	117103340	117186972	q1	q2	OK	6.15068	6.10483	-0.0107942	-0.0116115	0.98895	0.995588	no	1288788753	-	351524120	937264633	-	937264633
BTBD7	BTBD7	BTBD7	chr14	93703895	93799438	q1	q2	OK	8.28805	7.87415	-0.0739087	-0.0845502	0.9272	0.989725	no	4781096396	-	3750273870	1030822526	93709116	937113410
SLC25A44	SLC25A44	SLC25A44	chr1	156163722	156182587	q1	q2	OK	13.5227	17.0135	0.331295	0.476248	0.63015	0.965772	no	1405596002	-	312339086	1093256916	156169983	937086933
KIAA0907	KIAA0907	KIAA0907	chr1	155882833	155904233	q1	q2	OK	19.7971	21.4981	0.118924	0.182029	0.8533	0.983651	no	2494219743	-	1091236215	1402983528	467678269	935305259
SLC33A1	SLC33A1	SLC33A1	chr3	155544300	155572248	q1	q2	OK	8.12349	4.28804	-0.921782	-1.10886	0.2489	0.96035	no	1555487548	-	622228999	933258549	-	933258549
RSF1	RSF1	RSF1	chr11	77377273	77531880	q1	q2	OK	22.6008	10.565	-1.09708	-1.76323	0.08825	0.96035	no	3949424907	-	2943518255	1005906652	77412569	928494083
EGLN1	EGLN1	EGLN1	chr1	231499496	231560790	q1	q2	OK	13.0144	5.53997	-1.23216	-1.87481	0.06565	0.96035	no	2546741297	-	1620736743	926004554	-	926004554
IMPAD1	IMPAD1	IMPAD1	chr8	57870487	57906430	q1	q2	OK	16.7068	11.7689	-0.505456	-0.852057	0.40135	0.96035	no	1620658895	-	694687159	925971736	-	925971736
DHX36	DHX36	DHX36	chr3	153993456	154042286	q1	q2	OK	17.3311	7.87599	-1.13783	-1.58407	0.10885	0.96035	no	3388251184	-	2464298990	923952194	-	923952194
PLEKHB2	PLEKHB2	PLEKHB2	chr2	131862419	131907425	q1	q2	OK	42.0589	47.3652	0.171416	0.31027	0.74875	0.974184	no	2901762485	-	1978419320	923343165	-	923343165
EDEM3	EDEM3	EDEM3	chr1	184659624	184724041	q1	q2	OK	8.9838	3.14747	-1.51313	-2.05508	0.04615	0.96035	no	4247874140	-	3324568276	923305864	-	923305864
PPIP5K2	PPIP5K2	PPIP5K2	chr5	102455957	102539224	q1	q2	OK	5.4742	1.01632	-2.4293	-2.57579	0.02755	0.96035	no	3792845386	-	2767477301	1025368085	102488388	922879697
TRIP12	TRIP12	TRIP12	chr2	230628552	230786725	q1	q2	OK	22.4886	11.8236	-0.927523	-1.64885	0.10165	0.96035	no	13380577406	-	11996727787	1383849619	461328282	922521337
SIKE1	SIKE1	SIKE1	chr1	115312104	115323308	q1	q2	OK	10.0289	4.70377	-1.09228	-1.50278	0.1306	0.96035	no	1614436306	-	691916103	922520203	-	922520203
CHTOP	CHTOP	CHTOP	chr1	153591275	153618782	q1	q2	OK	32.6469	40.2225	0.301056	0.262621	0.7908	0.97701	no	1689769131	-	614460848	1075308283	153610893	921697390
HIF1AN	HIF1AN	HIF1AN	chr10	102295640	102313681	q1	q2	OK	8.2834	10.6275	0.359509	0.552929	0.5865	0.965558	no	920842123	-	-	920842123	-	920842123
TSEN15	TSEN15	TSEN15	chr1	184020784	184043344	q1	q2	OK	81.4002	41.6726	-0.965935	-1.59517	0.1068	0.96035	no	4232767202	-	3312552435	920214767	-	920214767
DDX21	DDX21	DDX21	chr10	70715878	70744825	q1	q2	OK	73.4415	38.1258	-0.945828	-1.787	0.0717	0.96035	no	1909863768	-	707306279	1273286221	353615362	919670859
DCTD	DCTD	DCTD	chr4	183811243	183838630	q1	q2	OK	100.32	89.5918	-0.163173	-0.298541	0.75735	0.974184	no	2205849461	-	1102978592	1102870869	183812587	919058282
ARPC5	ARPC5	ARPC5	chr1	183595327	183605076	q1	q2	OK	155.451	128.427	-0.275517	-0.531627	0.5819	0.965558	no	2203166081	-	1101589871	1101576210	183599713	917976497
CAMK2D	CAMK2D	CAMK2D	chr4	114372187	114683083	q1	q2	OK	4.16791	1.56752	-1.41084	-1.25586	0.2032	0.96035	no	10766252294	-	9736877049	1029375245	114378696	914996549
RSBN1	RSBN1	RSBN1	chr1	114304453	114355098	q1	q2	OK	1.51189	0.732487	-1.04548	-0.915836	0.3467	0.96035	no	2057783261	-	800309522	1257473739	343020281	914453458
MARCKS	MARCKS	MARCKS	chr6	114178513	114184652	q1	q2	OK	42.7042	46.652	0.127559	0.236467	0.80795	0.97991	no	1141821676	228357527	-	1141821676	-	913464149
IRS1	IRS1	IRS1	chr2	227596032	227663506	q1	q2	OK	17.1248	10.1996	-0.747574	-1.29214	0.207	0.96035	no	11154160355	-	10016099951	1138060404	227662793	910397611
KLHDC10	KLHDC10	KLHDC10	chr7	129710348	129775560	q1	q2	OK	4.15148	1.27894	-1.69867	-1.86215	0.0651	0.96035	no	4022081644	-	2983900803	1038180841	129770535	908410306
ZBTB34	ZBTB34	ZBTB34	chr9	129622943	129648156	q1	q2	OK	1.73171	1.89635	0.131023	0.134091	0.89275	0.988122	no	1037148035	-	129629863	907518172	-	907518172
UBE2H	UBE2H	UBE2H	chr7	129470572	129592800	q1	q2	OK	31.6738	34.4916	0.122957	0.221498	0.82425	0.981294	no	4533244698	-	3626937040	906307658	-	906307658
TMEM170A	TMEM170A	TMEM170A	chr16	75477141	75498635	q1	q2	OK	6.12777	8.06502	0.396316	0.521434	0.5929	0.965558	no	1283198129	-	301968047	905748609	-	905748609
LIN9	LIN9	LIN9	chr1	226418849	226497449	q1	q2	OK	8.66015	2.23836	-1.95195	-1.87237	0.0753	0.96035	no	4982031956	-	4076353491	905678465	-	905678465
C4orf32	C4orf32	C4orf32	chr4	113066552	113110237	q1	q2	OK	5.31598	2.88616	-0.881186	-0.839629	0.4029	0.96035	no	1922631432	-	1017754964	904876468	-	904876468
XPR1	XPR1	XPR1	chr1	180601145	180859415	q1	q2	OK	4.86667	1.98931	-1.29067	-1.64557	0.08275	0.96035	no	11568519719	-	10664240810	904278909	-	904278909
GOLPH3L	GOLPH3L	GOLPH3L	chr1	150618700	150669672	q1	q2	OK	10.9698	10.3289	-0.0868478	-0.11348	0.91305	0.988122	no	3314188474	-	2259847709	903719976	-	903719976
LBR	LBR	LBR	chr1	225589203	225616557	q1	q2	OK	41.3702	22.444	-0.882265	-1.50578	0.12585	0.96035	no	4286396493	-	2481637906	1579167565	676806530	902361035
MEF2A	MEF2A	MEF2A	chr15	100106132	100256629	q1	q2	OK	6.91539	1.25935	-2.45713	-2.64611	0.0269	0.96035	no	4408440283	-	3305682177	1102758106	200467372	902290734
DCTN4	DCTN4	DCTN4	chr5	150088308	150138657	q1	q2	OK	27.0138	19.1366	-0.497361	-0.812249	0.4011	0.96035	no	2701944201	-	1651275802	1050668399	150133174	900535225
NUP43	NUP43	NUP43	chr6	150045451	150067708	q1	q2	OK	23.2222	19.6871	-0.238252	-0.365967	0.71505	0.971862	no	1350449303	-	300103773	1050345530	150063646	900281884
SYNPO	SYNPO	SYNPO	chr5	149980641	150038792	q1	q2	OK	12.9051	14.713	0.189147	0.296502	0.7652	0.974234	no	1200278450	-	150035612	1050242838	150028833	900214005
LYSMD3	LYSMD3	LYSMD3	chr5	89811444	89825401	q1	q2	OK	31.9377	10.0929	-1.66192	-2.57858	0.01295	0.96035	no	1886141087	-	718558987	1167582100	269450951	898131149
USP13	USP13	USP13	chr3	179370932	179507189	q1	q2	OK	3.20156	2.40161	-0.414772	-0.516501	0.6021	0.965558	no	4307058992	-	3409534144	897524848	-	897524848
ZKSCAN1	ZKSCAN1	ZKSCAN1	chr7	99613194	99639312	q1	q2	OK	5.19777	3.75412	-0.469417	-0.665774	0.5012	0.96035	no	1195585753	-	199237496	896716436	-	896716436
UBE2W	UBE2W	UBE2W	chr8	74692331	74791145	q1	q2	OK	3.35716	2.08852	-0.68476	-0.423554	0.51395	0.96035	no	3139008979	-	2242569269	896439710	-	896439710
SQSTM1	SQSTM1	SQSTM1	chr5	179224597	179285840	q1	q2	OK	581.355	869.707	0.58111	1.06732	0.27815	0.96035	no	3047378777	-	1792534088	1254844689	358524081	896320608
RBM28	RBM28	RBM28	chr7	127950435	127983962	q1	q2	OK	21.3786	14.5962	-0.550575	-0.789933	0.4176	0.96035	no	1919363695	-	1023739654	895624041	-	895624041
GNB4	GNB4	GNB4	chr3	179113875	179169371	q1	q2	OK	11.1876	3.81022	-1.55396	-2.18255	0.02965	0.96035	no	2686999192	-	1612273754	1074725438	179137238	895588200
BCL2L11	BCL2L11	BCL2L11	chr2	111878490	111926022	q1	q2	OK	3.17318	8.13425	1.35808	1.14303	0.1419	0.96035	no	1678702108	-	783315412	895386696	-	895386696
ZNF639	ZNF639	ZNF639	chr3	179040778	179053323	q1	q2	OK	11.0997	8.75138	-0.342936	-0.446503	0.64345	0.967994	no	1253361790	-	179046203	1074315587	179051880	895263707
FAM20B	FAM20B	FAM20B	chr1	178995073	179045702	q1	q2	OK	10.6619	9.05219	-0.236119	-0.360902	0.7154	0.971862	no	3401488995	-	2506266924	895222071	-	895222071
GRPEL2	GRPEL2	GRPEL2	chr5	148724976	148734146	q1	q2	OK	9.66505	5.963	-0.696738	-0.897787	0.3704	0.96035	no	1041119828	-	148725997	892393831	-	892393831
TMED9	TMED9	TMED9	chr5	177019212	177023099	q1	q2	OK	102.29	152.41	0.575291	1.02497	0.301	0.96035	no	1239155781	-	-	1239155781	354041943	885113838
NSD1	NSD1	NSD1	chr5	176560079	176727214	q1	q2	OK	5.57507	5.30565	-0.0714606	-0.112412	0.9033	0.988122	no	4945755662	-	3708932012	1236823650	353201875	883621775
RAD23B	RAD23B	RAD23B	chr9	110045516	110094475	q1	q2	OK	77.1851	56.4157	-0.452225	-0.867246	0.3854	0.96035	no	3192218920	110045613	2091364809	1100854111	110068731	880739767
ZC3H12C	ZC3H12C	ZC3H12C	chr11	109964086	110042566	q1	q2	OK	5.46143	2.88991	-0.918253	-1.2611	0.19455	0.96035	no	7040151694	-	6049803541	990348153	110035420	880312733
ATP5G3	ATP5G3	ATP5G3	chr2	176040985	176046490	q1	q2	OK	52.4516	64.9116	0.30749	0.544493	0.57885	0.965558	no	2112516504	-	1056261246	1232298406	352089261	880209145
CHEK1	CHEK1	CHEK1	chr11	125495030	125550793	q1	q2	OK	14.4662	10.2686	-0.494442	-0.689508	0.49275	0.96035	no	4016847373	-	878580146	1129710884	251028512	878682372
WIPF1	WIPF1	WIPF1	chr2	175424301	175547627	q1	q2	OK	7.36542	5.591	-0.397659	-0.52692	0.5882	0.965558	no	3685118898	-	2632557434	1052561464	175432674	877128790
GPSM2	GPSM2	GPSM2	chr1	109419602	109506121	q1	q2	OK	5.33142	2.27174	-1.23072	-0.926338	0.3105	0.96035	no	3611767618	109427974	2626538688	985228930	-	875800956
PTBP2	PTBP2	PTBP2	chr1	97187160	97280605	q1	q2	OK	1.66758	1.90112	0.189091	0.159158	0.8633	0.984337	no	5154263150	-	4084191473	1070071677	194514784	875556893
SFXN1	SFXN1	SFXN1	chr5	174905513	174955621	q1	q2	OK	26.3684	25.078	-0.0723895	-0.113999	0.9079	0.988122	no	4898295357	-	3673682011	1224613346	349838305	874775041
SP3	SP3	SP3	chr2	174771186	174830430	q1	q2	OK	17.6744	6.41805	-1.46145	-2.21248	0.03165	0.96035	no	4894169537	-	3845482564	1048686973	174820031	873866942
FAM91A1	FAM91A1	FAM91A1	chr8	124780881	124827690	q1	q2	OK	10.3319	3.80277	-1.44199	-1.93334	0.0591	0.96035	no	3244978949	-	2371191363	998587569	124799983	873787586
FAM102B	FAM102B	FAM102B	chr1	109102970	109181949	q1	q2	OK	2.78156	3.0326	0.124664	0.139294	0.89155	0.988122	no	2728720459	-	1855279203	873441256	-	873441256
IKZF5	IKZF5	IKZF5	chr10	124750321	124768366	q1	q2	OK	6.05463	2.96217	-1.03138	-1.21717	0.217	0.96035	no	1746576733	124766611	623792784	1122783949	124753395	873263943
PAPOLA	PAPOLA	PAPOLA	chr14	96968712	97033453	q1	q2	OK	42.1064	27.2614	-0.627179	-1.10721	0.23915	0.96035	no	4947569916	-	3783411545	1164158371	290993287	873165084
SH3GLB1	SH3GLB1	SH3GLB1	chr1	87170252	87213867	q1	q2	OK	9.52588	6.95544	-0.453709	-0.676438	0.49865	0.96035	no	2528669310	-	1569345577	959323733	87207931	872115802
ZNF664	ZNF664	ZNF664	chr12	124457761	124800570	q1	q2	OK	28.0306	14.5645	-0.944546	-1.51545	0.12295	0.96035	no	1742806830	-	871315037	871491793	-	871491793
CDCA7	CDCA7	CDCA7	chr2	174219560	174233718	q1	q2	OK	21.4835	17.2356	-0.317835	-0.464238	0.6362	0.966259	no	1045385560	-	174221414	871164146	-	871164146
GPATCH2	GPATCH2	GPATCH2	chr1	217600334	217804444	q1	q2	OK	8.11571	4.33695	-0.904037	-1.06186	0.29705	0.96035	no	15894298786	-	14806106283	870408991	-	870408991
SPATA5	SPATA5	SPATA5	chr4	123844224	124240604	q1	q2	OK	2.4396	0.770902	-1.66203	-1.67359	0.1128	0.96035	no	13770933329	-	12777091208	993842121	124177229	869664892
PJA2	PJA2	PJA2	chr5	108670409	108745675	q1	q2	OK	40.8809	23.0528	-0.826487	-1.47965	0.14485	0.96035	no	2499828319	-	1521740677	978087642	108714042	869373600
TMEM38B	TMEM38B	TMEM38B	chr9	108456805	108538892	q1	q2	OK	18.7875	7.7925	-1.26962	-1.79012	0.0704	0.96035	no	2170139348	-	1301840834	868298514	-	868298514
RAB14	RAB14	RAB14	chr9	123940414	123964365	q1	q2	OK	24.3508	18.9847	-0.359128	-0.598553	0.54405	0.960532	no	2602945846	-	1487438779	1115507067	247908622	867598445
KDELC2	KDELC2	KDELC2	chr11	108342832	108369159	q1	q2	OK	46.3855	22.2339	-1.06091	-1.86315	0.0703	0.96035	no	1083477370	-	108363545	975113825	108361877	866751948
EIF4EBP2	EIF4EBP2	EIF4EBP2	chr10	72163860	72188374	q1	q2	OK	11.7006	13.8711	0.245499	0.412466	0.68275	0.967994	no	1227054612	-	360842115	866212497	-	866212497
LARP4	LARP4	LARP4	chr12	50794591	50873788	q1	q2	OK	20.846	9.9243	-1.07074	-1.71682	0.0782	0.96035	no	2847309729	-	1982497807	864811922	-	864811922
CUL5	CUL5	CUL5	chr11	107879407	107978488	q1	q2	OK	7.57492	3.1083	-1.2851	-1.69673	0.084	0.96035	no	5289154438	-	4425340390	863814048	-	863814048
MYLK	MYLK	MYLK	chr3	123304359	123603149	q1	q2	OK	17.2515	15.7324	-0.132986	-0.190565	0.83085	0.982127	no	7036516948	123341576	5926341353	1110175595	123512606	863321413
SUCO	SUCO	SUCO	chr1	172501488	172580975	q1	q2	OK	26.0647	8.85957	-1.55679	-2.4743	0.01585	0.96035	no	6383955158	-	5348527922	1035427236	172526850	862900386
MOB1B	MOB1B	MOB1B	chr4	71768056	71853891	q1	q2	OK	4.68625	2.26575	-1.04845	-1.27162	0.1555	0.96035	no	1652110220	-	789904029	862206191	-	862206191
NCEH1	NCEH1	NCEH1	chr3	172348434	172429008	q1	q2	OK	36.4153	25.4027	-0.51956	-0.907468	0.3525	0.96035	no	4309722592	-	3447974013	861748579	-	861748579
DCAF17	DCAF17	DCAF17	chr2	172173912	172341562	q1	q2	OK	5.06543	1.32169	-1.93831	-1.61906	0.1221	0.96035	no	3101954506	-	2240252564	861701942	-	861701942
SP1	SP1	SP1	chr12	53773978	53810226	q1	q2	OK	18.7412	12.3709	-0.599255	-1.0329	0.28575	0.96035	no	1129807219	-	161330907	968476312	107553457	860922855
EIF2AK2	EIF2AK2	EIF2AK2	chr2	37332283	37384190	q1	q2	OK	12.6883	5.79578	-1.13042	-1.53561	0.11365	0.96035	no	1493522292	-	560252389	933269903	74681669	858588234
RHOBTB3	RHOBTB3	RHOBTB3	chr5	95066849	95132071	q1	q2	OK	28.0806	15.0883	-0.896142	-1.53368	0.12415	0.96035	no	4469920363	-	3518620318	951300045	95124467	856175578
REL	REL	REL	chr2	61108629	61155291	q1	q2	OK	1.24587	0.406583	-1.61554	-1.29754	0.202	0.96035	no	1406256956	-	550109194	856147762	-	856147762
DTX3L	DTX3L	DTX3L	chr3	122246759	122294049	q1	q2	OK	16.7777	6.88165	-1.28572	-1.6866	0.09315	0.96035	no	1345204362	-	244579550	1100624812	244575535	856049277
GPC6	GPC6	GPC6	chr13	93879077	95060273	q1	q2	OK	2.49837	1.62821	-0.6177	-0.690808	0.4691	0.96035	no	21417699982	-	20562187532	855512450	-	855512450
VTA1	VTA1	VTA1	chr6	142468298	142542085	q1	q2	OK	15.3718	11.3897	-0.432563	-0.61034	0.5389	0.96035	no	3135301769	-	2137525968	997775801	142525138	855250663
PPIG	PPIG	PPIG	chr2	170440849	170494254	q1	q2	OK	46.9841	18.8728	-1.31586	-2.0866	0.0401	0.96035	no	4261899095	-	3238931724	1022967371	170487324	852480047
FLVCR1	FLVCR1	FLVCR1	chr1	213031596	213072705	q1	q2	OK	2.27214	1.81981	-0.320264	-0.333285	0.74215	0.974184	no	4047945133	-	2982601214	1065343919	213061880	852282039
GK5	GK5	GK5	chr3	141876368	141944449	q1	q2	OK	1.62433	0.359314	-2.17653	-1.87186	0.081	0.96035	no	1702696787	-	567593298	993221031	141917698	851303333
CTBS	CTBS	CTBS	chr1	84944919	85040163	q1	q2	OK	13.3984	8.15313	-0.716639	-0.564977	0.55995	0.964619	no	1190307535	-	340124004	850183531	-	850183531
SEC62	SEC62	SEC62	chr3	169684579	169716161	q1	q2	OK	22.0323	10.6117	-1.05397	-1.77353	0.0872	0.96035	no	2884917067	-	1866662989	1018254078	169694737	848559341
MYNN	MYNN	MYNN	chr3	169490852	169507504	q1	q2	OK	4.227	2.71554	-0.638392	-0.731522	0.45335	0.96035	no	1186527042	-	338998470	847528572	-	847528572
ZBTB38	ZBTB38	ZBTB38	chr3	141043054	141168632	q1	q2	OK	10.1032	3.33975	-1.597	-2.32265	0.02585	0.96035	no	6633162918	-	4516215109	988159610	141164008	846995602
SLK	SLK	SLK	chr10	105726942	105788991	q1	q2	OK	14.7889	3.7346	-1.98549	-2.90316	0.00685	0.8004	no	2009638728	-	1163341990	846296738	-	846296738
G3BP2	G3BP2	G3BP2	chr4	76567952	76598667	q1	q2	OK	27.8203	15.2232	-0.869862	-1.40942	0.15425	0.96035	no	1072026472	-	229766226	842260246	-	842260246
NAA15	NAA15	NAA15	chr4	140211070	140311935	q1	q2	OK	9.72288	6.27875	-0.630907	-0.688755	0.4903	0.96035	no	5190410393	-	4348550962	841859431	-	841859431
CHST11	CHST11	CHST11	chr12	104850691	105155792	q1	q2	OK	28.4945	22.0553	-0.369553	-0.646494	0.5178	0.96035	no	8819740021	-	7873663801	946076220	104851281	841224939
MPZL1	MPZL1	MPZL1	chr1	167691186	167761156	q1	q2	OK	21.1743	19.0845	-0.149919	-0.253006	0.79565	0.977746	no	2683797110	-	1845002967	838794143	-	838794143
TAOK1	TAOK1	TAOK1	chr17	27717942	27878921	q1	q2	OK	9.50528	2.58493	-1.87861	-2.8336	0.0057	0.742013	no	1641798256	-	805557250	836241006	-	836241006
FZD5	FZD5	FZD5	chr2	208627309	208634143	q1	q2	OK	1.31977	1.89605	0.52271	0.537008	0.57405	0.965558	no	834519035	-	-	834519035	-	834519035
CCNYL1	CCNYL1	CCNYL1	chr2	208576263	208620896	q1	q2	OK	8.02255	7.61338	-0.0755244	-0.0990234	0.92535	0.989725	no	2503207053	-	1668727017	834480036	-	834480036
CCND1	CCND1	CCND1	chr11	69455872	69469242	q1	q2	OK	141.21	149.089	0.0783317	0.160925	0.8768	0.986466	no	833608585	-	-	833608585	-	833608585
SOCS4	SOCS4	SOCS4	chr14	55493843	55516206	q1	q2	OK	7.82708	1.86568	-2.06877	-2.58986	0.0181	0.96035	no	1276734072	-	277502619	999231453	166532768	832698685
EDIL3	EDIL3	EDIL3	chr5	83236413	83680685	q1	q2	OK	57.0569	26.3199	-1.11625	-2.04317	0.04065	0.96035	no	23623552929	-	22707809916	915743013	83360623	832382390
TMED10	TMED10	TMED10	chr14	75598170	75643349	q1	q2	OK	75.2018	58.3498	-0.366038	-0.714763	0.475	0.96035	no	1436566862	-	604967502	831599360	-	831599360
AZIN1	AZIN1	AZIN1	chr8	103838529	103876428	q1	q2	OK	67.9942	51.9257	-0.388962	-0.737044	0.44895	0.96035	no	2492459875	103876230	1453988907	934592888	-	830716658
UBE4A	UBE4A	UBE4A	chr11	118230295	118289530	q1	q2	OK	8.87886	4.40109	-1.01252	-0.60689	0.52795	0.96035	no	1892088558	-	945959406	946129152	118252221	827876931
RAB8B	RAB8B	RAB8B	chr15	63481727	63559973	q1	q2	OK	23.4767	6.28291	-1.90172	-2.81657	0.01035	0.96035	no	2477505774	-	1524219718	953286056	127033714	826252342
GOPC	GOPC	GOPC	chr6	117803819	117923705	q1	q2	OK	22.4893	8.91927	-1.33424	-1.89987	0.05745	0.96035	no	1650456502	-	589536259	825179715	-	825179715
TSPAN14	TSPAN14	TSPAN14	chr10	82214037	82282391	q1	q2	OK	18.7027	21.992	0.233731	0.395427	0.691	0.969414	no	2385432768	-	1562608423	822824345	-	822824345
GNA13	GNA13	GNA13	chr17	63005406	63052920	q1	q2	OK	22.7965	9.97806	-1.19198	-1.96612	0.04825	0.96035	no	1386395311	-	441265463	945129848	126021583	819108265
SMAD2	SMAD2	SMAD2	chr18	45359465	45457517	q1	q2	OK	3.34431	2.19508	-0.60743	-0.781806	0.44025	0.96035	no	1770253939	-	953692432	816561507	-	816561507
SOX13	SOX13	SOX13	chr1	204042245	204096871	q1	q2	OK	10.6089	16.0176	0.594384	0.880975	0.3762	0.96035	no	3061103025	-	2244717526	816385499	-	816385499
WDR12	WDR12	WDR12	chr2	203745322	203851208	q1	q2	OK	33.6448	17.6235	-0.932883	-1.36418	0.16355	0.96035	no	2445021473	-	1222535381	1222486092	407518235	814967857
TNRC6B	TNRC6B	TNRC6B	chr22	40440820	40731812	q1	q2	OK	1.84133	0.7696	-1.25857	-1.51488	0.133	0.96035	no	2520001634	-	1583387905	936613729	122084091	814529638
CEP97	CEP97	CEP97	chr3	101443436	101489406	q1	q2	OK	3.46943	1.71645	-1.01527	-1.20669	0.2281	0.96035	no	1420703782	-	507328543	913375239	101483864	811891375
ADIPOR1	ADIPOR1	ADIPOR1	chr1	202909952	202927700	q1	q2	OK	62.3873	75.8866	0.282592	0.50186	0.61035	0.965558	no	1623321797	-	811680413	811641384	-	811641384
RABIF	RABIF	RABIF	chr1	202847409	202858385	q1	q2	OK	6.34851	13.967	1.13754	1.47872	0.14475	0.96035	no	1217103928	-	405707421	811396507	-	811396507
TES	TES	TES	chr7	115850546	115898837	q1	q2	OK	34.1611	30.6354	-0.157155	-0.25769	0.78485	0.97701	no	3824067514	-	3012780615	811286899	-	811286899
KDM5B	KDM5B	KDM5B	chr1	202696531	202777549	q1	q2	OK	6.28332	4.103	-0.614848	-0.831292	0.3988	0.96035	no	4257432614	-	3243942569	1013490045	202700138	810789907
PABPC4L	PABPC4L	PABPC4L	chr4	135117488	135122903	q1	q2	NOTEST	0.750484	0	#NAME?	0	1	1	no	810715452	-	-	810715452	-	810715452
INIP	INIP	INIP	chr9	115448790	115480387	q1	q2	OK	6.1926	8.2865	0.420217	0.408644	0.68125	0.967994	no	1269989354	-	461852476	808136878	-	808136878
DNAJB14	DNAJB14	DNAJB14	chr4	100817406	100867883	q1	q2	OK	6.33151	3.41284	-0.891575	-0.517484	0.44385	0.96035	no	2823507928	-	2016951457	806556471	-	806556471
LAMTOR3	LAMTOR3	LAMTOR3	chr4	100799494	100815703	q1	q2	OK	6.85728	2.04199	-1.74766	-1.90771	0.06045	0.96035	no	1008034490	-	201619319	806415171	-	806415171
SCYL2	SCYL2	SCYL2	chr12	100661548	100733914	q1	q2	OK	6.66958	1.94722	-1.77618	-1.79556	0.0912	0.96035	no	3222382949	-	2315791944	906591005	100720472	805870533
TMEM9	TMEM9	TMEM9	chr1	201103898	201140710	q1	q2	OK	43.6166	62.8994	0.528171	0.841581	0.4198	0.96035	no	1005529163	-	201112179	804416984	-	804416984
MOSPD1	MOSPD1	MOSPD1	chrX	134021655	134049374	q1	q2	OK	7.63635	7.76593	0.0242761	0.0283298	0.97765	0.994348	no	1742343653	-	938207720	804135933	-	804135933
ACTR3	ACTR3	ACTR3	chr2	114588759	114719129	q1	q2	OK	55.7839	33.0449	-0.755423	-1.45299	0.1355	0.96035	no	6422613974	-	5275487545	1147126429	344104358	803022071
KIF14	KIF14	KIF14	chr1	200520624	200589862	q1	q2	OK	9.80121	2.85217	-1.7809	-2.40896	0.02145	0.96035	no	5214336993	-	4211679468	1002657525	200572384	802085141
SLC35F5	SLC35F5	SLC35F5	chr2	114470368	114514400	q1	q2	OK	9.27959	6.59489	-0.492711	-0.663064	0.5012	0.96035	no	3892263093	-	2976467719	915795374	114492246	801303128
FUBP3	FUBP3	FUBP3	chr9	133454959	133513739	q1	q2	OK	15.9663	10.7297	-0.57342	-0.80742	0.4081	0.96035	no	2669767171	-	1868686538	801080633	-	801080633
DCAF8	DCAF8	DCAF8	chr1	160185504	160232350	q1	q2	OK	29.9256	37.5159	0.326121	0.51944	0.59395	0.965558	no	2883706111	160213799	1922561906	1121358004	160188736	800955469
CDV3	CDV3	CDV3	chr3	133292433	133309118	q1	q2	OK	145.357	118.671	-0.292639	-0.587293	0.5478	0.961608	no	1599650984	-	666504179	933146663	133306718	799839945
IGF1R	IGF1R	IGF1R	chr15	99189094	99507759	q1	q2	OK	1.67457	1.80834	0.110882	0.134337	0.89465	0.988122	no	6755733782	-	5959704135	796029647	-	796029647
KIAA2018	KIAA2018	KIAA2018	chr3	113367232	113415493	q1	q2	NOTEST	1.02021	0.21065	-2.27595	0	1	1	no	1360520286	-	226797906	1133722380	340123848	793598532
STK24	STK24	STK24	chr13	99102452	99229405	q1	q2	OK	55.8279	59.8443	0.100228	0.193928	0.8403	0.982438	no	3172715397	-	2379881544	792833853	-	792833853
CAPZA1	CAPZA1	CAPZA1	chr1	113162074	113214241	q1	q2	OK	34.8674	26.1558	-0.414747	-0.669955	0.49875	0.96035	no	4527760771	-	3395665030	1132095741	339599682	792496059
IKBIP	IKBIP	IKBIP	chr12	99007181	99038829	q1	q2	OK	125.861	60.9506	-1.04611	-1.73937	0.08025	0.96035	no	2376494231	-	1386325516	990168715	198027754	792140961
SLC7A5	SLC7A5	SLC7A5	chr16	87863628	87903100	q1	q2	OK	95.9695	107.305	0.161067	0.329343	0.73125	0.973097	no	1845384422	-	966720455	878663967	87874710	790789257
SET	SET	SET	chr9	131445933	131458675	q1	q2	OK	184.259	158.674	-0.21567	-0.43293	0.65325	0.967994	no	1051657610	-	262913162	788744448	-	788744448
PDGFC	PDGFC	PDGFC	chr4	157682762	157892546	q1	q2	OK	29.7339	20.1151	-0.563832	-0.885708	0.3625	0.96035	no	14673834177	-	13885419243	788414934	-	788414934
CPNE3	CPNE3	CPNE3	chr8	87526655	87573726	q1	q2	OK	11.0031	4.97672	-1.14464	-1.51185	0.1411	0.96035	no	2013869569	-	875485853	1138383716	350232207	788151509
PCNX	PCNX	PCNX	chr14	71374121	71582099	q1	q2	OK	5.12636	2.38341	-1.10491	-1.56291	0.12025	0.96035	no	7003686916	-	6144809354	858877562	71514651	787362911
NAA25	NAA25	NAA25	chr12	112464492	112546635	q1	q2	OK	15.8236	6.2338	-1.3439	-2.01147	0.0449	0.96035	no	5625241433	-	4837980186	787261247	-	787261247
SENP5	SENP5	SENP5	chr3	196594726	196661584	q1	q2	OK	4.39714	2.4003	-0.873351	-1.01544	0.3094	0.96035	no	5505686352	-	4325823731	1179862621	393224507	786638114
FNIP1	FNIP1	FNIP1	chr5	130977406	131132756	q1	q2	OK	8.61905	3.10186	-1.4744	-1.95783	0.0526	0.96035	no	11401528027	-	10353669191	1047933205	262062678	785870527
ETV3	ETV3	ETV3	chr1	157094458	157108383	q1	q2	OK	3.9815	6.79072	0.770252	0.704142	0.47945	0.96035	no	2042283346	-	785494995	1256788351	471303470	785484881
ADAM19	ADAM19	ADAM19	chr5	156904311	157002831	q1	q2	OK	8.16993	7.43274	-0.13643	-0.202951	0.83685	0.982438	no	1569101230	-	784568131	784533099	-	784533099
KIAA1919	KIAA1919	KIAA1919	chr6	111580481	111590261	q1	q2	OK	1.86085	0.832182	-1.16099	-0.891787	0.3854	0.96035	no	892714497	-	111586053	781128444	-	781128444
MSI2	MSI2	MSI2	chr17	55333930	55757299	q1	q2	OK	9.77822	1.94545	-2.32947	-1.82588	0.15245	0.96035	no	5557401245	-	4776768292	780632953	-	780632953
ACAP2	ACAP2	ACAP2	chr3	194995464	195163817	q1	q2	OK	8.18316	4.51403	-0.858243	-1.18883	0.24525	0.96035	no	10729057944	-	9949066741	779991203	-	779991203
2022-09-11	2022-09-11	2022-09-11	chr4	77870866	77959768	q1	q2	OK	17.0491	7.53901	-1.17725	-1.81043	0.06455	0.96035	no	3896058370	-	3038524503	779572575	-	779572575
MKI67	MKI67	MKI67	chr10	129894924	129924468	q1	q2	OK	49.5455	25.5747	-0.954039	-1.89994	0.0578	0.96035	no	3247690330	129923944	1169217027	2078473303	1169173756	779375603
RIT1	RIT1	RIT1	chr1	155867598	155881193	q1	q2	OK	19.7881	15.8343	-0.321583	-0.494233	0.6157	0.965558	no	935219323	-	155872671	779346652	-	779346652
PTPRE	PTPRE	PTPRE	chr10	129705324	129884164	q1	q2	OK	3.0812	2.51706	-0.291755	-0.319986	0.7621	0.974184	no	2206454808	-	1427163438	779291370	-	779291370
SERTAD2	SERTAD2	SERTAD2	chr2	64858754	64881046	q1	q2	OK	17.7348	13.6067	-0.382275	-0.620468	0.5286	0.96035	no	1621764345	-	583862520	972924069	194591243	778332826
GMPS	GMPS	GMPS	chr3	155588324	155655520	q1	q2	OK	17.2956	11.3058	-0.61334	-0.826193	0.4039	0.96035	no	4357522279	-	3423609968	1089528016	311237397	778290619
XPOT	XPOT	XPOT	chr12	64798152	64842463	q1	q2	OK	42.1295	21.0806	-0.998917	-1.70347	0.0931	0.96035	no	1815182533	-	1037062717	778119816	-	778119816
FOXN2	FOXN2	FOXN2	chr2	48541794	48606434	q1	q2	OK	6.75224	1.20765	-2.48316	-2.60455	0.0282	0.96035	no	2234686575	-	1408447006	826239569	48573847	777665722
GALNT13	GALNT13	GALNT13	chr2	154728410	155313950	q1	q2	NOTEST	0.620042	0.436426	-0.506629	0	1	1	no	15345991142	-	14569448095	776543047	-	776543047
ASH1L	ASH1L	ASH1L	chr1	155305051	155533735	q1	q2	OK	3.82684	1.77515	-1.10821	-1.44933	0.144	0.96035	no	12278280084	-	10258292679	2019987405	1243456367	776531038
CAMK4	CAMK4	CAMK4	chr5	110559946	110820748	q1	q2	OK	5.50487	0.51403	-3.42079	-2.16491	0.0748	0.96035	no	5755639263	-	4979878266	775760997	-	775760997
ZNHIT6	ZNHIT6	ZNHIT6	chr1	86115105	86174116	q1	q2	OK	17.5649	7.43991	-1.23934	-1.94947	0.0481	0.96035	no	3014730906	-	2239669607	775061299	-	775061299
NR2F2	NR2F2	NR2F2	chr15	96670588	96883492	q1	q2	OK	49.8144	50.0437	0.00662476	0.0120843	0.9891	0.995588	no	1840673066	96874127	871867466	968805600	96875389	775056084
STARD7	STARD7	STARD7	chr2	96850602	96908362	q1	q2	OK	55.5635	63.8759	0.201134	0.367047	0.7021	0.970427	no	2033997777	-	871758737	1162239040	387424886	774814154
E2F7	E2F7	E2F7	chr12	77415025	77459360	q1	q2	OK	20.9118	10.6119	-0.978633	-1.59578	0.10695	0.96035	no	2477777616	-	1626192225	851585391	77419547	774165844
AHCYL1	AHCYL1	AHCYL1	chr1	110527386	110566364	q1	q2	OK	26.6843	19.1987	-0.474985	-0.77451	0.4292	0.96035	no	1989969564	-	1216011791	773957773	-	773957773
OPA1	OPA1	OPA1	chr3	193310932	193415600	q1	q2	OK	10.3381	3.246	-1.67123	-2.2221	0.0297	0.96035	no	8121103610	-	7347446565	773657045	-	773657045
WDR36	WDR36	WDR36	chr5	110427869	110466200	q1	q2	OK	11.6444	6.52676	-0.8352	-1.24201	0.2228	0.96035	no	3203083221	-	1877548753	1325534468	552282106	773252362
DGKH	DGKH	DGKH	chr13	42614171	42830716	q1	q2	NOTEST	0.904001	0.395592	-1.19231	0	1	1	no	2222916524	-	1452359395	770557129	-	770557129
FRS2	FRS2	FRS2	chr12	69864128	69973571	q1	q2	OK	5.08763	2.94098	-0.7907	-0.994571	0.30605	0.96035	no	3356234322	-	2586549286	769685036	-	769685036
MYSM1	MYSM1	MYSM1	chr1	59120410	59165747	q1	q2	OK	5.11136	2.40055	-1.09034	-1.41207	0.1613	0.96035	no	2128988056	-	1360381605	768606451	-	768606451
ZNF462	ZNF462	ZNF462	chr9	109625377	109865269	q1	q2	OK	3.49372	2.94841	-0.244826	-0.312177	0.74515	0.974184	no	7020880040	-	5704002196	1316877844	548455865	768421979
MANEA	MANEA	MANEA	chr6	96025372	96057328	q1	q2	OK	5.21073	1.53641	-1.76192	-1.74243	0.1041	0.96035	no	1056538638	-	288116799	768421839	-	768421839
TMEM154	TMEM154	TMEM154	chr4	153547265	153601317	q1	q2	OK	7.40842	0.893386	-3.05181	-2.52814	0.02245	0.96035	no	1535606683	-	767871480	767735203	-	767735203
FMNL2	FMNL2	FMNL2	chr2	153191750	153506348	q1	q2	OK	7.5147	4.004	-0.908273	-1.1878	0.2472	0.96035	no	12574407001	-	11806880734	767526267	-	767526267
OSBPL8	OSBPL8	OSBPL8	chr12	76745577	76953589	q1	q2	OK	19.2858	5.22784	-1.88325	-2.89436	0.0069	0.8004	no	6455207998	-	5610964526	844243472	76765269	767478203
PPP6C	PPP6C	PPP6C	chr9	127908851	127952218	q1	q2	OK	24.003	15.3713	-0.642974	-1.03619	0.3141	0.96035	no	1918888569	127952118	895559000	1023329569	127912066	767465385
SCAI	SCAI	SCAI	chr9	127704887	127905838	q1	q2	NOTEST	0.699345	0.613157	-0.189747	0	1	1	no	2811369561	-	2045104345	766265216	-	766265216
VEZT	VEZT	VEZT	chr12	95611521	95696566	q1	q2	OK	17.6423	11.8804	-0.570461	-0.886581	0.3732	0.96035	no	4400276033	-	3443404362	956871671	191306085	765565586
RAP2B	RAP2B	RAP2B	chr3	152880000	152888413	q1	q2	OK	12.2378	11.1011	-0.140638	-0.236203	0.80965	0.980653	no	917299803	152880151	-	917299803	-	764419652
ZNF800	ZNF800	ZNF800	chr7	127010096	127032778	q1	q2	OK	5.63897	3.98077	-0.502384	-0.616192	0.5146	0.96035	no	5207265078	-	635110503	1270125389	508059297	762066092
PRRC1	PRRC1	PRRC1	chr5	126853300	126890780	q1	q2	OK	10.2454	7.76811	-0.399337	-0.566886	0.5706	0.965558	no	1268785616	-	507452014	761333602	-	761333602
PDE4D	PDE4D	PDE4D	chr5	58264865	59843484	q1	q2	OK	7.1283	3.67365	-0.956346	-1.30907	0.18665	0.96035	no	14214662656	58295491	13282330888	932331768	116559316	757476961
RFX5	RFX5	RFX5	chr1	151313115	151320367	q1	q2	OK	16.2282	17.206	0.0844072	0.128482	0.89465	0.988122	no	907883560	-	-	907883560	151315064	756568496
GABPB2	GABPB2	GABPB2	chr1	151043079	151091007	q1	q2	OK	0.908611	1.44543	0.669763	0.350709	0.7634	0.974234	no	1359733841	-	453188330	906545511	151070464	755475047
CERS2	CERS2	CERS2	chr1	150937648	150947479	q1	q2	OK	89.8175	108.901	0.277945	0.528187	0.58775	0.965558	no	1358447412	-	452815570	905631842	150941554	754690288
ARNT	ARNT	ARNT	chr1	150782180	150849244	q1	q2	OK	7.95608	7.88236	-0.0134305	-0.0187026	0.985	0.995286	no	2563691257	-	1658986906	904704351	150789300	753915051
PDCL	PDCL	PDCL	chr9	125580375	125590935	q1	q2	OK	15.9149	12.0836	-0.397334	-0.5645	0.55925	0.964208	no	879075517	-	125588833	753486684	-	753486684
TFPI	TFPI	TFPI	chr2	188328957	188419219	q1	q2	OK	25.9308	11.7429	-1.14288	-1.25128	0.1957	0.96035	no	8289204635	-	7535883682	753320953	-	753320953
SERP1	SERP1	SERP1	chr3	150259779	150264428	q1	q2	OK	68.7149	78.9051	0.199495	0.380082	0.70075	0.970173	no	901588140	-	150281546	751306594	-	751306594
GNG12	GNG12	GNG12	chr1	68167148	68698284	q1	q2	OK	44.0877	21.658	-1.02548	-1.58566	0.09745	0.96035	no	3547644107	-	2729610919	818033188	68173345	749859843
VTI1B	VTI1B	VTI1B	chr14	68086578	68141602	q1	q2	OK	110.077	112.656	0.0334199	0.0572992	0.94945	0.991759	no	1430589096	-	681314660	749274436	-	749274436
SERBP1	SERBP1	SERBP1	chr1	67873492	67896123	q1	q2	OK	104.675	77.537	-0.432968	-0.876918	0.37185	0.96035	no	1289729188	-	543087214	746641974	-	746641974
MPP5	MPP5	MPP5	chr14	67708011	67802778	q1	q2	OK	14.1362	6.93347	-1.02774	-1.53806	0.1161	0.96035	no	2981625697	-	2100270725	881354972	135546234	745808738
SOGA1	SOGA1	SOGA1	chr20	35405844	35492087	q1	q2	OK	10.4345	9.90707	-0.0748378	-0.108858	0.90585	0.988122	no	1239960368	-	460923856	779036512	35415032	743621480
TMEM184C	TMEM184C	TMEM184C	chr4	148538538	148556672	q1	q2	OK	6.38198	6.51733	0.0302786	0.0360362	0.96795	0.993741	no	1039871069	-	297089925	742781144	-	742781144
CASP3	CASP3	CASP3	chr4	185548849	185570629	q1	q2	OK	33.7155	21.063	-0.6787	-1.04757	0.27715	0.96035	no	2968952344	-	2226754702	742197642	-	742197642
MIER1	MIER1	MIER1	chr1	67390577	67454302	q1	q2	OK	10.2083	3.8594	-1.4033	-1.83548	0.06235	0.96035	no	2899370829	-	2089952034	876870826	134899609	741971217
TMEM167A	TMEM167A	TMEM167A	chr5	82348664	82373272	q1	q2	OK	40.7123	25.2635	-0.688412	-1.21814	0.21395	0.96035	no	1811891892	-	1070731454	741160438	-	741160438
TRMT1L	TRMT1L	TRMT1L	chr1	185087217	185260913	q1	q2	OK	13.875	6.45651	-1.10366	-1.50073	0.1251	0.96035	no	2591439193	-	1480870547	1110568646	370215275	740353371
CBFB	CBFB	CBFB	chr16	67063049	67134958	q1	q2	OK	21.2983	10.8669	-0.970789	-1.3956	0.15395	0.96035	no	2415914570	-	1677441651	738472919	-	738472919
ZNF207	ZNF207	ZNF207	chr17	30677127	30697468	q1	q2	OK	50.4213	36.1439	-0.480281	-0.776427	0.43065	0.96035	no	1135837220	-	245529563	890307657	153450288	736857369
SERINC1	SERINC1	SERINC1	chr6	122764492	122792952	q1	q2	OK	84.8363	47.1098	-0.848655	-1.56093	0.1223	0.96035	no	1596000351	-	736640240	859360111	122767946	736592165
ACP6	ACP6	ACP6	chr1	147119167	147142634	q1	q2	OK	12.6824	20.8318	0.715959	0.900647	0.3799	0.96035	no	882709106	-	147123025	735586081	-	735586081
COX20	COX20	COX20	chr1	244998638	245010243	q1	q2	OK	11.5227	12.7778	0.149165	0.180646	0.8501	0.983651	no	1470030017	-	735008621	735021396	-	735021396
ZNF704	ZNF704	ZNF704	chr8	81540685	81787016	q1	q2	OK	1.55378	0.458316	-1.76137	-1.75664	0.10025	0.96035	no	3020998627	-	2287070161	733928466	-	733928466
ADSS	ADSS	ADSS	chr1	244571793	244615436	q1	q2	OK	36.7141	29.8292	-0.299608	-0.489119	0.62335	0.965558	no	6359446326	-	5625729922	733716404	-	733716404
ZBTB10	ZBTB10	ZBTB10	chr8	81397853	81438500	q1	q2	OK	2.27519	1.52765	-0.57467	-0.672311	0.4828	0.96035	no	1221405384	-	325653863	895751521	162843607	732907914
NMNAT2	NMNAT2	NMNAT2	chr1	183217371	183387634	q1	q2	OK	8.11375	7.11293	-0.189925	-0.266639	0.78745	0.97701	no	3115798684	-	2382920798	732877886	-	732877886
PRKAR1A	PRKAR1A	PRKAR1A	chr17	66255322	66597095	q1	q2	OK	78.1855	45.8983	-0.768461	-1.37665	0.16415	0.96035	no	1263931130	-	465597739	798333391	66526520	731806871
PLSCR1	PLSCR1	PLSCR1	chr3	146232966	146262628	q1	q2	OK	18.9459	17.4437	-0.119184	-0.165904	0.8681	0.985338	no	2924852217	-	2193685418	731166799	-	731166799
SLC25A32	SLC25A32	SLC25A32	chr8	104410865	104455680	q1	q2	OK	27.1361	15.3245	-0.824371	-1.10671	0.25485	0.96035	no	1357395828	-	626513380	730882448	-	730882448
TMOD3	TMOD3	TMOD3	chr15	52121824	52204331	q1	q2	OK	31.8448	21.1267	-0.591988	-1.02977	0.30035	0.96035	no	2661223277	-	1408325572	783031108	52194164	730836944
SRSF1	SRSF1	SRSF1	chr17	56078279	56084707	q1	q2	OK	104.637	83.6524	-0.322919	-0.652636	0.5051	0.96035	no	785148516	-	-	785148516	56082835	729065681
NBN	NBN	NBN	chr8	90945563	90996952	q1	q2	OK	36.7258	12.7583	-1.52536	-2.54194	0.0114	0.96035	no	2728807940	-	1910270652	818537288	90965696	727571592
NOTCH2NL	NOTCH2NL	NOTCH2NL	chr1	144146810	146467744	q1	q2	OK	5.87431	12.9047	1.13541	0.524555	0.4893	0.96035	no	2033613798	-	1307180896	726432902	-	726432902
RALB	RALB	RALB	chr2	121010413	121052286	q1	q2	OK	50.3491	55.2614	0.134307	0.231091	0.81485	0.980848	no	1089393674	-	363084109	726309565	-	726309565
UBE2D3	UBE2D3	UBE2D3	chr4	103698193	103790050	q1	q2	OK	52.3824	60.7073	0.212787	0.386713	0.7026	0.970427	no	3215769361	207496252	2282247633	933521728	-	726025476
PLEC	PLEC	PLEC	chr8	144989314	145050913	q1	q2	FAIL	205.146	234.377	0	0	1	1	no	2610086752	-	1015169528	1449926867	724977568	724949299
PXN	PXN	PXN	chr12	120639093	120703574	q1	q2	OK	99.5616	123.927	0.315832	0.617024	0.52795	0.96035	no	3378773253	120654414	2534221666	844551587	-	723897173
TRIM41	TRIM41	TRIM41	chr5	180650262	180662808	q1	q2	OK	13.2209	15.5518	0.234264	0.346971	0.7256	0.972688	no	903307258	-	180658469	722648789	-	722648789
RRM2B	RRM2B	RRM2B	chr8	103216728	103251346	q1	q2	OK	7.88469	1.7961	-2.13418	-2.38915	0.02615	0.96035	no	1341988982	-	619456802	722532180	-	722532180
SMARCA5	SMARCA5	SMARCA5	chr4	144434615	144478642	q1	q2	OK	8.26002	2.40381	-1.78082	-2.38588	0.0246	0.96035	no	1589110480	-	577796493	1011313987	288936275	722377712
MED13	MED13	MED13	chr17	60019965	60142643	q1	q2	OK	8.9808	5.09722	-0.817133	-1.28531	0.20885	0.96035	no	4265285092	-	3244681359	1020603733	300339973	720263760
HDAC4	HDAC4	HDAC4	chr2	239969863	240322643	q1	q2	OK	2.81767	2.41568	-0.222072	-0.270372	0.78595	0.97701	no	6963679997	-	6243761487	719918510	-	719918510
SAR1A	SAR1A	SAR1A	chr10	71909960	71930285	q1	q2	OK	57.1714	56.8744	-0.00751349	-0.0134993	0.9891	0.995588	no	1366435732	71922521	719238125	791031289	-	719108768
C3orf58	C3orf58	C3orf58	chr3	143690639	143711210	q1	q2	OK	6.40884	1.4224	-2.17173	-2.06853	0.03875	0.96035	no	1005956783	-	287404215	718552568	-	718552568
METTL14	METTL14	METTL14	chr4	119606524	119633425	q1	q2	OK	5.4496	0.813699	-2.74358	-2.26726	0.03135	0.96035	no	1076671184	-	358868309	717802875	-	717802875
FKBP7	FKBP7	FKBP7	chr2	179059207	179672150	q1	q2	OK	1.94382	2.07574	0.0947363	0.0466743	0.8866	0.988122	no	717318450	-	-	717318450	-	717318450
NUFIP2	NUFIP2	NUFIP2	chr17	27582853	27621166	q1	q2	OK	21.2645	11.7394	-0.857092	-1.58177	0.11285	0.96035	no	1131419911	-	331302287	800117624	82842175	717275449
MAN1A1	MAN1A1	MAN1A1	chr6	119498365	119670931	q1	q2	OK	3.7181	1.7863	-1.05759	-1.1377	0.2455	0.96035	no	3228202417	-	2511204492	716997925	-	716997925
LRRFIP1	LRRFIP1	LRRFIP1	chr2	238536223	238690290	q1	q2	OK	64.2479	24.5873	-1.38573	-2.49221	0.01175	0.96035	no	7875367174	-	5965901787	716022118	-	716022118
COPS8	COPS8	COPS8	chr2	237994083	238007489	q1	q2	OK	20.132	11.7213	-0.780352	-1.04289	0.2872	0.96035	no	2142025056	-	713994647	952027897	238006309	714021588
TGFBR1	TGFBR1	TGFBR1	chr9	101867370	101916473	q1	q2	OK	3.91585	2.82524	-0.470953	-0.57888	0.5561	0.962176	no	1732246228	-	1018856093	713390135	-	713390135
ARL1	ARL1	ARL1	chr12	101786897	101801598	q1	q2	OK	30.1285	23.5092	-0.357904	-0.584012	0.54325	0.960532	no	1017900703	-	203587329	814313374	101794944	712518430
KMT2A	KMT2A	KMT2A	chr11	118307204	118436791	q1	q2	OK	6.287	2.83746	-1.14777	-1.52297	0.13775	0.96035	no	5917687977	-	3313447079	2604240898	1893875394	710365504
SH3BP4	SH3BP4	SH3BP4	chr2	235860627	235964358	q1	q2	OK	17.8907	17.1717	-0.0591775	-0.0980321	0.92505	0.989725	no	5190205854	-	4246362783	943843071	235951315	707891756
JMY	JMY	JMY	chr5	78531924	78623038	q1	q2	NOTEST	1.2211	0.661964	-0.883354	0	1	1	no	1336150059	-	628567828	707582231	-	707582231
ELMOD2	ELMOD2	ELMOD2	chr4	141445311	141474924	q1	q2	OK	2.30295	1.41779	-0.69984	-0.655503	0.5332	0.96035	no	990294197	-	282927388	707366809	-	707366809
FBXO21	FBXO21	FBXO21	chr12	117581584	117628300	q1	q2	OK	21.8174	10.4439	-1.06281	-1.60081	0.10795	0.96035	no	2351970982	-	1646474751	705496231	-	705496231
SERPINE1	SERPINE1	SERPINE1	chr7	100770369	100782547	q1	q2	OK	205.472	259.243	0.335366	0.691165	0.4854	0.96035	no	1007802006	-	201551618	806250388	100779082	705471306
YY1	YY1	YY1	chr14	100705101	100745371	q1	q2	OK	48.4469	42.1883	-0.199561	-0.355447	0.71915	0.971862	no	2115436412	100705493	1208766301	906670111	100742929	705221689
SREK1IP1	SREK1IP1	SREK1IP1	chr5	63986134	64064496	q1	q2	OK	4.89656	2.02781	-1.27184	-1.53897	0.1267	0.96035	no	1408659154	-	704469844	704189310	-	704189310
KIAA1191	KIAA1191	KIAA1191	chr5	175773063	175788810	q1	q2	OK	55.5311	66.4125	0.258159	0.437267	0.65385	0.967994	no	1757786910	-	1054692766	703094144	-	703094144
TMBIM6	TMBIM6	TMBIM6	chr12	50135292	50158717	q1	q2	OK	236.049	315.951	0.420616	0.86848	0.37855	0.96035	no	1103354438	-	401148028	702206410	-	702206410
RWDD1	RWDD1	RWDD1	chr6	116892529	116914764	q1	q2	OK	20.3429	11.501	-0.82276	-0.97808	0.31205	0.96035	no	1519787360	-	701419060	818368300	116892801	701475499
ZFP91	ZFP91	ZFP91	chr11	58346586	58393205	q1	q2	OK	29.6722	19.8057	-0.583196	-0.979574	0.3167	0.96035	no	1809427718	-	1108791708	700636010	-	700636010
NT5DC1	NT5DC1	NT5DC1	chr6	116421998	116566853	q1	q2	OK	4.99176	1.55797	-1.67988	-1.53114	0.1141	0.96035	no	2563245743	-	1863844486	699401257	-	699401257
HECA	HECA	HECA	chr6	139456248	139501946	q1	q2	OK	2.02276	2.38173	0.235687	0.243883	0.8072	0.97991	no	836962727	-	139464594	697498133	-	697498133
ATL3	ATL3	ATL3	chr11	63391553	63439446	q1	q2	OK	12.0273	10.4193	-0.207057	-0.337845	0.72575	0.972688	no	1204670425	-	443907249	760763176	63426531	697336645
DISC1	DISC1	DISC1	chr1	231664398	232177019	q1	q2	NOTEST	0.975923	0.314848	-1.63211	0	1	1	no	6263122264	-	5566911029	696211235	-	696211235
VGLL3	VGLL3	VGLL3	chr3	86987122	87040257	q1	q2	OK	1.52707	0.718876	-1.08695	-1.03028	0.323	0.96035	no	782953886	-	87012752	695941134	-	695941134
KLHL20	KLHL20	KLHL20	chr1	173684079	173755840	q1	q2	OK	6.01965	1.01404	-2.56957	-2.25242	0.049	0.96035	no	3474429312	-	2779407945	695021367	-	695021367
PRDX6	PRDX6	PRDX6	chr1	173446485	173457946	q1	q2	OK	80.6839	92.5853	0.198502	0.348432	0.7255	0.972688	no	1907989701	-	1040702894	867286807	173456903	693829904
SP140L	SP140L	SP140L	chr2	231191893	231268445	q1	q2	OK	2.92827	4.01261	0.45449	0.405308	0.68515	0.968839	no	3237385547	-	2543581062	925028356	231223871	693804485
HEBP2	HEBP2	HEBP2	chr6	138725335	138734582	q1	q2	OK	64.6402	68.8491	0.0910053	0.143211	0.8829	0.987201	no	832422815	-	138728351	693694464	-	693694464
KIAA1958	KIAA1958	KIAA1958	chr9	115249247	115427591	q1	q2	NOTEST	0.951254	1.13619	0.256295	0	1	1	no	6574830053	-	5882277214	692552839	-	692552839
SAMD8	SAMD8	SAMD8	chr10	76871392	76941881	q1	q2	OK	7.50108	2.17418	-1.78663	-2.19188	0.0381	0.96035	no	1153886244	-	384492730	769393514	76936288	692457226
ABCB10	ABCB10	ABCB10	chr1	229652328	229694442	q1	q2	OK	9.7818	4.00608	-1.28791	-1.58431	0.11635	0.96035	no	1837319330	-	1148359142	688960188	-	688960188
RAB4A	RAB4A	RAB4A	chr1	229406808	229441640	q1	q2	OK	2.51195	4.08379	0.701098	0.692765	0.4474	0.96035	no	2294259529	-	1605939834	688319695	-	688319695
HDAC2	HDAC2	HDAC2	chr6	114257319	114661893	q1	q2	OK	47.8407	23.7231	-1.01195	-1.9257	0.04825	0.96035	no	2285409651	-	1371327285	914082366	228537397	685544969
TMEM30A	TMEM30A	TMEM30A	chr6	75962637	75994632	q1	q2	OK	37.7686	19.8368	-0.92901	-1.60949	0.1022	0.96035	no	1595465338	-	835789423	759675915	75994149	683681766
MRPL19	MRPL19	MRPL19	chr2	75873908	75889334	q1	q2	OK	10.0723	7.57358	-0.411338	-0.649334	0.50405	0.96035	no	3794462306	-	3111511173	682951133	-	682951133
BCLAF1	BCLAF1	BCLAF1	chr6	136578000	136610989	q1	q2	OK	40.8525	20.0446	-1.02721	-1.93025	0.05	0.96035	no	3551425462	-	2322156546	1229268916	546364229	682904687
FAM120B	FAM120B	FAM120B	chr6	170599790	170716159	q1	q2	OK	8.11078	4.43639	-0.870454	-1.1591	0.23405	0.96035	no	5632169204	-	4949307703	682861501	-	682861501
CLCN3	CLCN3	CLCN3	chr4	170541671	170644338	q1	q2	OK	9.339	3.18092	-1.55382	-1.99713	0.0505	0.96035	no	3411911437	-	2729339130	682572307	-	682572307
LRIG2	LRIG2	LRIG2	chr1	113615791	113667824	q1	q2	NOTEST	0.965204	0.23716	-2.02497	0	1	1	no	1591222957	-	909189471	682033486	-	682033486
STAG1	STAG1	STAG1	chr3	136055998	136471245	q1	q2	OK	14.5897	4.91735	-1.56899	-2.20141	0.02855	0.96035	no	17854814712	-	17174533858	680280854	-	680280854
SH3RF1	SH3RF1	SH3RF1	chr4	170015406	170192249	q1	q2	OK	17.6118	16.4035	-0.102542	-0.169474	0.86705	0.984868	no	16499978152	-	15649868740	850109412	170043411	680066001
SCYL3	SCYL3	SCYL3	chr1	169764549	169863100	q1	q2	OK	4.56807	2.74257	-0.736059	-0.66842	0.49025	0.96035	no	1358689323	-	679404218	679285105	-	679285105
ACBD3	ACBD3	ACBD3	chr1	226332379	226374423	q1	q2	OK	30.2617	16.1565	-0.905378	-1.44259	0.15105	0.96035	no	2263452620	-	1584452703	678999917	-	678999917
TMEM87B	TMEM87B	TMEM87B	chr2	112812799	112876895	q1	q2	OK	9.23985	7.73714	-0.25607	-0.369234	0.7122	0.971862	no	1580020413	-	902770963	677249450	-	677249450
CAND1	CAND1	CAND1	chr12	67663060	67708472	q1	q2	OK	28.7444	10.3227	-1.47746	-2.47825	0.015	0.96035	no	2436937923	-	1218269971	1218667952	541582395	677085557
RAB5B	RAB5B	RAB5B	chr12	56367696	56390467	q1	q2	OK	12.4903	16.44	0.396398	0.623921	0.5214	0.96035	no	1127679058	56380733	394650949	733028109	-	676647376
ELK3	ELK3	ELK3	chr12	96588159	96663613	q1	q2	OK	49.3817	33.589	-0.555989	-1.00967	0.3035	0.96035	no	2415914373	-	1642636782	773277591	96640943	676636648
CUL3	CUL3	CUL3	chr2	225334866	225450114	q1	q2	OK	22.0659	12.0984	-0.867003	-1.47137	0.14335	0.96035	no	9015420644	-	8114067602	901353042	225339073	676013969
CLOCK	CLOCK	CLOCK	chr4	56294067	56413076	q1	q2	OK	2.78134	1.07028	-1.3778	-1.59953	0.10645	0.96035	no	1859047185	-	1183465301	675581884	-	675581884
VCPIP1	VCPIP1	VCPIP1	chr8	67542487	67579452	q1	q2	OK	4.58713	1.53478	-1.57956	-1.91823	0.05935	0.96035	no	1215961722	-	540514592	675447130	-	675447130
TMEM168	TMEM168	TMEM168	chr7	112402436	112430478	q1	q2	OK	2.89612	2.18617	-0.40572	-0.483007	0.60615	0.965558	no	1011696938	-	224836265	786860673	112424238	674436435
TBC1D12	TBC1D12	TBC1D12	chr10	96162185	96296089	q1	q2	OK	3.54744	2.80601	-0.338257	-0.392278	0.6985	0.970173	no	4523250969	-	3656638932	866612037	192552081	674059956
SLC5A3	SLC5A3	SLC5A3	chr21	35445822	35515334	q1	q2	OK	5.27353	1.3598	-1.95538	-1.35104	0.16555	0.96035	no	744958014	35467430	-	744958014	35468200	674022384
AP1S3	AP1S3	AP1S3	chr2	224620046	224702319	q1	q2	OK	4.78224	3.2537	-0.555603	-0.631707	0.51335	0.96035	no	4717415645	-	4043558239	673857406	-	673857406
CNIH4	CNIH4	CNIH4	chr1	224544512	224567153	q1	q2	OK	8.74908	5.1392	-0.767586	-0.692698	0.46735	0.96035	no	1347364718	-	449105988	898258730	224559052	673699678
ADD3	ADD3	ADD3	chr10	111705316	111895323	q1	q2	OK	6.78798	1.65401	-2.03701	-2.1333	0.0616	0.96035	no	3019485343	-	2236243183	783242160	111876089	671366071
TMEM33	TMEM33	TMEM33	chr4	41937136	41962824	q1	q2	OK	9.02411	5.56726	-0.696817	-1.03727	0.3072	0.96035	no	1258603125	41937441	419485161	797161750	83887519	671336790
POLD3	POLD3	POLD3	chr11	74303574	74354105	q1	q2	OK	8.11214	8.94088	0.140334	0.186758	0.8463	0.982679	no	966495107	-	297319406	669175701	-	669175701
MTMR2	MTMR2	MTMR2	chr11	95566043	95657371	q1	q2	OK	26.7622	18.3737	-0.542554	-0.915555	0.3558	0.96035	no	2198653156	-	1434109225	764543931	95571353	668972578
DICER1	DICER1	DICER1	chr14	95552564	95646270	q1	q2	OK	4.09973	2.45345	-0.740717	-1.00376	0.31715	0.96035	no	2867426130	-	1911804831	955621299	286740485	668880814
UBE2B	UBE2B	UBE2B	chr5	133706866	133727799	q1	q2	OK	8.26914	4.54092	-0.864751	-0.935409	0.3581	0.96035	no	1872115109	-	1203480633	668634476	-	668634476
MIA3	MIA3	MIA3	chr1	222791443	222841354	q1	q2	OK	5.53769	3.04578	-0.86247	-1.11513	0.24915	0.96035	no	891358969	-	-	668520025	-	668520025
ELMSAN1	ELMSAN1	ELMSAN1	chr14	74181824	74253961	q1	q2	OK	7.70537	7.67094	-0.00645946	-0.00998132	0.99195	0.996372	no	1558296373	-	816444581	741851792	74196547	667655245
ELL2	ELL2	ELL2	chr5	95220801	95966789	q1	q2	OK	37.9363	30.2231	-0.327928	-0.609563	0.53795	0.96035	no	6381927343	-	5715369630	666557713	-	666557713
MAPK1IP1L	MAPK1IP1L	MAPK1IP1L	chr14	55518361	55536912	q1	q2	OK	19.6331	15.3031	-0.359461	-0.611866	0.5337	0.96035	no	1443764431	-	499710875	944053556	277648648	666404908
ANKRD17	ANKRD17	ANKRD17	chr4	73940501	74124502	q1	q2	OK	9.75427	6.49111	-0.587569	-0.897129	0.36765	0.96035	no	9254666433	-	8367278845	887387588	221920549	665467039
ATP2A2	ATP2A2	ATP2A2	chr12	110719031	110788897	q1	q2	OK	41.0678	46.3089	0.173281	0.347901	0.72405	0.972688	no	3101276164	-	2215035150	886241014	221526453	664714561
TMEM192	TMEM192	TMEM192	chr4	165997229	166034024	q1	q2	OK	4.99927	4.35826	-0.197968	-0.240113	0.8081	0.97991	no	996037707	-	332037687	664000020	-	664000020
PSEN1	PSEN1	PSEN1	chr14	73603142	73690399	q1	q2	OK	6.69245	8.09815	0.275058	0.398568	0.68295	0.967994	no	2283380426	-	1620187081	663193345	-	663193345
SLC16A7	SLC16A7	SLC16A7	chr12	59989820	60183635	q1	q2	OK	2.8836	0.650181	-2.14896	-2.37552	0.0194	0.96035	no	3185577340	-	2523655824	661921516	-	661921516
ONECUT2	ONECUT2	ONECUT2	chr18	55102916	55158530	q1	q2	NOTEST	0.82628	0.357095	-1.21032	0	1	1	no	827183679	-	165377816	661805863	-	661805863
GNAI3	GNAI3	GNAI3	chr1	110091185	110138454	q1	q2	OK	19.3262	11.926	-0.69644	-1.09681	0.28295	0.96035	no	1982211304	-	1101134138	881077166	220264251	660812915
MZT1	MZT1	MZT1	chr13	73282494	73590591	q1	q2	OK	42.3652	24.8744	-0.76822	-0.838355	0.412	0.96035	no	1099305162	-	439752969	659552193	-	659552193
IDE	IDE	IDE	chr10	94211440	94333852	q1	q2	OK	14.1978	9.95985	-0.511472	-0.804434	0.40875	0.96035	no	3016389647	-	2356896861	659492786	-	659492786
TMBIM1	TMBIM1	TMBIM1	chr2	219135114	219232817	q1	q2	OK	36.4517	72.212	0.986254	1.4655	0.13835	0.96035	no	876559400	-	-	657419206	-	657419206
RAP2C	RAP2C	RAP2C	chrX	131337051	131623996	q1	q2	OK	8.94276	4.80551	-0.896031	-1.04611	0.29115	0.96035	no	1707459673	131351341	788063044	919396629	131351054	656694234
TNS1	TNS1	TNS1	chr2	218664511	218808796	q1	q2	OK	2.32423	3.38605	0.542855	0.714267	0.4588	0.96035	no	655998457	-	-	655998457	-	655998457
PODXL	PODXL	PODXL	chr7	131185020	131241376	q1	q2	OK	78.8639	60.2483	-0.388446	-0.764223	0.4319	0.96035	no	1836859289	-	1049726900	787132389	131194169	655938220
LIMS1	LIMS1	LIMS1	chr2	109150810	109303702	q1	q2	OK	13.8443	6.53887	-1.08218	-1.52761	0.1244	0.96035	no	4696416143	-	4040606040	655810103	-	655810103
SEL1L	SEL1L	SEL1L	chr14	81937890	82000205	q1	q2	OK	18.3786	10.063	-0.868971	-1.48193	0.1377	0.96035	no	2213051157	-	1557528212	655522945	-	655522945
VKORC1L1	VKORC1L1	VKORC1L1	chr7	65338256	65424550	q1	q2	OK	13.0598	12.153	-0.103823	-0.165593	0.8577	0.984116	no	1896429995	-	1176792930	719637065	65419202	654217863
ABHD13	ABHD13	ABHD13	chr13	108870762	108886603	q1	q2	OK	4.72654	2.69369	-0.8112	-0.965865	0.3273	0.96035	no	871065933	-	108875115	762190818	108881903	653308915
LYRM7	LYRM7	LYRM7	chr5	130506606	130541119	q1	q2	OK	2.94549	0.62516	-2.23621	-1.92036	0.07565	0.96035	no	1174777176	-	522089594	652687582	-	652687582
GAN	GAN	GAN	chr16	81348570	81413803	q1	q2	OK	2.05167	1.18358	-0.793644	-0.719237	0.4606	0.96035	no	1058235425	-	406890228	651345197	-	651345197
XRCC5	XRCC5	XRCC5	chr2	216974019	217071016	q1	q2	OK	45.755	36.7066	-0.31789	-0.561188	0.58725	0.965558	no	14323697088	-	12804415815	1302211350	651000298	651211052
HELZ	HELZ	HELZ	chr17	65066553	65241319	q1	q2	OK	3.1508	1.78918	-0.816418	-1.0953	0.26975	0.96035	no	3647681014	-	2866766881	780914133	130208291	650705842
ZBTB25	ZBTB25	ZBTB25	chr14	64319682	65007086	q1	q2	OK	6.78916	2.89114	-1.23159	-0.431355	0.6089	0.965558	no	714468393	-	64955508	649512885	-	649512885
BARD1	BARD1	BARD1	chr2	215590369	215674435	q1	q2	OK	2.37297	0.382552	-2.63296	-1.82214	0.1741	0.96035	no	6468986715	-	5606563701	862423014	215646047	646776967
CD47	CD47	CD47	chr3	107761940	107809935	q1	q2	OK	17.7405	18.6263	0.0702909	0.118021	0.8994	0.988122	no	2371109346	-	1724522834	646586512	-	646586512
CBLL1	CBLL1	CBLL1	chr7	107384141	107402112	q1	q2	OK	14.6322	11.1823	-0.387931	-0.57546	0.5631	0.965558	no	1718351644	-	429559162	1288792482	644385967	644406515
DEDD	DEDD	DEDD	chr1	161070345	161102478	q1	q2	OK	10.6367	13.5854	0.353006	0.196402	0.8273	0.981937	no	966564636	161100616	322198613	805466639	-	644366023
PTP4A1	PTP4A1	PTP4A1	chr6	64281916	64293493	q1	q2	OK	23.9354	15.114	-0.663261	-1.08836	0.28555	0.96035	no	964344089	128573366	128571475	835772614	64286867	642912381
RAB7A	RAB7A	RAB7A	chr3	128444978	128533641	q1	q2	OK	203.878	221.843	0.121829	0.244358	0.80375	0.97938	no	4625688233	-	3983023579	642664654	-	642664654
YTHDF3	YTHDF3	YTHDF3	chr8	64081111	64125346	q1	q2	OK	15.1901	9.02404	-0.751288	-1.13911	0.24745	0.96035	no	1795005965	-	961466387	833539578	192297806	641241772
NDFIP2	NDFIP2	NDFIP2	chr13	80051498	80130212	q1	q2	OK	13.0934	6.69079	-0.968587	-1.38324	0.15075	0.96035	no	2002629861	-	1361601838	641028023	-	641028023
TANC1	TANC1	TANC1	chr2	159825145	160089170	q1	q2	OK	4.30959	1.98932	-1.11527	-1.31996	0.1925	0.96035	no	6399319835	-	5598934281	800385554	160032959	640352595
EFNA5	EFNA5	EFNA5	chr5	106712589	107006596	q1	q2	OK	2.96491	6.5505	1.14362	1.38754	0.16355	0.96035	no	25972849501	107006414	25225553178	747296323	-	640289909
NSL1	NSL1	NSL1	chr1	212899494	212965139	q1	q2	OK	14.718	2.90678	-2.34008	-1.93628	0.0261	0.96035	no	5323165613	-	4684432033	638733580	-	638733580
IFIT5	IFIT5	IFIT5	chr10	91174324	91180759	q1	q2	OK	11.4688	5.21537	-1.13687	-1.5043	0.1309	0.96035	no	729432586	-	-	729432586	91178088	638254498
CCNT1	CCNT1	CCNT1	chr12	49082240	49110781	q1	q2	OK	7.75758	3.29713	-1.23439	-1.67711	0.08935	0.96035	no	1227237549	-	441877155	785360394	147261636	638098758
PHIP	PHIP	PHIP	chr6	79644135	79788011	q1	q2	OK	5.10546	2.97338	-0.779937	-1.14086	0.238	0.96035	no	4463819901	-	3507803400	956016501	318828231	637188270
MGLL	MGLL	MGLL	chr3	127407904	127542093	q1	q2	OK	30.4888	50.3202	0.722859	1.30501	0.1908	0.96035	no	2804146670	-	2039559520	764587150	127540617	637046533
CALM1	CALM1	CALM1	chr14	90863326	90874619	q1	q2	OK	72.396	67.7757	-0.0951419	-0.187357	0.84855	0.98344	no	636106600	-	-	636106600	-	636106600
C2orf49	C2orf49	C2orf49	chr2	105953815	105965271	q1	q2	OK	6.06185	5.181	-0.226528	-0.287382	0.7566	0.974184	no	953655986	-	211916296	741739690	105959499	635780191
NEK6	NEK6	NEK6	chr9	127019884	127114719	q1	q2	OK	28.708	41.0053	0.514356	0.829933	0.40255	0.96035	no	5336717750	-	4701143042	635574708	-	635574708
ZRANB1	ZRANB1	ZRANB1	chr10	126630691	126676005	q1	q2	OK	5.72774	7.01551	0.292582	0.392425	0.67825	0.967994	no	1899913350	-	1266539842	633373508	-	633373508
PDE12	PDE12	PDE12	chr3	57541980	57547768	q1	q2	OK	12.6401	7.66471	-0.721707	-1.00961	0.3106	0.96035	no	633043996	-	-	633043996	-	633043996
RPE	RPE	RPE	chr2	210867288	211036094	q1	q2	OK	13.9339	4.0534	-1.78139	-2.12489	0.0443	0.96035	no	3584905054	-	2952248449	632656605	-	632656605
AP3S2	AP3S2	AP3S2	chr15	90373830	90456222	q1	q2	OK	2.24669	3.79726	0.757159	0.568282	0.5914	0.965558	no	1717624928	-	994565036	723059892	90431810	632628082
GLRB	GLRB	GLRB	chr4	157997276	158093242	q1	q2	OK	3.77345	1.86691	-1.01523	-0.909627	0.3333	0.96035	no	1896635144	-	1264265466	632369678	-	632369678
SH3PXD2A	SH3PXD2A	SH3PXD2A	chr10	105353783	105615164	q1	q2	OK	5.68991	5.47072	-0.0566729	-0.0869835	0.93105	0.989751	no	4322218945	-	3584710558	737508387	105362900	632145487
SOX9	SOX9	SOX9	chr17	70117160	70122560	q1	q2	OK	27.1453	22.5916	-0.264918	-0.444161	0.6567	0.967994	no	631093995	-	-	631093995	-	631093995
ATP2B1	ATP2B1	ATP2B1	chr12	89981825	90049844	q1	q2	OK	30.4396	10.8759	-1.48481	-2.55112	0.01115	0.96035	no	4141580614	90049698	3241670529	899910085	179980067	629880320
UBE3C	UBE3C	UBE3C	chr7	156931654	157062066	q1	q2	OK	21.608	16.19	-0.416463	-0.697148	0.4792	0.96035	no	6907653531	-	5808373607	1099279924	471036681	628243243
ABHD2	ABHD2	ABHD2	chr15	89631380	89745591	q1	q2	OK	6.99236	4.969	-0.492826	-0.729289	0.4474	0.96035	no	2422095943	-	1704161017	717934926	89736524	628198402
DUSP6	DUSP6	DUSP6	chr12	89741601	89746636	q1	q2	OK	80.6013	63.7592	-0.338168	-0.627551	0.5161	0.96035	no	807688570	179492093	-	807688570	-	628196477
DNAJB4	DNAJB4	DNAJB4	chr1	78470635	78482995	q1	q2	OK	19.3841	8.24124	-1.23394	-1.50198	0.14315	0.96035	no	2275595260	-	313901141	784811767	156950080	627861687
TMEM65	TMEM65	TMEM65	chr8	125323158	125384940	q1	q2	OK	6.68705	3.55895	-0.909917	-1.09435	0.2809	0.96035	no	3133802897	-	2507176099	626626798	-	626626798
ATAD1	ATAD1	ATAD1	chr10	89512874	89577917	q1	q2	OK	25.1563	9.08369	-1.46957	-2.07965	0.0401	0.96035	no	2327981836	89574608	1611817352	716164484	-	626589876
TIPARP	TIPARP	TIPARP	chr3	156390959	156424557	q1	q2	OK	35.2978	20.383	-0.792211	-1.34638	0.1662	0.96035	no	2502565983	-	1876870990	625694993	-	625694993
ANKRD52	ANKRD52	ANKRD52	chr12	56623819	56652143	q1	q2	OK	15.1261	21.4138	0.501499	0.900765	0.3607	0.96035	no	792922749	-	169941486	622981263	-	622981263
CD55	CD55	CD55	chr1	207494816	207534311	q1	q2	OK	57.1133	46.8203	-0.286691	-0.508037	0.59335	0.965558	no	5395417469	-	4565317572	830099897	207498981	622600916
TBRG1	TBRG1	TBRG1	chr11	124492741	124564687	q1	q2	OK	13.3686	10.3391	-0.370747	-0.477028	0.63275	0.965785	no	1120503148	-	497984787	622518361	-	622518361
SCAMP1	SCAMP1	SCAMP1	chr5	77654587	77776562	q1	q2	OK	7.96696	3.74976	-1.08723	-1.28235	0.18475	0.96035	no	1243859054	-	621676703	622182351	-	622182351
TMF1	TMF1	TMF1	chr3	69068977	69101484	q1	q2	OK	16.1423	5.41682	-1.57533	-2.37325	0.02095	0.96035	no	1243419748	-	552681838	690737910	69096800	621641110
SHC1	SHC1	SHC1	chr1	154934773	154946959	q1	q2	OK	32.2483	37.8329	0.230419	0.398912	0.68235	0.967994	no	929631273	-	309888580	619742693	-	619742693
RCOR1	RCOR1	RCOR1	chr14	103058995	103196913	q1	q2	OK	10.9344	4.97799	-1.13523	-1.61316	0.10825	0.96035	no	5466384349	-	4847216534	619167815	-	619167815
PGK1	PGK1	PGK1	chrX	77359665	77382324	q1	q2	OK	101.751	130.415	0.358065	0.690626	0.47855	0.96035	no	1160654641	-	464221880	696432761	77372876	619059885
SBNO1	SBNO1	SBNO1	chr12	123773655	123834988	q1	q2	OK	9.11907	3.87045	-1.23638	-1.92507	0.05605	0.96035	no	2599911738	-	1857204688	742707050	123813434	618893616
YIPF4	YIPF4	YIPF4	chr2	32502957	32531658	q1	q2	OK	33.8757	25.1154	-0.43168	-0.633568	0.5251	0.96035	no	910773146	-	292624766	618148380	-	618148380
PSMD5	PSMD5	PSMD5	chr9	123578331	123605299	q1	q2	OK	22.6819	16.9688	-0.41866	-0.654687	0.50085	0.96035	no	1606595768	-	865113361	741482407	123586832	617895575
DCAF7	DCAF7	DCAF7	chr17	61627795	61671642	q1	q2	OK	34.6479	30.3428	-0.191415	-0.300326	0.7304	0.973097	no	1171529233	-	554834325	616694908	-	616694908
WASL	WASL	WASL	chr7	123321980	123389125	q1	q2	OK	14.3855	3.10041	-2.21408	-2.81762	0.01095	0.96035	no	3577088754	-	2713805578	863283176	246665541	616617635
FAM178A	FAM178A	FAM178A	chr10	102672325	102724891	q1	q2	OK	10.1492	8.52632	-0.251366	-0.247956	0.75525	0.974184	no	2567605319	-	1848579106	719026213	102684310	616341903
PPP3R1	PPP3R1	PPP3R1	chr2	68405988	68479651	q1	q2	OK	52.713	33.3899	-0.658748	-1.13645	0.2651	0.96035	no	2805743644	-	2190079292	684108628	68444276	615664352
PARPBP	PARPBP	PARPBP	chr12	102513955	102591614	q1	q2	OK	9.01412	3.81751	-1.23956	-1.42217	0.13865	0.96035	no	4717457056	-	4101912493	615544563	-	615544563
RGS17	RGS17	RGS17	chr6	153332031	153452389	q1	q2	OK	8.32614	0.339423	-4.61649	-2.48955	0.05275	0.96035	no	4448324436	-	3835010105	613314331	-	613314331
PIK3C2B	PIK3C2B	PIK3C2B	chr1	204391757	204459474	q1	q2	OK	1.5995	2.0125	0.331368	0.362904	0.7063	0.970676	no	3475003749	-	2453004353	1021999396	408821833	613177563
HCFC1	HCFC1	HCFC1	chrX	153213007	153236819	q1	q2	OK	24.0442	32.4072	0.430625	0.822564	0.4021	0.96035	no	1378977146	-	-	1378977146	766120846	612856300
NBEAL1	NBEAL1	NBEAL1	chr2	203879601	204082717	q1	q2	NOTEST	0.329415	0.322152	-0.0321636	0	1	1	no	5099184303	-	3874935273	1224249030	612000630	612248400
CHUK	CHUK	CHUK	chr10	101948123	101989344	q1	q2	OK	14.1848	13.0012	-0.125699	-0.180712	0.8511	0.983651	no	1427434354	-	713773354	713661000	101969480	611691520
ZC3H11A	ZC3H11A	ZC3H11A	chr1	203764750	203823256	q1	q2	OK	28.1771	17.4594	-0.690514	-1.12854	0.23915	0.96035	no	6724967826	2241479698	4075900229	2852833005	-	611353307
ATP2B4	ATP2B4	ATP2B4	chr1	203595914	203713209	q1	q2	OK	2.7247	1.31282	-1.05342	-1.2143	0.2108	0.96035	no	1833096813	-	1221965715	611131098	-	611131098
FAM117B	FAM117B	FAM117B	chr2	203499900	203634480	q1	q2	NOTEST	0.457075	0.40436	-0.176791	0	1	1	no	1628668868	-	1017768464	610900404	-	610900404
CHSY1	CHSY1	CHSY1	chr15	101715927	101792137	q1	q2	OK	12.5422	8.69892	-0.527879	-0.765591	0.4433	0.96035	no	2442007194	-	1729988566	712018628	101719102	610299526
PRDM5	PRDM5	PRDM5	chr4	121613067	121844021	q1	q2	OK	3.18935	1.61025	-0.985977	-1.0335	0.27065	0.96035	no	3043145363	-	2434927946	608217417	-	608217417
MCMBP	MCMBP	MCMBP	chr10	121588915	121633140	q1	q2	OK	35.8898	27.0407	-0.408443	-0.712066	0.46945	0.96035	no	2918628511	-	1824166276	729552135	121602010	607950125
PCNP	PCNP	PCNP	chr3	101293041	101313281	q1	q2	OK	61.5467	35.4013	-0.797881	-1.31616	0.1942	0.96035	no	1316998889	-	709123358	607875531	-	607875531
SNTB1	SNTB1	SNTB1	chr8	121547984	121824309	q1	q2	OK	2.77084	0.989036	-1.48623	-1.38121	0.15565	0.96035	no	6207370809	121824110	5477801035	729569774	-	607745664
CASP8	CASP8	CASP8	chr2	202098165	202152434	q1	q2	OK	8.67037	10.1858	0.23239	0.23692	0.80645	0.979734	no	4042602912	-	3436146785	606456127	-	606456127
ORC2	ORC2	ORC2	chr2	201774893	201828424	q1	q2	OK	11.9355	7.06684	-0.756123	-0.95839	0.3341	0.96035	no	4641301514	-	4035977544	605323970	-	605323970
PIP5K1A	PIP5K1A	PIP5K1A	chr1	151171020	151222007	q1	q2	OK	25.4983	41.0359	0.686485	1.17407	0.23125	0.96035	no	5745522229	-	5140637538	604884691	-	604884691
MED12L	MED12L	MED12L	chr3	150804584	151176497	q1	q2	NOTEST	0.187248	0	#NAME?	0	1	1	no	4077160696	-	3472549349	604611347	-	604611347
GMFB	GMFB	GMFB	chr14	54941208	54955744	q1	q2	OK	32.445	9.65923	-1.74802	-2.72767	0.01	0.96035	no	824165287	-	219791699	604373588	-	604373588
CSRP1	CSRP1	CSRP1	chr1	201452657	201476387	q1	q2	OK	137.056	151.91	0.148458	0.282819	0.774	0.976396	no	2417494419	-	1410221141	1007278921	402918831	604360090
CCSER2	CCSER2	CCSER2	chr10	86088344	86278277	q1	q2	OK	12.9957	3.45027	-1.91325	-1.86456	0.058	0.96035	no	2930970742	-	2327035926	603934816	-	603934816
ENSA	ENSA	ENSA	chr1	150594598	150602098	q1	q2	OK	145.74	178.476	0.292334	0.460787	0.6446	0.967994	no	903584653	-	301197722	602386931	-	602386931
CCDC69	CCDC69	CCDC69	chr5	150560612	150603654	q1	q2	OK	25.7261	19.0854	-0.430766	-0.686238	0.4916	0.96035	no	903436345	-	301189284	602247061	-	602247061
SELT	SELT	SELT	chr3	150321065	150348234	q1	q2	OK	27.5089	20.6825	-0.411487	-0.666576	0.51145	0.96035	no	1052373672	-	450989539	601384133	-	601384133
MAL2	MAL2	MAL2	chr8	120220609	120257914	q1	q2	OK	7.9935	5.47968	-0.544735	-0.635336	0.5286	0.96035	no	601281635	-	-	601281635	-	601281635
APH1A	APH1A	APH1A	chr1	150237798	150241609	q1	q2	OK	43.1164	69.3865	0.686419	1.13655	0.25315	0.96035	no	1352149449	-	450717062	1051670993	450718082	600952911
HMGB3	HMGB3	HMGB3	chrX	150148980	150159248	q1	q2	OK	30.5738	32.83	0.10272	0.17635	0.85295	0.983651	no	600630225	-	-	600630225	-	600630225
SATB2	SATB2	SATB2	chr2	200134222	200337481	q1	q2	OK	7.03583	3.70498	-0.925255	-1.15543	0.24045	0.96035	no	14617550093	200322243	13816821691	800728402	-	600406159
REPIN1	REPIN1	REPIN1	chr7	150065878	150071133	q1	q2	OK	45.5885	50.5078	0.147835	0.2618	0.79605	0.977746	no	1200554738	-	300134056	900420682	300138080	600282602
EIF5B	EIF5B	EIF5B	chr2	99953833	100016728	q1	q2	OK	35.3508	22.0249	-0.682611	-1.20349	0.21905	0.96035	no	2899803747	-	1999684617	900119130	300020041	600099089
WDFY3	WDFY3	WDFY3	chr4	85590692	85887544	q1	q2	OK	2.43429	1.94302	-0.325199	-0.439104	0.65535	0.967994	no	7887441014	-	7031102617	856338397	257189577	599148820
TAB2	TAB2	TAB2	chr6	149539059	149732749	q1	q2	OK	31.358	23.7591	-0.400352	-0.688568	0.4785	0.96035	no	9879124743	-	7932898048	1946226695	1347300236	598926459
C2orf15	C2orf15	C2orf15	chr2	99613723	99771187	q1	q2	NOTEST	0	0	0	0	1	1	no	2994928029	-	399220541	598878400	-	598878400
RAB11FIP2	RAB11FIP2	RAB11FIP2	chr10	119764426	119806114	q1	q2	OK	5.35654	1.81637	-1.56024	-1.72559	0.0992	0.96035	no	2036262508	-	1437428770	598833738	-	598833738
SRSF2	SRSF2	SRSF2	chr17	74730196	74775336	q1	q2	OK	229.222	226.907	-0.014646	-0.0289558	0.97745	0.994348	no	597848152	-	-	597848152	-	597848152
SLC26A2	SLC26A2	SLC26A2	chr5	149340299	149366963	q1	q2	OK	5.67153	3.67934	-0.624288	-0.869203	0.3774	0.96035	no	746812266	-	149356661	597455605	-	597455605
KCMF1	KCMF1	KCMF1	chr2	85198230	85286595	q1	q2	OK	15.9442	16.8837	0.0826073	0.144157	0.8824	0.987201	no	5626262246	-	5029290564	596971682	-	596971682
KCTD7	KCTD7	KCTD7	chr7	66093867	66108216	q1	q2	OK	1.62647	3.93607	1.27501	1.3508	0.17815	0.96035	no	3574791228	-	1059815816	596140986	-	596140986
SASH1	SASH1	SASH1	chr6	148663728	148873184	q1	q2	OK	5.93036	4.13236	-0.521155	-0.716521	0.45985	0.96035	no	3422356324	-	2826868860	595487464	-	595487464
INPP4A	INPP4A	INPP4A	chr2	99061320	99207496	q1	q2	OK	2.0116	1.46998	-0.452547	-0.461545	0.6437	0.967994	no	2677114046	-	2081878268	595235778	-	595235778
ZNF655	ZNF655	ZNF655	chr7	99156044	99174076	q1	q2	OK	24.2551	21.0189	-0.2066	-0.25753	0.7747	0.976396	no	1685854147	-	1090817121	694196545	99159519	595037026
SUDS3	SUDS3	SUDS3	chr12	118814357	118855840	q1	q2	OK	8.82516	6.62648	-0.413379	-0.565132	0.57595	0.965558	no	1188418030	-	594147375	594270655	-	594270655
LASP1	LASP1	LASP1	chr17	37026111	37078023	q1	q2	OK	224.388	260.991	0.218004	0.451008	0.6403	0.967719	no	1593584722	-	963285015	630299707	37074920	593224787
LRCH3	LRCH3	LRCH3	chr3	197518096	197598456	q1	q2	OK	2.51414	0.199031	-3.659	-1.91684	0.0556	0.96035	no	7310382641	-	6520007527	790375114	197541895	592833219
PHLDB1	PHLDB1	PHLDB1	chr11	118477212	118528748	q1	q2	OK	22.7253	26.2779	0.209552	0.369176	0.69865	0.970173	no	2014633541	-	1421993913	592639628	-	592639628
RFC5	RFC5	RFC5	chr12	118454505	118470042	q1	q2	OK	21.1965	29.7556	0.489333	0.702074	0.4663	0.96035	no	710816804	-	118468870	592347934	-	592347934
FAM46C	FAM46C	FAM46C	chr1	118148603	118171011	q1	q2	NOTEST	0.881095	0.816592	-0.109683	0	1	1	no	945338998	-	236324487	709014511	118166591	590847920
CLDND1	CLDND1	CLDND1	chr3	98234316	98241910	q1	q2	OK	65.9875	48.443	-0.445904	-0.768011	0.4466	0.96035	no	1178835398	98240716	392949602	687650291	-	589409575
UTP23	UTP23	UTP23	chr8	117778741	117786921	q1	q2	OK	10.6589	10.709	0.00676472	0.00948948	0.9908	0.996066	no	1413661406	-	235579723	588930392	-	588930392
RNF168	RNF168	RNF168	chr3	196195656	196230639	q1	q2	OK	7.09112	7.69513	0.117932	0.166102	0.86915	0.985567	no	1373443594	-	588644295	784799299	196210740	588588559
EIF3H	EIF3H	EIF3H	chr8	117657054	117768062	q1	q2	OK	299.142	291.474	-0.0374643	-0.0738739	0.9374	0.990545	no	7179994892	-	6591714853	588280039	-	588280039
FMR1	FMR1	FMR1	chrX	146993468	147032647	q1	q2	OK	11.2304	10.5806	-0.0859887	-0.125029	0.8973	0.988122	no	2499252760	-	1764107366	735145394	147019001	588126393
KPNA6	KPNA6	KPNA6	chr1	32573643	32642168	q1	q2	OK	6.48029	8.00219	0.304336	0.45716	0.6351	0.966259	no	1011320307	-	423819474	587500833	-	587500833
C5orf51	C5orf51	C5orf51	chr5	41904469	41921738	q1	q2	OK	6.14231	2.3287	-1.39925	-1.64343	0.0976	0.96035	no	712619711	-	83827277	586875064	-	586875064
RASSF3	RASSF3	RASSF3	chr12	65004292	65091347	q1	q2	OK	31.0438	16.5783	-0.905015	-1.42551	0.154	0.96035	no	2537040656	-	1951227928	585812728	-	585812728
ABCE1	ABCE1	ABCE1	chr4	145915726	146050676	q1	q2	OK	25.0899	12.6866	-0.983803	-1.37683	0.16595	0.96035	no	2190568897	-	1460340277	730228620	146030380	584198240
ZNF618	ZNF618	ZNF618	chr9	116638561	116818875	q1	q2	OK	2.40354	1.39493	-0.784973	-0.903614	0.3674	0.96035	no	3618729129	-	3034652423	584076706	-	584076706
PLOD2	PLOD2	PLOD2	chr3	145787227	145879282	q1	q2	OK	102.729	46.5749	-1.14122	-2.17974	0.03215	0.96035	no	8749798295	-	8166647719	583150576	-	583150576
CAPZA2	CAPZA2	CAPZA2	chr7	116502562	116559313	q1	q2	OK	36.9147	18.9392	-0.962819	-1.45691	0.14555	0.96035	no	3146592160	-	2447248160	699344000	116550316	582793684
ZFHX3	ZFHX3	ZFHX3	chr16	72816785	73092534	q1	q2	OK	3.65328	1.56808	-1.22019	-1.62495	0.11205	0.96035	no	3210027453	-	2481830537	728196916	145643517	582553399
NUDT3	NUDT3	NUDT3	chr6	34254972	34393902	q1	q2	OK	43.087	38.0576	-0.17907	-0.0842899	0.5848	0.965558	no	2297725471	-	1715432287	582293184	-	582293184
RBM8A	RBM8A	RBM8A	chr1	144146810	146467744	q1	q2	OK	21.5758	18.9853	-0.184531	-0.108026	0.9135	0.988122	no	582048058	-	-	582048058	-	582048058
CAV2	CAV2	CAV2	chr7	116139654	116148595	q1	q2	OK	53.443	37.4241	-0.514035	-0.900204	0.36175	0.96035	no	1277443966	-	348427681	580736480	-	580736480
SLC31A1	SLC31A1	SLC31A1	chr9	115983807	116026772	q1	q2	OK	10.0632	9.73959	-0.0471627	-0.0689569	0.94325	0.991132	no	1392149002	-	812025170	580123832	-	580123832
SDPR	SDPR	SDPR	chr2	192699031	192712006	q1	q2	OK	3.48259	2.98921	-0.220397	-0.21933	0.83145	0.982127	no	578098949	-	-	578098949	-	578098949
MB21D2	MB21D2	MB21D2	chr3	192514604	192635950	q1	q2	OK	3.81881	3.26829	-0.224589	-0.232532	0.8125	0.980848	no	3851755975	-	3274209513	577546462	-	577546462
ERAP1	ERAP1	ERAP1	chr5	95997740	96149848	q1	q2	OK	27.6923	16.4127	-0.754671	-0.958428	0.32115	0.96035	no	1057282444	-	384498328	672784116	96117434	576666682
USP38	USP38	USP38	chr4	144106069	144145027	q1	q2	OK	2.92842	1.12841	-1.37584	-1.43865	0.1444	0.96035	no	2017833393	-	1008897070	1008936323	432367024	576569299
ATXN7	ATXN7	ATXN7	chr3	63850232	63989136	q1	q2	OK	3.7515	1.87533	-1.00032	-1.1606	0.2393	0.96035	no	2941041901	-	2173231414	767810487	191929222	575881265
DCK	DCK	DCK	chr4	71859264	71896629	q1	q2	OK	15.5016	3.29628	-2.23351	-2.49759	0.0172	0.96035	no	1078323155	-	431263492	647059663	71892419	575167244
DPY19L4	DPY19L4	DPY19L4	chr8	95732102	95806076	q1	q2	OK	3.4886	0.881819	-1.9841	-1.96017	0.05925	0.96035	no	2586020778	-	1915422834	670597944	95777429	574820515
UGCG	UGCG	UGCG	chr9	114659045	114697654	q1	q2	OK	28.1478	21.0925	-0.416294	-0.692915	0.47635	0.96035	no	2522967709	-	1834794429	688173280	114691792	573481488
MDFIC	MDFIC	MDFIC	chr7	114562208	114659970	q1	q2	OK	8.17981	3.4507	-1.24518	-1.33618	0.1094	0.96035	no	2407161994	-	1833873678	573288316	-	573288316
PAG1	PAG1	PAG1	chr8	81880045	82024303	q1	q2	OK	2.29829	0.637125	-1.85091	-1.8692	0.0801	0.96035	no	3031562169	-	2458367232	573194937	-	573194937
FGD6	FGD6	FGD6	chr12	95470524	95611240	q1	q2	OK	5.02628	2.71326	-0.889464	-1.2173	0.20265	0.96035	no	2484116835	-	1720060965	764055870	191207327	572848543
FOSL2	FOSL2	FOSL2	chr2	28607275	28637516	q1	q2	OK	56.3475	68.6388	0.284673	0.542127	0.5827	0.965558	no	1288367444	85848632	572498373	715869071	57270343	572750096
DNAJC25	DNAJC25	DNAJC25	chr9	114393631	114432526	q1	q2	OK	16.1463	16.7252	0.0508161	0.0544989	0.9526	0.991762	no	915286453	-	343206666	572079787	-	572079787
CASP2	CASP2	CASP2	chr7	142985307	143004789	q1	q2	OK	6.2249	10.3437	0.732636	0.961678	0.32735	0.96035	no	1000994440	-	428981075	572013365	-	572013365
BAG2	BAG2	BAG2	chr6	57037103	57050012	q1	q2	OK	57.6521	34.8048	-0.728085	-1.18742	0.22645	0.96035	no	912768603	57039060	285213074	627555529	-	570516469
BAZ2A	BAZ2A	BAZ2A	chr12	56915608	57030163	q1	q2	OK	23.6992	25.7644	0.12054	0.183753	0.8559	0.984116	no	1539091542	-	627141314	854938895	285027922	569910973
RBMS2	RBMS2	RBMS2	chr12	56915608	57030163	q1	q2	OK	20.9475	19.0758	-0.135035	-0.180512	0.85475	0.984116	no	3018521822	-	2448684229	569837593	-	569837593
MAP3K9	MAP3K9	MAP3K9	chr14	71189242	71275888	q1	q2	OK	2.95159	3.84023	0.379699	0.524729	0.58975	0.965558	no	2635618503	-	1994882967	640735536	71199920	569535616
FGF5	FGF5	FGF5	chr4	81187741	81212171	q1	q2	OK	5.56932	4.74874	-0.229958	-0.294507	0.7653	0.974234	no	1299229214	81187834	649575058	649654156	-	568466322
RBM12B	RBM12B	RBM12B	chr8	94743730	94753224	q1	q2	OK	6.62778	2.47085	-1.42352	-1.70695	0.0877	0.96035	no	852713958	-	284253984	568459974	-	568459974
STK4	STK4	STK4	chr20	43595119	43708593	q1	q2	OK	17.9335	8.91202	-1.00883	-1.61504	0.113	0.96035	no	2052624090	-	1484433238	568190852	-	568190852
XRN1	XRN1	XRN1	chr3	142025448	142166904	q1	q2	OK	5.47904	1.50453	-1.86461	-1.68385	0.06385	0.96035	no	3978370267	-	3126042756	852327511	284217290	568110221
FOXP1	FOXP1	FOXP1	chr3	71003864	71633140	q1	q2	OK	11.7741	6.15511	-0.935756	-1.32349	0.18045	0.96035	no	7406044405	-	6837991247	568053158	-	568053158
SPRY4	SPRY4	SPRY4	chr5	141689991	141704620	q1	q2	OK	27.558	26.1189	-0.0773788	-0.135338	0.89415	0.988122	no	1700353264	-	1133586163	566767101	-	566767101
TIFA	TIFA	TIFA	chr4	113196781	113207059	q1	q2	OK	4.90116	3.75619	-0.383853	-0.400218	0.6885	0.969414	no	679185811	-	-	679185811	113199491	565986320
RNF7	RNF7	RNF7	chr3	141457050	141465645	q1	q2	OK	44.6603	52.5996	0.236057	0.388369	0.6879	0.969414	no	990243196	-	424382355	565860841	-	565860841
ANTXR2	ANTXR2	ANTXR2	chr4	80822770	80994626	q1	q2	OK	21.0407	7.92481	-1.40873	-2.22179	0.02455	0.96035	no	6149047059	-	5259215101	565785205	-	565785205
SRSF11	SRSF11	SRSF11	chr1	70671364	70717701	q1	q2	OK	16.6859	11.1616	-0.580084	-0.78165	0.4391	0.96035	no	2333015621	141394879	1484486068	848529553	141395986	565738688
MCFD2	MCFD2	MCFD2	chr2	47129008	47303275	q1	q2	OK	153.002	130.804	-0.226143	-0.455693	0.64525	0.967994	no	801290122	-	141447446	659842676	94270091	565572585
GNPDA1	GNPDA1	GNPDA1	chr5	141380233	141392620	q1	q2	OK	47.7931	65.9726	0.465065	0.810981	0.41255	0.96035	no	848304140	-	282780104	565524036	-	565524036
KIAA1147	KIAA1147	KIAA1147	chr7	141356527	141401953	q1	q2	OK	4.96707	3.33916	-0.572913	-0.761424	0.42805	0.96035	no	1130977668	-	565536334	565441334	-	565441334
KIAA0141	KIAA0141	KIAA0141	chr5	141303384	141321612	q1	q2	OK	5.22029	5.69681	0.126026	0.161348	0.86935	0.985567	no	1271842510	-	565246023	706596487	141318274	565278213
CDYL2	CDYL2	CDYL2	chr16	80637675	80838175	q1	q2	OK	4.70515	4.64043	-0.0199827	-0.0200925	0.9862	0.995286	no	2018178912	80838206	1372894212	645284700	-	564446494
IKZF4	IKZF4	IKZF4	chr12	56414688	56432219	q1	q2	OK	0.794493	2.06949	1.38117	1.11848	0.2885	0.96035	no	789973064	-	225669210	564303854	-	564303854
MCTP1	MCTP1	MCTP1	chr5	94041241	94620279	q1	q2	OK	25.5469	9.54334	-1.42058	-2.22189	0.0247	0.96035	no	13665116148	-	12818507064	658529000	94275844	564253156
PDCD4	PDCD4	PDCD4	chr10	112631552	112679124	q1	q2	OK	17.7946	8.53596	-1.05981	-1.38985	0.15765	0.96035	no	1577105794	-	675859086	901246708	337952720	563293988
SPIN4	SPIN4	SPIN4	chrX	62567106	62571218	q1	q2	OK	4.92295	3.73983	-0.396552	-0.460429	0.6489	0.967994	no	563118858	-	-	563118858	-	563118858
UBR7	UBR7	UBR7	chr14	93669236	93695561	q1	q2	OK	21.2322	11.5272	-0.881217	-1.21609	0.2185	0.96035	no	936890152	-	374724540	562165612	-	562165612
ZC3H15	ZC3H15	ZC3H15	chr2	187350884	187374087	q1	q2	OK	62.2322	30.459	-1.03079	-1.67438	0.08995	0.96035	no	1498936706	-	936815220	562121486	-	562121486
SMNDC1	SMNDC1	SMNDC1	chr10	112052797	112064707	q1	q2	OK	36.1146	36.4136	0.0118946	0.0185852	0.9837	0.994975	no	1344681708	-	560303009	784378699	224113508	560265191
SLC37A3	SLC37A3	SLC37A3	chr7	140033551	140098350	q1	q2	OK	11.0245	4.44602	-1.31013	-1.5862	0.11455	0.96035	no	2100583667	-	560250261	560136819	-	560136819
ELF2	ELF2	ELF2	chr4	139978870	140060630	q1	q2	OK	8.1129	5.59602	-0.535818	-0.641624	0.511	0.96035	no	4480805213	-	3920889376	559915837	-	559915837
C11orf57	C11orf57	C11orf57	chr11	111944967	111957522	q1	q2	OK	19.7616	9.1625	-1.10888	-0.9262	0.31465	0.96035	no	671727895	-	-	671727895	111953228	559774667
PAQR3	PAQR3	PAQR3	chr4	79839093	79860582	q1	q2	OK	8.09221	2.21714	-1.86783	-2.05034	0.0417	0.96035	no	1277444742	-	718563949	558880793	-	558880793
HBEGF	HBEGF	HBEGF	chr5	139712427	139726188	q1	q2	OK	96.5153	101.98	0.0794506	0.151404	0.8737	0.986287	no	558852847	-	-	558852847	-	558852847
ABHD10	ABHD10	ABHD10	chr3	111697722	111712215	q1	q2	OK	37.889	35.2967	-0.102248	-0.167378	0.86385	0.984337	no	893667570	-	335110429	558557141	-	558557141
PPP2R1B	PPP2R1B	PPP2R1B	chr11	111473114	111637169	q1	q2	OK	12.5488	7.46521	-0.749293	-0.725178	0.44355	0.96035	no	2790309915	-	2120626232	669683683	111631674	558052009
SPOPL	SPOPL	SPOPL	chr2	139259349	139330805	q1	q2	OK	2.46911	0.999611	-1.30455	-1.25823	0.2193	0.96035	no	2368024143	-	1810706780	557317363	-	557317363
ETV5	ETV5	ETV5	chr3	185764105	185826901	q1	q2	OK	15.8623	17.903	0.174601	0.273437	0.7783	0.976501	no	4830852195	-	4087758931	743093264	185797797	557295467
TRA2B	TRA2B	TRA2B	chr3	185632357	185655924	q1	q2	OK	73.5788	66.8276	-0.138847	-0.271909	0.77615	0.976396	no	4084158712	-	3341610012	742548700	185643334	556905366
GFPT1	GFPT1	GFPT1	chr2	69546900	69614386	q1	q2	OK	16.0753	10.2331	-0.651593	-1.11322	0.2491	0.96035	no	1461013447	-	835047975	625965472	69555443	556410029
AMD1	AMD1	AMD1	chr6	110931180	111216915	q1	q2	OK	53.1754	24.9147	-1.09376	-1.75936	0.07765	0.96035	no	1223295015	111196115	444807715	778487300	111214157	556077028
UBE2D2	UBE2D2	UBE2D2	chr5	138940750	139008018	q1	q2	OK	32.2374	36.2537	0.169396	0.279895	0.77585	0.976396	no	4447409239	138941248	3474450266	972958973	277988862	556028863
PPP1CC	PPP1CC	PPP1CC	chr12	111157612	111180783	q1	q2	OK	109.256	84.8793	-0.364227	-0.685622	0.47065	0.96035	no	2445691779	-	1445229352	1000462427	444670875	555791552
MAP3K13	MAP3K13	MAP3K13	chr3	185000728	185206882	q1	q2	OK	13.0165	6.79617	-0.937548	-1.01975	0.3061	0.96035	no	4072084643	-	3516470999	555613644	-	555613644
NACC2	NACC2	NACC2	chr9	138898382	138987131	q1	q2	OK	5.02348	3.72235	-0.432472	-0.575592	0.546	0.96143	no	1250326157	-	694722883	555603274	-	555603274
ATXN3	ATXN3	ATXN3	chr14	92524895	92572965	q1	q2	OK	3.86948	2.27259	-0.767805	-0.91551	0.31965	0.96035	no	1017940306	-	462765466	555174840	-	555174840
FAM129A	FAM129A	FAM129A	chr1	184760158	184943718	q1	q2	OK	10.4082	4.01554	-1.37406	-1.96243	0.05735	0.96035	no	4251902563	-	3512842276	739060287	184775163	554285124
CCDC6	CCDC6	CCDC6	chr10	61548505	61666414	q1	q2	OK	10.1517	5.57058	-0.865816	-1.20009	0.2396	0.96035	no	1354847774	-	800890040	553957734	-	553957734
C1orf21	C1orf21	C1orf21	chr1	184356149	184598155	q1	q2	OK	1.83642	0.725181	-1.34048	-1.31219	0.2033	0.96035	no	3505783829	-	2952005343	553778486	-	553778486
IRS2	IRS2	IRS2	chr13	110406183	110438914	q1	q2	OK	11.7111	7.42526	-0.657366	-1.02586	0.3018	0.96035	no	1545860235	-	883388055	662472180	110434898	552037282
SOWAHC	SOWAHC	SOWAHC	chr2	110371910	110376564	q1	q2	OK	12.5746	7.66155	-0.714802	-1.02203	0.29825	0.96035	no	551876247	-	-	551876247	-	551876247
ENY2	ENY2	ENY2	chr8	110346551	110358189	q1	q2	OK	5.27819	6.03915	0.194302	0.212175	0.835	0.982438	no	772491542	-	110355156	662136386	110351578	551784808
FDX1	FDX1	FDX1	chr11	110300660	110335608	q1	q2	OK	17.5117	19.2287	0.13494	0.20152	0.83765	0.982438	no	992942735	-	441272150	551670585	-	551670585
HSPA9	HSPA9	HSPA9	chr5	137890570	137911318	q1	q2	OK	290.984	239.455	-0.281186	-0.581002	0.5536	0.961884	no	1930569015	-	827393281	965266241	413701752	551564489
ETF1	ETF1	ETF1	chr5	137841781	137878989	q1	q2	OK	93.0429	76.3998	-0.284328	-0.551147	0.57895	0.965558	no	2757160246	-	2067938120	689222126	137849257	551372869
RDX	RDX	RDX	chr11	110045604	110167437	q1	q2	OK	71.2119	31.128	-1.19391	-2.19255	0.0256	0.96035	no	4404508909	-	2202630621	550508367	-	550508367
SORT1	SORT1	SORT1	chr1	109852187	109940563	q1	q2	OK	7.06487	5.66147	-0.319487	-0.450519	0.6482	0.967994	no	2087982507	109935897	1428773519	659208988	-	549273091
HNRNPA0	HNRNPA0	HNRNPA0	chr5	137087072	137090039	q1	q2	OK	58.0471	60.5136	0.0600355	0.110022	0.9123	0.988122	no	685440921	-	-	685440921	137088889	548352032
DCUN1D1	DCUN1D1	DCUN1D1	chr3	182655945	182703741	q1	q2	OK	6.02844	1.25757	-2.26115	-2.59547	0.01885	0.96035	no	2009434419	-	1461450694	547983725	-	547983725
ATP11B	ATP11B	ATP11B	chr3	182511290	182639421	q1	q2	OK	3.79367	2.12289	-0.837563	-0.998577	0.3217	0.96035	no	5294909383	-	4199196508	1095712875	547803990	547908885
RNASEL	RNASEL	RNASEL	chr1	182542768	182558394	q1	q2	OK	1.7092	2.9557	0.790175	0.747022	0.4482	0.96035	no	730183353	-	182546647	547636706	-	547636706
NCK1	NCK1	NCK1	chr3	136581049	136670452	q1	q2	OK	9.7075	4.87478	-0.993763	-1.27494	0.19765	0.96035	no	3142636369	-	2322651858	819984511	273314258	546670253
SPIN1	SPIN1	SPIN1	chr9	91003296	91093622	q1	q2	OK	21.5127	8.01979	-1.42355	-2.13674	0.03755	0.96035	no	2185353217	-	1638799737	546553480	-	546553480
VAV2	VAV2	VAV2	chr9	136627015	136857446	q1	q2	OK	10.6921	10.289	-0.0554461	-0.0814277	0.9318	0.989751	no	3827727616	-	3281213777	546513839	-	546513839
UBXN4	UBXN4	UBXN4	chr2	136499188	136542633	q1	q2	OK	19.6175	10.3244	-0.926089	-1.37966	0.17485	0.96035	no	1911303732	-	1365136751	546166981	-	546166981
PDE7B	PDE7B	PDE7B	chr6	136172833	136516709	q1	q2	OK	3.21778	2.56983	-0.324396	-0.35514	0.72365	0.972688	no	23857132503	-	23311071910	546060593	-	546060593
CORO1C	CORO1C	CORO1C	chr12	109038884	109125326	q1	q2	OK	152.469	125.25	-0.283706	-0.575479	0.5542	0.961884	no	4363045230	-	3490674530	981413509	436209947	545203562
SURF4	SURF4	SURF4	chr9	136228324	136324525	q1	q2	OK	120.846	164.109	0.441485	0.787951	0.41825	0.96035	no	953622842	-	272473817	681149025	136230528	544918497
CYP2U1	CYP2U1	CYP2U1	chr4	108745720	108874613	q1	q2	OK	1.68412	1.08345	-0.636364	-0.44555	0.6492	0.967994	no	544365465	-	-	544365465	-	544365465
DDX17	DDX17	DDX17	chr22	38864066	38902345	q1	q2	OK	36.9958	42.7491	0.208534	0.361726	0.7111	0.971862	no	1244315427	-	583327412	660988015	116656521	544331494
SLC25A24	SLC25A24	SLC25A24	chr1	108677343	108742980	q1	q2	OK	36.7757	15.6315	-1.2343	-1.99914	0.0414	0.96035	no	3043707213	-	2500314242	543392971	-	543392971
IER5	IER5	IER5	chr1	181057637	181059979	q1	q2	OK	100.692	158.896	0.65813	1.27989	0.19645	0.96035	no	543178734	-	-	543178734	-	543178734
STX6	STX6	STX6	chr1	180941849	180992257	q1	q2	OK	8.62061	8.30001	-0.0546772	-0.0784006	0.93555	0.990324	no	2352547979	-	1809720137	542827842	-	542827842
EIF2S1	EIF2S1	EIF2S1	chr14	67827033	67853233	q1	q2	OK	34.1279	29.1993	-0.225021	-0.396326	0.69295	0.969976	no	1492584847	67831373	814093343	678491504	67848384	542811747
LYRM2	LYRM2	LYRM2	chr6	90142896	90529513	q1	q2	OK	14.3562	5.89323	-1.28455	-1.42146	0.17975	0.96035	no	722719819	-	-	542062668	-	542062668
YIPF6	YIPF6	YIPF6	chrX	67718623	67757127	q1	q2	OK	6.76247	2.95697	-1.19343	-1.54288	0.11105	0.96035	no	1016171544	-	474141091	542030453	-	542030453
TFAM	TFAM	TFAM	chr10	60144902	60158990	q1	q2	OK	24.8314	14.3127	-0.794866	-1.32533	0.1767	0.96035	no	842162451	-	240604516	601557935	60146040	541411895
UBE2J1	UBE2J1	UBE2J1	chr6	90036343	90062619	q1	q2	OK	17.8284	10.5353	-0.758948	-1.12024	0.26445	0.96035	no	810364853	-	270135758	540229095	-	540229095
PM20D2	PM20D2	PM20D2	chr6	89855768	89875288	q1	q2	OK	7.65547	4.4184	-0.792967	-1.02732	0.2968	0.96035	no	808835781	-	269593804	539241977	-	539241977
MAPK9	MAPK9	MAPK9	chr5	179660594	179719071	q1	q2	OK	26.6769	17.8026	-0.583505	-0.890359	0.35665	0.96035	no	4312569587	-	3773560760	539008827	-	539008827
TIMP2	TIMP2	TIMP2	chr17	76849058	76921472	q1	q2	OK	137.969	156.007	0.177267	0.363192	0.70325	0.970427	no	1921902783	-	1383945171	537957612	-	537957612
ST3GAL1	ST3GAL1	ST3GAL1	chr8	134467090	134584183	q1	q2	OK	12.9152	17.8184	0.464301	0.784058	0.4242	0.96035	no	3228738680	-	2690856949	537881731	-	537881731
DLD	DLD	DLD	chr7	107531551	107561643	q1	q2	OK	16.7699	10.8375	-0.62984	-0.899344	0.3695	0.96035	no	1505766788	-	537688508	537800202	-	537800202
MAML1	MAML1	MAML1	chr5	179159850	179204287	q1	q2	OK	20.8551	18.9939	-0.134866	-0.232602	0.816	0.980848	no	4479640793	-	2866839767	1433590386	895982108	537608278
GPATCH2L	GPATCH2L	GPATCH2L	chr14	76618227	76679146	q1	q2	OK	3.00971	1.95083	-0.625538	-0.825379	0.4004	0.96035	no	3909556037	76620661	2529439877	689959092	76638330	536700101
AIMP1	AIMP1	AIMP1	chr4	106965473	107270381	q1	q2	OK	25.9002	12.7798	-1.01909	-1.3913	0.15895	0.96035	no	1287087710	-	643493033	643594677	107246248	536348429
AMOTL2	AMOTL2	AMOTL2	chr3	134074186	134094259	q1	q2	OK	90.7442	84.269	-0.106804	-0.214804	0.82365	0.980938	no	1877129316	-	1072671503	804457813	268156478	536301335
SEC24A	SEC24A	SEC24A	chr5	133984474	134063601	q1	q2	OK	9.66529	3.87219	-1.31967	-1.54764	0.11635	0.96035	no	2412601089	-	1474310101	938290988	402041231	536249757
AIF1L	AIF1L	AIF1L	chr9	133971862	133998539	q1	q2	OK	7.46669	7.25792	-0.040912	-0.052077	0.95555	0.992396	no	669982759	-	133994397	535988362	-	535988362
FBXL17	FBXL17	FBXL17	chr5	107194733	107717799	q1	q2	OK	5.05642	2.79051	-0.857586	-1.02791	0.30605	0.96035	no	8383305131	-	7847325173	535979958	-	535979958
PATL1	PATL1	PATL1	chr11	59404191	59436511	q1	q2	OK	27.643	35.5737	0.363894	0.636024	0.5191	0.96035	no	1544779766	-	891315946	653463820	118817080	534646740
ZNF84	ZNF84	ZNF84	chrUn_gl000223	42774	68793	q1	q2	OK	4.66055	1.76289	-1.40255	-1.6792	0.08675	0.96035	no	3207082158	-	2672530437	534551721	-	534551721
COG5	COG5	COG5	chr7	106809405	107218968	q1	q2	OK	8.66603	7.32942	-0.241672	-0.291028	0.7735	0.976396	no	8455037171	-	7920808977	534228194	-	534228194
HNRNPAB	HNRNPAB	HNRNPAB	chr5	177631507	177659823	q1	q2	OK	251.824	313.473	0.315925	0.62831	0.5196	0.96035	no	1421085838	-	532905016	888180822	355267026	532913796
RMND5B	RMND5B	RMND5B	chr5	177557961	177575571	q1	q2	OK	2.84009	6.21537	1.1299	1.03392	0.25135	0.96035	no	887859121	-	355130286	532728835	-	532728835
STYX	STYX	STYX	chr14	53196882	53241705	q1	q2	OK	5.34505	2.51397	-1.08824	-1.23827	0.2169	0.96035	no	904905771	-	372514080	532391691	-	532391691
EPT1	EPT1	EPT1	chr2	26531040	26618759	q1	q2	OK	9.65575	7.25663	-0.412089	-0.644934	0.51095	0.96035	no	1037574903	-	505287231	532287672	-	532287672
VCL	VCL	VCL	chr10	75757871	75879914	q1	q2	OK	48.3878	39.9209	-0.2775	-0.531181	0.59175	0.965558	no	4169780280	-	3486910947	682869333	151718632	531150701
B4GALT5	B4GALT5	B4GALT5	chr20	48249482	48330421	q1	q2	OK	57.462	47.1222	-0.286202	-0.548357	0.57755	0.965558	no	1883100027	-	1304070754	627289459	96523737	530765722
ITPRIP	ITPRIP	ITPRIP	chr10	106069453	106098251	q1	q2	OK	10.6451	10.1981	-0.0618883	-0.0961415	0.91855	0.989725	no	848625309	-	318260678	530364631	-	530364631
AASDHPPT	AASDHPPT	AASDHPPT	chr11	105921824	105969419	q1	q2	OK	35.0611	18.5231	-0.920544	-1.35596	0.17165	0.96035	no	1059631854	-	423838971	635792883	105950338	529842545
ZNF346	ZNF346	ZNF346	chr5	176449680	176508190	q1	q2	OK	6.93097	5.0731	-0.45019	-0.519665	0.61535	0.965558	no	5470779802	-	4941303369	529476433	-	529476433
CD44	CD44	CD44	chr11	35160416	35253949	q1	q2	OK	128.099	140.18	0.130016	0.26221	0.79145	0.97701	no	2535777659	-	1830849556	669677233	140891899	528785334
AFF1	AFF1	AFF1	chr4	87856153	88062206	q1	q2	OK	4.54155	2.84875	-0.672856	-0.920827	0.3497	0.96035	no	4398333055	-	3341964877	1056368178	528012810	528355368
MBNL3	MBNL3	MBNL3	chrX	131337051	131623996	q1	q2	NOTEST	0.505671	0.478095	-0.0809031	0	1	1	no	1052250821	-	526213610	526037211	-	526037211
SCRN3	SCRN3	SCRN3	chr2	175260456	175294303	q1	q2	OK	4.38798	2.4822	-0.821938	-0.761993	0.4473	0.96035	no	1752857262	-	1051685883	701171379	175289345	525882034
KRT80	KRT80	KRT80	chr12	52562779	52585784	q1	q2	OK	79.745	95.2388	0.256156	0.500403	0.6034	0.965558	no	788491641	-	157722343	630769298	105130510	525638788
CACYBP	CACYBP	CACYBP	chr1	174968570	174981163	q1	q2	OK	96.0949	102.19	0.0887278	0.171683	0.8613	0.984337	no	874889529	-	174972054	699917475	174977825	524939650
RABGAP1L	RABGAP1L	RABGAP1L	chr1	174128551	174964445	q1	q2	OK	2.00947	1.7022	-0.239413	-0.190718	0.8152	0.980848	no	8723500724	-	8198619669	524881055	-	524881055
URM1	URM1	URM1	chr9	131102838	131424415	q1	q2	OK	27.1105	36.8039	0.441004	0.367371	0.71355	0.971862	no	918052320	-	262292520	655759800	131151762	524608038
ASAP1	ASAP1	ASAP1	chr8	131064350	131455906	q1	q2	OK	11.6092	9.7176	-0.256594	-0.399816	0.6867	0.968972	no	17191872869	-	16405369843	786503026	262240661	524262365
ERBB2IP	ERBB2IP	ERBB2IP	chr5	65222381	65376851	q1	q2	OK	27.5726	9.96839	-1.4678	-2.47763	0.014	0.96035	no	8294534473	-	7248762202	1045772271	522761324	523010947
HMGB2	HMGB2	HMGB2	chr4	174252526	174255595	q1	q2	OK	484.467	347.496	-0.479403	-0.976154	0.30995	0.96035	no	871266204	-	-	871266204	348507424	522758780
GALNT7	GALNT7	GALNT7	chr4	174089903	174245118	q1	q2	OK	11.1262	5.46375	-1.026	-1.35071	0.16895	0.96035	no	6792046887	-	6269314548	522732339	-	522732339
PSMD12	PSMD12	PSMD12	chr17	65336618	65362721	q1	q2	OK	134.004	78.883	-0.764489	-1.38345	0.1607	0.96035	no	1241530684	-	457477451	784053233	261368661	522684572
NLGN1	NLGN1	NLGN1	chr3	173116237	174001139	q1	q2	NOTEST	0.37492	0	#NAME?	0	1	1	no	22906176158	-	22384173058	522003100	-	522003100
MBD6	MBD6	MBD6	chr12	57916658	57941114	q1	q2	OK	11.538	16.3252	0.500709	0.459991	0.6452	0.967994	no	984675602	-	57921107	926754495	405443784	521310711
CENPL	CENPL	CENPL	chr1	173768687	173793777	q1	q2	OK	16.735	12.9519	-0.369702	-0.489146	0.63615	0.966259	no	695083572	-	-	695083572	173776592	521306980
FAM129B	FAM129B	FAM129B	chr9	130267616	130341286	q1	q2	OK	152.136	191.913	0.335096	0.683724	0.484	0.96035	no	3518044825	-	2736413813	781631012	260557006	521074006
NAA30	NAA30	NAA30	chr14	57857270	57879466	q1	q2	OK	5.67592	3.75344	-0.596641	-0.701494	0.47725	0.96035	no	810217916	-	289315011	520902905	-	520902905
MRPL50	MRPL50	MRPL50	chr9	104152248	104160919	q1	q2	OK	81.3954	64.7613	-0.329816	-0.500991	0.60485	0.965558	no	833238692	-	312478980	520759712	-	520759712
CHMP3	CHMP3	CHMP3	chr2	86730552	87005164	q1	q2	OK	80.2317	70.4758	-0.187044	-0.316182	0.7562	0.974184	no	1214388825	-	693996831	520391994	-	520391994
ITGA6	ITGA6	ITGA6	chr2	173292313	173371181	q1	q2	OK	36.6957	16.1508	-1.18401	-2.07234	0.0376	0.96035	no	1386737382	-	866627659	520109723	-	520109723
ZNF609	ZNF609	ZNF609	chr15	64791618	64978266	q1	q2	OK	7.96807	6.78366	-0.232167	-0.361627	0.7113	0.971862	no	4541827291	-	3892260229	649567062	129758703	519808359
STRN	STRN	STRN	chr2	37064840	37193615	q1	q2	OK	4.31963	2.3519	-0.877078	-1.27319	0.1834	0.96035	no	964684466	-	445652966	519031500	-	519031500
UBQLN1	UBQLN1	UBQLN1	chr9	86274877	86323168	q1	q2	OK	69.0381	54.1519	-0.350381	-0.66775	0.4973	0.96035	no	1812112407	-	1208159100	603953307	86297934	517655373
ATP6V0E1	ATP6V0E1	ATP6V0E1	chr5	172410762	172461900	q1	q2	OK	162.826	208.146	0.354261	0.613206	0.54095	0.960478	no	3103875593	-	2414043050	689832543	172447327	517385216
NT5E	NT5E	NT5E	chr6	86159301	86205509	q1	q2	OK	204.516	123.146	-0.731851	-1.48703	0.1275	0.96035	no	1982346251	-	1292711042	689635209	172405524	517229685
ERGIC1	ERGIC1	ERGIC1	chr5	172261222	172379688	q1	q2	OK	46.7272	52.6358	0.171782	0.306978	0.76005	0.974184	no	4135626883	-	3446167990	689458893	172324021	517134872
PGRMC2	PGRMC2	PGRMC2	chr4	129190391	129209984	q1	q2	OK	10.3151	10.0624	-0.0357923	-0.0500158	0.9605	0.993741	no	1291987190	-	775219482	516767708	-	516767708
DUSP1	DUSP1	DUSP1	chr5	172195092	172198203	q1	q2	OK	76.8379	120.531	0.649519	1.19296	0.22	0.96035	no	516586628	-	-	516586628	-	516586628
HMCES	HMCES	HMCES	chr3	128997683	129024135	q1	q2	OK	26.649	48.9906	0.878425	1.28505	0.18465	0.96035	no	1032158524	-	516060448	516098076	-	516098076
CSNK1G1	CSNK1G1	CSNK1G1	chr15	64457715	64648442	q1	q2	OK	5.97504	2.10099	-1.50788	-1.96298	0.04465	0.96035	no	2517039095	-	2001355188	515683907	-	515683907
SH3PXD2B	SH3PXD2B	SH3PXD2B	chr5	171752186	171881527	q1	q2	OK	5.04157	1.32007	-1.93326	-1.77217	0.0809	0.96035	no	1889918271	-	1374627559	515290712	-	515290712
PSMC2	PSMC2	PSMC2	chr7	102987970	103629963	q1	q2	OK	22.818	21.8794	-0.0605988	-0.0841027	0.92785	0.989751	no	1339031223	-	823984972	515046251	-	515046251
INTU	INTU	INTU	chr4	128554086	128637934	q1	q2	OK	1.44744	0.606333	-1.25532	-0.749244	0.49635	0.96035	no	1671907463	-	1157330001	514577462	-	514577462
HOOK3	HOOK3	HOOK3	chr8	42752032	42885682	q1	q2	OK	1.63385	0.428033	-1.93248	-1.93174	0.07565	0.96035	no	1413516001	-	856114121	557401880	42841907	514559973
AMMECR1L	AMMECR1L	AMMECR1L	chr2	128619206	128643514	q1	q2	OK	8.74512	5.23883	-0.739234	-0.973117	0.32945	0.96035	no	1029027906	-	514543569	514484337	-	514484337
ISOC1	ISOC1	ISOC1	chr5	128430441	128449719	q1	q2	OK	24.6328	16.8736	-0.545809	-0.734641	0.45	0.96035	no	770667608	-	256870417	513797191	-	513797191
PTPRK	PTPRK	PTPRK	chr6	128289923	128841819	q1	q2	OK	13.1991	14.0841	0.0936225	0.138472	0.8792	0.986466	no	23786201085	-	23144707212	641493873	128330316	513163557
PDCD2	PDCD2	PDCD2	chr6	170884659	170893780	q1	q2	OK	82.3092	112.898	0.455891	0.734326	0.457	0.96035	no	854443074	-	170888685	512661704	-	512661704
GAPVD1	GAPVD1	GAPVD1	chr9	128024072	128127290	q1	q2	OK	3.71664	2.29406	-0.696093	-0.829478	0.4181	0.96035	no	2433615191	-	1921111449	512503742	-	512503742
GIN1	GIN1	GIN1	chr5	102421703	102455842	q1	q2	OK	3.88556	0.864247	-2.16861	-1.78936	0.07625	0.96035	no	1946218908	-	1331669368	614549540	102433179	512116361
PPP4R2	PPP4R2	PPP4R2	chr3	73046118	73115011	q1	q2	OK	33.9954	8.51418	-1.9974	-2.23927	0.03805	0.96035	no	3654113373	73046025	2996136077	731087521	146224397	511817099
GORAB	GORAB	GORAB	chr1	170430457	170522974	q1	q2	OK	7.6054	8.14121	0.098219	0.117518	0.90095	0.988122	no	1364105868	-	682046513	682059355	170501390	511557965
SEC61A1	SEC61A1	SEC61A1	chr3	127771211	127790526	q1	q2	OK	63.0289	94.6507	0.586601	1.14006	0.2494	0.96035	no	1022295736	-	511139150	511156586	-	511156586
SMC5	SMC5	SMC5	chr9	72873877	72969789	q1	q2	OK	5.4871	2.94812	-0.896247	-1.10802	0.2618	0.96035	no	3281933429	-	2771151886	510781543	-	510781543
PPP2R5E	PPP2R5E	PPP2R5E	chr14	63840609	64010079	q1	q2	OK	16.0486	15.6286	-0.0382576	-0.057639	0.9535	0.991762	no	4410756186	64009945	3772173024	638583162	63851199	510722018
SSX2IP	SSX2IP	SSX2IP	chr1	85109389	85156240	q1	q2	OK	8.27475	2.34056	-1.82186	-2.23169	0.0325	0.96035	no	1106654672	-	510874328	595780344	85116104	510664240
ECHDC1	ECHDC1	ECHDC1	chr6	127609856	127664754	q1	q2	OK	74.3641	33.7904	-1.13799	-1.89383	0.05785	0.96035	no	3956515292	-	3318424558	638090734	127648255	510442479
C6orf120	C6orf120	C6orf120	chr6	170102256	170124106	q1	q2	OK	9.38553	5.42994	-0.7895	-0.737775	0.46645	0.96035	no	510315026	-	-	510315026	-	510315026
ARIH1	ARIH1	ARIH1	chr15	72766666	72878896	q1	q2	OK	11.0498	7.92019	-0.480419	-0.701623	0.49365	0.96035	no	2986190739	-	2476044427	510146312	-	510146312
BCCIP	BCCIP	BCCIP	chr10	127512103	127569884	q1	q2	OK	104.836	65.4898	-0.678791	-0.950232	0.3261	0.96035	no	1912880630	-	1275230361	637650269	127522358	510127911
SLC12A2	SLC12A2	SLC12A2	chr5	127419482	127525380	q1	q2	OK	2.16658	0.5874	-1.88301	-1.56754	0.13195	0.96035	no	3059785475	-	2549691965	510093510	-	510093510
PRKCI	PRKCI	PRKCI	chr3	169940219	170023770	q1	q2	OK	9.99691	7.49846	-0.414889	-0.59231	0.5389	0.96035	no	2210014865	-	1699949157	510065708	-	510065708
YWHAZ	YWHAZ	YWHAZ	chr8	101930803	101965623	q1	q2	OK	966.667	703.561	-0.458345	-0.886216	0.40415	0.96035	no	3160281230	-	2650622590	509658640	-	509658640
ERLIN1	ERLIN1	ERLIN1	chr10	101909846	101945814	q1	q2	OK	38.0522	33.4309	-0.186798	-0.319528	0.73695	0.97341	no	1732733689	203894452	1019286780	713446909	-	509552457
RNF41	RNF41	RNF41	chr12	56596287	56615753	q1	q2	OK	10.793	7.88855	-0.452264	-0.647277	0.5198	0.96035	no	622617639	56615667	-	622617639	56607779	509394193
SLC19A2	SLC19A2	SLC19A2	chr1	169433148	169455208	q1	q2	OK	4.07954	3.66817	-0.153347	-0.169646	0.863	0.984337	no	1186083559	-	677781512	508302047	-	508302047
PRKACB	PRKACB	PRKACB	chr1	84543657	84704181	q1	q2	OK	4.23869	1.70414	-1.31458	-1.24767	0.1696	0.96035	no	2876559956	-	2368345334	508214622	-	508214622
NUDT21	NUDT21	NUDT21	chr16	56463047	56485261	q1	q2	OK	61.8964	33.3097	-0.893913	-1.65935	0.1034	0.96035	no	677601114	-	169417125	508183989	-	508183989
BLZF1	BLZF1	BLZF1	chr1	169075946	169429907	q1	q2	OK	8.81234	1.48542	-2.56865	-0.934746	0.43945	0.96035	no	3895119588	-	2878995189	846767959	338697478	508070481
CDK2	CDK2	CDK2	chr12	56360552	56366573	q1	q2	OK	59.4989	44.3905	-0.422612	-0.714621	0.46375	0.96035	no	958193146	-	338172791	620020355	112726754	507293601
PLXNA1	PLXNA1	PLXNA1	chr3	126707436	126756235	q1	q2	OK	25.5757	30.8525	0.270613	0.525185	0.59455	0.965558	no	1647545111	-	1013778698	633766413	126748337	507018076
ZBTB11	ZBTB11	ZBTB11	chr3	101368282	101398057	q1	q2	OK	17.7342	5.17368	-1.77727	-2.42884	0.02255	0.96035	no	1317930181	-	811084867	506845314	-	506845314
POLR2K	POLR2K	POLR2K	chr8	101162838	101166230	q1	q2	OK	43.7969	55.7641	0.34851	0.475263	0.6379	0.96671	no	606993215	-	101163905	505829310	-	505829310
TRIB1	TRIB1	TRIB1	chr8	126442562	126450647	q1	q2	OK	5.234	5.25997	0.00714	0.0079914	0.99265	0.996658	no	505798957	-	-	505798957	-	505798957
MLLT4	MLLT4	MLLT4	chr6	168227670	168372700	q1	q2	OK	7.10597	8.82524	0.312604	0.479274	0.62975	0.965772	no	6058525792	-	5553419506	505106286	-	505106286
NCOA7	NCOA7	NCOA7	chr6	126102306	126253176	q1	q2	OK	6.41052	5.24741	-0.288836	-0.361888	0.7137	0.971862	no	4669203800	-	4037993470	631210330	126206354	505003976
PHAX	PHAX	PHAX	chr5	125936606	125962944	q1	q2	OK	32.6783	21.496	-0.604269	-0.995291	0.3202	0.96035	no	1007666985	-	377864527	629802458	125952989	503849469
WWC1	WWC1	WWC1	chr5	167719064	167899308	q1	q2	OK	9.324	10.2253	0.13312	0.207682	0.8332	0.982127	no	4362985354	-	3691423064	671562290	167868784	503693506
PGM3	PGM3	PGM3	chr6	83777384	83906256	q1	q2	OK	19.193	8.87459	-1.11283	-1.22643	0.1971	0.96035	no	1006609350	-	503348735	503260615	-	503260615
SPRED1	SPRED1	SPRED1	chr15	38545051	38649450	q1	q2	OK	13.2434	6.42799	-1.04283	-1.61202	0.1058	0.96035	no	2857209253	-	2316192131	541017122	38614476	502402646
TADA1	TADA1	TADA1	chr1	166825748	166845654	q1	q2	OK	5.25621	10.9668	1.06104	1.15026	0.2669	0.96035	no	1000991186	-	500512441	500478745	-	500478745
TOMM70A	TOMM70A	TOMM70A	chr3	100082302	100175170	q1	q2	OK	30.5878	22.4948	-0.443368	-0.757756	0.4384	0.96035	no	1301202138	-	700690463	600511675	100096590	500415085
SFT2D1	SFT2D1	SFT2D1	chr6	166733215	166756094	q1	q2	OK	54.0732	58.7333	0.119264	0.174967	0.8558	0.984116	no	1667414456	-	1167214150	500200306	-	500200306
WIPF2	WIPF2	WIPF2	chr17	38375573	38438439	q1	q2	OK	13.7221	12.8193	-0.098176	-0.15489	0.87885	0.986466	no	922228584	-	307283267	614945317	115263961	499681356
CSRNP3	CSRNP3	CSRNP3	chr2	166326156	166545917	q1	q2	NOTEST	0.0733721	0	#NAME?	0	1	1	no	1498044555	-	998428823	499615732	-	499615732
USP45	USP45	USP45	chr6	99880183	99963252	q1	q2	NOTEST	0.834873	0.066145	-3.65785	0	1	1	no	1298781323	-	799369376	499411947	-	499411947
EIF4E	EIF4E	EIF4E	chr4	99799606	99851786	q1	q2	OK	17.0389	6.97667	-1.28822	-1.76455	0.0774	0.96035	no	2695025296	-	2196032055	498993241	-	498993241
ZNF510	ZNF510	ZNF510	chr9	99518146	99540328	q1	q2	OK	2.4506	2.07119	-0.242673	-0.251632	0.7949	0.977235	no	1094777000	-	497656517	597120483	99522485	497597998
COL8A1	COL8A1	COL8A1	chr3	99273152	99897476	q1	q2	OK	8.96314	9.32032	0.0563751	0.0551026	0.956	0.992476	no	6461797656	-	5864701660	497581025	-	497581025
VPS26A	VPS26A	VPS26A	chr10	70883907	70932616	q1	q2	OK	25.9566	19.3832	-0.421295	-0.633471	0.5138	0.96035	no	1631052399	-	992684079	638368320	141845130	496523190
SETD8	SETD8	SETD8	chr12	123868703	123893900	q1	q2	OK	22.7415	17.7951	-0.353848	-0.520577	0.59385	0.965558	no	1238842443	-	743271092	495571351	-	495571351
ANKRD13C	ANKRD13C	ANKRD13C	chr1	70724684	70820417	q1	q2	OK	9.71674	1.87413	-2.37425	-2.79196	0.01735	0.96035	no	2759956461	-	2264864813	495091648	-	495091648
ZNF496	ZNF496	ZNF496	chr1	247463621	247495045	q1	q2	OK	8.17638	12.0161	0.555438	0.691472	0.4721	0.96035	no	2474758420	-	1979832800	494925620	-	494925620
FBXW2	FBXW2	FBXW2	chr9	123519253	123555740	q1	q2	OK	7.42496	6.96286	-0.0927029	-0.145667	0.8829	0.987201	no	1853015948	-	988356762	617624696	123535045	494089651
ATE1	ATE1	ATE1	chr10	123499935	123711480	q1	q2	OK	6.11141	4.66622	-0.38925	-0.498386	0.62395	0.965558	no	6179459480	-	5685451613	494007867	-	494007867
MTDH	MTDH	MTDH	chr8	98656406	98742488	q1	q2	OK	32.8178	17.3069	-0.923135	-1.69421	0.0877	0.96035	no	3454620920	-	2862195542	592425378	98731355	493694023
RAB2A	RAB2A	RAB2A	chr8	61429468	61536203	q1	q2	OK	25.4335	20.2852	-0.326297	-0.533547	0.5808	0.965558	no	2951416295	-	2459140145	492276150	-	492276150
CSNK1G3	CSNK1G3	CSNK1G3	chr5	122847792	122952738	q1	q2	OK	11.1131	5.11733	-1.11879	-1.44	0.13705	0.96035	no	2335177092	122881298	1720489421	614687671	-	491806373
MXD1	MXD1	MXD1	chr2	70142172	70170076	q1	q2	OK	3.82117	3.34874	-0.190397	-0.225562	0.8227	0.980863	no	1122518974	-	631350328	491168646	-	491168646
RGMB	RGMB	RGMB	chr5	98104998	98132198	q1	q2	OK	14.5246	13.1922	-0.138816	-0.212391	0.8332	0.982127	no	1079370947	-	490590691	588780256	98129068	490651188
EFCAB2	EFCAB2	EFCAB2	chr1	245128505	245288530	q1	q2	OK	2.77814	3.18871	0.198853	0.137513	0.8852	0.987432	no	4168599223	-	3678027947	490571276	-	490571276
MLXIP	MLXIP	MLXIP	chr12	122516633	122631894	q1	q2	OK	8.4683	7.36866	-0.20067	-0.314824	0.7482	0.974184	no	1716131379	-	1225609456	490521923	-	490521923
CPSF7	CPSF7	CPSF7	chr11	61170119	61197464	q1	q2	OK	38.8909	52.0148	0.419491	0.756648	0.44225	0.96035	no	1713013138	-	1101276052	611737086	122367408	489369678
RHOF	RHOF	RHOF	chr12	122150657	122231594	q1	q2	OK	32.8817	59.6988	0.860419	1.3699	0.16095	0.96035	no	611092291	-	122226326	488865965	-	488865965
SDC2	SDC2	SDC2	chr8	97505881	97624037	q1	q2	OK	28.9994	22.0999	-0.391981	-0.638682	0.52075	0.96035	no	2731688836	-	2243576319	488112517	-	488112517
MMS22L	MMS22L	MMS22L	chr6	97372495	98156793	q1	q2	OK	2.67506	1.56988	-0.768915	-0.898792	0.35835	0.96035	no	5664354845	-	5176393445	487961400	-	487961400
ANKRD40	ANKRD40	ANKRD40	chr17	48770550	48785270	q1	q2	OK	24.9584	21.332	-0.226507	-0.37922	0.7009	0.970197	no	829180533	-	292682350	536498183	48777154	487721029
ZCCHC24	ZCCHC24	ZCCHC24	chr10	81142082	81205383	q1	q2	OK	11.7606	12.6317	0.103085	0.157033	0.87485	0.986287	no	1461020069	-	974152541	486867528	-	486867528
NEDD1	NEDD1	NEDD1	chr12	97301000	97347469	q1	q2	OK	6.36362	2.06139	-1.62623	-1.68453	0.0982	0.96035	no	1654603935	-	1070541613	584062322	97328887	486733435
CYB5B	CYB5B	CYB5B	chr16	69458497	69500167	q1	q2	OK	28.1416	32.2991	0.198788	0.348554	0.72735	0.972688	no	1320256847	-	764279578	555977269	69496353	486480916
HIATL1	HIATL1	HIATL1	chr9	97136832	97223202	q1	q2	OK	21.3951	8.89208	-1.26669	-1.80753	0.07725	0.96035	no	2041268830	-	1457943245	583325585	97213781	486111804
LOX	LOX	LOX	chr5	121398889	121414055	q1	q2	OK	4.9917	6.26689	0.328218	0.429394	0.6631	0.967994	no	485598652	-	-	485598652	-	485598652
SRFBP1	SRFBP1	SRFBP1	chr5	121297655	121364295	q1	q2	OK	19.1596	6.78708	-1.49721	-1.96919	0.0486	0.96035	no	8617099060	-	2912152437	606809727	121356129	485453598
ING5	ING5	ING5	chr2	242641455	242668896	q1	q2	OK	4.67174	5.21381	0.158378	0.196899	0.83965	0.982438	no	970633352	-	485297998	485335354	-	485335354
MDM2	MDM2	MDM2	chr12	69201951	69239324	q1	q2	OK	11.9137	7.28386	-0.70985	-1.07607	0.27225	0.96035	no	1592203073	-	969088974	553880496	69233419	484647077
TMEM127	TMEM127	TMEM127	chr2	96915945	96931751	q1	q2	OK	13.7267	15.7169	0.19533	0.30661	0.751	0.974184	no	872288563	-	387698149	484590414	-	484590414
HDLBP	HDLBP	HDLBP	chr2	242166681	242293441	q1	q2	OK	85.047	94.7773	0.156281	0.264556	0.7866	0.97701	no	8961726573	242255072	7750769502	1210957071	484365975	484336024
EPB41L5	EPB41L5	EPB41L5	chr2	120770603	120936697	q1	q2	OK	2.87557	0.309905	-3.21395	-2.25247	0.0417	0.96035	no	2054819598	-	1450317575	604502023	120836127	483665896
SMIM15	SMIM15	SMIM15	chr5	60453535	60527907	q1	q2	OK	65.9931	23.9598	-1.4617	-2.41064	0.02075	0.96035	no	544095095	-	60457133	483637962	-	483637962
OPN3	OPN3	OPN3	chr1	241695433	241803701	q1	q2	OK	5.49589	3.94452	-0.478502	-0.252039	0.8142	0.980848	no	2417732699	-	1692460206	725272493	241757836	483514657
RBMS1	RBMS1	RBMS1	chr2	161128661	161350318	q1	q2	OK	12.7036	6.61561	-0.941293	-1.30006	0.1909	0.96035	no	10803104149	-	10319716532	483387617	-	483387617
C18orf25	C18orf25	C18orf25	chr18	43753987	43846955	q1	q2	OK	6.15262	5.06281	-0.281262	-0.371069	0.71385	0.971862	no	1489745484	-	1007451825	482293659	-	482293659
GTF2E1	GTF2E1	GTF2E1	chr3	120461557	120501916	q1	q2	OK	9.64075	5.56944	-0.791614	-0.943997	0.3457	0.96035	no	602497086	-	120492465	482004621	-	482004621
TCP1	TCP1	TCP1	chr6	160181290	160210735	q1	q2	OK	281.149	253.969	-0.146683	-0.284995	0.77765	0.976501	no	1441824271	-	320406671	1121417600	640818436	480599164
CAST	CAST	CAST	chr5	95997740	96149848	q1	q2	OK	33.1414	23.5736	-0.491463	-0.657786	0.5134	0.96035	no	5283168966	-	4418223394	576611117	96064881	480546236
CIT	CIT	CIT	chr12	120123594	120315095	q1	q2	OK	9.46208	5.91958	-0.676663	-1.01865	0.304	0.96035	no	5890216832	-	5409717253	480499579	-	480499579
VPS13A	VPS13A	VPS13A	chr9	79791671	80032399	q1	q2	OK	1.74581	0.678188	-1.36414	-1.34048	0.1859	0.96035	no	3117097884	-	2556972030	560125854	79929522	480196332
FEM1B	FEM1B	FEM1B	chr15	68570140	68588203	q1	q2	OK	8.32952	4.75229	-0.809608	-1.17048	0.2156	0.96035	no	685834047	-	205735685	480098362	-	480098362
PIGM	PIGM	PIGM	chr1	159997461	160001783	q1	q2	OK	1.35503	1.09869	-0.302549	-0.231014	0.82075	0.980848	no	639994732	-	-	639994732	160000965	479993767
IFT80	IFT80	IFT80	chr3	159974773	160152749	q1	q2	OK	5.37265	1.35259	-1.9899	-1.03415	0.37645	0.96035	no	6241649379	160116948	5601726572	800039755	159995245	479927562
IPMK	IPMK	IPMK	chr10	59951277	60027694	q1	q2	OK	6.12262	2.69107	-1.18597	-1.44434	0.15705	0.96035	no	959532844	-	479897841	479635003	-	479635003
CCNE2	CCNE2	CCNE2	chr8	95835517	95907482	q1	q2	OK	17.0049	7.58647	-1.16445	-1.34957	0.1616	0.96035	no	1054871730	-	191805505	863066225	383602010	479464215
TEAD1	TEAD1	TEAD1	chr11	12695968	12966284	q1	q2	OK	13.3684	8.2469	-0.696901	-1.17614	0.2264	0.96035	no	2415664021	12785774	1910449946	530869820	38746346	479337700
GNPNAT1	GNPNAT1	GNPNAT1	chr14	53241910	53258386	q1	q2	OK	29.9632	25.1184	-0.254444	-0.429637	0.6698	0.967994	no	745451005	-	213009351	532441654	53248554	479193100
ARHGDIA	ARHGDIA	ARHGDIA	chr17	79825594	79829282	q1	q2	OK	448.752	644.255	0.521714	1.07773	0.27125	0.96035	no	478955820	-	-	478955820	-	478955820
ASB1	ASB1	ASB1	chr2	239335625	239360891	q1	q2	OK	5.78234	6.71836	0.216457	0.31082	0.74525	0.974184	no	1196743813	-	478677498	478711180	-	478711180
TRAF3IP1	TRAF3IP1	TRAF3IP1	chr2	239229184	239309541	q1	q2	OK	2.26264	0.709532	-1.67307	-1.30348	0.17295	0.96035	no	2871408122	-	2392790480	478617642	-	478617642
WARS2	WARS2	WARS2	chr1	119573838	119818596	q1	q2	OK	8.42911	4.94044	-0.770741	-0.814689	0.4233	0.96035	no	2272666964	-	1794367787	478299177	-	478299177
RSPH3	RSPH3	RSPH3	chr6	159398265	159421198	q1	q2	OK	5.7705	5.95087	0.0444031	0.0452833	0.96295	0.993741	no	478187545	-	-	478187545	-	478187545
ZKSCAN8	ZKSCAN8	ZKSCAN8	chr6	28109687	28127250	q1	q2	OK	4.40039	2.94836	-0.577721	-0.722934	0.4557	0.96035	no	618700703	-	140579067	478121636	-	478121636
TMEM144	TMEM144	TMEM144	chr4	159131400	159176439	q1	q2	NOTEST	1.02642	0.730602	-0.49046	0	1	1	no	795820454	-	318292734	477527720	-	477527720
FAM76B	FAM76B	FAM76B	chr11	95502105	95522954	q1	q2	OK	11.4171	2.25421	-2.3405	-2.66106	0.01575	0.96035	no	764066600	-	95518697	668547903	191033677	477514226
UBE2K	UBE2K	UBE2K	chr4	39699663	39784410	q1	q2	OK	20.6992	14.4827	-0.515242	-0.844612	0.39585	0.96035	no	2464268002	-	1947125951	517142051	39757303	477384748
NPLOC4	NPLOC4	NPLOC4	chr17	79523910	79604179	q1	q2	OK	39.651	49.4358	0.318198	0.581169	0.55805	0.963471	no	1988931564	-	1511765724	477165840	-	477165840
TMEM181	TMEM181	TMEM181	chr6	158957467	159056467	q1	q2	OK	11.8647	5.5242	-1.10284	-1.5245	0.1278	0.96035	no	3339527085	-	2862365818	477161267	-	477161267
MLPH	MLPH	MLPH	chr2	238395052	238463961	q1	q2	OK	23.984	25.9041	0.11111	0.182556	0.85755	0.984116	no	8345022146	238396041	7391249670	953772476	238449089	476927346
CEP55	CEP55	CEP55	chr10	95256368	95288849	q1	q2	OK	51.0592	19.8436	-1.3635	-2.1315	0.03465	0.96035	no	2572370688	95256596	1810119245	762251443	190553703	476441144
DYRK2	DYRK2	DYRK2	chr12	68042511	68056444	q1	q2	OK	6.13022	3.60662	-0.765293	-0.989837	0.311	0.96035	no	544433694	-	68046340	476387354	-	476387354
SGCB	SGCB	SGCB	chr4	52886860	52904485	q1	q2	OK	12.6497	7.97531	-0.665494	-0.921221	0.35925	0.96035	no	687599461	-	211597087	476002374	-	476002374
RSRC1	RSRC1	RSRC1	chr3	157827840	158262624	q1	q2	OK	23.8618	11.3929	-1.06657	-1.32283	0.1785	0.96035	no	20230258035	-	19755469797	474788238	-	474788238
OSBP	OSBP	OSBP	chr11	59341870	59383617	q1	q2	OK	17.7403	10.635	-0.738208	-1.16287	0.22095	0.96035	no	1008971604	-	534232486	474739118	-	474739118
CCDC93	CCDC93	CCDC93	chr2	118673053	118771739	q1	q2	OK	13.675	9.05131	-0.595344	-0.954057	0.3449	0.96035	no	3799154725	-	3324452279	474702446	-	474702446
MTR	MTR	MTR	chr1	236958580	237067281	q1	q2	OK	3.84807	1.33146	-1.53113	-1.82217	0.0736	0.96035	no	4740118937	-	4028931341	711187596	237060394	474127202
PGRMC1	PGRMC1	PGRMC1	chrX	118370207	118378429	q1	q2	OK	86.5275	67.0197	-0.368574	-0.642023	0.5175	0.96035	no	591886794	-	118376089	473510705	-	473510705
HEATR1	HEATR1	HEATR1	chr1	236681513	236767841	q1	q2	OK	8.32909	5.31789	-0.647303	-0.664784	0.47385	0.96035	no	2604154862	-	1893965172	710189690	236762924	473426766
ARHGAP29	ARHGAP29	ARHGAP29	chr1	94634462	94703307	q1	q2	OK	20.4424	8.89149	-1.20107	-2.08385	0.0438	0.96035	no	5679876396	-	3597535133	1135773356	662580243	473193113
TMEM242	TMEM242	TMEM242	chr6	157710053	157745291	q1	q2	OK	1.51041	3.2911	1.12362	1.06446	0.3089	0.96035	no	946398875	-	473206138	473192737	-	473192737
BTF3L4	BTF3L4	BTF3L4	chr1	52521856	52556388	q1	q2	OK	7.9732	6.38528	-0.320409	-0.427209	0.66555	0.967994	no	840734160	-	367747445	472986715	-	472986715
GPR137B	GPR137B	GPR137B	chr1	236305831	236372209	q1	q2	OK	4.48646	3.54593	-0.33941	-0.311728	0.75475	0.974184	no	4018100210	-	1890728109	472743542	-	472743542
CNOT6L	CNOT6L	CNOT6L	chr4	78634540	78740544	q1	q2	OK	1.92155	0.450738	-2.09191	-1.79095	0.10315	0.96035	no	1494810313	-	1022975748	471834565	-	471834565
IL13RA1	IL13RA1	IL13RA1	chrX	117861558	117928496	q1	q2	OK	12.4123	8.72141	-0.509139	-0.718729	0.4485	0.96035	no	1414857212	-	825237398	589619814	117910400	471709414
DNAJB6	DNAJB6	DNAJB6	chr7	157129709	157210133	q1	q2	OK	106.145	106.878	0.00993813	0.018738	0.98545	0.995286	no	6601024930	-	5972219140	628805790	157177643	471628147
RAD21	RAD21	RAD21	chr8	117858172	117889107	q1	q2	OK	120.977	51.2399	-1.23939	-2.38389	0.01595	0.96035	no	1885940000	-	1060904666	825035334	353599243	471436091
GGPS1	GGPS1	GGPS1	chr1	235491752	235507844	q1	q2	OK	3.62966	3.34203	-0.119111	-0.114768	0.9081	0.988122	no	1413011737	-	941997415	471014322	-	471014322
NOM1	NOM1	NOM1	chr7	156742416	156765876	q1	q2	OK	12.4816	9.26581	-0.429814	-0.659087	0.5267	0.96035	no	1254058842	-	783765679	470293163	-	470293163
ISG20L2	ISG20L2	ISG20L2	chr1	156691682	156698231	q1	q2	OK	26.3324	25.677	-0.036361	-0.0570613	0.95595	0.992476	no	1096866389	313395291	156696483	940169906	156697284	470077331
ARL13B	ARL13B	ARL13B	chr3	93698982	93774522	q1	q2	OK	6.9072	6.05275	-0.19051	-0.237216	0.8198	0.980848	no	2531014669	-	2062148093	468866576	-	468866576
MAP9	MAP9	MAP9	chr4	156263811	156298122	q1	q2	OK	1.57553	0.65879	-1.25795	-1.15177	0.21465	0.96035	no	781380671	-	312578970	468801701	-	468801701
C12orf49	C12orf49	C12orf49	chr12	117151124	117175875	q1	q2	OK	17.6269	25.0866	0.509139	0.870596	0.38345	0.96035	no	1405967661	-	937350831	468616830	-	468616830
MEX3A	MEX3A	MEX3A	chr1	156041803	156051789	q1	q2	NOTEST	0.455672	0.17277	-1.39914	0	1	1	no	468132302	-	-	468132302	-	468132302
ARHGEF2	ARHGEF2	ARHGEF2	chr1	155916629	155948336	q1	q2	OK	43.3181	49.5169	0.192952	0.352838	0.7244	0.972688	no	3118764897	155947892	2495066077	779626488	155927668	467750928
MED17	MED17	MED17	chr11	93517404	93546496	q1	q2	OK	11.3958	8.46831	-0.42835	-0.582459	0.55735	0.963114	no	1590075905	-	1122371827	467704078	-	467704078
SLC38A2	SLC38A2	SLC38A2	chr12	46751970	46766645	q1	q2	OK	125.067	80.8124	-0.630051	-1.27873	0.1918	0.96035	no	1543051887	46766424	841708917	748103594	233799862	467537308
ITPK1	ITPK1	ITPK1	chr14	93403258	93582263	q1	q2	OK	34.6462	53.0568	0.614839	1.09263	0.26995	0.96035	no	2336763397	-	1869734387	467029010	-	467029010
TMED8	TMED8	TMED8	chr14	77808113	77843396	q1	q2	OK	6.73752	4.02564	-0.742999	-0.554155	0.5462	0.96143	no	778160227	-	311335040	466825187	-	466825187
RBM33	RBM33	RBM33	chr7	155437202	155574179	q1	q2	OK	8.56049	7.98361	-0.100653	-0.166144	0.86735	0.984868	no	6376079656	-	5753841417	777709625	311002263	466707362
FAM160B1	FAM160B1	FAM160B1	chr10	116581502	116659586	q1	q2	OK	2.16081	1.02289	-1.07892	-1.00176	0.28925	0.96035	no	1515948877	-	816217216	583110369	116620550	466489819
TSPYL1	TSPYL1	TSPYL1	chr6	116596021	116601280	q1	q2	OK	15.4633	15.9772	0.0471648	0.0768328	0.93845	0.990887	no	466394850	-	-	466394850	-	466394850
MED13L	MED13L	MED13L	chr12	116396380	116714991	q1	q2	OK	8.86583	6.21654	-0.512143	-0.807073	0.41605	0.96035	no	15733925107	-	14802615213	931309894	465718771	465591123
PHTF2	PHTF2	PHTF2	chr7	77428108	77586821	q1	q2	OK	6.55072	4.53307	-0.531164	-0.662357	0.48995	0.96035	no	3876254306	-	3410742191	465512115	-	465512115
COPS7B	COPS7B	COPS7B	chr2	232646380	232673963	q1	q2	OK	10.9507	14.9336	0.447535	0.588556	0.5416	0.960532	no	1395984264	-	930639312	465344952	-	465344952
INSIG1	INSIG1	INSIG1	chr7	155089485	155101945	q1	q2	OK	27.8324	42.7976	0.620763	1.02835	0.29665	0.96035	no	465302610	-	-	465302610	-	465302610
TMEM248	TMEM248	TMEM248	chr7	66386202	66423538	q1	q2	OK	28.598	20.9095	-0.451752	-0.763435	0.4523	0.96035	no	730551475	-	265598567	464952908	-	464952908
PPP1CB	PPP1CB	PPP1CB	chr2	28974613	29025806	q1	q2	OK	32.6293	16.179	-1.01204	-1.71546	0.0862	0.96035	no	667349074	-	202972279	464376795	-	464376795
TAF9B	TAF9B	TAF9B	chrX	77385244	77395179	q1	q2	OK	14.9932	9.04236	-0.729534	-0.944643	0.3444	0.96035	no	464315349	-	-	464315349	-	464315349
UBE2Q1	UBE2Q1	UBE2Q1	chr1	154521050	154531120	q1	q2	OK	31.6048	34.0737	0.108517	0.183686	0.85305	0.983651	no	1236202177	-	463583892	772618285	309052990	463565295
RAB11A	RAB11A	RAB11A	chr15	66161796	66184329	q1	q2	OK	18.1804	18.8472	0.0519652	0.0862721	0.9272	0.989725	no	992603049	-	264700933	661793289	198520082	463273207
CPSF2	CPSF2	CPSF2	chr14	92588297	92630543	q1	q2	OK	16.1299	9.56397	-0.754057	-1.16357	0.22965	0.96035	no	1018792373	-	463048066	555744307	92597369	463146938
CNOT8	CNOT8	CNOT8	chr5	154237808	154256352	q1	q2	OK	18.644	15.7234	-0.245799	-0.336148	0.7353	0.97341	no	925503225	-	462736552	462766673	-	462766673
SP100	SP100	SP100	chr2	231280870	231410317	q1	q2	OK	10.0415	15.0323	0.582091	0.714439	0.4399	0.96035	no	8096992581	-	7402914948	694077633	231334775	462742858
PTTG1IP	PTTG1IP	PTTG1IP	chr21	46269499	46293818	q1	q2	OK	314.895	420.455	0.417079	0.859597	0.3805	0.96035	no	647835145	-	185131946	462703199	-	462703199
FBXO36	FBXO36	FBXO36	chr2	230787206	230877825	q1	q2	OK	1.37987	0.318288	-2.11613	-1.19825	0.244	0.96035	no	1615832917	-	1154080286	461752631	-	461752631
GALNT2	GALNT2	GALNT2	chr1	230193535	230417876	q1	q2	OK	49.7713	50.8279	0.0303052	0.0561098	0.95335	0.991762	no	11745412316	-	11284580145	460832171	-	460832171
ZNF24	ZNF24	ZNF24	chr18	32912171	32924431	q1	q2	OK	36.6326	9.76888	-1.90687	-1.77856	0.03525	0.96035	no	526639108	-	65838778	460800330	-	460800330
USP36	USP36	USP36	chr17	76792964	76836969	q1	q2	OK	15.6641	20.5816	0.393889	0.657439	0.49955	0.96035	no	1075198358	-	384060941	537558229	76803580	460754649
S100A16	S100A16	S100A16	chr1	153579366	153585514	q1	q2	OK	242.282	272.238	0.168186	0.315875	0.74795	0.974184	no	614318935	-	-	614318935	153580024	460738911
TGFBR3	TGFBR3	TGFBR3	chr1	92145899	92371559	q1	q2	OK	5.03548	2.48229	-1.02046	-1.19806	0.2253	0.96035	no	2950816305	-	2490077583	460738722	-	460738722
CTNND1	CTNND1	CTNND1	chr11	57479994	57586652	q1	q2	OK	19.2674	18.1694	-0.0846498	-0.0921963	0.92225	0.989725	no	1784382573	-	1323718325	518249761	57569258	460680503
GATAD1	GATAD1	GATAD1	chr7	92076761	92089381	q1	q2	OK	5.79755	4.34892	-0.414785	-0.516627	0.6049	0.965558	no	552514521	-	92079434	460435087	-	460435087
ANKIB1	ANKIB1	ANKIB1	chr7	91875547	92030698	q1	q2	OK	6.9513	1.3924	-2.31971	-2.63231	0.0139	0.96035	no	5608774546	-	5148629463	460145083	-	460145083
FAM114A2	FAM114A2	FAM114A2	chr5	153371268	153418497	q1	q2	OK	14.5947	9.77589	-0.578148	-0.782423	0.43525	0.96035	no	1073662542	-	613546615	460115927	-	460115927
FBXO5	FBXO5	FBXO5	chr6	153291657	153304740	q1	q2	OK	44.2677	26.7713	-0.725566	-1.13043	0.25615	0.96035	no	1839557851	-	1379682331	459875520	-	459875520
MYO6	MYO6	MYO6	chr6	76458892	76629254	q1	q2	OK	2.36622	2.52204	0.0920063	0.108535	0.91145	0.988122	no	2220589768	-	1760832085	459757683	-	459757683
TICAM2	TICAM2	TICAM2	chr5	114914192	114961876	q1	q2	OK	1.26874	3.19628	1.333	0.440189	0.5739	0.965558	no	1953868293	-	1494207854	459660439	-	459660439
SPRED2	SPRED2	SPRED2	chr2	65537984	65659656	q1	q2	OK	20.0689	20.5649	0.0352231	0.058339	0.95285	0.991762	no	4460803287	-	4002025424	458777863	-	458777863
ACTR2	ACTR2	ACTR2	chr2	65454828	65498390	q1	q2	OK	71.6582	33.417	-1.10055	-2.03249	0.0436	0.96035	no	1506096270	-	982123708	523972562	65492340	458480222
RCHY1	RCHY1	RCHY1	chr4	76404246	76439640	q1	q2	OK	6.43151	2.12542	-1.59741	-1.79361	0.0686	0.96035	no	916975084	-	458542075	458433009	-	458433009
SREK1	SREK1	SREK1	chr5	65440045	65479444	q1	q2	OK	13.0727	7.94564	-0.71832	-0.971702	0.29395	0.96035	no	1571176127	-	1112843000	458333127	-	458333127
VTI1A	VTI1A	VTI1A	chr10	114206755	114578504	q1	q2	OK	4.84693	6.52913	0.429819	0.526432	0.5947	0.965558	no	11325428144	-	10867121587	458306557	-	458306557
S1PR3	S1PR3	S1PR3	chr9	91605777	91620069	q1	q2	OK	15.3327	18.7711	0.2919	0.459301	0.64695	0.967994	no	549708312	91614609	-	549708312	-	458093703
STX16	STX16	STX16	chr20	57226308	57290900	q1	q2	OK	13.121	12.1921	-0.105924	-0.14802	0.8806	0.987189	no	973172741	-	515150756	458021985	-	458021985
SKA2	SKA2	SKA2	chr17	57187307	57232800	q1	q2	OK	75.3204	51.1157	-0.559276	-1.02722	0.2956	0.96035	no	1716203663	-	1258694937	457508726	-	457508726
PRKAA2	PRKAA2	PRKAA2	chr1	57110989	57181008	q1	q2	NOTEST	0.712976	0.356249	-1.00097	0	1	1	no	914444786	-	457035935	457408851	-	457408851
ACSL5	ACSL5	ACSL5	chr10	114133915	114188138	q1	q2	OK	23.444	22.9347	-0.0316873	-0.0502918	0.958	0.99318	no	2283437748	-	1826687131	456750617	-	456750617
IBA57	IBA57	IBA57	chr1	228353508	228369958	q1	q2	OK	2.45098	1.39217	-0.816029	-0.909195	0.3421	0.96035	no	685092108	-	228357393	456734715	-	456734715
KRR1	KRR1	KRR1	chr12	75874512	75905418	q1	q2	OK	44.5657	17.8372	-1.32105	-1.80197	0.0694	0.96035	no	910746886	-	303599122	683046823	227692273	455354550
RUNX2	RUNX2	RUNX2	chr6	44794466	45518819	q1	q2	OK	8.12219	6.7374	-0.269676	-0.309511	0.74635	0.974184	no	3137987783	-	2044731903	455166077	-	455166077
ZBTB2	ZBTB2	ZBTB2	chr6	151685249	151712835	q1	q2	OK	23.6063	16.2016	-0.54304	-0.828105	0.4126	0.96035	no	1061859252	-	606800146	455059106	-	455059106
TUFT1	TUFT1	TUFT1	chr1	151512780	151556059	q1	q2	OK	10.8858	19.2192	0.820102	1.14493	0.2468	0.96035	no	2879140622	-	2424474996	454665626	-	454665626
LPAR1	LPAR1	LPAR1	chr9	113636053	113800365	q1	q2	OK	30.3102	25.4237	-0.253628	-0.414537	0.6665	0.967994	no	9324125481	-	8755939693	454548075	-	454548075
CDC42EP3	CDC42EP3	CDC42EP3	chr2	37869024	37899678	q1	q2	OK	76.6134	51.7526	-0.565963	-1.12803	0.25465	0.96035	no	1287913132	-	757713564	530199568	75746874	454452694
CDC42BPA	CDC42BPA	CDC42BPA	chr1	227177565	227505826	q1	q2	OK	9.05378	4.69261	-0.94813	-1.46859	0.1384	0.96035	no	24778253734	227505179	23641987641	1136266093	454402615	454358299
POGZ	POGZ	POGZ	chr1	151375199	151431941	q1	q2	OK	9.30371	6.18807	-0.588318	-0.856095	0.39945	0.96035	no	3936494837	151431822	2876755591	1059739246	454178116	454129308
CKAP2L	CKAP2L	CKAP2L	chr2	113493926	113522254	q1	q2	OK	23.649	11.6385	-1.02287	-1.6378	0.0865	0.96035	no	1702598965	-	1135102257	567496708	113514722	453981986
PI4KB	PI4KB	PI4KB	chr1	151254030	151300191	q1	q2	OK	24.959	35.0408	0.489477	0.736822	0.44365	0.96035	no	2269182259	-	1512832750	756349509	302554901	453794608
OAS3	OAS3	OAS3	chr12	113376237	113411055	q1	q2	OK	6.79624	7.55832	0.153329	0.225201	0.81765	0.980848	no	680440481	-	113401620	567038861	113400535	453638326
PRKCA	PRKCA	PRKCA	chr17	64298925	64806862	q1	q2	OK	14.941	11.1818	-0.418126	-0.717718	0.4618	0.96035	no	15287365539	-	14833745363	453620176	-	453620176
PRUNE	PRUNE	PRUNE	chr1	150980866	151008189	q1	q2	OK	3.24628	3.3442	0.0428729	0.0415992	0.9701	0.994147	no	1207978892	-	603959401	604019491	150998049	453021442
TUBGCP3	TUBGCP3	TUBGCP3	chr13	113139318	113242499	q1	q2	OK	21.473	11.6538	-0.881727	-1.34631	0.1704	0.96035	no	2829453001	-	2376894241	452558760	-	452558760
CTTNBP2NL	CTTNBP2NL	CTTNBP2NL	chr1	112938799	113003786	q1	q2	OK	7.05324	4.99427	-0.498012	-0.683932	0.50005	0.96035	no	1694777171	-	903762396	678009347	225999219	452010128
ADO	ADO	ADO	chr10	64564515	64568239	q1	q2	OK	13.6046	10.0205	-0.441139	-0.630871	0.51555	0.96035	no	451965221	-	-	451965221	-	451965221
SRP9	SRP9	SRP9	chr1	225965514	225978168	q1	q2	OK	206.507	126.104	-0.711582	-1.30711	0.1956	0.96035	no	1355839738	-	903884620	451955118	-	451955118
ZC3H8	ZC3H8	ZC3H8	chr2	112973438	113012664	q1	q2	OK	12.4523	6.53975	-0.929104	-0.996683	0.3051	0.96035	no	1242810943	-	790924400	451886543	-	451886543
PTPN11	PTPN11	PTPN11	chr12	112856535	112947717	q1	q2	OK	36.8448	18.7372	-0.975556	-1.77428	0.07055	0.96035	no	4629190095	-	4064523752	564666343	112888301	451778042
SRGAP1	SRGAP1	SRGAP1	chr12	64238540	64541613	q1	q2	OK	5.05122	5.86596	0.215736	0.312283	0.75895	0.974184	no	10431315305	64238443	9850769506	580545799	64536376	451770980
SHOC2	SHOC2	SHOC2	chr10	112679300	112773425	q1	q2	OK	10.1905	5.43843	-0.905961	-1.08731	0.27525	0.96035	no	3043751348	-	2592660836	451090512	-	451090512
HK2	HK2	HK2	chr2	75059781	75120481	q1	q2	OK	11.1793	10.9086	-0.0353697	-0.0573196	0.9535	0.991762	no	751092634	-	300377664	450714970	-	450714970
LRP11	LRP11	LRP11	chr6	150139893	150244288	q1	q2	OK	13.1021	10.9428	-0.259808	-0.318146	0.73265	0.973234	no	1201243104	-	750819102	450424002	-	450424002
RBM22	RBM22	RBM22	chr5	150070351	150080669	q1	q2	OK	59.1725	54.4571	-0.119808	-0.209483	0.8282	0.981937	no	1050508551	-	150074187	900434364	450221709	450212655
GTPBP10	GTPBP10	GTPBP10	chr7	89975978	90020769	q1	q2	OK	3.49899	1.64087	-1.09248	-1.26399	0.20075	0.96035	no	1440047876	-	989960325	450087551	-	450087551
ZFAND5	ZFAND5	ZFAND5	chr9	74966340	74980163	q1	q2	OK	32.6207	26.9816	-0.273813	-0.50022	0.61015	0.965558	no	1124607502	-	599815415	524792087	74975556	449816531
POC1B-GALNT4	POC1B-GALNT4	POC1B-GALNT4	chr12	89813497	89920039	q1	q2	OK	2.9895	1.73786	-0.782595	-0.674102	0.4974	0.96035	no	449574217	-	-	449574217	-	449574217
STEAP2	STEAP2	STEAP2	chr7	89840999	89866992	q1	q2	NOTEST	0.991529	1.19083	0.264239	0	1	1	no	539182513	-	89859975	449322538	-	449322538
MBLAC2	MBLAC2	MBLAC2	chr5	89754019	89770585	q1	q2	OK	2.56735	2.47274	-0.0541701	-0.0538824	0.9596	0.993741	no	718069016	-	269292976	448776040	-	448776040
DEGS1	DEGS1	DEGS1	chr1	224370909	224381142	q1	q2	OK	82.7479	89.1897	0.108153	0.197013	0.8414	0.982438	no	1121891209	-	448752273	673138936	224377717	448761219
EPC2	EPC2	EPC2	chr2	149402559	149545136	q1	q2	OK	6.1781	2.76205	-1.16142	-1.28077	0.21675	0.96035	no	7473742634	-	6726024267	747718367	299084623	448633744
MBP	MBP	MBP	chr18	74690788	74844774	q1	q2	OK	15.9082	12.5489	-0.342213	-0.532561	0.5765	0.965558	no	2617388182	-	2169027296	448360886	-	448360886
MXI1	MXI1	MXI1	chr10	111967362	112047123	q1	q2	OK	4.8024	2.91647	-0.719531	-0.745174	0.45735	0.96035	no	672206124	-	224024969	448181155	-	448181155
SDHD	SDHD	SDHD	chr11	111957547	111966525	q1	q2	OK	101.934	78.0501	-0.385165	-0.625733	0.53495	0.96035	no	2127884471	-	223926677	447864400	-	447864400
SIK2	SIK2	SIK2	chr11	111473114	111637169	q1	q2	OK	4.26238	3.17929	-0.422955	-0.356204	0.7363	0.97341	no	5130638195	-	4572653757	557984438	111591287	446393151
ORC4	ORC4	ORC4	chr2	148602085	149271044	q1	q2	OK	6.46137	3.02552	-1.09466	-1.33917	0.18405	0.96035	no	4908039563	-	4461970075	446069488	-	446069488
PML	PML	PML	chr15	74287013	74340155	q1	q2	OK	27.4406	39.7574	0.53491	0.869425	0.3713	0.96035	no	2006630352	-	1337619788	594675074	148656406	446018668
TET3	TET3	TET3	chr2	74213530	74335302	q1	q2	OK	2.76114	1.56416	-0.819879	-1.0214	0.29905	0.96035	no	1114727347	-	668727974	445999373	-	445999373
BROX	BROX	BROX	chr1	222885894	222908538	q1	q2	OK	21.4324	36.0075	0.748508	0.720133	0.4037	0.96035	no	2006083566	-	1560271131	445812435	-	445812435
EDNRA	EDNRA	EDNRA	chr4	148402068	148466106	q1	q2	NOTEST	0.128802	0	#NAME?	0	1	1	no	742243563	-	296849806	445393757	-	445393757
ZNF529	ZNF529	ZNF529	chr19	37034516	37096178	q1	q2	OK	1.43867	1.24496	-0.208638	-0.176458	0.85215	0.983651	no	666728108	-	222294637	444433471	-	444433471
PPME1	PPME1	PPME1	chr11	73882107	73965748	q1	q2	OK	59.1004	66.8185	0.177079	0.321148	0.74335	0.974184	no	3178817143	-	2587127590	591689553	147899132	443790421
DUSP10	DUSP10	DUSP10	chr1	221874761	221915518	q1	q2	OK	13.3702	14.4927	0.116311	0.15099	0.8737	0.986287	no	2884541803	-	2440790909	443750894	-	443750894
SAMD5	SAMD5	SAMD5	chr6	147829827	147891157	q1	q2	OK	2.19041	1.50352	-0.542861	-0.572656	0.57555	0.965558	no	1922262111	-	1478599536	443662575	-	443662575
ENC1	ENC1	ENC1	chr5	73923230	74072737	q1	q2	OK	35.3187	31.2224	-0.177853	-0.236974	0.81445	0.980848	no	887143132	73936240	221796472	665346660	147863850	443546570
DHCR24	DHCR24	DHCR24	chr1	55315299	55352921	q1	q2	OK	82.2981	123.502	0.585608	1.18034	0.23455	0.96035	no	663865234	-	221330112	442535122	-	442535122
PLA2G12A	PLA2G12A	PLA2G12A	chr4	110631144	110651242	q1	q2	OK	1.45862	1.38541	-0.0742896	-0.0635245	0.95025	0.991759	no	442534961	-	-	442534961	-	442534961
C12orf29	C12orf29	C12orf29	chr12	88429267	88535993	q1	q2	OK	11.3451	14.0756	0.311121	0.30769	0.7459	0.974184	no	619086621	-	176872643	442213978	-	442213978
CSF1	CSF1	CSF1	chr1	110453232	110473616	q1	q2	OK	42.9279	85.0787	0.986882	1.82935	0.0626	0.96035	no	883727877	-	441837320	441890557	-	441890557
GSTM3	GSTM3	GSTM3	chr1	110276553	110283660	q1	q2	OK	11.9138	15.8678	0.413468	0.624251	0.5201	0.96035	no	551393210	-	110280066	441113144	-	441113144
C3orf38	C3orf38	C3orf38	chr3	88101099	88207115	q1	q2	OK	13.2337	8.41069	-0.653921	-0.468502	0.65195	0.967994	no	441031929	-	-	441031929	-	441031929
ZNF654	ZNF654	ZNF654	chr3	88101099	88207115	q1	q2	OK	5.66059	1.85618	-1.60862	-0.961052	0.2942	0.96035	no	617341167	-	88190334	529150833	88189930	440960903
RAB6A	RAB6A	RAB6A	chr11	73386682	73472201	q1	q2	OK	45.6552	27.8525	-0.712973	-1.18546	0.22395	0.96035	no	1982273272	-	1541947016	440326256	-	440326256
DIS3	DIS3	DIS3	chr13	73282494	73590591	q1	q2	OK	18.4215	5.62715	-1.71092	-1.96118	0.05535	0.96035	no	1173410041	-	586752868	586657173	146670203	439986970
ZNF292	ZNF292	ZNF292	chr6	87865268	87973406	q1	q2	OK	3.94434	1.29593	-1.60579	-1.97608	0.05575	0.96035	no	3077621491	-	2109945226	967676265	527813156	439863109
THBS1	THBS1	THBS1	chr15	39873279	39891121	q1	q2	OK	73.3028	68.6253	-0.095127	-0.193753	0.83785	0.982438	no	917344092	39873326	279164246	638179846	159528113	438778407
SHPRH	SHPRH	SHPRH	chr6	145946439	146285233	q1	q2	OK	2.50288	0.715855	-1.80585	-1.05377	0.24845	0.96035	no	3655782237	-	3217161469	438620768	-	438620768
CTDSP1	CTDSP1	CTDSP1	chr2	219263060	219270664	q1	q2	OK	14.3081	20.9049	0.547017	0.749659	0.4546	0.96035	no	657807519	-	-	657807519	219267985	438539534
CLCC1	CLCC1	CLCC1	chr1	109419602	109506121	q1	q2	OK	6.19104	3.38295	-0.871902	-0.94173	0.32175	0.96035	no	437891575	-	-	437891575	-	437891575
ASPH	ASPH	ASPH	chr8	62200524	62627199	q1	q2	OK	92.8978	44.3429	-1.06694	-2.03073	0.0398	0.96035	no	4815626433	-	4378108287	437518146	-	437518146
SNAPC1	SNAPC1	SNAPC1	chr14	62229074	62263146	q1	q2	OK	69.0935	53.3085	-0.374185	-0.675171	0.48925	0.96035	no	1556202185	-	995897583	560304602	124467425	435837177
UTRN	UTRN	UTRN	chr6	144612872	145174170	q1	q2	OK	3.69512	1.26356	-1.54812	-1.93264	0.0633	0.96035	no	19126840570	-	18691322167	435518403	-	435518403
YWHAB	YWHAB	YWHAB	chr20	43514239	43537175	q1	q2	OK	271.072	219.648	-0.303482	-0.61731	0.52795	0.96035	no	914130630	-	478791290	435339340	-	435339340
NXT2	NXT2	NXT2	chrX	108779009	108787927	q1	q2	OK	3.7759	3.62614	-0.0583887	-0.0567316	0.95315	0.991762	no	435147745	-	-	435147745	-	435147745
RPL37A	RPL37A	RPL37A	chr2	217363519	217366188	q1	q2	OK	1026.38	1355.27	0.401018	0.73975	0.452	0.96035	no	652100325	-	217365475	434734850	-	434734850
2022-03-04	2022-03-04	2022-03-04	chr2	217122584	217236750	q1	q2	OK	6.64029	9.29456	0.485139	0.664458	0.5123	0.96035	no	6950245133	868942405	5429913902	1520331231	217142521	434246305
EXPH5	EXPH5	EXPH5	chr11	108376157	108464465	q1	q2	NOTEST	0	0.122339	inf	0	1	1	no	1626396513	-	1192883059	433513454	-	433513454
OSTM1	OSTM1	OSTM1	chr6	108362612	108395941	q1	q2	OK	16.9513	5.78554	-1.55087	-2.18054	0.03225	0.96035	no	975352891	-	541890708	433462183	-	433462183
FZD4	FZD4	FZD4	chr11	86502100	86666440	q1	q2	OK	1.54019	2.04405	0.408316	0.100153	0.84875	0.98344	no	433298498	-	-	433298498	-	433298498
ATM	ATM	ATM	chr11	108093558	108239826	q1	q2	OK	3.44222	2.29235	-0.586516	-0.810896	0.409	0.96035	no	5299639970	-	4650437256	649202714	216252089	432950625
YTHDF1	YTHDF1	YTHDF1	chr20	61826781	61847538	q1	q2	OK	51.3336	51.054	-0.00788186	-0.0141908	0.98795	0.995286	no	803838291	-	247368005	556470286	123678951	432791335
TMEM19	TMEM19	TMEM19	chr12	72079877	72097839	q1	q2	OK	9.53961	6.64009	-0.522727	-0.711487	0.4814	0.96035	no	432573782	-	-	432573782	-	432573782
MRPL35	MRPL35	MRPL35	chr2	86426555	86440477	q1	q2	OK	22.9348	14.912	-0.621065	-0.947327	0.33115	0.96035	no	518634070	-	86437154	432196916	-	432196916
COL4A5	COL4A5	COL4A5	chrX	107683073	107940775	q1	q2	NOTEST	0.635375	0.713467	0.167239	0	1	1	no	6252735865	-	5820974120	431761745	-	431761745
SERPINB8	SERPINB8	SERPINB8	chr18	61637262	61656608	q1	q2	OK	4.16491	4.04532	-0.0420299	-0.0440174	0.96165	0.993741	no	431590922	-	-	431590922	-	431590922
KCTD3	KCTD3	KCTD3	chr1	215740734	215795149	q1	q2	OK	11.9588	4.64365	-1.36474	-1.7723	0.0709	0.96035	no	2589311823	-	1726143078	647374802	215785223	431589579
ABCA1	ABCA1	ABCA1	chr9	107543283	107690527	q1	q2	NOTEST	0.290336	0.0395236	-2.87694	0	1	1	no	968457237	-	538279603	430177634	-	430177634
CENPF	CENPF	CENPF	chr1	214776531	214837914	q1	q2	OK	25.8774	8.67226	-1.57721	-2.80906	0.00895	0.936234	no	7088869434	-	4510993073	2577876361	2148201119	429675242
TRAM1	TRAM1	TRAM1	chr8	71485452	71520694	q1	q2	OK	73.973	37.9317	-0.963593	-1.74427	0.0842	0.96035	no	1000961704	-	429023306	571938398	143018739	428919659
PICALM	PICALM	PICALM	chr11	85668213	85780923	q1	q2	OK	43.2122	33.0116	-0.388467	-0.689694	0.48115	0.96035	no	5143499689	-	4286573604	856926085	428577432	428348653
SMC2	SMC2	SMC2	chr9	106856540	106903700	q1	q2	OK	10.2767	3.33167	-1.62506	-2.16374	0.0372	0.96035	no	1496457747	-	961970134	534487613	106878528	427609085
RPS6KC1	RPS6KC1	RPS6KC1	chr1	213224574	213446808	q1	q2	OK	12.3032	3.88254	-1.66396	-2.01138	0.0532	0.96035	no	7680635131	-	7040438099	640197032	213302966	426894066
CREBZF	CREBZF	CREBZF	chr11	85368607	85376182	q1	q2	OK	22.8024	20.6028	-0.146349	-0.246172	0.8092	0.980432	no	426868196	-	-	426868196	-	426868196
ZNF592	ZNF592	ZNF592	chr15	85291817	85349663	q1	q2	OK	6.68542	5.01171	-0.415717	-0.608557	0.54615	0.96143	no	1450670644	-	938601665	512068979	85327947	426741032
ATG5	ATG5	ATG5	chr6	106632351	106773695	q1	q2	OK	18.909	12.532	-0.593452	-0.851447	0.39765	0.96035	no	2880428878	-	2453896328	426532550	-	426532550
ZYG11B	ZYG11B	ZYG11B	chr1	53192130	53293013	q1	q2	OK	1.50985	1.13037	-0.417608	-0.433437	0.65965	0.967994	no	745690705	-	319366207	426324498	-	426324498
TATDN3	TATDN3	TATDN3	chr1	212965169	212990167	q1	q2	OK	2.47233	0.527135	-2.22963	-1.38896	0.1503	0.96035	no	638956575	-	212977872	425978703	-	425978703
ATF3	ATF3	ATF3	chr1	212738675	212794119	q1	q2	OK	38.6696	46.2625	0.258644	0.415504	0.6665	0.967994	no	638374488	-	212787047	425587441	-	425587441
PTK2	PTK2	PTK2	chr8	141668480	142011412	q1	q2	OK	55.3055	29.7086	-0.896542	-1.64889	0.09105	0.96035	no	28507495653	-	27798906367	708589286	283582477	425006809
TET2	TET2	TET2	chr4	106067031	106274038	q1	q2	OK	1.4979	1.02062	-0.553493	-0.554309	0.58395	0.965558	no	3820975866	-	2865433912	849383362	424668013	424715349
NDFIP1	NDFIP1	NDFIP1	chr5	141488323	141534008	q1	q2	OK	28.4337	30.4199	0.0974167	0.163505	0.8648	0.984337	no	1839711202	-	1415114586	424596616	-	424596616
AGK	AGK	AGK	chr7	141251077	141354209	q1	q2	OK	7.30271	8.38957	0.200166	0.242693	0.81405	0.980848	no	2826423117	-	2402361953	565413751	141352587	424061164
SCOC	SCOC	SCOC	chr4	141178439	141303710	q1	q2	OK	35.1252	17.4369	-1.01036	-1.39739	0.1616	0.96035	no	706480238	-	141270738	565209500	141300770	423908730
SF3B3	SF3B3	SF3B3	chr16	70557690	70611571	q1	q2	OK	12.5914	13.1812	0.0660446	0.115356	0.9059	0.988122	no	1552940251	-	776395816	776544435	352902211	423642224
NAMPT	NAMPT	NAMPT	chr7	105888731	105925638	q1	q2	OK	119.088	71.9535	-0.726895	-1.45602	0.1415	0.96035	no	2329943903	105925365	1800459367	529484536	-	423559171
LRP12	LRP12	LRP12	chr8	105501458	105601252	q1	q2	OK	21.6093	7.25173	-1.57526	-2.24495	0.0305	0.96035	no	2638612356	-	2111093542	527518814	105509957	422008857
RAB33B	RAB33B	RAB33B	chr4	140374960	140397069	q1	q2	OK	0.657189	2.19378	1.73904	1.07337	0.28345	0.96035	no	701961768	-	280773212	421188556	-	421188556
HSDL1	HSDL1	HSDL1	chr16	84155743	84178800	q1	q2	OK	10.0128	4.58665	-1.12633	-1.41362	0.1431	0.96035	no	420786766	-	-	420786766	-	420786766
GMCL1	GMCL1	GMCL1	chr2	70056817	70106727	q1	q2	OK	2.13433	1.26871	-0.750418	-0.511322	0.59815	0.965558	no	1121554740	-	630844136	490710604	70064693	420645911
TOR4A	TOR4A	TOR4A	chr9	140172279	140177093	q1	q2	OK	16.9239	24.5045	0.533989	0.868074	0.3791	0.96035	no	420529783	-	-	420529783	-	420529783
ZMAT2	ZMAT2	ZMAT2	chr5	140080031	140086239	q1	q2	OK	48.7735	43.301	-0.171698	-0.261666	0.79455	0.97701	no	560341256	-	140084255	420257001	-	420257001
GPR135	GPR135	GPR135	chr14	59930239	59932059	q1	q2	NOTEST	0.0493479	0	#NAME?	0	1	1	no	1677700886	-	-	419506447	-	419506447
NT5C2	NT5C2	NT5C2	chr10	104847773	104953063	q1	q2	OK	22.7004	23.4016	0.0438899	0.0703831	0.94335	0.991132	no	5664316022	-	5140074885	524241137	104849626	419391511
TXNRD1	TXNRD1	TXNRD1	chr12	104609556	104744085	q1	q2	OK	132.3	114.621	-0.206947	-0.412981	0.6707	0.967994	no	5445144318	-	4397875630	1047268688	628295166	418973522
HERC4	HERC4	HERC4	chr10	69681655	69835103	q1	q2	OK	15.8085	9.62976	-0.715129	-1.03502	0.277	0.96035	no	4744102468	69799608	4116027496	628074972	139449504	418825860
PURA	PURA	PURA	chr5	139493707	139499001	q1	q2	OK	17.419	9.90602	-0.814281	-1.28033	0.2074	0.96035	no	418486321	-	-	418486321	-	418486321
KAT6A	KAT6A	KAT6A	chr8	41786996	41909544	q1	q2	OK	10.3999	9.11135	-0.190832	-0.313678	0.7527	0.974184	no	1464137417	-	1004412382	459725035	41834645	417890390
TRIM8	TRIM8	TRIM8	chr10	104404251	104418076	q1	q2	OK	65.2395	84.1525	0.367259	0.678587	0.49125	0.96035	no	1044133878	-	626464164	417669714	-	417669714
C7orf55-LUC7L2	C7orf55-LUC7L2	C7orf55-LUC7L2	chr7	139025104	139112272	q1	q2	NOTEST	0.00131588	0.00110212	-0.255748	0	1	1	no	417323129	-	-	417323129	-	417323129
LIMCH1	LIMCH1	LIMCH1	chr4	41361623	41702061	q1	q2	OK	24.5469	13.6416	-0.847523	-1.45484	0.1429	0.96035	no	8850149837	-	8391489982	458659855	41648677	417011178
ZFYVE21	ZFYVE21	ZFYVE21	chr14	104182080	104200005	q1	q2	OK	19.7504	33.6306	0.767889	1.03139	0.275	0.96035	no	833559723	-	416760743	416798980	-	416798980
NT5DC3	NT5DC3	NT5DC3	chr12	104166080	104234975	q1	q2	OK	1.99715	1.01941	-0.970208	-0.929871	0.36215	0.96035	no	1875539879	-	1458868369	416671510	-	416671510
NCOA3	NCOA3	NCOA3	chr20	46130600	46285621	q1	q2	OK	6.37901	3.06755	-1.05625	-1.41674	0.16285	0.96035	no	2126311035	-	1663492221	462818814	46266450	416552364
HNMT	HNMT	HNMT	chr2	138721807	138773934	q1	q2	OK	5.95486	8.5843	0.527633	0.345168	0.686	0.968972	no	1942511633	-	1526193618	416318015	-	416318015
DNAJC18	DNAJC18	DNAJC18	chr5	138745891	138775214	q1	q2	OK	1.86171	3.72644	1.00117	1.08915	0.2785	0.96035	no	416248270	-	-	416248270	-	416248270
MATR3	MATR3	MATR3	chr5	138609440	138667366	q1	q2	OK	95.2614	44.141	-1.10977	-2.17017	0.02925	0.96035	no	8734044580	138629466	7208910131	1525134449	970557750	415947233
KLF7	KLF7	KLF7	chr2	207938861	208031970	q1	q2	OK	0.886758	1.30435	0.556717	0.541042	0.575	0.965558	no	2287888655	-	1872004483	415884172	-	415884172
ZFP36L1	ZFP36L1	ZFP36L1	chr14	69254371	69262960	q1	q2	OK	71.5853	59.9924	-0.254883	-0.477373	0.6331	0.965785	no	484788279	-	-	484788279	69256539	415531740
TPBG	TPBG	TPBG	chr6	83072922	83077133	q1	q2	OK	23.0187	26.5346	0.205066	0.322747	0.7381	0.97341	no	581539235	-	-	581539235	166150766	415388469
FASTKD2	FASTKD2	FASTKD2	chr2	207602488	207660911	q1	q2	OK	5.45555	2.98845	-0.868329	-1.0982	0.27075	0.96035	no	1453542277	-	415302452	1038239825	622926025	415313800
PERP	PERP	PERP	chr6	138409641	138428660	q1	q2	OK	36.7677	31.9198	-0.203989	-0.362824	0.7166	0.971862	no	415233199	-	-	415233199	-	415233199
PIK3CB	PIK3CB	PIK3CB	chr3	138371539	138478201	q1	q2	OK	6.58307	7.9482	0.271867	0.383976	0.69585	0.970173	no	7615247871	-	6923247546	692000325	276879588	415120737
DEPDC1	DEPDC1	DEPDC1	chr1	68939834	69004310	q1	q2	OK	17.2062	6.89164	-1.32001	-1.93078	0.04825	0.96035	no	1172117986	-	689525747	482592239	68943521	413648718
RASSF5	RASSF5	RASSF5	chr1	206680862	206762616	q1	q2	OK	4.79776	6.72862	0.487949	0.583492	0.54255	0.960532	no	1447104361	-	1033580026	413524335	-	413524335
KDM3B	KDM3B	KDM3B	chr5	137688284	137772716	q1	q2	OK	8.45547	9.76833	0.208228	0.317913	0.74545	0.974184	no	4131688653	-	3167434517	1101967531	688650107	413317424
BTRC	BTRC	BTRC	chr10	103113789	103317078	q1	q2	OK	1.64221	1.74424	0.0869554	0.0859215	0.9322	0.989751	no	4852054108	-	4438795027	413259081	-	413259081
FAM46A	FAM46A	FAM46A	chr6	82455446	82462428	q1	q2	OK	4.49467	3.97624	-0.17681	-0.220533	0.82685	0.981937	no	494746398	-	-	494746398	82459485	412286913
FAM13B	FAM13B	FAM13B	chr5	137225124	137368802	q1	q2	OK	14.3496	4.73821	-1.5986	-2.27103	0.02865	0.96035	no	4256797913	-	3570407780	686390133	274566412	411823721
NUDT12	NUDT12	NUDT12	chr5	102884555	102898502	q1	q2	OK	9.16579	3.07083	-1.57763	-1.71948	0.0962	0.96035	no	514431744	-	102888722	411543022	-	411543022
SFXN3	SFXN3	SFXN3	chr10	102790995	102800998	q1	q2	OK	8.06509	10.6261	0.397853	0.497092	0.62395	0.965558	no	411199206	-	-	411199206	-	411199206
IL1R1	IL1R1	IL1R1	chr2	102686835	102796334	q1	q2	OK	2.65854	0.989456	-1.42592	-1.319	0.16845	0.96035	no	513965962	-	102783677	411182285	-	411182285
SLC11A2	SLC11A2	SLC11A2	chr12	51373565	51422058	q1	q2	OK	8.81109	10.2256	0.214787	0.295983	0.77325	0.976396	no	1027906796	-	616890879	411015917	-	411015917
C5orf30	C5orf30	C5orf30	chr5	102594441	102614361	q1	q2	OK	8.83049	1.03458	-3.09345	-2.65339	0.01925	0.96035	no	820875903	-	205199834	615676069	205223930	410452139
AP2B1	AP2B1	AP2B1	chr17	33914281	34053436	q1	q2	OK	62.8682	60.514	-0.0550628	-0.109392	0.9123	0.988122	no	2788224933	-	2243566182	544658751	136035049	408623702
PLEKHA6	PLEKHA6	PLEKHA6	chr1	204187978	204329057	q1	q2	OK	5.35424	6.05834	0.178241	0.255689	0.7879	0.97701	no	6945462727	-	5924081555	408378143	-	408378143
APBB2	APBB2	APBB2	chr4	40812043	41216635	q1	q2	OK	7.62144	3.32195	-1.19804	-1.67196	0.0901	0.96035	no	2828964183	-	2420815870	408148313	-	408148313
RBMX	RBMX	RBMX	chrX	135951352	135962939	q1	q2	OK	203.459	198.575	-0.0350557	-0.0693713	0.9448	0.991132	no	1359509517	-	271911622	407863905	-	407863905
RAB3GAP1	RAB3GAP1	RAB3GAP1	chr2	135809834	135928279	q1	q2	OK	7.25152	5.92123	-0.292387	-0.388707	0.69295	0.969976	no	6249481842	-	5705812052	543669790	135888132	407781658
PPP2R3A	PPP2R3A	PPP2R3A	chr3	135684514	135866752	q1	q2	OK	5.81037	3.92528	-0.565834	-0.739872	0.44255	0.96035	no	6516809043	-	5837769194	679039849	271443473	407596376
TSC1	TSC1	TSC1	chr9	135766734	135820020	q1	q2	OK	3.27794	4.7266	0.528012	0.722382	0.45835	0.96035	no	1357950801	-	950638423	407312378	-	407312378
CCNT2	CCNT2	CCNT2	chr2	135676391	135716915	q1	q2	OK	3.54217	0.679125	-2.38289	-2.28201	0.0294	0.96035	no	4070950701	-	3392440572	678510129	271371955	407138174
BTG2	BTG2	BTG2	chr1	203274663	203278729	q1	q2	NOTEST	0.469188	1.16157	1.30784	0	1	1	no	406555423	-	-	406555423	-	406555423
DNMBP	DNMBP	DNMBP	chr10	101635333	101769676	q1	q2	OK	26.2446	16.9274	-0.632659	-1.1092	0.2664	0.96035	no	4576658837	101689600	3763468422	813190415	304957944	406542871
USB1	USB1	USB1	chr16	58035276	58055527	q1	q2	OK	33.588	43.7703	0.382007	0.612528	0.5223	0.96035	no	754665575	-	348281411	406384164	-	406384164
TMEM183A	TMEM183A,TMEM183B	TMEM183A,TMEM183B	chr1	202976533	202993197	q1	q2	OK	7.73109	8.33612	0.108704	0.117871	0.90315	0.988122	no	1826880826	-	1420894525	405986301	-	405986301
HBS1L	HBS1L	HBS1L	chr6	135281516	135376036	q1	q2	OK	12.875	6.45647	-0.995752	-1.31026	0.16665	0.96035	no	4871888576	-	4330719779	541168797	135318008	405850789
FZD7	FZD7	FZD7	chr2	202899309	202903160	q1	q2	OK	8.17939	7.34738	-0.154763	-0.203361	0.84445	0.982679	no	405805146	-	-	405805146	-	405805146
KLHL12	KLHL12	KLHL12	chr1	202860223	202897772	q1	q2	OK	15.2456	15.4164	0.0160681	0.0232453	0.9807	0.994476	no	1420096695	-	1014374701	405721994	-	405721994
MGAT5	MGAT5	MGAT5	chr2	135011829	135212192	q1	q2	OK	5.0696	5.57265	0.136491	0.196589	0.8457	0.982679	no	4590842402	-	4185214896	405627506	-	405627506
ALS2	ALS2	ALS2	chr2	202564985	202645895	q1	q2	OK	9.49326	11.2099	0.239795	0.3175	0.74295	0.974184	no	6078340303	-	5470550724	607789579	202598051	405191528
MMGT1	MMGT1	MMGT1	chrX	135044230	135056134	q1	q2	OK	14.2727	5.03328	-1.50369	-1.96781	0.04665	0.96035	no	540188515	-	135052108	405136407	-	405136407
ASB7	ASB7	ASB7	chr15	101142754	101191904	q1	q2	OK	7.61755	8.26413	0.117535	0.133323	0.88985	0.988122	no	1011812429	-	505860718	505951711	101188608	404763103
TPD52	TPD52	TPD52	chr8	80947102	81083894	q1	q2	OK	19.9335	9.17696	-1.11911	-1.66246	0.09225	0.96035	no	2268081316	-	1863335238	404746078	-	404746078
CEP78	CEP78	CEP78	chr9	80850990	80881983	q1	q2	OK	7.45884	3.41434	-1.12735	-1.19533	0.2391	0.96035	no	808760982	-	404312973	404448009	-	404448009
CALD1	CALD1	CALD1	chr7	134464163	134655480	q1	q2	OK	34.1335	15.7549	-1.11539	-1.80861	0.071	0.96035	no	4844648074	-	4440686695	403961379	-	403961379
TIMM17A	TIMM17A	TIMM17A	chr1	201924618	201939789	q1	q2	OK	42.0407	33.1517	-0.342704	-0.515539	0.59435	0.965558	no	403878689	-	-	403878689	-	403878689
ZNF449	ZNF449	ZNF449	chrX	134478695	134497338	q1	q2	OK	1.57005	0.801172	-0.970627	-0.756888	0.4507	0.96035	no	403487986	-	-	403487986	-	403487986
BZW1	BZW1	BZW1	chr2	201560445	201688569	q1	q2	OK	51.6391	38.7402	-0.414632	-0.71993	0.4664	0.96035	no	605061222	-	201685010	403376212	-	403376212
RTCA	RTCA	RTCA	chr1	100730297	100758325	q1	q2	OK	8.46233	7.44032	-0.185691	-0.220468	0.82825	0.981937	no	906791789	-	503761101	403030688	-	403030688
TBPL1	TBPL1	TBPL1	chr6	134273307	134308638	q1	q2	OK	30.3722	15.2452	-0.994397	-1.26058	0.21135	0.96035	no	1611604503	-	1208676468	402928035	-	402928035
ANAPC13	ANAPC13	ANAPC13	chr3	134196545	134293855	q1	q2	OK	50.2771	32.7607	-0.617936	-0.795079	0.4267	0.96035	no	402590661	-	-	402590661	-	402590661
DDX46	DDX46	DDX46	chr5	134094423	134166826	q1	q2	OK	23.3857	12.1148	-0.948864	-1.57531	0.1134	0.96035	no	2682726256	-	2146109132	536617124	134118690	402498434
KPNA3	KPNA3	KPNA3	chr13	50273442	50367057	q1	q2	OK	19.6981	12.8995	-0.610743	-0.955515	0.34285	0.96035	no	1308046656	-	905846368	402200288	-	402200288
SEMA3C	SEMA3C	SEMA3C	chr7	80371853	80548667	q1	q2	OK	22.385	8.78727	-1.34905	-2.12435	0.0317	0.96035	no	7644452953	-	7081622428	562830525	160964917	401865608
GNAQ	GNAQ	GNAQ	chr9	80331189	80646365	q1	q2	OK	8.09419	2.53132	-1.677	-2.10712	0.04595	0.96035	no	5954636504	-	5472639473	481997031	80336346	401660685
EYA4	EYA4	EYA4	chr6	133562494	134210144	q1	q2	OK	3.69239	1.77841	-1.05397	-1.13471	0.2603	0.96035	no	11899426500	-	11364068764	535357736	133802610	401555126
ABL1	ABL1	ABL1	chr9	133589267	133763062	q1	q2	OK	13.2778	13.5697	0.0313711	0.0498498	0.957	0.992634	no	1872365698	-	1471078029	401287669	-	401287669
PAICS	PAICS	PAICS	chr4	57301914	57327534	q1	q2	OK	64.8322	43.5704	-0.573362	-1.04182	0.2816	0.96035	no	1203654511	-	630440852	573213659	171928779	401284880
ST8SIA4	ST8SIA4	ST8SIA4	chr5	100142638	100238989	q1	q2	OK	4.24296	1.61374	-1.39467	-1.29418	0.1559	0.96035	no	701166538	-	300586777	400579761	-	400579761
FMNL3	FMNL3	FMNL3	chr12	50017196	50101197	q1	q2	OK	5.21909	5.23847	0.00534613	0.00766589	0.9936	0.996748	no	851028140	-	450738512	400289628	-	400289628
TOPBP1	TOPBP1	TOPBP1	chr3	133319448	133380737	q1	q2	OK	15.7835	8.25008	-0.935941	-1.41672	0.1638	0.96035	no	4400384735	-	2933752707	1066691084	666731779	399959305
CCDC85C	CCDC85C	CCDC85C	chr14	99947738	100070727	q1	q2	OK	21.7759	32.4359	0.574861	0.895347	0.3554	0.96035	no	1800336200	-	1400415344	399920856	-	399920856
PGAM5	PGAM5	PGAM5	chr12	133287392	133299323	q1	q2	OK	56.7139	94.9059	0.742795	1.12444	0.2481	0.96035	no	533184696	-	133288568	399896128	-	399896128
C5orf15	C5orf15	C5orf15	chr5	133291197	133304406	q1	q2	OK	78.341	62.3679	-0.328965	-0.594422	0.5451	0.960881	no	1332960043	-	799788577	533171466	133295597	399875869
TXNDC9	TXNDC9	TXNDC9	chr2	99935486	99952860	q1	q2	OK	90.6146	53.3095	-0.76535	-1.26533	0.20995	0.96035	no	1199291577	-	799547873	399743704	-	399743704
MAFG	MAFG	MAFG	chr17	79876144	79885587	q1	q2	OK	25.0429	34.1858	0.448994	0.800782	0.41745	0.96035	no	479278658	-	79883859	399394799	-	399394799
PNISR	PNISR	PNISR	chr6	99847840	99879190	q1	q2	OK	25.1873	17.9171	-0.491358	-0.76098	0.445	0.96035	no	2196925768	-	1797533325	399392443	-	399392443
EFR3A	EFR3A	EFR3A	chr8	132916355	133025886	q1	q2	OK	11.1289	4.56205	-1.28656	-1.78598	0.06465	0.96035	no	3324359939	-	2925285133	399074806	-	399074806
EP400	EP400	EP400	chr12	132434464	132565011	q1	q2	OK	7.64988	6.36084	-0.266221	-0.439484	0.6514	0.967994	no	3180036516	-	2649855893	530180623	132491299	397689324
TSPAN5	TSPAN5	TSPAN5	chr4	99391517	99579812	q1	q2	OK	16.2752	13.8538	-0.232386	-0.342183	0.7213	0.971909	no	4178977871	-	3781408151	397569720	-	397569720
RAP1GDS1	RAP1GDS1	RAP1GDS1	chr4	99182526	99365012	q1	q2	OK	4.82516	2.64443	-0.867622	-0.91084	0.3526	0.96035	no	5262079845	-	4765261168	496818677	99363177	397455500
HSPA4	HSPA4	HSPA4	chr5	132387661	132440709	q1	q2	OK	55.4072	40.4221	-0.454927	-0.821126	0.40265	0.96035	no	2251096959	-	1324089883	927007076	529683824	397323252
FBXL4	FBXL4	FBXL4	chr6	99321600	99395882	q1	q2	OK	6.71214	0.0923285	-6.18385	-2.58986	0.2058	0.96035	no	1490251803	-	1092981600	397270203	-	397270203
MARS2	MARS2	MARS2	chr2	198570027	198573114	q1	q2	OK	5.22894	7.4031	0.50161	0.584316	0.56765	0.965558	no	397145049	-	-	397145049	-	397145049
CDC14B	CDC14B	CDC14B	chr9	99262394	99382112	q1	q2	OK	8.45504	6.2418	-0.437849	-0.613879	0.52895	0.96035	no	3277488106	-	2582626548	496352801	99296423	397056378
HSPE1	HSPE1	HSPE1	chr2	198351307	198418423	q1	q2	OK	59.0306	97.4953	0.723868	0.300805	0.6638	0.967994	no	396736138	-	-	396736138	-	396736138
COQ10B	COQ10B	COQ10B	chr2	198318230	198339851	q1	q2	OK	16.9602	6.66195	-1.34813	-1.58927	0.11065	0.96035	no	1189996792	-	594994244	595002548	198324695	396677853
APAF1	APAF1	APAF1	chr12	99039077	100378432	q1	q2	OK	2.88925	2.59955	-0.15243	-0.163381	0.86735	0.984868	no	2080868475	-	1684356599	396511876	-	396511876
LEPROT	LEPROT	LEPROT	chr1	65886130	66103176	q1	q2	OK	11.1821	6.96924	-0.682112	-0.803485	0.3479	0.96035	no	395398162	-	-	395398162	-	395398162
RPL35A	RPL35A	RPL35A	chr3	197615945	197686886	q1	q2	OK	147.504	249.716	0.759538	1.05078	0.27065	0.96035	no	1186083356	-	197679994	988403362	593037147	395366215
LRRC8A	LRRC8A	LRRC8A	chr9	131644390	131680317	q1	q2	OK	34.9953	41.9386	0.261117	0.46954	0.6293	0.965772	no	526699364	-	131660734	395038630	-	395038630
TBC1D13	TBC1D13	TBC1D13	chr9	131549485	131572711	q1	q2	OK	4.94128	11.4954	1.2181	1.55709	0.1227	0.96035	no	394712120	-	-	394712120	-	394712120
RPTOR	RPTOR	RPTOR	chr17	78518624	78940173	q1	q2	OK	13.528	21.5434	0.671298	1.13693	0.2478	0.96035	no	3859114394	-	3306868906	552245488	157549430	394696058
SMURF1	SMURF1	SMURF1	chr7	98476112	98741743	q1	q2	OK	11.9571	13.2705	0.150351	0.202147	0.83675	0.982438	no	6415106927	-	5921956042	493150885	98643360	394507525
CRCP	CRCP	CRCP	chr7	65579804	65619553	q1	q2	OK	17.8977	28.0037	0.64584	0.952794	0.3372	0.96035	no	1115274518	-	655948118	459326400	65617287	393709113
NUDT16	NUDT16	NUDT16	chr3	131100514	131107674	q1	q2	OK	5.71974	17.9992	1.65391	1.77805	0.06175	0.96035	no	393316680	-	-	393316680	-	393316680
MAX	MAX	MAX	chr14	65381078	65569413	q1	q2	OK	68.5896	74.2145	0.11371	0.122647	0.8621	0.984337	no	1966209182	-	1572944309	393264873	-	393264873
RAP2A	RAP2A	RAP2A	chr13	98086474	98120252	q1	q2	OK	13.7666	1.8315	-2.91007	-3.29518	0.00345	0.499015	no	981103821	-	490511194	490592627	98116578	392476049
NEDD4L	NEDD4L	NEDD4L	chr18	55711609	56068772	q1	q2	OK	11.9136	7.59274	-0.649913	-1.04881	0.27915	0.96035	no	4252614055	-	3804145570	448468485	56010193	392458292
SPAG9	SPAG9	SPAG9	chr17	49039534	49198226	q1	q2	OK	28.2796	14.5812	-0.955655	-1.74721	0.07715	0.96035	no	2602726135	-	2210387549	392338586	-	392338586
PCYT1A	PCYT1A	PCYT1A	chr3	195965252	196014584	q1	q2	OK	17.8419	21.325	0.257277	0.334148	0.7306	0.973097	no	1371837567	-	979913809	391923758	-	391923758
ENG	ENG	ENG	chr9	130577290	130617052	q1	q2	OK	81.0792	111.707	0.462316	0.898637	0.36	0.96035	no	1567107210	-	1044787477	522319733	130586696	391733037
ARHGAP5	ARHGAP5	ARHGAP5	chr14	32546494	32628934	q1	q2	OK	11.0504	4.57186	-1.27325	-1.9526	0.05435	0.96035	no	1727386068	32559733	1075256469	652129599	228054751	391515115
LMTK2	LMTK2	LMTK2	chr7	97736196	97838944	q1	q2	OK	2.97704	2.23783	-0.411775	-0.518979	0.60015	0.965558	no	2053695251	-	1466754335	586940916	195592561	391348355
MINA	MINA	MINA	chr3	97540883	97691295	q1	q2	OK	20.634	11.7591	-0.811243	-1.16043	0.2478	0.96035	no	976687500	-	586037487	390650013	-	390650013
CEP41	CEP41	CEP41	chr7	130033611	130081051	q1	q2	OK	6.81551	4.83594	-0.495025	-0.663408	0.5014	0.96035	no	1560669608	-	1040469663	520199945	130041757	390158188
SPTLC2	SPTLC2	SPTLC2	chr14	77972339	78083110	q1	q2	OK	6.77535	4.5601	-0.57123	-0.826811	0.4056	0.96035	no	1482251695	-	1092367104	389884591	-	389884591
MSN	MSN	MSN	chrX	64887510	64961793	q1	q2	OK	167.345	173.612	0.0530405	0.109646	0.9087	0.988122	no	1623422598	-	1233656602	454717710	64951714	389765996
SCLT1	SCLT1	SCLT1	chr4	129805147	130014762	q1	q2	OK	9.76964	5.1045	-0.936535	-1.01336	0.3168	0.96035	no	5845473360	-	4806751771	389726620	-	389726620
PRDM10	PRDM10	PRDM10	chr11	129769600	129875381	q1	q2	OK	3.99465	3.77143	-0.0829566	-0.102848	0.915	0.988413	no	2466468908	-	1817598486	648870422	259557217	389313205
PTP4A2	PTP4A2	PTP4A2	chr1	32372021	32403988	q1	q2	OK	89.8072	62.1078	-0.532058	-1.03808	0.28955	0.96035	no	841876524	32384717	388637398	453239126	32374536	388479873
PLEKHA2	PLEKHA2	PLEKHA2	chr8	38758752	38831430	q1	q2	OK	4.91031	2.29752	-1.09573	-1.29904	0.187	0.96035	no	853796089	-	465501504	388294585	-	388294585
ZNF280C	ZNF280C	ZNF280C	chrX	129336672	129402922	q1	q2	OK	3.75631	0.868789	-2.11224	-1.8343	0.09735	0.96035	no	2328548992	-	1940535335	388013657	-	388013657
UFL1	UFL1	UFL1	chr6	96969701	97003151	q1	q2	OK	5.17461	2.72564	-0.924856	-1.00092	0.3287	0.96035	no	775954443	-	290946236	485008207	96999356	388008851
PIGK	PIGK	PIGK	chr1	77554666	77685132	q1	q2	OK	18.8739	8.59539	-1.13476	-1.71849	0.08775	0.96035	no	2328452511	-	1940670771	387781740	-	387781740
EHD1	EHD1	EHD1	chr11	64620198	64647185	q1	q2	OK	126.749	178.344	0.492688	1.00626	0.2909	0.96035	no	775515518	-	193907329	581608189	193882733	387725456
ELF4	ELF4	ELF4	chrX	129198894	129244688	q1	q2	OK	9.93187	7.16463	-0.471174	-0.635582	0.52025	0.96035	no	1421357253	-	646150349	775206904	387608261	387598643
GSKIP	GSKIP	GSKIP	chr14	96829788	96853627	q1	q2	OK	7.95237	1.18954	-2.74098	-1.73663	0.13075	0.96035	no	677916307	96830915	193675335	484240972	-	387410057
STRIP2	STRIP2	STRIP2	chr7	129074273	129128239	q1	q2	OK	3.8261	3.03705	-0.333206	-0.378894	0.69515	0.970173	no	2711181151	-	2323806592	387374559	-	387374559
SF1	SF1	SF1	chr11	64532075	64546316	q1	q2	OK	123.37	157.754	0.354688	0.691833	0.486	0.96035	no	1226189038	-	516316193	709868357	322671593	387196764
TACC1	TACC1	TACC1	chr8	38585703	38710546	q1	q2	OK	20.8933	12.3143	-0.762701	-1.30253	0.17945	0.96035	no	1121797219	-	734727790	387069429	-	387069429
RSBN1L	RSBN1L	RSBN1L	chr7	77313167	77409120	q1	q2	OK	6.46709	5.35303	-0.27276	-0.274991	0.7678	0.974282	no	2553619335	-	2089181532	464437803	77378805	387058998
PEAK1	PEAK1	PEAK1	chr15	77400497	77712446	q1	q2	OK	3.81258	0.420246	-3.18146	-3.23937	0.0074	0.833638	no	3723140939	-	3336120425	387020514	-	387020514
OCRL	OCRL	OCRL	chrX	128674251	128726530	q1	q2	OK	6.02347	3.49681	-0.784557	-0.983566	0.3004	0.96035	no	1415832961	-	1029656637	386176324	-	386176324
RIOK2	RIOK2	RIOK2	chr5	96496570	96519005	q1	q2	OK	35.1104	27.5893	-0.347788	-0.537352	0.5794	0.965558	no	1061558219	-	579062965	482495254	96504517	385990737
SCARB2	SCARB2	SCARB2	chr4	77079891	77135052	q1	q2	OK	21.6508	14.0827	-0.620494	-1.00536	0.3086	0.96035	no	1079367371	-	693960892	385406479	-	385406479
SGPP1	SGPP1	SGPP1	chr14	64150934	64194813	q1	q2	OK	12.2528	6.08295	-1.01027	-1.31484	0.188	0.96035	no	1283347677	-	834284248	449063429	64153153	384910276
MAPKAP1	MAPKAP1	MAPKAP1	chr9	128199672	128469513	q1	q2	OK	71.0011	40.4166	-0.812895	-1.20567	0.2169	0.96035	no	9240546872	-	8855945581	384601291	-	384601291
MYO1B	MYO1B	MYO1B	chr2	192110106	192290115	q1	q2	OK	10.5114	5.95968	-0.818643	-1.13009	0.25055	0.96035	no	6727773890	-	5574305759	1153468131	768889527	384578604
BMPR1B	BMPR1B	BMPR1B	chr4	95679127	96079601	q1	q2	NOTEST	0.505486	0.749686	0.568616	0	1	1	no	5656439614	-	5272126050	384313564	-	384313564
STAT1	STAT1	STAT1	chr2	191833761	191878976	q1	q2	OK	28.7823	19.4142	-0.568066	-0.92651	0.345	0.96035	no	1342938030	-	959268874	383669156	-	383669156
SOGA3	SOGA3	SOGA3	chr6	127759550	127840500	q1	q2	OK	1.91932	0.871402	-1.13918	-1.22497	0.21445	0.96035	no	1916931679	127768001	1278077483	638854196	127794490	383291705
COPZ1	COPZ1	COPZ1	chr12	54718873	54745635	q1	q2	OK	49.389	73.4092	0.57177	0.979466	0.32735	0.96035	no	930536852	-	437887532	437951697	54737081	383214616
HNRNPA1	HNRNPA1	HNRNPA1	chr12	54674487	54679030	q1	q2	OK	363.312	376.148	0.0500923	0.102026	0.91785	0.989649	no	492111809	-	54677900	437433909	54677640	382756269
CMPK1	CMPK1	CMPK1	chr1	47799468	47844511	q1	q2	OK	41.2985	16.367	-1.3353	-2.07908	0.03825	0.96035	no	717478557	-	334730047	382748510	-	382748510
ADK	ADK	ADK	chr10	75910942	76469061	q1	q2	OK	42.7591	43.5518	0.026502	0.0426808	0.96395	0.993741	no	17528938833	-	17146596461	382342372	-	382342372
CEP57	CEP57	CEP57	chr11	95523624	95565857	q1	q2	OK	16.3171	10.0161	-0.704059	-0.964099	0.3264	0.96035	no	1146540243	-	764289750	382250493	-	382250493
NR2C1	NR2C1	NR2C1	chr12	95414004	95467404	q1	q2	OK	8.11347	4.02806	-1.01023	-1.05355	0.28065	0.96035	no	1622356022	-	1145261562	477094460	95425167	381669293
ARFGEF2	ARFGEF2	ARFGEF2	chr20	47538274	47653230	q1	q2	OK	13.3454	7.20065	-0.890139	-1.46177	0.14845	0.96035	no	2855603115	-	2331537747	524065368	142847535	381217833
FBXO22	FBXO22	FBXO22	chr15	76196199	76227608	q1	q2	OK	22.3985	27.5094	0.296525	0.41361	0.6636	0.967994	no	838448419	-	381091121	381131875	-	381131875
GEM	GEM	GEM	chr8	95261484	95274547	q1	q2	OK	44.9819	52.2981	0.217415	0.365236	0.70595	0.97065	no	571587993	-	95267954	476320039	95272530	381047509
UBE2Q2	UBE2Q2	UBE2Q2	chr15	76135626	76193388	q1	q2	OK	3.86231	0.971604	-1.99102	-1.56843	0.10665	0.96035	no	685620850	-	304659659	380961191	-	380961191
SMARCAD1	SMARCAD1	SMARCAD1	chr4	95128758	95212443	q1	q2	OK	3.22459	1.71542	-0.910548	-0.914649	0.36015	0.96035	no	2474495654	-	2093649474	380846180	-	380846180
CD2AP	CD2AP	CD2AP	chr6	47445524	47594996	q1	q2	OK	16.8803	6.84975	-1.30121	-1.96251	0.0522	0.96035	no	2234407312	-	1758572497	475834815	95089242	380745573
NDC1	NDC1	NDC1	chr1	54231133	54304225	q1	q2	OK	17.9266	13.6367	-0.394606	-0.616075	0.5318	0.96035	no	1465027602	-	1031129885	379628055	-	379628055
SESN3	SESN3	SESN3	chr11	94898676	94967568	q1	q2	NOTEST	0.182703	0.220445	0.270922	0	1	1	no	569450841	-	189841777	379609064	-	379609064
FAM175B	FAM175B	FAM175B	chr10	126490353	126525239	q1	q2	OK	10.5715	10.0424	-0.074082	-0.0982106	0.92475	0.989725	no	885609806	-	506035318	379574488	-	379574488
PTPN9	PTPN9	PTPN9	chr15	75759461	75871632	q1	q2	OK	17.8697	17.7327	-0.0110963	-0.0174697	0.98535	0.995286	no	1743729520	-	1364929377	378800143	-	378800143
SRPR	SRPR	SRPR	chr11	126081618	126138877	q1	q2	OK	99.817	132.947	0.413499	0.792815	0.42305	0.96035	no	630669378	-	-	630669378	252269560	378399818
SIN3A	SIN3A	SIN3A	chr15	75661719	75748124	q1	q2	OK	13.1178	12.965	-0.0168972	-0.0272674	0.9768	0.994348	no	1059506034	-	529840367	529665667	151349094	378316573
CDK12	CDK12	CDK12	chr17	37617763	37690818	q1	q2	OK	13.462	10.7602	-0.32319	-0.545903	0.57405	0.965558	no	1205313792	-	677833640	489770698	112882456	376888242
RBM12	RBM12	RBM12	chr20	34213952	34252878	q1	q2	OK	24.763	22.7381	-0.123071	-0.156855	0.876	0.986466	no	479350049	-	-	479350049	102727574	376622475
STT3A	STT3A	STT3A	chr11	125462689	125492654	q1	q2	OK	23.6544	22.436	-0.0762924	-0.126517	0.8977	0.988122	no	1631276386	-	627382372	752905878	376431890	376473988
TRIQK	TRIQK	TRIQK	chr8	93895757	93978372	q1	q2	OK	7.9407	1.9381	-2.03462	-2.08954	0.0426	0.96035	no	1502861994	-	1127271785	375590209	-	375590209
ACADSB	ACADSB	ACADSB	chr10	124768428	124817806	q1	q2	OK	1.94878	0.96309	-1.01683	-0.928741	0.3657	0.96035	no	873599329	-	499156567	374442762	-	374442762
MTF2	MTF2	MTF2	chr1	93544791	93604638	q1	q2	OK	5.00394	1.15271	-2.11804	-1.74681	0.10415	0.96035	no	1871618161	-	1497202653	374415508	-	374415508
GANAB	GANAB	GANAB	chr11	62392297	62414198	q1	q2	OK	92.6816	118.607	0.355839	0.701871	0.4669	0.96035	no	1185587430	-	499235174	686352256	311994792	374357464
SMC1A	SMC1A	SMC1A	chrX	53401069	53449677	q1	q2	OK	42.2998	19.4899	-1.11792	-2.16763	0.0288	0.96035	no	1175276988	-	694566881	480710107	106871049	373839058
SEMA7A	SEMA7A	SEMA7A	chr15	74701629	74726299	q1	q2	OK	38.9207	41.2611	0.0842455	0.147027	0.8796	0.98654	no	522940927	-	149430977	373509950	-	373509950
HIF1A	HIF1A	HIF1A	chr14	62147758	62215807	q1	q2	OK	96.1552	35.1793	-1.45064	-2.70736	0.0083	0.876061	no	3109524850	-	2425219559	684305291	311020497	373284794
ATAD2	ATAD2	ATAD2	chr8	124332090	124408705	q1	q2	OK	54.3826	22.5837	-1.26786	-2.33914	0.02545	0.96035	no	5472149946	-	4974816091	497333855	124335234	372998621
NUP155	NUP155	NUP155	chr5	37291734	37371228	q1	q2	OK	19.1959	11.9383	-0.685203	-1.07786	0.2702	0.96035	no	858240060	-	410643795	447596265	74694063	372902202
SUGT1	SUGT1	SUGT1	chr13	53226830	53262433	q1	q2	OK	9.83976	5.87274	-0.74459	-0.761675	0.4517	0.96035	no	532643365	-	159760218	372883147	-	372883147
ATP6V0A2	ATP6V0A2	ATP6V0A2	chr12	124196864	124246301	q1	q2	OK	4.25335	2.80613	-0.600018	-0.749154	0.43845	0.96035	no	1118048463	-	745314883	372733580	-	372733580
PLEKHA1	PLEKHA1	PLEKHA1	chr10	124134093	124191871	q1	q2	OK	3.18155	0.586327	-2.43995	-1.56569	0.14655	0.96035	no	2234873585	-	1738127147	496746438	124175452	372570986
FAM172A	FAM172A	FAM172A	chr5	92919042	93447404	q1	q2	OK	3.2264	1.00031	-1.68948	-1.04707	0.2517	0.96035	no	8851478920	-	8479659957	371818963	-	371818963
NFIA	NFIA	NFIA	chr1	61542945	61928460	q1	q2	NOTEST	0.467753	0.226056	-1.04906	0	1	1	no	5489978285	61548379	5056883229	433095056	-	371546677
SLC36A4	SLC36A4	SLC36A4	chr11	92877336	92931141	q1	q2	OK	5.51024	4.14829	-0.409597	-0.540249	0.5736	0.965558	no	1857937170	-	1393536693	464400477	92881846	371518631
CKAP2	CKAP2	CKAP2	chr13	53029494	53050766	q1	q2	OK	56.6638	19.8376	-1.51419	-2.48604	0.0112	0.96035	no	1166943559	-	583451011	583492548	212141614	371350934
EEF1A1	EEF1A1	EEF1A1	chr6	74225472	74230755	q1	q2	OK	2681.37	3061.44	0.191238	0.280752	0.78315	0.97701	no	371132953	-	-	371132953	-	371132953
SENP2	SENP2	SENP2	chr3	185304030	185348885	q1	q2	OK	5.87227	1.24632	-2.23624	-1.96185	0.08275	0.96035	no	2038574116	-	1482557202	370700148	-	370700148
RPP30	RPP30	RPP30	chr10	92631708	92668312	q1	q2	OK	6.56163	3.51664	-0.899856	-0.926728	0.3477	0.96035	no	1667770286	-	1204442284	463328002	92662972	370665030
IVNS1ABP	IVNS1ABP	IVNS1ABP	chr1	185265521	185286461	q1	q2	OK	22.5079	15.3566	-0.551579	-0.883432	0.37945	0.96035	no	2408572819	185280286	1667489626	741083193	185269229	370533678
GRAMD1B	GRAMD1B	GRAMD1B	chr11	123396343	123498479	q1	q2	OK	5.7099	4.7769	-0.257393	-0.363905	0.7	0.970173	no	740719418	-	370233486	370485932	-	370485932
STAMBP	STAMBP	STAMBP	chr2	74056042	74094295	q1	q2	OK	10.1893	9.46214	-0.10681	-0.161322	0.86985	0.985567	no	963034827	-	592578910	370455917	-	370455917
MEGF9	MEGF9	MEGF9	chr9	123363195	123476765	q1	q2	OK	2.29665	2.24751	-0.031203	-0.0348529	0.9734	0.994348	no	1110628367	-	740529128	370099239	-	370099239
ANAPC16	ANAPC16	ANAPC16	chr10	73855789	73995618	q1	q2	OK	18.0571	25.621	0.504767	0.680974	0.5032	0.96035	no	961843117	-	591873388	369969729	-	369969729
DENR	DENR	DENR	chr12	123237367	123255611	q1	q2	OK	81.3648	48.7319	-0.739539	-1.33852	0.18245	0.96035	no	1848708976	-	1478944487	369764489	-	369764489
TRIP11	TRIP11	TRIP11	chr14	92434242	92506403	q1	q2	OK	11.139	4.42339	-1.3324	-2.00536	0.04655	0.96035	no	1849259009	-	1202140572	647118437	277382820	369735617
WWC2	WWC2	WWC2	chr4	184020462	184241929	q1	q2	OK	5.1128	2.34482	-1.12464	-1.45054	0.14725	0.96035	no	12704304955	-	12335828057	368476898	-	368476898
CLIP1	CLIP1	CLIP1	chr12	122755980	122907116	q1	q2	OK	30.5298	10.73	-1.50857	-2.49711	0.01335	0.96035	no	6019221777	122865068	5528086572	491135205	-	368270137
CCNA2	CCNA2	CCNA2	chr4	122722471	122745088	q1	q2	OK	44.4839	31.803	-0.484122	-0.780073	0.4235	0.96035	no	981922299	-	368226616	613695683	245480581	368215102
FAM131A	FAM131A	FAM131A	chr3	184053716	184079439	q1	q2	OK	3.74672	7.78087	1.0543	0.970101	0.34455	0.96035	no	368126696	-	-	368126696	-	368126696
RBM25	RBM25	RBM25	chr14	73525220	73588076	q1	q2	OK	29.3842	13.5475	-1.11701	-1.78843	0.0812	0.96035	no	1692036394	-	1176963889	588638960	220722508	367916452
PEX13	PEX13	PEX13	chr2	61167547	61279125	q1	q2	OK	7.50842	4.00403	-0.907058	-1.08815	0.2629	0.96035	no	735173142	-	367512536	367660606	-	367660606
TSN	TSN	TSN	chr2	122513120	122525428	q1	q2	OK	31.3843	24.1012	-0.380934	-0.614936	0.52565	0.96035	no	490094577	-	-	367571796	-	367571796
SMG7	SMG7	SMG7	chr1	183441505	183523328	q1	q2	OK	11.3094	10.2648	-0.139814	-0.213404	0.82345	0.980938	no	7890236862	-	5871488714	1284624228	917580690	367043538
SETD1B	SETD1B	SETD1B	chr12	122242637	122270562	q1	q2	OK	2.86489	5.79265	1.01575	1.33256	0.182	0.96035	no	611304144	-	122247363	489056781	122248088	366808693
GRB2	GRB2	GRB2	chr17	73314156	73401790	q1	q2	OK	74.9477	100.604	0.424727	0.834061	0.3926	0.96035	no	1907228171	-	1540651833	366576338	-	366576338
WDR5B	WDR5B	WDR5B	chr3	122130699	122134882	q1	q2	OK	1.98795	1.81008	-0.135228	-0.1217	0.89815	0.988122	no	366395961	-	-	366395961	-	366395961
FAM162A	FAM162A	FAM162A	chr3	122103022	122128961	q1	q2	OK	13.1741	17.5943	0.417402	0.378202	0.71275	0.971862	no	854837199	-	488445777	366391422	-	366391422
B3GNT5	B3GNT5	B3GNT5	chr3	182895791	183146057	q1	q2	OK	6.39341	1.57569	-2.0206	-2.0148	0.06555	0.96035	no	548967857	-	-	548967857	182988545	365979312
SRSF3	SRSF3	SRSF3	chr6	36562089	36572244	q1	q2	OK	107.008	104.326	-0.0366188	-0.0721487	0.94075	0.991132	no	475404391	-	109700295	365704096	-	365704096
SSFA2	SSFA2	SSFA2	chr2	182756442	182795464	q1	q2	OK	26.4874	9.25252	-1.51739	-2.29334	0.02215	0.96035	no	3472842730	-	2558913745	913928985	548339926	365589059
ZNF644	ZNF644	ZNF644	chr1	91380856	91487812	q1	q2	OK	12.7335	6.24427	-1.02803	-1.37268	0.16915	0.96035	no	5211630996	-	4480485246	731145750	365620670	365525080
ETNK1	ETNK1	ETNK1	chr12	22778075	22843608	q1	q2	OK	21.875	12.8494	-0.767577	-0.612008	0.5331	0.96035	no	1369219850	-	935310657	433909193	68462891	365446302
GJA1	GJA1	GJA1	chr6	121756722	121770890	q1	q2	OK	6.89705	4.53948	-0.603454	-0.702952	0.4875	0.96035	no	365310564	-	-	365310564	-	365310564
ZNF780A	ZNF780A	ZNF780A	chr19	40575058	40596845	q1	q2	OK	4.89892	0.304108	-4.00981	-2.58572	0.02665	0.96035	no	446381657	-	81183345	365198312	-	365198312
CAMKK2	CAMKK2	CAMKK2	chr12	121675494	121736111	q1	q2	OK	7.7113	9.22341	0.258326	0.36426	0.70865	0.971862	no	1338803337	-	973770159	365033178	-	365033178
GLUL	GLUL	GLUL	chr1	182347227	182361341	q1	q2	OK	3.09277	2.42988	-0.348013	-0.417307	0.67255	0.967994	no	364705568	-	-	364705568	-	364705568
IFIT3	IFIT3	IFIT3	chr10	91087575	91100725	q1	q2	OK	304.88	277.04	-0.138148	-0.280707	0.77305	0.976396	no	637697282	-	91096767	546600515	182198489	364402026
TIAL1	TIAL1	TIAL1	chr10	121332977	121356541	q1	q2	OK	35.2068	29.7589	-0.242531	-0.416493	0.67035	0.967994	no	2426891207	121340054	1820211123	606680084	121336191	364003839
FZD1	FZD1	FZD1	chr7	90893782	90898132	q1	q2	OK	11.0648	5.3069	-1.06004	-1.39848	0.16125	0.96035	no	363589054	-	-	363589054	-	363589054
ASXL2	ASXL2	ASXL2	chr2	25962252	26101312	q1	q2	OK	8.90686	4.33564	-1.03867	-1.47198	0.1434	0.96035	no	1300325957	-	884947937	415378020	51932938	363445082
QSER1	QSER1	QSER1	chr11	32914723	33001814	q1	q2	OK	6.31818	2.45326	-1.36481	-1.83001	0.0749	0.96035	no	1647982101	-	955401757	692580344	329578181	363002163
TBCEL	TBCEL	TBCEL	chr11	120894802	120960354	q1	q2	OK	4.30147	2.04589	-1.0721	-1.12293	0.2444	0.96035	no	2176690798	-	1813814323	362876475	-	362876475
NUPL1	NUPL1	NUPL1	chr13	25875665	25916561	q1	q2	OK	24.9374	11.2505	-1.14832	-1.80282	0.0722	0.96035	no	828774130	-	388311150	414544982	51791095	362753887
ARRDC3	ARRDC3	ARRDC3	chr5	90664540	90716532	q1	q2	OK	13.9945	22.6761	0.696313	1.1054	0.2455	0.96035	no	544008883	-	181346731	362662152	-	362662152
TBC1D15	TBC1D15	TBC1D15	chr12	72233486	72320629	q1	q2	OK	3.69539	2.99758	-0.301925	-0.36138	0.70655	0.970701	no	2240619340	-	1879024317	361595023	-	361595023
TLR4	TLR4	TLR4	chr9	120466452	120479769	q1	q2	OK	10.1653	5.3992	-0.912839	-1.27511	0.2044	0.96035	no	963794696	-	361409296	602385400	240950330	361435070
TRIM52	TRIM52	TRIM52	chr5	180673540	180688119	q1	q2	OK	2.06833	1.44886	-0.513544	-0.293214	0.77745	0.976501	no	903421410	-	542055076	361366334	-	361366334
TAP2	TAP2	TAP2	chr6_ssto_hap7	4220532	4237371	q1	q2	OK	25.2921	23.3718	-0.113915	-0.17616	0.8511	0.983651	no	426339735	-	65598585	360741150	-	360741150
C4orf3	C4orf3	C4orf3	chr4	120217573	120225600	q1	q2	OK	14.9175	12.8488	-0.215369	-0.296119	0.76725	0.974282	no	480877172	-	120220842	360656330	-	360656330
LHX4	LHX4	LHX4	chr1	180199432	180244188	q1	q2	NOTEST	0.14259	0.25202	0.82167	0	1	1	no	360493161	-	-	360493161	-	360493161
MGAT1	MGAT1	MGAT1	chr5	180217540	180237137	q1	q2	OK	60.2253	69.6735	0.210241	0.384979	0.6992	0.970173	no	1261562798	-	720907622	540655176	180219181	360435995
ARL5B	ARL5B	ARL5B	chr10	18948312	18966940	q1	q2	OK	5.0109	2.43947	-1.0385	-1.10092	0.24485	0.96035	no	398290209	-	37920757	360369452	-	360369452
FSTL1	FSTL1	FSTL1	chr3	120113060	120169918	q1	q2	OK	49.9971	32.2581	-0.63218	-1.13763	0.2399	0.96035	no	1802076869	-	1441732649	360344220	-	360344220
LRRC8B	LRRC8B	LRRC8B	chr1	89990396	90063420	q1	q2	NOTEST	0.571401	0.108315	-2.39927	0	1	1	no	540303181	-	180057054	360246127	-	360246127
STEAP3	STEAP3	STEAP3	chr2	119981383	120023227	q1	q2	OK	21.0239	28.0058	0.413696	0.681377	0.47995	0.96035	no	1799966945	-	1439900776	360066169	-	360066169
BNIP2	BNIP2	BNIP2	chr15	59955061	59981642	q1	q2	OK	36.9799	20.6442	-0.841008	-1.29938	0.1835	0.96035	no	1079347651	-	719624845	359722806	-	359722806
POLR3G	POLR3G	POLR3G	chr5	89770680	89810369	q1	q2	OK	12.3256	1.81296	-2.76524	-2.87273	0.01445	0.96035	no	1257162235	-	897925757	359236478	-	359236478
HSPB8	HSPB8	HSPB8	chr12	119616594	119632551	q1	q2	OK	26.0424	19.1937	-0.440232	-0.62407	0.51315	0.96035	no	598150105	-	119621644	478528461	119631583	358896878
CHMP1A	CHMP1A	CHMP1A	chr16	89710838	89736866	q1	q2	OK	41.1113	67.0301	0.705274	1.16789	0.24675	0.96035	no	448566690	-	89720370	358846320	-	358846320
AP1G1	AP1G1	AP1G1	chr16	71762904	71842976	q1	q2	OK	11.8048	6.37353	-0.889211	-1.35771	0.16345	0.96035	no	2297605224	-	1867009392	430595832	71767025	358828807
MRPL47	MRPL47	MRPL47	chr3	179306254	179322434	q1	q2	OK	134.654	101.715	-0.404727	-0.696254	0.4613	0.96035	no	1972424742	-	1434504910	537919832	179306675	358613157
LIN7C	LIN7C	LIN7C	chr11	27515964	27528326	q1	q2	OK	10.5328	3.26763	-1.68856	-2.11058	0.04525	0.96035	no	440317092	-	55050624	385266468	27521009	357745459
GNPDA2	GNPDA2	GNPDA2	chr4	44703811	44728651	q1	q2	OK	2.74501	1.93619	-0.503595	-0.370609	0.70915	0.971862	no	357657486	-	-	357657486	-	357657486
POGLUT1	POGLUT1	POGLUT1	chr3	119187784	119213554	q1	q2	OK	4.23329	2.97859	-0.507149	-0.513214	0.616	0.965558	no	715255635	-	238409806	476845829	119209467	357636362
MRPS27	MRPS27	MRPS27	chr5	71515235	71616084	q1	q2	OK	58.1245	62.144	0.0964672	0.175079	0.86265	0.984337	no	3721233860	-	3363653310	357580550	-	357580550
MCM9	MCM9	MCM9	chr6	119134611	119256327	q1	q2	OK	4.51495	2.50056	-0.852461	-0.549305	0.59795	0.965558	no	2145538200	-	1788034265	357503935	-	357503935
ZNF354C	ZNF354C	ZNF354C	chr5	178487606	178507691	q1	q2	OK	4.06836	0.674361	-2.59286	-1.75748	0.13165	0.96035	no	535514681	-	178496086	357018595	-	357018595
C2CD2L	C2CD2L	C2CD2L	chr11	118978059	118987834	q1	q2	OK	7.57319	10.6716	0.49481	0.647132	0.50985	0.96035	no	832897650	-	356955411	475942239	118978558	356963681
HYOU1	HYOU1	HYOU1	chr11	118914895	118927957	q1	q2	OK	122.072	155.878	0.35268	0.724802	0.45555	0.96035	no	475671202	-	118924279	356746923	-	356746923
INSIG2	INSIG2	INSIG2	chr2	118846049	118867597	q1	q2	OK	16.2438	10.9464	-0.569434	-0.768859	0.4332	0.96035	no	1069758560	-	594293183	475465377	118864682	356600695
CEP85L	CEP85L	CEP85L	chr6	118781934	119031238	q1	q2	OK	1.54306	0.353947	-2.12419	-1.52881	0.09275	0.96035	no	5232100829	-	4875745093	356355736	-	356355736
FAM135A	FAM135A	FAM135A	chr6	71123106	71270877	q1	q2	OK	1.96384	0.53195	-1.88431	-1.51964	0.14785	0.96035	no	2919719776	-	2420888248	498831528	142481321	356350207
NFE2L2	NFE2L2	NFE2L2	chr2	178095030	178129859	q1	q2	OK	85.6041	35.9617	-1.25122	-2.19378	0.027	0.96035	no	8729691220	-	8017308251	712382969	356192544	356190425
UBE2A	UBE2A	UBE2A	chrX	118708429	118718392	q1	q2	OK	75.2045	60.2703	-0.319371	-0.543908	0.57845	0.965558	no	831005257	237429583	237423164	593582093	-	356152510
DDX18	DDX18	DDX18	chr2	118572254	118589953	q1	q2	OK	41.709	17.8366	-1.22552	-2.04624	0.04875	0.96035	no	1304421624	-	830067938	355765387	-	355765387
TAOK3	TAOK3	TAOK3	chr12	118587605	118810750	q1	q2	OK	25.8203	10.4276	-1.3081	-2.01074	0.05205	0.96035	no	6291923063	-	5936158847	355764216	-	355764216
PTPN21	PTPN21	PTPN21	chr14	88932121	89021123	q1	q2	OK	4.51252	3.16429	-0.512054	-0.645209	0.51355	0.96035	no	800572076	-	444839584	355732492	-	355732492
WSB2	WSB2	WSB2	chr12	118470496	118499979	q1	q2	OK	30.0655	25.1187	-0.259344	-0.40512	0.6804	0.967994	no	947825968	-	473940058	473885910	118472060	355413850
VEGFC	VEGFC	VEGFC	chr4	177604684	177713899	q1	q2	OK	59.668	60.1674	0.0120246	0.0207879	0.983	0.994975	no	14745568912	-	14212750632	532818280	177608521	355209759
NCOA2	NCOA2	NCOA2	chr8	71024266	71316020	q1	q2	OK	1.38524	0.755922	-0.873822	-0.697445	0.4807	0.96035	no	3487690214	-	3061442170	426248044	71126219	355121825
BMPR1A	BMPR1A	BMPR1A	chr10	88516395	88684945	q1	q2	OK	4.85638	3.08519	-0.654522	-0.677115	0.50845	0.96035	no	4252014640	-	3897274633	354740007	-	354740007
DOK3	DOK3	DOK3	chr5	176928905	176937427	q1	q2	OK	3.08498	12.6983	2.0413	1.9359	0.08285	0.96035	no	530792821	-	176934481	353858340	-	353858340
FAM111A	FAM111A	FAM111A	chr11	58910317	58922511	q1	q2	OK	17.7436	12.2621	-0.53309	-0.793963	0.4099	0.96035	no	707012621	-	235663592	471349029	117839974	353509055
WAPAL	WAPAL	WAPAL	chr10	88195012	88281541	q1	q2	OK	20.5564	15.6266	-0.395585	-0.676537	0.49965	0.96035	no	3088166423	-	2382424989	705741434	352957969	352783465
NONO	NONO	NONO	chrX	70430034	70948962	q1	q2	OK	105.956	102.674	-0.0453965	-0.0795153	0.93585	0.990338	no	705140281	-	352553045	352587236	-	352587236
PCYOX1	PCYOX1	PCYOX1	chr2	70485230	70508317	q1	q2	OK	13.5531	9.30912	-0.541909	-0.827544	0.41145	0.96035	no	352537187	-	-	352537187	-	352537187
CLTB	CLTB	CLTB	chr5	175819455	175843570	q1	q2	OK	457.329	785.655	0.780661	1.58245	0.11125	0.96035	no	1406632201	-	1054993048	351639153	-	351639153
LMO4	LMO4	LMO4	chr1	87794150	87814607	q1	q2	OK	3.19102	3.26932	0.0349732	0.0393955	0.96685	0.993741	no	614649191	-	263398261	351250930	-	351250930
SLC25A16	SLC25A16	SLC25A16	chr10	70242089	70287280	q1	q2	OK	3.55748	5.12726	0.527332	0.484034	0.64275	0.967994	no	772839174	-	421634030	351205144	-	351205144
APPBP2	APPBP2	APPBP2	chr17	58520509	58603601	q1	q2	OK	7.40185	4.09147	-0.855266	-1.17384	0.23775	0.96035	no	1873962074	-	1464291027	409671047	58531818	351139229
SNRNP27	SNRNP27	SNRNP27	chr2	70121074	70132368	q1	q2	OK	24.466	13.2087	-0.889297	-1.07199	0.2667	0.96035	no	420791474	-	70131146	350660328	-	350660328
FBXO8	FBXO8	FBXO8	chr4	175157809	175254531	q1	q2	OK	13.988	8.21531	-0.767804	-0.862558	0.39065	0.96035	no	1051060307	-	700744141	350316166	-	350316166
MITF	MITF	MITF	chr3	69788585	70017488	q1	q2	OK	9.9419	3.72982	-1.41442	-1.76573	0.08215	0.96035	no	5243751455	-	4823682557	420068898	69987049	350081849
SLC25A40	SLC25A40	SLC25A40	chr7	87463813	87538856	q1	q2	OK	3.56075	1.33942	-1.41057	-0.863475	0.38185	0.96035	no	1662034206	-	1224710323	437323883	87466096	349857787
RPP14	RPP14	RPP14	chr3	58291971	58305920	q1	q2	OK	8.61808	8.55884	-0.00995154	-0.0128062	0.9896	0.995593	no	408132914	-	58293948	349838966	-	349838966
TSPYL4	TSPYL4	TSPYL4	chr6	116571130	116575261	q1	q2	OK	4.42462	3.30209	-0.422173	-0.481424	0.6123	0.965558	no	349716814	-	-	349716814	-	349716814
2022-09-15	2022-09-15	2022-09-15	chr1	87328127	87380107	q1	q2	OK	154.305	157.595	0.0304339	0.0586086	0.9503	0.991759	no	3930935358	-	3581620802	349314556	-	349314556
TRPS1	TRPS1	TRPS1	chr8	116420723	116681255	q1	q2	NOTEST	0.759072	0.48125	-0.657449	0	1	1	no	6991663988	-	6642392340	349271648	-	349271648
VANGL1	VANGL1	VANGL1	chr1	116184573	116240845	q1	q2	OK	3.6612	3.62618	-0.0138659	-0.0185176	0.98455	0.995286	no	1162205705	-	581032205	581173500	232458966	348714534
EXD2	EXD2	EXD2	chr14	69658193	69710737	q1	q2	OK	3.57819	3.41675	-0.0666067	-0.076417	0.9369	0.990338	no	1045339313	-	696796526	348542787	-	348542787
TMEM135	TMEM135	TMEM135	chr11	86748885	87039876	q1	q2	NOTEST	0.906058	1.10177	0.282143	0	1	1	no	5301280450	-	4953146290	348134160	-	348134160
GLCE	GLCE	GLCE	chr15	69116302	69564544	q1	q2	OK	6.61262	2.24658	-1.55749	-1.72958	0.09025	0.96035	no	2224796949	-	1807420488	417376461	69560937	347815524
MAPK8	MAPK8	MAPK8	chr10	49514681	49647402	q1	q2	OK	5.21094	2.93855	-0.826443	-1.02159	0.2952	0.96035	no	2727322243	-	2379802578	347519665	-	347519665
SLMAP	SLMAP	SLMAP	chr3	57742982	57915730	q1	q2	OK	15.1223	8.3554	-0.855895	-1.21593	0.21385	0.96035	no	4800310197	-	4452880958	347429239	-	347429239
ANTXR1	ANTXR1	ANTXR1	chr2	69240275	69476459	q1	q2	OK	11.0628	8.32835	-0.409608	-0.518983	0.57965	0.965558	no	2427125363	-	2079854372	347270991	-	347270991
TFEC	TFEC	TFEC	chr7	115575201	115670867	q1	q2	NOTEST	0	0	0	0	1	1	no	346733403	-	-	346733403	-	346733403
ACTN1	ACTN1	ACTN1	chr14	69340839	69446083	q1	q2	OK	289.328	304.435	0.073427	0.151994	0.8806	0.987189	no	4094260068	-	3608863482	485396586	138691236	346705350
HNRNPK	HNRNPK	HNRNPK	chr9	86582997	86595569	q1	q2	OK	418.981	27549.2	6.03898	17.1835	5e-05	0.0390533	yes	865872924	-	519537879	346335045	-	346335045
COPS2	COPS2	COPS2	chr15	49417470	49447854	q1	q2	OK	41.83	10.2327	-2.03135	-3.16333	0.0039	0.537558	no	741375255	-	247159917	494215338	148284958	345930380
ARF3	ARF3	ARF3	chr12	49329991	49351252	q1	q2	OK	60.086	71.5007	0.250929	0.475975	0.6302	0.965772	no	493334751	-	98681292	394653459	49332819	345320640
CADM1	CADM1	CADM1	chr11	115044344	115375241	q1	q2	OK	17.6398	10.6115	-0.733199	-1.09329	0.2705	0.96035	no	6220890539	-	5875752310	345138229	-	345138229
ECT2	ECT2	ECT2	chr3	172468474	172539264	q1	q2	OK	24.4514	18.6752	-0.388794	-0.623267	0.52765	0.96035	no	8625381104	-	7762763050	862618054	517540286	345077768
SECISBP2L	SECISBP2L	SECISBP2L	chr15	49280834	49338760	q1	q2	OK	6.42167	1.79224	-1.84119	-2.27019	0.0311	0.96035	no	986038016	-	591733398	394304618	49327686	344976932
FEM1C	FEM1C	FEM1C	chr5	114856607	114880591	q1	q2	OK	8.37416	6.89746	-0.279879	-0.402858	0.6793	0.967994	no	1378417013	-	918979872	459437141	114861005	344576136
FLRT2	FLRT2	FLRT2	chr14	85996487	86094270	q1	q2	OK	3.5734	2.16625	-0.722096	-0.854652	0.3928	0.96035	no	3269680798	-	2925312273	344368525	-	344368525
CYR61	CYR61	CYR61	chr1	86046443	86049648	q1	q2	OK	575.75	743.062	0.368039	0.756838	0.442	0.96035	no	774433744	-	172094602	688386175	344190045	344196130
RBPJ	RBPJ	RBPJ	chr4	26321331	26436752	q1	q2	OK	12.9464	6.5048	-0.992975	-1.43573	0.1521	0.96035	no	1214147500	-	817631338	396516162	52864588	343651574
METTL13	METTL13	METTL13	chr1	171750760	171766856	q1	q2	OK	13.3338	16.5199	0.309119	0.455686	0.63335	0.965811	no	1030597542	-	171764442	515285851	171752970	343532881
FRMD3	FRMD3	FRMD3	chr9	85857904	86153348	q1	q2	OK	5.65141	2.26144	-1.32137	-1.25129	0.18455	0.96035	no	2925019844	-	2581574093	343445751	-	343445751
FAM192A	FAM192A	FAM192A	chr16	57186377	57219976	q1	q2	OK	44.7439	39.747	-0.170843	-0.294434	0.7683	0.974684	no	972369107	57219837	514835233	400345655	-	343125818
HAUS2	HAUS2	HAUS2	chr15	42841010	42862190	q1	q2	OK	9.37019	4.35177	-1.10648	-1.38783	0.15185	0.96035	no	514295391	-	85694504	428600887	85717886	342883001
GSE1	GSE1	GSE1	chr16	85645028	85709812	q1	q2	OK	8.29743	6.47528	-0.357723	-0.536272	0.58435	0.965558	no	771296385	-	428462416	342833969	-	342833969
UBE2V2	UBE2V2	UBE2V2	chr8	48920994	48974454	q1	q2	OK	48.4261	39.1628	-0.3063	-0.465767	0.63785	0.96671	no	1321770250	-	978945312	342824938	-	342824938
RAB10	RAB10	RAB10	chr2	26256728	26360323	q1	q2	OK	73.0032	52.9746	-0.462659	-0.876054	0.3837	0.96035	no	1210736882	-	815459806	395277076	52608326	342668750
LMAN1	LMAN1	LMAN1	chr18	56995055	57026508	q1	q2	OK	38.4887	16.0037	-1.26603	-2.17261	0.02835	0.96035	no	570008178	-	228024337	341983841	-	341983841
UBR3	UBR3	UBR3	chr2	170684017	170940639	q1	q2	OK	2.49904	0.394839	-2.66204	-2.29645	0.045	0.96035	no	11786469191	-	11444590160	512662947	170783916	341879031
GPAM	GPAM	GPAM	chr10	113909621	113943537	q1	q2	OK	3.10223	3.07687	-0.0118424	-0.0143739	0.9877	0.995286	no	341738662	-	-	341738662	-	341738662
QTRTD1	QTRTD1	QTRTD1	chr3	113775581	113807268	q1	q2	OK	12.0496	5.40965	-1.15537	-1.46718	0.1476	0.96035	no	1137930408	-	796510142	341420266	-	341420266
TMEM189	TMEM189	TMEM189	chr20	48697660	48770335	q1	q2	OK	23.3627	36.3209	0.636592	0.447014	0.6569	0.967994	no	1705409505	-	1315590017	389819488	48760099	341059389
ATP11A	ATP11A	ATP11A	chr13	113344642	113541482	q1	q2	OK	2.54599	2.4986	-0.0271062	-0.0332465	0.97395	0.994348	no	907790994	-	453718313	454072681	113459335	340613346
GXYLT1	GXYLT1	GXYLT1	chr12	42475647	42538673	q1	q2	OK	16.9021	5.19538	-1.7019	-2.61109	0.01245	0.96035	no	934958027	-	552622953	382335074	42503455	339831619
RHOC	RHOC	RHOC	chr1	113243748	113250025	q1	q2	OK	157.249	249.166	0.664058	1.25317	0.19835	0.96035	no	452980471	113248552	-	452980471	-	339731919
C1orf112	C1orf112	C1orf112	chr1	169764549	169863100	q1	q2	OK	1.85021	1.57081	-0.236179	-0.160694	0.85955	0.984337	no	4754114476	-	4244669874	509444602	169798564	339646038
AP1AR	AP1AR	AP1AR	chr4	113152894	113191211	q1	q2	OK	8.33185	4.38681	-0.925463	-1.05917	0.2793	0.96035	no	1018592139	-	679021770	339570369	-	339570369
SLAIN2	SLAIN2	SLAIN2	chr4	48343612	48428215	q1	q2	OK	11.2712	6.41272	-0.813628	-1.20623	0.2237	0.96035	no	1790322775	-	1257805691	532517084	193535274	338981810
SUPT4H1	SUPT4H1	SUPT4H1	chr17	56378587	56494943	q1	q2	OK	57.1502	72.0822	0.334885	0.539182	0.57815	0.965558	no	338539421	-	-	338539421	-	338539421
ATP1B1	ATP1B1	ATP1B1	chr1	169075946	169429907	q1	q2	OK	30.0515	24.674	-0.284444	-0.342033	0.72325	0.972658	no	2705448246	-	2367245806	338202440	-	338202440
C3orf17	C3orf17	C3orf17	chr3	112721291	112738555	q1	q2	OK	10.8062	5.206	-1.05361	-1.43	0.145	0.96035	no	1240032703	-	789134141	450898562	112729974	338168588
PALM2	PALM2	PALM2	chr9	112403067	112934791	q1	q2	NOTEST	0.389583	0.022481	-4.11515	0	1	1	no	676032459	-	337905156	338127303	-	338127303
SF3A1	SF3A1	SF3A1	chr22	30727976	30773894	q1	q2	OK	45.6029	60.7816	0.41451	0.790554	0.41315	0.96035	no	399507833	-	30742202	368765631	30738830	338026801
STK39	STK39	STK39	chr2	168810529	169104105	q1	q2	OK	17.1211	11.322	-0.596644	-0.858709	0.3828	0.96035	no	5405971275	-	5068348472	337622803	-	337622803
SMAD3	SMAD3	SMAD3	chr15	67358194	67487533	q1	q2	OK	20.7412	22.9874	0.148345	0.259758	0.7895	0.97701	no	4651791212	-	4314361469	337429743	-	337429743
C7orf60	C7orf60	C7orf60	chr7	112459201	112579932	q1	q2	OK	2.94956	3.63764	0.302502	0.314655	0.7559	0.974184	no	1237701222	-	900318756	337382466	-	337382466
SLC35D1	SLC35D1	SLC35D1	chr1	67465014	67520080	q1	q2	OK	1.9083	0.522828	-1.86788	-1.58216	0.1238	0.96035	no	1214778513	-	809918163	404860350	67517740	337342610
TTLL7	TTLL7	TTLL7	chr1	84041470	84464833	q1	q2	NOTEST	1.12917	0.599199	-0.914155	0	1	1	no	759186666	-	337475462	421711204	84376847	337334357
MIER3	MIER3	MIER3	chr5	56205086	56247957	q1	q2	OK	12.3425	2.70578	-2.18952	-2.61873	0.01835	0.96035	no	899654241	-	449889328	449764913	112460448	337304465
DYNLL2	DYNLL2	DYNLL2	chr17	56160779	56167618	q1	q2	OK	23.732	28.2036	0.24904	0.337502	0.72915	0.972688	no	505504209	-	112326341	393177868	56166622	337011246
NEDD4	NEDD4	NEDD4	chr15	56119116	56285944	q1	q2	OK	15.5455	2.92489	-2.41004	-3.26551	0.00215	0.322941	no	2191155810	-	1798225205	392930605	56208244	336722361
OPHN1	OPHN1	OPHN1	chrX	67262185	67653299	q1	q2	OK	2.38209	0.501363	-2.2483	-1.97357	0.08175	0.96035	no	3372070890	-	3035748565	336322325	-	336322325
BRAP	BRAP	BRAP	chr12	112079949	112123800	q1	q2	OK	10.5716	9.83407	-0.104327	-0.147766	0.88095	0.987201	no	1457312434	-	1008952561	448359873	112116992	336242881
EPB41L4B	EPB41L4B	EPB41L4B	chr9	111934253	112083244	q1	q2	OK	10.4209	4.92421	-1.08151	-1.37967	0.1734	0.96035	no	2016364882	-	1568351314	448013568	112005934	336007634
DLAT	DLAT	DLAT	chr11	111895537	111944895	q1	q2	OK	15.8839	12.3122	-0.367475	-0.54317	0.5817	0.965558	no	1343047568	-	895329575	447717993	111916621	335801372
LIN54	LIN54	LIN54	chr4	83845756	83934094	q1	q2	OK	4.17324	1.39377	-1.58218	-1.63284	0.0993	0.96035	no	2096998822	-	1593930958	335392458	-	335392458
RCSD1	RCSD1	RCSD1	chr1	167599473	167675486	q1	q2	OK	2.63684	2.53012	-0.0596034	-0.0508707	0.9605	0.993741	no	3017386128	-	2682035903	335350225	-	335350225
PHLDB2	PHLDB2	PHLDB2	chr3	111393522	111695364	q1	q2	OK	14.4228	5.61704	-1.36047	-1.88997	0.0625	0.96035	no	4577235593	-	4018946429	558289164	223206723	335082441
PYGO1	PYGO1	PYGO1	chr15	55831084	55881050	q1	q2	OK	2.37205	0.67194	-1.81973	-1.81033	0.08615	0.96035	no	670124829	-	223446479	446678350	111677962	335000388
REV3L	REV3L	REV3L	chr6	111620233	111927477	q1	q2	OK	2.20595	2.239	0.0214516	0.021393	0.9836	0.994975	no	6479244086	-	5697604223	781639863	446777595	334862268
BTBD1	BTBD1	BTBD1	chr15	83685180	83736167	q1	q2	OK	37.9514	19.7759	-0.94041	-1.53633	0.1246	0.96035	no	1004468164	-	586024652	418443512	83699015	334744497
ILDR2	ILDR2	ILDR2	chr1	166882440	166944561	q1	q2	OK	1.53213	0.128696	-3.57349	-2.30646	0.06865	0.96035	no	834478532	-	500705868	333772664	-	333772664
MPC1	MPC1	MPC1	chr6	166778407	166796501	q1	q2	OK	41.7464	40.1502	-0.0562434	-0.0760431	0.93905	0.991132	no	1000708007	-	667150487	333557520	-	333557520
EPM2AIP1	EPM2AIP1	EPM2AIP1	chr3	37027356	37034795	q1	q2	OK	1.67932	0.93097	-0.851067	-0.810802	0.41435	0.96035	no	333270597	-	-	333270597	-	333270597
GALNT3	GALNT3	GALNT3	chr2	166604312	166650803	q1	q2	OK	13.5456	1.95896	-2.78966	-2.95662	0.0165	0.96035	no	2332816684	-	1832980130	499836554	166627033	333209521
CCDC88A	CCDC88A	CCDC88A	chr2	55514977	55647057	q1	q2	OK	16.4392	5.37232	-1.61353	-2.5613	0.0161	0.96035	no	2833758538	55646991	2389453997	499823459	111080459	333096009
ELOVL6	ELOVL6	ELOVL6	chr4	110970228	111119820	q1	q2	OK	12.5506	6.10356	-1.04003	-1.33889	0.1752	0.96035	no	4997146815	-	4664236483	332910332	-	332910332
VPS29	VPS29	VPS29	chr12	110929327	110939945	q1	q2	OK	126.75	124.284	-0.0283399	-0.0479372	0.9618	0.993741	no	665596623	-	332807684	332788939	-	332788939
STARD4	STARD4	STARD4	chr5	110831731	111353003	q1	q2	OK	11.3822	8.36298	-0.444686	-0.557677	0.55435	0.961884	no	775872613	-	332529755	443342858	110843091	332499767
KLHL2	KLHL2	KLHL2	chr4	166128769	166244308	q1	q2	OK	8.89082	2.75414	-1.69071	-1.84828	0.06705	0.96035	no	1495998628	-	1163510798	332487830	-	332487830
CELF1	CELF1	CELF1	chr11	47487488	47574792	q1	q2	OK	20.6963	15.9892	-0.37227	-0.607912	0.5354	0.96035	no	1710750685	47515911	1283280045	427470640	47510413	332444316
CCDC90B	CCDC90B	CCDC90B	chr11	82970134	82997450	q1	q2	OK	21.0242	12.6224	-0.736061	-1.10077	0.26875	0.96035	no	580851539	-	248967563	331883976	-	331883976
SAMD4A	SAMD4A	SAMD4A	chr14	55034329	55260033	q1	q2	OK	7.88924	5.57882	-0.499927	-0.71093	0.49025	0.96035	no	7167151644	-	6835604713	331546931	-	331546931
ALDH9A1	ALDH9A1	ALDH9A1	chr1	165631448	165667900	q1	q2	OK	62.059	67.0385	0.111349	0.201975	0.83645	0.982438	no	1987750861	-	1159548409	662537929	331274825	331263104
MGST3	MGST3	MGST3	chr1	165600109	165625372	q1	q2	OK	4.78626	2.927	-0.709477	-0.564196	0.5856	0.965558	no	496852325	-	165622496	331229829	-	331229829
GIT2	GIT2	GIT2	chr12	110367606	110434194	q1	q2	OK	18.4965	16.605	-0.155638	-0.207408	0.8275	0.981937	no	2207951921	-	1766443450	441508471	110399100	331109371
CRIM1	CRIM1	CRIM1	chr2	36583369	36778278	q1	q2	OK	82.2322	45.4134	-0.856585	-1.68702	0.09175	0.96035	no	7668890795	-	7264355910	441261247	110265079	330996168
2022-09-10	2022-09-10	2022-09-10	chr2	110300373	110371783	q1	q2	OK	41.727	11.2317	-1.89341	-2.88826	0.0078	0.838393	no	1323880633	-	882645518	441235115	110332231	330902884
SNX16	SNX16	SNX16	chr8	82711817	82754521	q1	q2	OK	6.67393	1.27738	-2.38535	-2.00986	0.0684	0.96035	no	744517029	-	413667000	330850029	-	330850029
ZFAND1	ZFAND1	ZFAND1	chr8	82613565	82633539	q1	q2	OK	55.8603	37.7383	-0.565794	-0.61639	0.5137	0.96035	no	1652430637	-	1239331040	330457916	-	330457916
IMPA1	IMPA1	IMPA1	chr8	82569150	82598589	q1	q2	OK	16.6482	10.745	-0.631707	-0.876838	0.37685	0.96035	no	990980848	-	660696897	330283951	-	330283951
DGKE	DGKE	DGKE	chr17	54911459	54946036	q1	q2	NOTEST	0.213397	0	#NAME?	0	1	1	no	329653514	-	-	329653514	-	329653514
SCRN1	SCRN1	SCRN1	chr7	29959718	30029905	q1	q2	OK	53.2154	44.5664	-0.255889	-0.489623	0.6147	0.965558	no	929772282	-	600190044	329582238	-	329582238
ZBTB24	ZBTB24	ZBTB24	chr6	109765265	109804440	q1	q2	OK	14.4992	3.20089	-2.17943	-1.54021	0.09185	0.96035	no	658738742	-	329382624	329356118	-	329356118
AGO3	AGO3	AGO3	chr1	36396682	36522063	q1	q2	NOTEST	1.10155	0.389669	-1.49922	0	1	1	no	1130419737	-	801675880	328743857	-	328743857
DPP8	DPP8	DPP8	chr15	65737997	65810035	q1	q2	OK	6.77204	3.28793	-1.04241	-1.22806	0.2113	0.96035	no	1578479295	131616902	986632284	591847011	131542639	328687470
NAF1	NAF1	NAF1	chr4	164047859	164088073	q1	q2	OK	18.8168	13.02	-0.531292	-0.666575	0.48615	0.96035	no	3445243053	-	2789033662	656209391	328111605	328097786
PRPF38B	PRPF38B	PRPF38B	chr1	109234931	109244422	q1	q2	OK	40.6641	31.307	-0.377271	-0.665348	0.4829	0.96035	no	546201265	-	109236498	436964767	109241287	327723480
SSH1	SSH1	SSH1	chr12	109176465	109251359	q1	q2	OK	11.3429	12.3398	0.12153	0.184824	0.84305	0.982679	no	1965643247	-	1201326255	764316992	436781513	327535479
FOXO3	FOXO3	FOXO3	chr6	108881025	109005971	q1	q2	OK	5.3557	3.08909	-0.793892	-1.04346	0.28315	0.96035	no	4357577738	-	4030562498	327015240	-	327015240
VPS35	VPS35	VPS35	chr16	46693588	46723144	q1	q2	OK	71.4986	38.2735	-0.901569	-1.6338	0.1056	0.96035	no	513708727	-	93432571	420276156	93420968	326855188
SULT1C2	SULT1C2	SULT1C2	chr2	108905094	108926371	q1	q2	OK	1.66291	1.68424	0.0183797	0.0123673	0.98675	0.995286	no	653531315	-	326755173	326776142	-	326776142
ACSL4	ACSL4	ACSL4	chrX	108884563	108976621	q1	q2	OK	37.263	15.8004	-1.23778	-2.12146	0.0344	0.96035	no	3159140039	-	2614681270	435577002	108917678	326659324
RAB1A	RAB1A	RAB1A	chr2	65283494	65357435	q1	q2	OK	85.4832	66.1479	-0.369947	-0.671684	0.4878	0.96035	no	1567705885	-	783976143	326573320	-	326573320
LACE1	LACE1	LACE1	chr6	108616097	108844251	q1	q2	OK	2.23255	2.24574	0.00849607	0.00588498	0.98595	0.995286	no	3587933333	-	3261396893	326536440	-	326536440
IFIH1	IFIH1	IFIH1	chr2	163123588	163175218	q1	q2	OK	7.60601	7.05106	-0.109301	-0.140585	0.88345	0.987201	no	652632610	-	326298716	326333894	-	326333894
RPS23	RPS23	RPS23	chr5	81569138	81574235	q1	q2	OK	821.939	1123.88	0.451385	0.869783	0.3831	0.96035	no	326282500	-	-	326282500	-	326282500
PRKAA1	PRKAA1	PRKAA1	chr5	40759480	40798297	q1	q2	OK	31.8176	11.7519	-1.43693	-2.37927	0.01645	0.96035	no	1223170941	-	734021786	448386279	122295926	326090353
CCNG1	CCNG1	CCNG1	chr5	162864576	162872022	q1	q2	OK	29.1036	12.7466	-1.19109	-1.68451	0.0922	0.96035	no	488612376	-	-	488612376	162869457	325742919
GNS	GNS	GNS	chr12	65107221	65153226	q1	q2	OK	55.3949	53.4316	-0.0520593	-0.101116	0.913	0.988122	no	911716578	-	521056776	455793086	130248749	325544337
CMTM6	CMTM6	CMTM6	chr3	32522803	32544403	q1	q2	OK	55.9452	25.3047	-1.14461	-1.97822	0.0503	0.96035	no	487917136	-	162676484	325240652	-	325240652
RBFOX2	RBFOX2	RBFOX2	chr22	36134782	36424585	q1	q2	OK	17.9069	16.215	-0.143186	-0.247539	0.8014	0.97938	no	5002822034	-	4605220097	397601937	72367511	325234426
ZBTB1	ZBTB1	ZBTB1	chr14	64319682	65007086	q1	q2	OK	27.543	9.23981	-1.57575	-1.70602	0.0965	0.96035	no	1104818556	-	779854636	324963920	-	324963920
SGTB	SGTB	SGTB	chr5	64920557	65017941	q1	q2	OK	3.55913	2.92739	-0.281912	-0.279913	0.77995	0.97701	no	1039764711	-	714941837	324822874	-	324822874
KIAA1524	KIAA1524	KIAA1524	chr3	108268717	108413693	q1	q2	OK	21.9332	5.67322	-1.95088	-2.57428	0.01375	0.96035	no	2382288486	-	1949182711	433105775	108298243	324807532
SEC63	SEC63	SEC63	chr6	108188959	108279482	q1	q2	OK	14.2264	9.74004	-0.546571	-0.876366	0.3777	0.96035	no	1948243456	-	1515392322	432851134	108279169	324571965
DDX52	DDX52	DDX52	chr17	35969789	36003493	q1	q2	OK	19.5098	14.2333	-0.454929	-0.775457	0.41975	0.96035	no	467744734	-	143994559	323750175	-	323750175
PCBP2	PCBP2	PCBP2	chr12	53845885	53893444	q1	q2	OK	41.1966	51.4706	0.321223	0.53849	0.5856	0.965558	no	2262120328	-	1723442958	484816185	161570558	323245627
ROR1	ROR1	ROR1	chr1	64239689	64647179	q1	q2	OK	4.6818	1.95622	-1.259	-1.45094	0.1315	0.96035	no	7731494198	-	7214329285	517164913	193933340	323231573
BEND3	BEND3	BEND3	chr6	107386384	107435636	q1	q2	OK	1.37147	2.05746	0.585138	0.612095	0.53475	0.96035	no	751754976	-	322201505	429553471	107391034	322162437
VSIG1	VSIG1	VSIG1	chrX	107288199	107322414	q1	q2	NOTEST	0.293724	0.779248	1.40762	0	1	1	no	536580820	-	214615926	321964894	-	321964894
NMD3	NMD3	NMD3	chr3	160939098	160969795	q1	q2	OK	34.7897	14.0894	-1.30405	-1.9624	0.051	0.96035	no	1287672854	-	965734654	321938200	-	321938200
F11R	F11R	F11R	chr1	160965000	160991133	q1	q2	OK	6.72137	6.47809	-0.0531864	-0.0697967	0.9454	0.991132	no	482935554	-	-	321934570	-	321934570
RIC8B	RIC8B	RIC8B	chr12	106751435	107283094	q1	q2	OK	4.42663	4.24451	-0.0606095	-0.0709021	0.94245	0.991132	no	4074825577	-	3752982446	321843131	-	321843131
BCAP29	BCAP29	BCAP29	chr7	107220421	107263762	q1	q2	OK	7.36835	2.67413	-1.46227	-1.84141	0.0598	0.96035	no	3110123489	-	2037559477	536237490	214455797	321781693
SLC22A3	SLC22A3	SLC22A3	chr6	160769404	160873611	q1	q2	OK	4.13529	3.74785	-0.141926	-0.146312	0.8819	0.987201	no	4824711583	-	4502963980	321747603	-	321747603
B3GALNT1	B3GALNT1	B3GALNT1	chr3	160801670	160823160	q1	q2	OK	19.9507	16.7532	-0.252006	-0.375622	0.70915	0.971862	no	1608088392	-	964876059	482408778	160803838	321604940
PPM1L	PPM1L	PPM1L	chr3	160473995	160788817	q1	q2	NOTEST	0.219162	0.218028	-0.00748485	0	1	1	no	3533820067	-	3212233076	321586991	-	321586991
EFNB2	EFNB2	EFNB2	chr13	107142078	107187388	q1	q2	OK	20.0411	18.3824	-0.124632	-0.203753	0.8411	0.982438	no	1714587071	-	1393157661	321429410	-	321429410
CSTF2T	CSTF2T	CSTF2T	chr10	52750910	54073888	q1	q2	OK	23.4558	13.3861	-0.809212	-1.25241	0.19865	0.96035	no	374196057	-	-	374196057	53457903	320738154
PRPS1	PRPS1	PRPS1	chrX	106871653	106894256	q1	q2	OK	25.4877	32.4505	0.348441	0.523886	0.5999	0.965558	no	534465099	-	106890659	320681176	-	320681176
NCSTN	NCSTN	NCSTN	chr1	160258376	160328742	q1	q2	OK	17.4856	17.8147	0.0269055	0.0237766	0.9787	0.994348	no	961947091	-	641290303	320656788	-	320656788
COPA	COPA	COPA	chr1	160258376	160328742	q1	q2	OK	21.1391	22.7912	0.108566	0.169765	0.86045	0.984337	no	2564590198	-	2244071604	320518594	-	320518594
ACAT2	ACAT2	ACAT2	chr6	160181290	160210735	q1	q2	OK	51.6454	62.9762	0.286166	0.177324	0.8481	0.983367	no	320399863	-	-	320399863	-	320399863
SLU7	SLU7	SLU7	chr5	159828647	159846168	q1	q2	OK	27.2701	22.2106	-0.296072	-0.484422	0.62315	0.965558	no	1278695723	-	639359607	639336116	319676900	319659216
STXBP4	STXBP4	STXBP4	chr17	53046125	53241449	q1	q2	OK	2.03207	0.140084	-3.85858	-2.3768	0.0734	0.96035	no	1860495785	-	1541053782	319442003	-	319442003
GNAI1	GNAI1	GNAI1	chr7	79764139	79848725	q1	q2	OK	27.6882	16.8703	-0.71479	-1.1252	0.23685	0.96035	no	3431717420	-	3112326542	319390878	-	319390878
CCNJL	CCNJL	CCNJL	chr5	159678658	159766599	q1	q2	OK	16.0967	22.8239	0.503778	0.762601	0.44765	0.96035	no	4951070504	-	4631712410	319358094	-	319358094
PWWP2A	PWWP2A	PWWP2A	chr5	159502891	159546452	q1	q2	OK	8.5127	7.12039	-0.257659	-0.328079	0.7382	0.97341	no	2711878436	-	1914295667	797582769	478558968	319023801
RBM41	RBM41	RBM41	chrX	106305117	106362057	q1	q2	OK	7.59169	8.42583	0.150398	0.183219	0.8496	0.983651	no	2658301932	-	2339376120	318925812	-	318925812
ZC2HC1A	ZC2HC1A	ZC2HC1A	chr8	79578281	79631997	q1	q2	OK	1.04084	1.57796	0.600317	0.458648	0.63365	0.965918	no	557340135	-	238818595	318521540	-	318521540
EZR	EZR	EZR	chr6	159186772	159243272	q1	q2	OK	246.054	317.582	0.368152	0.749553	0.4402	0.96035	no	4139583651	-	3662003012	477580639	159206410	318374229
COX11	COX11	COX11	chr17	52978051	53046064	q1	q2	OK	67.0895	69.7703	0.0565271	0.071195	0.93975	0.991132	no	954644418	-	-	318237413	-	318237413
VPS36	VPS36	VPS36	chr13	52986736	53024813	q1	q2	OK	9.12571	5.35498	-0.769055	-0.988043	0.31195	0.96035	no	847948987	-	477020946	370928041	53000180	317927861
TGFBRAP1	TGFBRAP1	TGFBRAP1	chr2	105880846	105946171	q1	q2	OK	9.59474	7.40327	-0.374081	-0.552474	0.56925	0.965558	no	1800374810	-	1376838402	423536408	105890059	317646349
GTF2H5	GTF2H5	GTF2H5	chr6	158589378	158620376	q1	q2	OK	2.81933	3.78369	0.424442	0.538648	0.5906	0.965558	no	1110239172	-	793006291	317232881	-	317232881
ICK	ICK	ICK	chr6	52866097	52926600	q1	q2	OK	9.10876	3.97166	-1.19751	-1.65095	0.08665	0.96035	no	1110635216	-	581916211	528719005	211510271	317208734
RNF145	RNF145	RNF145	chr5	158584416	158637061	q1	q2	OK	58.3037	42.2121	-0.46593	-0.851088	0.38525	0.96035	no	2379122063	-	1903356144	475765919	158596717	317169202
ESYT2	ESYT2	ESYT2	chr7	158523688	158622319	q1	q2	OK	23.735	18.674	-0.345982	-0.601973	0.54005	0.96035	no	3171158175	-	2854107128	317051047	-	317051047
GFM1	GFM1	GFM1	chr3	158362316	158410360	q1	q2	OK	10.1903	4.17895	-1.28599	-1.36286	0.1548	0.96035	no	2217499892	-	1742317463	475182429	158363488	316818941
SNX9	SNX9	SNX9	chr6	158244202	158366109	q1	q2	OK	11.8154	9.3606	-0.335991	-0.485494	0.6193	0.965558	no	2849484401	-	2532755819	316728582	-	316728582
KIAA1033	KIAA1033	KIAA1033	chr12	105501491	105562912	q1	q2	OK	9.75067	5.29215	-0.881647	-1.24774	0.21235	0.96035	no	3165938968	-	2638198398	527740570	211054453	316686117
CFL2	CFL2	CFL2	chr14	35179587	35184029	q1	q2	OK	25.2979	24.586	-0.0411806	-0.0660498	0.9436	0.991132	no	351810241	-	-	351810241	35182126	316628115
CDC27	CDC27	CDC27	chr17	45195062	45266678	q1	q2	OK	28.9195	16.4924	-0.810247	-1.38978	0.1609	0.96035	no	2261540094	-	1764246563	497293531	180920073	316373458
RFK	RFK	RFK	chr9	79000432	79009444	q1	q2	OK	31.9573	12.4659	-1.35816	-1.9618	0.05355	0.96035	no	395006619	-	-	395006619	79002369	316004250
ATXN7L1	ATXN7L1	ATXN7L1	chr7	105245220	105517031	q1	q2	OK	2.05664	1.4692	-0.485253	-0.357776	0.70075	0.970173	no	5903537077	-	5587795940	315741137	-	315741137
SLC41A2	SLC41A2	SLC41A2	chr12	105197274	105322472	q1	q2	OK	3.86821	0.618263	-2.64537	-1.79646	0.1349	0.96035	no	3157203453	-	2736371161	420832292	105238343	315593949
IREB2	IREB2	IREB2	chr15	78730517	78793798	q1	q2	OK	7.31231	5.07587	-0.526671	-0.725251	0.45865	0.96035	no	1654116532	-	1338945086	315171446	-	315171446
LSM11	LSM11	LSM11	chr5	157170702	157187717	q1	q2	NOTEST	1.12247	1.05714	-0.0865113	0	1	1	no	314368662	-	-	314368662	-	314368662
ITGA2	ITGA2	ITGA2	chr5	52285155	52390609	q1	q2	OK	29.5435	15.2148	-0.957364	-1.74239	0.0744	0.96035	no	1675154049	-	1308455568	366698481	52374693	314323788
ARHGEF11	ARHGEF11	ARHGEF11	chr1	156904631	157015162	q1	q2	OK	6.60324	6.50447	-0.0217444	-0.0316183	0.97415	0.994348	no	4394929819	157014636	3767155975	627773844	156948045	313811163
WDR82	WDR82	WDR82	chr3	52288437	52312659	q1	q2	OK	43.1353	37.8356	-0.189124	-0.342626	0.7263	0.972688	no	522964800	-	209221934	313742866	-	313742866
CTDSPL2	CTDSPL2	CTDSPL2	chr15	44719578	44819429	q1	q2	OK	7.13726	1.84573	-1.95118	-2.21024	0.0328	0.96035	no	1253944488	-	940209284	313735204	-	313735204
SOS1	SOS1	SOS1	chr2	39208689	39347604	q1	q2	OK	4.77119	2.71383	-0.81402	-1.05958	0.29735	0.96035	no	2512880321	-	2002987311	509893010	196207231	313685779
ARL3	ARL3	ARL3	chr10	104433483	104474190	q1	q2	OK	14.3494	17.6333	0.297317	0.456738	0.64205	0.967991	no	417768964	-	104462226	313306738	-	313306738
FRMD6	FRMD6	FRMD6	chr14	51921229	52197444	q1	q2	OK	53.5532	29.1735	-0.876313	-1.51199	0.12865	0.96035	no	6200439439	-	5782889218	417550221	104376702	313173519
SUFU	SUFU	SUFU	chr10	104263718	104393214	q1	q2	OK	1.43417	2.768	0.948628	0.882525	0.3677	0.96035	no	2086497156	-	1773323829	313173327	-	313173327
IQGAP3	IQGAP3	IQGAP3	chr1	156495196	156542396	q1	q2	OK	7.57938	9.20096	0.279703	0.413426	0.6684	0.967994	no	1408605236	-	782603417	626001819	313010507	312991312
PELO	PELO	PELO	chr5	52083773	52249485	q1	q2	OK	37.9221	60.4963	0.673806	1.17307	0.23755	0.96035	no	312591753	-	-	312591753	-	312591753
TMED4	TMED4	TMED4	chr7	44617493	44621894	q1	q2	OK	42.3421	49.8887	0.236618	0.383772	0.69315	0.969976	no	356947596	-	44620648	312326948	-	312326948
LMNA	LMNA	LMNA	chr1	156052336	156109880	q1	q2	OK	420.601	580.685	0.465304	0.936993	0.33945	0.96035	no	2185416290	-	1873197953	312218337	-	312218337
NOLC1	NOLC1	NOLC1	chr10	103911932	103923628	q1	q2	OK	74.4888	58.846	-0.340078	-0.639658	0.5156	0.96035	no	311767523	-	-	311767523	-	311767523
PDGFD	PDGFD	PDGFD	chr11	103777913	104035027	q1	q2	OK	2.05854	0.761035	-1.43559	-1.13221	0.23415	0.96035	no	2597997829	-	2286659594	311338235	-	311338235
PPM1B	PPM1B	PPM1B	chr2	44395941	44461742	q1	q2	OK	18.5155	14.236	-0.379192	-0.540609	0.57775	0.965558	no	1244297465	-	933075158	311222307	-	311222307
LHFPL2	LHFPL2	LHFPL2	chr5	77781037	77944648	q1	q2	OK	5.89138	3.09305	-0.929577	-1.12079	0.26885	0.96035	no	1556920147	-	1167837063	311130979	-	311130979
C6orf106	C6orf106	C6orf106	chr6	34555056	34664627	q1	q2	OK	22.2392	27.4012	0.301135	0.508902	0.60195	0.965558	no	933783708	-	622772740	311010968	-	311010968
KLF10	KLF10	KLF10	chr8	103661004	103668130	q1	q2	OK	94.9989	109.936	0.210679	0.407969	0.67845	0.967994	no	310984778	-	-	310984778	-	310984778
CDC5L	CDC5L	CDC5L	chr6	44355250	44418161	q1	q2	OK	12.5655	12.1126	-0.0529679	-0.0857418	0.9297	0.989751	no	1198646304	-	710211564	532792822	221884320	310908502
C9orf41	C9orf41	C9orf41	chr9	77567880	77643310	q1	q2	OK	7.19261	4.63667	-0.633426	-0.65238	0.5165	0.96035	no	1397040269	-	1086652835	310387434	-	310387434
TRAF3	TRAF3	TRAF3	chr14	103243815	103377837	q1	q2	OK	6.04278	7.86758	0.380707	0.575569	0.561	0.964645	no	2995762987	-	2685640134	310122853	-	310122853
MFSD9	MFSD9	MFSD9	chr2	103333665	103353337	q1	q2	OK	2.35077	2.66048	0.178553	0.155677	0.88145	0.987201	no	413344459	-	103345376	309999083	-	309999083
PYGO2	PYGO2	PYGO2	chr1	154929501	154934258	q1	q2	OK	17.7805	19.0632	0.100497	0.150538	0.87765	0.986466	no	619724726	-	-	619724726	309864043	309860683
NCOA4	NCOA4	NCOA4	chr10	51371378	51734610	q1	q2	OK	50.9605	38.5114	-0.404094	-0.630186	0.5229	0.96035	no	773731602	-	309438160	464293442	154753136	309540306
VBP1	VBP1	VBP1	chrX	154425283	154468122	q1	q2	OK	39.0981	28.2645	-0.468107	-0.680985	0.4848	0.96035	no	1235691778	-	926757309	308934469	-	308934469
IL6R	IL6R	IL6R	chr1	154377668	154441926	q1	q2	OK	1.86772	2.66072	0.510542	0.513245	0.60585	0.965558	no	772112389	-	463233420	308878969	-	308878969
CSRNP2	CSRNP2	CSRNP2	chr12	51454987	51477454	q1	q2	OK	7.37823	9.39507	0.348629	0.47357	0.6213	0.965558	no	514592218	-	102939896	360194784	51457658	308737126
BRCC3	BRCC3	BRCC3	chrX	154299694	154351349	q1	q2	OK	7.41517	3.84006	-0.949351	-1.00595	0.3129	0.96035	no	3086628764	-	2777928228	308700536	-	308700536
IRGQ	IRGQ	IRGQ	chr19	44088518	44100287	q1	q2	OK	1.85245	2.27614	0.297152	0.357415	0.71475	0.971862	no	308653106	-	-	308653106	-	308653106
DIMT1	DIMT1	DIMT1	chr5	61684350	61699728	q1	q2	OK	43.4291	45.0918	0.0542048	0.0821248	0.9343	0.989964	no	678556831	-	308446372	370110459	61689811	308420648
C1orf43	C1orf43	C1orf43	chr1	154179176	154243986	q1	q2	OK	171.084	221.234	0.37087	0.618652	0.5479	0.961608	no	925094312	-	308375374	616718938	308360163	308358775
ERP44	ERP44	ERP44	chr9	102741462	102861334	q1	q2	OK	13.8742	11.627	-0.254919	-0.390405	0.7012	0.970427	no	1850402581	-	1439357323	411045258	102814790	308230468
SLC39A1	SLC39A1	SLC39A1	chr1	153931574	153950451	q1	q2	OK	123.669	149.381	0.272511	0.415434	0.67285	0.967994	no	615733634	-	153937123	461796511	153932672	307863839
FADS1	FADS1	FADS1	chr11	61567096	61634826	q1	q2	OK	67.6005	60.6082	-0.157522	-0.28967	0.7629	0.974184	no	307844421	-	-	307844421	-	307844421
SAP30L	SAP30L	SAP30L	chr5	153825516	153840613	q1	q2	OK	6.62942	10.0342	0.597971	0.886951	0.3663	0.96035	no	615337963	-	307664209	307673754	-	307673754
ARFIP1	ARFIP1	ARFIP1	chr4	153701088	153833063	q1	q2	OK	14.226	8.1827	-0.797886	-1.03545	0.2829	0.96035	no	4613457288	-	3844285495	307664410	-	307664410
TGFBR2	TGFBR2	TGFBR2	chr3	30647993	30735633	q1	q2	OK	57.5803	35.7275	-0.688538	-1.27846	0.198	0.96035	no	1565597682	-	1258255434	307342248	-	307342248
SNAPIN	SNAPIN	SNAPIN	chr1	153631129	153643504	q1	q2	OK	42.919	65.2989	0.605442	0.339019	0.73575	0.97341	no	307268225	-	-	307268225	-	307268225
ARL6IP6	ARL6IP6	ARL6IP6	chr2	153574406	153617767	q1	q2	OK	8.84084	3.08993	-1.51661	-1.64419	0.0958	0.96035	no	3072002807	-	2611152464	460850343	153616300	307234043
TRMT5	TRMT5	TRMT5	chr14	61438166	61447797	q1	q2	OK	18.14	15.9399	-0.186533	-0.307575	0.7606	0.974184	no	552975753	-	122888675	430087078	122888760	307198318
PPP2R5C	PPP2R5C	PPP2R5C	chr14	102228134	102394328	q1	q2	OK	18.9176	11.1505	-0.762619	-0.958228	0.34095	0.96035	no	4092721154	-	3785541661	307179493	-	307179493
NIN	NIN	NIN	chr14	51186480	51297839	q1	q2	OK	11.5921	4.86731	-1.25194	-1.90182	0.04795	0.96035	no	1383364835	-	1076225292	307139543	-	307139543
PAM	PAM	PAM	chr5	102201526	102366808	q1	q2	OK	10.7839	6.35694	-0.762479	-1.08345	0.26955	0.96035	no	11549786928	-	5318681250	307095772	-	307095772
BBS10	BBS10	BBS10	chr12	76738265	76742222	q1	q2	OK	8.56623	3.78804	-1.17721	-1.40821	0.16285	0.96035	no	613916001	-	-	613916001	306961132	306954869
ACER3	ACER3	ACER3	chr11	76571916	76737841	q1	q2	OK	5.15627	0.89604	-2.52469	-2.5239	0.02315	0.96035	no	2529919766	-	2146256791	383662975	76727813	306935162
DCAF12	DCAF12	DCAF12	chr9	34086380	34126771	q1	q2	OK	13.8171	8.51052	-0.699136	-0.972883	0.32605	0.96035	no	545512158	-	170542082	409077644	102289451	306788193
CYP1B1	CYP1B1	CYP1B1	chr2	38294745	38303323	q1	q2	OK	96.2644	41.5152	-1.21336	-2.39409	0.0201	0.96035	no	421271605	-	38298454	382973151	76599540	306373611
ORAI2	ORAI2	ORAI2	chr7	102073976	102105321	q1	q2	OK	3.13435	1.6725	-0.906157	-0.877079	0.36385	0.96035	no	510436455	-	204159187	306277268	-	306277268
BHLHB9	BHLHB9	BHLHB9	chrX	101975641	102007369	q1	q2	OK	1.39281	2.37189	0.768041	0.695692	0.45655	0.96035	no	713988951	-	203959603	510029348	204010592	306018756
ALG2	ALG2	ALG2	chr9	101978706	101984246	q1	q2	OK	22.0011	29.5482	0.425496	0.660867	0.5022	0.96035	no	509900388	-	-	407921070	101980862	305940208
THAP6	THAP6	THAP6	chr4	76439653	76455236	q1	q2	OK	4.05898	1.40737	-1.52812	-1.24909	0.2303	0.96035	no	688059098	-	382243510	305815588	-	305815588
SIX1	SIX1	SIX1	chr14	61111416	61116155	q1	q2	OK	20.5656	14.9155	-0.463419	-0.669173	0.4962	0.96035	no	366673029	-	-	366673029	61113267	305559762
CACNB4	CACNB4	CACNB4	chr2	152689285	152955593	q1	q2	NOTEST	0.273482	0	#NAME?	0	1	1	no	3668282579	-	3362897282	305385297	-	305385297
UBE2R2	UBE2R2	UBE2R2	chr9	33817181	33920401	q1	q2	OK	14.8246	16.9148	0.190299	0.298392	0.765	0.974234	no	1795580663	-	1456423331	339157332	33886903	305270429
WHSC1L1	WHSC1L1	WHSC1L1	chr8	38132560	38239790	q1	q2	OK	11.3305	5.81108	-0.96334	-1.29657	0.19345	0.96035	no	1298089831	-	916500803	381589028	76410845	305178183
KDSR	KDSR	KDSR	chr18	60994970	61034506	q1	q2	OK	12.6849	10.0581	-0.334744	-0.511276	0.60095	0.965558	no	549039267	-	244052731	304986536	-	304986536
F2RL1	F2RL1	F2RL1	chr5	76114832	76131140	q1	q2	OK	171.488	162.977	-0.0734422	-0.148569	0.8726	0.986221	no	1294098402	-	837317589	456780813	152258356	304522457
COX15	COX15	COX15	chr10	101419262	101515894	q1	q2	OK	4.90779	9.02303	0.878539	1.13902	0.22695	0.96035	no	913293765	-	507399453	405894312	101473219	304421093
ENTPD7	ENTPD7	ENTPD7	chr10	101419262	101515894	q1	q2	OK	1.89429	1.07399	-0.818683	-0.491131	0.60515	0.965558	no	710156579	-	405761431	304395148	-	304395148
KRAS	KRAS	KRAS	chr12	25348149	25403865	q1	q2	OK	14.8522	4.56487	-1.70203	-2.39092	0.0179	0.96035	no	608968460	-	304614987	329716309	25380178	304336131
RBM43	RBM43	RBM43	chr2	152104727	152118389	q1	q2	NOTEST	0.816327	0.666478	-0.292592	0	1	1	no	304212076	-	-	304212076	-	304212076
F2R	F2R	F2R	chr5	76011867	76031595	q1	q2	OK	21.1383	8.17586	-1.37042	-1.98159	0.05185	0.96035	no	608209633	-	152029333	380150972	76029058	304121914
RORA	RORA	RORA	chr15	60771376	61521502	q1	q2	NOTEST	0.728662	0.28727	-1.34285	0	1	1	no	7778164946	-	7474240658	303924288	-	303924288
SNX33	SNX33	SNX33	chr15	75941347	75950968	q1	q2	OK	8.96259	10.3174	0.203089	0.266334	0.78695	0.97701	no	379749991	-	-	379749991	75941756	303808235
GLIPR1	GLIPR1	GLIPR1	chr12	75874512	75905418	q1	q2	OK	24.2854	10.8511	-1.16224	-1.32268	0.1631	0.96035	no	379470718	-	75892458	303578260	-	303578260
AP3M1	AP3M1	AP3M1	chr10	75880014	75910826	q1	q2	OK	13.4073	9.05382	-0.566424	-0.857539	0.3849	0.96035	no	834832409	-	531304704	303527705	-	303527705
UBL3	UBL3	UBL3	chr13	30338544	30424820	q1	q2	OK	8.71835	6.00715	-0.537373	-0.719009	0.4574	0.96035	no	880406144	-	577006435	303399709	-	303399709
CCDC86	CCDC86	CCDC86	chr11	60609428	60623444	q1	q2	OK	112.459	165.644	0.558693	1.07557	0.2619	0.96035	no	424317917	-	60616679	363701238	60609824	303091414
RND3	RND3	RND3	chr2	151324706	151344209	q1	q2	OK	61.8093	29.9882	-1.04343	-1.79416	0.0687	0.96035	no	1513315586	-	908010939	453978136	151326645	302651491
RPRD1A	RPRD1A	RPRD1A	chr18	33569786	33647557	q1	q2	OK	20.1187	10.1736	-0.983701	-1.31352	0.17415	0.96035	no	1108879221	-	806736314	302142907	-	302142907
SPARC	SPARC	SPARC	chr5	151040656	151067468	q1	q2	OK	23.2086	23.5959	0.0238723	0.0386742	0.9676	0.993741	no	302083771	-	-	302083771	-	302083771
CLIC4	CLIC4	CLIC4	chr1	25071759	25170815	q1	q2	OK	87.059	39.9454	-1.12396	-2.15305	0.0368	0.96035	no	754234571	-	427036724	327197847	25167286	302030561
2022-09-09	2022-09-09	2022-09-09	chr17	75277491	75496678	q1	q2	OK	140.951	169.883	0.269348	0.532898	0.58135	0.965558	no	5502278793	150599765	4823232702	679046091	226465086	301981240
TTPAL	TTPAL	TTPAL	chr20	43104525	43123244	q1	q2	OK	5.99211	8.8857	0.568421	0.816588	0.4105	0.96035	no	388065173	-	86215049	301850124	-	301850124
ABCF2	ABCF2	ABCF2	chr7	150904922	150924460	q1	q2	OK	46.9081	61.3412	0.387021	0.667404	0.47945	0.96035	no	452743643	-	-	452743643	150921950	301821693
SASS6	SASS6	SASS6	chr1	100549100	100598651	q1	q2	OK	3.88766	0.384118	-3.33928	-2.29148	0.0806	0.96035	no	1307316204	-	1005665443	301650761	-	301650761
HIAT1	HIAT1	HIAT1	chr1	100503788	100548929	q1	q2	OK	13.3557	14.4612	0.114723	0.153958	0.87815	0.986466	no	1407370363	-	1005178469	402191894	100546136	301645758
ABCB8	ABCB8	ABCB8	chr7	150725508	150744869	q1	q2	OK	3.9557	2.61285	-0.598311	-0.674042	0.4792	0.96035	no	602950593	-	301464041	301486552	-	301486552
SLC35A3	SLC35A3	SLC35A3	chr1	100435344	100492534	q1	q2	OK	1.50004	1.24802	-0.265353	-0.236276	0.81055	0.980848	no	1808464036	-	1004569747	401930942	100464922	301466020
CTSS	CTSS	CTSS	chr1	150702671	150738433	q1	q2	OK	8.15206	4.95779	-0.717469	-0.891673	0.3752	0.96035	no	301406827	-	-	301406827	-	301406827
MMADHC	MMADHC	MMADHC	chr2	150426146	150704748	q1	q2	OK	151.321	100.02	-0.597328	-1.05522	0.2903	0.96035	no	1504314628	-	1203462070	300852558	-	300852558
PCMT1	PCMT1	PCMT1	chr6	150070830	150132557	q1	q2	OK	90.9246	78.5894	-0.210336	-0.330689	0.73345	0.97341	no	2701961660	-	2251604781	450356879	150092395	300264484
MAK16	MAK16	MAK16	chr8	33342684	33370703	q1	q2	OK	12.0301	7.41296	-0.698531	-0.781527	0.418	0.96035	no	333560095	-	33347719	300212376	-	300212376
TBC1D23	TBC1D23	TBC1D23	chr3	99979660	100044096	q1	q2	OK	7.11297	4.19406	-0.762105	-0.873537	0.37525	0.96035	no	2000370174	-	1600238636	500133968	200005056	300128912
MEPCE	MEPCE	MEPCE	chr7	99998494	100031749	q1	q2	OK	28.2072	26.3295	-0.0993823	-0.152515	0.881	0.987201	no	600176995	-	100026633	500150362	200055996	300094366
METAP1	METAP1	METAP1	chr4	99916787	99983960	q1	q2	OK	17.1628	16.8495	-0.0265776	-0.0384663	0.9685	0.993741	no	1399418917	-	999508704	399910213	99960558	299949655
MTMR1	MTMR1	MTMR1	chrX	149861836	149933576	q1	q2	OK	12.8758	6.34509	-1.02095	-1.26558	0.1699	0.96035	no	2398430232	-	2098565281	449764875	149899924	299864951
EDC3	EDC3	EDC3	chr15	74922898	74988386	q1	q2	OK	10.9784	18.5315	0.755321	1.08383	0.28175	0.96035	no	824251403	-	449628278	374623125	74927813	299695312
GTF2A2	GTF2A2	GTF2A2	chr15	59930260	59949737	q1	q2	OK	88.9863	84.7469	-0.0704232	-0.122045	0.9057	0.988122	no	539400995	-	239747304	299653691	-	299653691
NIPA1	NIPA1	NIPA1	chr15	23043278	23086843	q1	q2	OK	11.5149	5.45695	-1.07733	-1.59068	0.1071	0.96035	no	391843409	-	92241579	299601830	-	299601830
POLK	POLK	POLK	chr5	74666927	74895646	q1	q2	OK	6.43522	1.62183	-1.98837	-1.26715	0.2257	0.96035	no	2320809535	-	1946338604	374470931	74892304	299578627
ECD	ECD	ECD	chr10	74894281	74927853	q1	q2	OK	22.0645	21.0152	-0.0702925	-0.101626	0.9175	0.989508	no	1123610162	-	749119216	374490946	74916145	299574801
SYNM	SYNM	SYNM	chr15	99645285	99675800	q1	q2	OK	8.86391	6.42062	-0.46523	-0.675157	0.4976	0.96035	no	498347017	-	199324743	299022274	-	299022274
JMJD6	JMJD6	JMJD6	chr17	74708913	74722881	q1	q2	OK	74.4624	82.234	0.143222	0.248755	0.7992	0.97938	no	448286637	-	74717865	373568772	74719873	298848899
BRIP1	BRIP1	BRIP1	chr17	59756546	59940920	q1	q2	OK	5.95347	3.79058	-0.651309	-0.903177	0.36565	0.96035	no	4728090592	-	4309767964	418322628	119523964	298798664
FNDC3A	FNDC3A	FNDC3A	chr13	49550047	49783915	q1	q2	OK	7.85435	6.1684	-0.348595	-0.498901	0.627	0.965558	no	2931780571	-	2633083951	348456843	49760223	298696620
FPGT	FPGT	FPGT	chr1	74663895	75010116	q1	q2	OK	1.83249	1.61749	-0.180055	-0.166019	0.8655	0.984503	no	373360493	-	-	373360493	74670788	298689705
COL4A3BP	COL4A3BP	COL4A3BP	chr5	74666927	74895646	q1	q2	OK	8.16569	4.77006	-0.775567	-0.931475	0.3487	0.96035	no	3138559617	74807375	2765079683	373479934	-	298672559
MCU	MCU	MCU	chr10	74451888	74647452	q1	q2	OK	11.0079	7.55843	-0.542384	-0.669587	0.49725	0.96035	no	4919915133	-	4621330483	298584650	-	298584650
PI4K2A	PI4K2A	PI4K2A	chr10	99400442	99436189	q1	q2	OK	15.2449	12.606	-0.274216	-0.416848	0.6721	0.967994	no	994186002	-	596481775	397704227	99400817	298303410
STAU2	STAU2	STAU2	chr8	74332308	74659943	q1	q2	OK	6.91725	2.12531	-1.70253	-1.6592	0.0951	0.96035	no	2756423272	-	2458571220	297852052	-	297852052
COA5	COA5	COA5	chr2	99215785	99224981	q1	q2	OK	17.222	22.6235	0.393569	0.526178	0.58825	0.965558	no	496094300	-	198444978	297649322	-	297649322
ZNF367	ZNF367	ZNF367	chr9	99148224	99180669	q1	q2	OK	15.648	9.61304	-0.702915	-1.00564	0.2965	0.96035	no	991568450	-	694121094	297447356	-	297447356
RNF152	RNF152	RNF152	chr18	59482303	59560304	q1	q2	OK	2.09297	0.26421	-2.98579	-1.50741	0.07975	0.96035	no	714043028	-	416644564	297398464	-	297398464
ACVR2A	ACVR2A	ACVR2A	chr2	148602085	149271044	q1	q2	NOTEST	1.07089	0.123925	-3.11126	0	1	1	no	891872161	-	594499891	297372270	-	297372270
TMEM2	TMEM2	TMEM2	chr9	74298281	74383800	q1	q2	OK	22.4861	12.5387	-0.842649	-1.44079	0.15085	0.96035	no	2750567956	-	2453370830	297197126	-	297197126
KLF12	KLF12	KLF12	chr13	74260148	74708066	q1	q2	OK	1.78988	0.399114	-2.16499	-1.8625	0.1021	0.96035	no	5364454999	-	5067393276	297061723	-	297061723
ARHGAP19	ARHGAP19	ARHGAP19	chr10	98757794	99052430	q1	q2	OK	8.19344	2.84449	-1.5263	-1.90949	0.0612	0.96035	no	890984528	-	495011794	395972734	99019305	296953429
MPP6	MPP6	MPP6	chr7	24612964	24733322	q1	q2	OK	1.99094	1.78783	-0.155239	-0.170847	0.859	0.984337	no	1061463941	-	764710857	296753084	-	296753084
IPO5	IPO5	IPO5	chr13	98605928	98676550	q1	q2	OK	40.7011	28.3026	-0.524132	-0.98272	0.32445	0.96035	no	1874531598	-	789228983	986628556	690603181	296025375
UBTF	UBTF	UBTF	chr17	42282400	42298994	q1	q2	OK	39.0718	45.111	0.207352	0.377792	0.6978	0.970173	no	380562778	-	84579402	295983376	-	295983376
PTPN1	PTPN1	PTPN1	chr20	49126857	49201300	q1	q2	OK	41.4007	47.7614	0.206193	0.369478	0.7032	0.970427	no	1917618770	-	1425654613	491964157	196765725	295198432
KLF5	KLF5	KLF5	chr13	73629113	73651680	q1	q2	OK	14.8587	25.3022	0.767949	1.15606	0.23965	0.96035	no	662810599	-	294570123	368240476	73636749	294603727
SLC10A7	SLC10A7	SLC10A7	chr4	147175132	147443123	q1	q2	NOTEST	0.925062	0.402826	-1.19939	0	1	1	no	3682404684	-	3388051572	294353112	-	294353112
LIMK1	LIMK1	LIMK1	chr7	73498106	73536855	q1	q2	OK	23.0105	21.5316	-0.0958353	-0.151921	0.879	0.986466	no	441206380	-	-	441206380	147061802	294144578
PRKAB2	PRKAB2	PRKAB2	chr1	146626684	146644168	q1	q2	OK	3.62202	3.66264	0.0160897	0.0193536	0.98375	0.994975	no	1026436807	-	439909164	586527643	293268094	293259549
RAB11FIP5	RAB11FIP5	RAB11FIP5	chr2	73300509	73340146	q1	q2	OK	10.094	14.7593	0.548127	0.811576	0.41365	0.96035	no	879730720	-	586523397	293207323	-	293207323
PRKAR2A	PRKAR2A	PRKAR2A	chr3	48788092	48885270	q1	q2	OK	16.103	26.584	0.723231	1.03491	0.29445	0.96035	no	976466561	-	634922539	390337886	97621906	292715980
FAM217B	FAM217B	FAM217B	chr20	58508818	58523702	q1	q2	OK	6.04111	3.55317	-0.765707	-0.883973	0.3521	0.96035	no	526685076	-	-	468164943	175558131	292606812
C8orf33	C8orf33	C8orf33	chr8	146277823	146281416	q1	q2	OK	30.9418	46.343	0.582794	0.957964	0.3486	0.96035	no	292561689	-	-	292561689	-	292561689
ZNF250	ZNF250	ZNF250	chr8	146102335	146126846	q1	q2	OK	1.60075	1.06477	-0.588208	-0.522071	0.6055	0.965558	no	2191424604	-	1899224856	292199748	-	292199748
OTUD4	OTUD4	OTUD4	chr4	146054801	146100832	q1	q2	OK	8.11552	2.38349	-1.76761	-1.6402	0.03165	0.96035	no	1752849954	-	1460735644	292114310	-	292114310
ALDH18A1	ALDH18A1	ALDH18A1	chr10	97365685	97416567	q1	q2	OK	23.5626	33.5133	0.508233	0.842394	0.39195	0.96035	no	779067167	-	486969016	292098151	-	292098151
ZNF251	ZNF251	ZNF251	chr8	145946293	145980970	q1	q2	OK	8.14302	6.8801	-0.243136	-0.293402	0.7666	0.974282	no	1751607880	-	1459714682	291893198	-	291893198
TCERG1	TCERG1	TCERG1	chr5	145826872	145891069	q1	q2	OK	17.3569	9.78368	-0.827058	-1.20614	0.23035	0.96035	no	5105295443	-	4375980996	729314447	437533243	291781204
KCTD20	KCTD20	KCTD20	chr6	36358328	36458920	q1	q2	OK	20.0742	17.7641	-0.17638	-0.299744	0.76075	0.974184	no	765265225	-	437170091	328095134	36437996	291657138
ZADH2	ZADH2	ZADH2	chr18	72907064	72921303	q1	q2	OK	2.72702	1.51819	-0.844977	-0.942917	0.3363	0.96035	no	291645729	-	-	291645729	-	291645729
SRSF10	SRSF10	SRSF10	chr1_gl000191_random	34172	50281	q1	q2	OK	40.6373	27.9518	-0.539861	-0.909041	0.38055	0.96035	no	558830217	-	243007774	315822443	24298347	291524096
PIAS3	PIAS3	PIAS3	chr1	144146810	146467744	q1	q2	OK	9.22289	8.92465	-0.0474228	-0.0164847	0.69395	0.969976	no	727910123	-	291159907	436750216	145578266	291171950
LARS	LARS	LARS	chr5	145492588	145562294	q1	q2	OK	59.4583	33.7582	-0.81664	-1.52834	0.13295	0.96035	no	2910358779	-	2328349683	582009096	291022526	290986570
LRRC59	LRRC59	LRRC59	chr17	48450580	48474914	q1	q2	OK	223.866	258.307	0.206449	0.420953	0.66325	0.967994	no	726945149	-	387719472	339225677	48470142	290755535
KIF5B	KIF5B	KIF5B	chr10	32297937	32345371	q1	q2	OK	74.0075	27.3243	-1.43749	-2.76374	0.0068	0.8004	no	1098667667	-	711035240	355327965	64635576	290692389
ZWINT	ZWINT	ZWINT	chr10	58117198	58121034	q1	q2	OK	119.482	150.279	0.330846	0.603611	0.5389	0.96035	no	290587452	-	-	290587452	-	290587452
CELF6	CELF6	CELF6	chr15	72577067	72612525	q1	q2	NOTEST	0.365657	0	#NAME?	0	1	1	no	725910538	-	363030473	290311238	-	290311238
CDK17	CDK17	CDK17	chr12	96672038	96794366	q1	q2	OK	19.8174	7.0783	-1.48529	-2.11118	0.03875	0.96035	no	3868926792	-	3578907878	290018914	-	290018914
PIP4K2C	PIP4K2C	PIP4K2C	chr12	57984941	57997211	q1	q2	OK	9.37945	10.6253	0.17993	0.237334	0.80835	0.97995	no	405964918	-	57988409	347976509	57994777	289981732
NRBP2	NRBP2	NRBP2	chr8	144915754	144923146	q1	q2	OK	1.32551	1.0551	-0.32917	-0.24849	0.7999	0.97938	no	289832649	-	-	289832649	-	289832649
GTDC1	GTDC1	GTDC1	chr2	144694633	145090101	q1	q2	OK	3.93424	4.80125	0.287326	0.291011	0.7674	0.974282	no	2462422526	-	2173021855	289400671	-	289400671
GAB1	GAB1	GAB1	chr4	144257982	144395718	q1	q2	NOTEST	0.706418	0.428572	-0.720986	0	1	1	no	2020553089	-	1731764710	288788379	-	288788379
PLEKHF2	PLEKHF2	PLEKHF2	chr8	96145948	96168913	q1	q2	OK	8.12867	6.16104	-0.399845	-0.475686	0.6268	0.965558	no	769291657	-	384621827	384669830	96166489	288503341
APOL6	APOL6	APOL6	chr22	36044423	36064456	q1	q2	OK	7.39437	5.67547	-0.381687	-0.589657	0.55145	0.961608	no	324526785	-	36045652	288481133	-	288481133
EXOC5	EXOC5	EXOC5	chr14	57669193	57756797	q1	q2	OK	14.1167	5.98756	-1.23737	-1.8909	0.0581	0.96035	no	692312392	-	288569045	403743347	115374733	288368614
TPK1	TPK1	TPK1	chr7	144149033	144533146	q1	q2	OK	5.54407	2.50515	-1.14605	-1.06813	0.27435	0.96035	no	1587342446	-	1299042974	288299472	-	288299472
SLMO2	SLMO2	SLMO2	chr20	57603732	57617901	q1	q2	OK	61.7537	50.123	-0.301053	-0.262432	0.79725	0.978481	no	345657473	-	-	345657473	57611558	288045915
TP53INP1	TP53INP1	TP53INP1	chr8	95938199	95961615	q1	q2	NOTEST	0.613295	0.0756759	-3.01868	0	1	1	no	383778318	-	95956259	287822059	-	287822059
ARF4	ARF4	ARF4	chr3	57557089	57583215	q1	q2	OK	203.922	189.705	-0.10426	-0.204866	0.8311	0.982127	no	690812184	57582881	345442156	345370028	-	287787147
METAP2	METAP2	METAP2	chr12	95867821	95909613	q1	q2	OK	39.9873	24.3484	-0.715717	-1.21623	0.2222	0.96035	no	1917766720	-	1342367897	575398823	287674150	287724673
THEM6	THEM6	THEM6	chr8	143808620	143818350	q1	q2	OK	12.7982	10.9746	-0.221763	-0.277674	0.7795	0.97701	no	287636238	-	-	287636238	-	287636238
FUCA2	FUCA2	FUCA2	chr6	143815948	143833020	q1	q2	OK	104.396	105.903	0.0206769	0.0398755	0.96925	0.994147	no	2013512080	-	1438243737	575268343	287635566	287632777
2022-09-07	2022-09-07	2022-09-07	chr7	35840595	35946715	q1	q2	OK	27.588	14.1118	-0.967141	-1.5317	0.12175	0.96035	no	1507839750	-	1220306794	287532956	-	287532956
MAML2	MAML2	MAML2	chr11	95709756	96076344	q1	q2	OK	4.1102	0.532167	-2.94926	-2.58432	0.0385	0.96035	no	7769516302	96075191	7290595901	478920401	95713058	287132152
GRSF1	GRSF1	GRSF1	chr4	71681498	71705627	q1	q2	OK	21.4207	12.3693	-0.792247	-1.33394	0.1853	0.96035	no	573532595	71705585	215087875	358444720	-	286739135
RAD54B	RAD54B	RAD54B	chr8	95384187	95487343	q1	q2	OK	8.16893	3.24016	-1.33408	-1.48823	0.1285	0.96035	no	5058264958	-	4676453828	381811130	95479727	286331403
PUM2	PUM2	PUM2	chr2	20448452	20550611	q1	q2	OK	24.8292	13.5751	-0.871074	-1.43555	0.1477	0.96035	no	1782652558	-	1455367658	327284900	40986693	286298207
ZRANB2	ZRANB2	ZRANB2	chr1	71318035	71546972	q1	q2	OK	35.4286	16.9343	-1.06497	-1.61653	0.10695	0.96035	no	1001508332	-	643850559	357657773	71536533	286121240
RGP1	RGP1	RGP1	chr9	35749276	35754274	q1	q2	OK	7.24443	7.4289	0.0362765	0.0380228	0.9659	0.993741	no	286045330	-	-	286045330	-	286045330
U2SURP	U2SURP	U2SURP	chr3	142720371	142779567	q1	q2	OK	8.80163	5.31338	-0.728141	-1.07818	0.2821	0.96035	no	3854329382	-	3283261733	571067649	285515707	285551942
PTGES3	PTGES3	PTGES3	chr12	57057124	57082192	q1	q2	OK	577.39	493.494	-0.226514	-0.468515	0.6235	0.965558	no	1312527239	57082019	970157719	399436273	57066753	285287501
F3	F3	F3	chr1	94994731	95007413	q1	q2	OK	170.501	163.773	-0.058076	-0.114664	0.9097	0.988122	no	1234998687	-	665006120	569992567	285006278	284986289
PLS1	PLS1	PLS1	chr3	142315228	142432505	q1	q2	OK	12.7251	2.12119	-2.58473	-2.89326	0.00755	0.838393	no	1993561703	-	1566295789	427265914	142403207	284862707
TEX261	TEX261	TEX261	chr2	71213067	71222001	q1	q2	OK	25.3273	26.3424	0.0566902	0.0928893	0.92745	0.989725	no	356074091	-	-	356074091	71215776	284858315
THAP10	THAP10	THAP10	chr15	71123862	71342436	q1	q2	OK	5.37714	4.2203	-0.349492	-0.189837	0.85135	0.983651	no	284697958	-	-	284697958	-	284697958
TTC9	TTC9	TTC9	chr14	71108503	71142077	q1	q2	OK	1.30984	1.26777	-0.047094	-0.0410836	0.9683	0.993741	no	284562300	-	-	284562300	-	284562300
FGF1	FGF1	FGF1	chr5	141971742	142077635	q1	q2	OK	1.47953	1.01114	-0.549147	-0.413224	0.61805	0.965558	no	709910426	-	425962728	283947698	-	283947698
PELI2	PELI2	PELI2	chr14	56585092	56768031	q1	q2	NOTEST	1.09571	0.372822	-1.55531	0	1	1	no	1134047870	-	850217053	283830817	-	283830817
KIF11	KIF11	KIF11	chr10	94352824	94415152	q1	q2	OK	13.7313	4.67081	-1.55573	-2.10829	0.04585	0.96035	no	2642697356	-	2265078066	377619290	94376548	283242742
TBC1D9	TBC1D9	TBC1D9	chr4	141541935	141677471	q1	q2	OK	4.39881	0.542985	-3.01813	-2.58202	0.0265	0.96035	no	2124008451	-	1699344772	424663679	141578342	283085337
CHRAC1	CHRAC1	CHRAC1	chr8	141521396	141527252	q1	q2	OK	40.8757	40.0823	-0.0282797	-0.0462268	0.96435	0.993741	no	424576679	-	141523863	283052816	-	283052816
EFCAB14	EFCAB14	EFCAB14	chr1	47139707	47184736	q1	q2	OK	11.7583	11.9601	0.0245467	0.0378927	0.97	0.994147	no	943192539	141552444	518780764	424411775	-	282859331
FUT4	FUT4	FUT4	chr11	94277016	94283064	q1	q2	OK	3.41638	2.10053	-0.701716	-0.807067	0.41865	0.96035	no	282841848	-	-	282841848	-	282841848
MTSS1L	MTSS1L	MTSS1L	chr16	70695106	70719954	q1	q2	OK	28.8303	33.6129	0.221428	0.400179	0.68265	0.967994	no	1131276496	-	777781408	353495088	70708384	282786704
RNF14	RNF14	RNF14	chr5	141346401	141369856	q1	q2	OK	5.68198	7.42549	0.386094	0.490674	0.6174	0.965558	no	848167406	-	565432004	282735402	-	282735402
TGFA	TGFA	TGFA	chr2	70674411	70781147	q1	q2	OK	18.9596	17.3938	-0.124362	-0.198846	0.842	0.982438	no	1980316744	-	1697613863	282702881	-	282702881
RASA2	RASA2	RASA2	chr3	141205888	141334205	q1	q2	OK	1.63293	0.414396	-1.97838	-1.49903	0.32015	0.96035	no	4803423873	-	4379459698	423964175	141299249	282664926
2022-03-05	2022-03-05	2022-03-05	chr10	94050919	94113721	q1	q2	OK	11.4119	11.9018	0.0606471	0.0868396	0.927	0.989725	no	1505496770	-	1129050976	376445794	94109173	282336621
ANKRD32	ANKRD32	ANKRD32	chr5	93954390	94031573	q1	q2	OK	2.34671	0.285627	-3.03844	-1.92325	0.0908	0.96035	no	2820324769	-	1691879801	376086022	93989102	282096920
UBE2Z	UBE2Z	UBE2Z	chr17	46985730	47006422	q1	q2	OK	41.6062	41.2588	-0.0120945	-0.0211367	0.98235	0.994975	no	939924391	-	610902233	329022158	46990278	282031880
RFX7	RFX7	RFX7	chr15	56382730	56535483	q1	q2	OK	5.64479	2.74536	-1.03992	-1.3592	0.1776	0.96035	no	2992654034	-	2597957141	394696893	112776331	281920562
SOCS2	SOCS2	SOCS2	chr12	93959403	93970521	q1	q2	OK	11.4261	8.38788	-0.445954	-0.549287	0.5829	0.965558	no	375874553	93966093	-	375874553	-	281908460
TIA1	TIA1	TIA1	chr2	70436575	70475779	q1	q2	OK	6.58474	3.647	-0.852419	-1.04288	0.2836	0.96035	no	1549921029	-	1197725148	352195881	70443349	281752532
UBE2N	UBE2N	UBE2N	chr12	93802087	93836026	q1	q2	OK	86.777	72.3422	-0.262475	-0.487795	0.6277	0.965772	no	1970180374	-	1688771081	281409293	-	281409293
CNP	CNP	CNP	chr17	40118758	40190044	q1	q2	OK	21.3672	19.937	-0.0999529	-0.103653	0.91545	0.988608	no	321008027	-	40120978	280887049	-	280887049
TNKS2	TNKS2	TNKS2	chr10	93558150	93625232	q1	q2	OK	6.60064	3.84065	-0.781253	-1.0132	0.3203	0.96035	no	1684801421	-	1403930443	280870978	-	280870978
NDUFB2	NDUFB2	NDUFB2	chr7	140395135	140406446	q1	q2	OK	80.4385	225.168	1.48504	1.93464	0.05705	0.96035	no	982878503	-	702035199	280843304	-	280843304
PDPR	PDPR	PDPR	chr16	70147528	70207351	q1	q2	OK	2.53344	3.32306	0.391415	0.484906	0.6266	0.965558	no	280768876	-	-	280768876	-	280768876
CCT6A	CCT6A	CCT6A	chr7	56119377	56131682	q1	q2	OK	152.519	124.738	-0.29008	-0.574645	0.56105	0.964645	no	729648004	-	280617152	449030852	168375016	280655836
HNRNPH3	HNRNPH3	HNRNPH3	chr10	70042416	70167051	q1	q2	OK	43.4096	38.4361	-0.175553	-0.275544	0.77885	0.976981	no	911263749	-	630853958	280409791	-	280409791
MKRN1	MKRN1	MKRN1	chr7	140152839	140179369	q1	q2	OK	32.7458	43.3235	0.403843	0.65563	0.49135	0.96035	no	420463751	-	140156127	280307624	-	280307624
HARS	HARS	HARS	chr5	140053488	140078903	q1	q2	OK	73.131	102.598	0.488445	0.829073	0.3937	0.96035	no	1400595857	-	980431101	420164756	140057281	280107475
WDR55	WDR55	WDR55	chr5	140044383	140053171	q1	q2	OK	13.6533	21.1321	0.630185	0.877559	0.35625	0.96035	no	980352883	-	280092310	280100310	-	280100310
UAP1L1	UAP1L1	UAP1L1	chr9	139971952	139978990	q1	q2	OK	17.8738	21.5192	0.267785	0.410802	0.68585	0.968972	no	419931434	-	139974619	279956815	-	279956815
G2E3	G2E3	G2E3	chr14	31028328	31089267	q1	q2	OK	4.32631	0.92098	-2.2319	-2.21523	0.0364	0.96035	no	1677637972	-	1366765386	310872586	31085633	279786953
CITED2	CITED2	CITED2	chr6	139693391	139695787	q1	q2	OK	187.493	242.203	0.369384	0.737923	0.455	0.96035	no	279387438	-	-	279387438	-	279387438
SPTSSA	SPTSSA	SPTSSA	chr14	34902143	34931468	q1	q2	OK	14.5726	11.6312	-0.325257	-0.435369	0.6541	0.967994	no	558606611	-	279377193	279229418	-	279229418
TBXAS1	TBXAS1	TBXAS1	chr7	139478046	139720125	q1	q2	OK	10.3023	18.2504	0.824954	1.05065	0.2796	0.96035	no	7678325875	-	7399099600	418839139	139612864	279226275
NQO1	NQO1	NQO1	chr16	69743303	69760571	q1	q2	OK	522.703	703.636	0.428837	0.87525	0.3816	0.96035	no	488226068	-	139504415	348721653	69745013	278976640
EVI5	EVI5	EVI5	chr1	92974252	93257961	q1	q2	OK	4.35256	2.40709	-0.854571	-1.04476	0.29845	0.96035	no	5772381898	-	5307046930	465334968	186404060	278930908
PAQR5	PAQR5	PAQR5	chr15	69591293	69699976	q1	q2	OK	2.26404	1.605	-0.496327	-0.50131	0.59675	0.965558	no	835979589	-	557189068	278790521	-	278790521
RPAP2	RPAP2	RPAP2	chr1	92711954	92853732	q1	q2	OK	10.7416	5.91303	-0.861239	-0.935031	0.3462	0.96035	no	4733205219	-	4176263055	556942164	278361658	278580506
SAMD9	SAMD9	SAMD9	chr7	92728825	92747336	q1	q2	OK	16.0242	5.25229	-1.60923	-2.45437	0.0182	0.96035	no	463667407	-	92746066	370921341	92731472	278189869
ANKRD1	ANKRD1	ANKRD1	chr10	92671856	92681032	q1	q2	OK	1011.6	684.159	-0.564233	-1.15895	0.24855	0.96035	no	1668144132	-	1390127463	278016669	-	278016669
ATP11C	ATP11C	ATP11C	chrX	138808504	138914447	q1	q2	OK	3.23775	0.915771	-1.82193	-1.77663	0.0875	0.96035	no	2500331600	-	2222713191	277618409	-	277618409
PAIP2	PAIP2	PAIP2	chr5	138677520	138719039	q1	q2	OK	105.562	78.7723	-0.422337	-0.727892	0.4634	0.96035	no	1248258333	138678411	693470896	554787437	138699587	277409439
KIAA1549	KIAA1549	KIAA1549	chr7	138516126	138666064	q1	q2	OK	3.04988	1.75335	-0.798637	-1.05546	0.27875	0.96035	no	831434250	-	554393565	277040685	-	277040685
KATNAL1	KATNAL1	KATNAL1	chr13	30776766	30881624	q1	q2	OK	2.29087	0.167529	-3.77342	-2.56508	0.0539	0.96035	no	400309086	-	123290910	277018176	-	277018176
TC2N	TC2N	TC2N	chr14	92246095	92333880	q1	q2	NOTEST	0.366943	0.44263	0.270543	0	1	1	no	276743830	-	-	276743830	-	276743830
CHTF8	CHTF8	CHTF8	chr16	69139466	69166493	q1	q2	OK	53.7687	62.9456	0.227338	0.408768	0.68005	0.967994	no	1175632937	-	276644048	898988889	622380127	276608762
TNFAIP3	TNFAIP3	TNFAIP3	chr6	138144806	138204451	q1	q2	OK	16.4121	16.586	0.0152052	0.0240642	0.97955	0.994348	no	414607442	-	-	414607442	138199849	276407593
TWISTNB	TWISTNB	TWISTNB	chr7	19735084	19748660	q1	q2	OK	15.036	6.20242	-1.27752	-1.75588	0.06905	0.96035	no	355281621	-	78971621	276310000	-	276310000
OTUD6B	OTUD6B	OTUD6B	chr8	92082423	92099323	q1	q2	OK	7.5097	3.74403	-1.00416	-1.15884	0.22525	0.96035	no	1197242408	-	828853381	460485348	184192602	276292746
CORO2B	CORO2B	CORO2B	chr15	68871307	69020144	q1	q2	OK	7.6779	6.67316	-0.202341	-0.245848	0.80495	0.979734	no	551903207	-	275825769	276077438	-	276077438
DZIP1L	DZIP1L	DZIP1L	chr3	137780826	137834451	q1	q2	OK	2.97793	2.50835	-0.247569	-0.243734	0.80325	0.97938	no	1791482034	-	1515919413	275562621	-	275562621
FGF13	FGF13	FGF13	chrX	137713733	138287185	q1	q2	OK	21.6593	14.0015	-0.629411	-0.85455	0.38535	0.96035	no	2620436558	-	2345007875	275428683	-	275428683
CDC23	CDC23	CDC23	chr5	137514416	137549032	q1	q2	OK	27.3785	21.2638	-0.364645	-0.453459	0.64325	0.967994	no	1237854858	-	962771055	275083803	-	275083803
TRIM25	TRIM25	TRIM25	chr17	54965269	54991409	q1	q2	OK	32.165	37.6571	0.22743	0.420277	0.67395	0.967994	no	439758061	-	219894475	274832260	-	274832260
CBX6	CBX6	CBX6	chr22	39257431	39268339	q1	q2	OK	15.2557	17.8087	0.223234	0.378059	0.69365	0.969976	no	314091512	-	39267004	274824508	-	274824508
SPTBN1	SPTBN1	SPTBN1	chr2	54683453	54898583	q1	q2	OK	47.6154	36.7644	-0.373121	-0.736595	0.4542	0.96035	no	5864100585	54683469	5150901354	768082380	438957161	274441750
LIMD1	LIMD1	LIMD1	chr3	45636322	45730374	q1	q2	OK	6.72904	9.38385	0.479779	0.707676	0.4589	0.96035	no	1050917667	-	730995510	274318975	-	274318975
SLC7A6	SLC7A6	SLC7A6	chr16	68298418	68344868	q1	q2	OK	5.08164	4.6868	-0.116691	-0.106935	0.90935	0.988122	no	546592238	-	273255091	273337147	-	273337147
R3HDM1	R3HDM1	R3HDM1	chr2	136289024	136482840	q1	q2	OK	7.75758	2.94648	-1.39662	-1.65037	0.0994	0.96035	no	9546704208	-	9137320348	409383860	136418914	272964946
RICTOR	RICTOR	RICTOR	chr5	38938022	39074510	q1	q2	OK	6.42549	3.81697	-0.751377	-1.09297	0.2685	0.96035	no	2769148438	-	2418652337	350496101	77910011	272586090
CDK14	CDK14	CDK14	chr7	90225675	90839905	q1	q2	OK	4.31369	1.84211	-1.22756	-1.30323	0.1918	0.96035	no	6971045508	-	6698528694	272516814	-	272516814
MED22	MED22	MED22	chr9	136207750	136215011	q1	q2	OK	7.78437	12.8817	0.726671	0.981532	0.3255	0.96035	no	272415263	-	-	272415263	-	272415263
SOCS6	SOCS6	SOCS6	chr18	67956136	67997434	q1	q2	OK	3.15758	2.68459	-0.234115	-0.267747	0.784	0.97701	no	339947607	-	67966761	271980846	-	271980846
MYADM	MYADM	MYADM	chr19	54368837	54379689	q1	q2	OK	31.0157	36.1603	0.221409	0.361857	0.71265	0.971862	no	271894465	-	-	271894465	-	271894465
MSL2	MSL2	MSL2	chr3	135867759	135914688	q1	q2	OK	5.28259	3.12655	-0.756673	-0.861373	0.36795	0.96035	no	2038334073	-	1630727019	407607054	135871222	271735832
ANKRD6	ANKRD6	ANKRD6	chr6	90142896	90529513	q1	q2	NOTEST	0.0650086	1.09687	4.07662	0	1	1	no	812256086	-	541232094	271023992	-	271023992
DDX31	DDX31	DDX31	chr9	135469675	135565470	q1	q2	OK	11.2879	10.8218	-0.0608458	-0.062664	0.94905	0.991759	no	2168026343	-	1761552388	406473955	135534058	270939897
SLC7A1	SLC7A1	SLC7A1	chr13	30083550	30169825	q1	q2	OK	23.6467	17.6999	-0.417897	-0.756791	0.4433	0.96035	no	1024165926	-	753390652	270775274	-	270775274
FAM120C	FAM120C	FAM120C	chrX	54094756	54209714	q1	q2	OK	6.73958	13.5902	1.01184	0.918026	0.35635	0.96035	no	1083256836	-	758583511	324673325	54185958	270487367
SETX	SETX	SETX	chr9	135136826	135230372	q1	q2	OK	9.40601	4.12073	-1.19068	-1.8639	0.05545	0.96035	no	2568464590	-	2162974396	405490194	135211707	270278487
RRAGD	RRAGD	RRAGD	chr6	90074334	90121995	q1	q2	OK	3.01291	2.52037	-0.257524	-0.281956	0.77325	0.976396	no	450425079	-	180197757	270227322	-	270227322
CLDN12	CLDN12	CLDN12	chr7	90032647	90045268	q1	q2	OK	14.25	7.49899	-0.926189	-1.27907	0.19455	0.96035	no	720410108	-	360147505	270132964	-	270132964
MYBL1	MYBL1	MYBL1	chr8	67474409	67525484	q1	q2	OK	15.8426	4.48224	-1.82152	-2.48761	0.0181	0.96035	no	1619937389	-	1080073601	539863788	269960489	269903299
CHORDC1	CHORDC1	CHORDC1	chr11	89933596	89956532	q1	q2	OK	91.2723	67.132	-0.443177	-0.849574	0.3892	0.96035	no	1708947300	-	1349202589	269804816	-	269804816
WDR91	WDR91	WDR91	chr7	134868589	134896316	q1	q2	OK	1.84091	1.86103	0.0156862	0.0152323	0.9892	0.995588	no	269739429	-	-	269739429	-	269739429
LIFR	LIFR	LIFR	chr5	38475064	38671318	q1	q2	OK	1.81511	0.72069	-1.33261	-1.30079	0.195	0.96035	no	539030485	-	231177454	307853031	38504219	269348812
TCF21	TCF21	TCF21	chr6	134210258	134216675	q1	q2	OK	5.75595	6.91396	0.264458	0.217665	0.83295	0.982127	no	268431076	-	-	268431076	-	268431076
ACAD8	ACAD8	ACAD8	chr11	134123433	134135746	q1	q2	OK	7.95416	14.1671	0.83276	0.995719	0.32275	0.96035	no	804797612	-	536526384	268271228	-	268271228
SLC35B4	SLC35B4	SLC35B4	chr7	133974089	134001827	q1	q2	OK	3.48128	4.91358	0.497154	0.632111	0.50925	0.96035	no	937900661	-	669947400	267953261	-	267953261
PKN2	PKN2	PKN2	chr1	89003195	89301938	q1	q2	OK	3.73627	2.18437	-0.774383	-0.906182	0.34875	0.96035	no	4996599500	-	4728699680	267899820	-	267899820
PPP2R2D	PPP2R2D	PPP2R2D	chr10	133747954	133773338	q1	q2	OK	2.88533	4.69894	0.703601	0.809181	0.42675	0.96035	no	267539707	-	-	267539707	-	267539707
AEN	AEN	AEN	chr15	89164526	89175512	q1	q2	OK	22.5792	25.6819	0.185758	0.295528	0.76195	0.974184	no	445862566	-	178339521	267523045	-	267523045
USP46	USP46	USP46	chr4	53457126	53525502	q1	q2	OK	2.95626	1.42584	-1.05196	-1.19412	0.21505	0.96035	no	534728869	-	267421725	267307144	-	267307144
HPRT1	HPRT1	HPRT1	chrX	133594174	133634698	q1	q2	OK	57.3495	49.6454	-0.208121	-0.323569	0.7394	0.973459	no	2806043410	-	2004213971	267269114	-	267269114
ABCG2	ABCG2	ABCG2	chr4	89011415	89152474	q1	q2	OK	3.04221	1.71749	-0.82482	-0.763273	0.44285	0.96035	no	445109163	-	89059593	267036166	-	267036166
ZNF605	ZNF605	ZNF605	chr12	133498018	133532892	q1	q2	OK	3.36209	1.60703	-1.06496	-1.16255	0.25515	0.96035	no	1468587857	-	1201588461	266999396	-	266999396
ZNF445	ZNF445	ZNF445	chr3	44481261	44519162	q1	q2	OK	2.94649	2.65446	-0.150578	-0.197649	0.8421	0.982438	no	533943318	-	267037312	266906006	-	266906006
GOLGA3	GOLGA3	GOLGA3	chr12	133345494	133405426	q1	q2	OK	14.8623	23.2114	0.643177	1.06926	0.2621	0.96035	no	1467163229	-	1200465924	266697305	-	266697305
GLUD1	GLUD1	GLUD1	chr10	88809958	88854776	q1	q2	OK	60.8749	55.8156	-0.125181	-0.233649	0.81495	0.980848	no	1154755000	-	799509920	355245080	88813132	266431948
KCNQ3	KCNQ3	KCNQ3	chr8	133133104	133493004	q1	q2	OK	1.25625	0.387764	-1.69587	-1.39323	0.17935	0.96035	no	5064613427	-	4798344501	266268926	-	266268926
TIMP3	TIMP3	TIMP3	chr22	32908539	33454377	q1	q2	OK	50.199	80.1679	0.675365	1.32466	0.17985	0.96035	no	631370953	-	365315077	266055876	-	266055876
GOLM1	GOLM1	GOLM1	chr9	88641057	88715116	q1	q2	OK	103.379	96.9577	-0.0925134	-0.179433	0.853	0.983651	no	1330017038	-	1064092846	265924192	-	265924192
GPR107	GPR107	GPR107	chr9	132815984	132902448	q1	q2	OK	10.2809	12.0786	0.232486	0.367258	0.7093	0.971862	no	3188714660	-	2790062766	398651894	132854596	265797298
HMGA2	HMGA2	HMGA2	chr12	66151799	66360071	q1	q2	OK	80.0767	86.2217	0.106668	0.16151	0.8644	0.984337	no	13323142603	-	13057708405	331655987	66221789	265434198
EP400NL	EP400NL	EP400NL	chr12	132568827	132610885	q1	q2	NOTEST	0.0603408	0.479727	2.99101	0	1	1	no	1988788088	-	1723573108	265214980	-	265214980
TOR1B	TOR1B	TOR1B	chr9	132565431	132573560	q1	q2	OK	16.8947	23.5015	0.476182	0.700478	0.4829	0.96035	no	265145758	-	-	265145758	-	265145758
HSD17B11	HSD17B11	HSD17B11	chr4	88257676	88312455	q1	q2	OK	24.5927	19.3092	-0.348938	-0.47491	0.6465	0.967994	no	2471696348	-	2206921946	264774402	-	264774402
DNAJC13	DNAJC13	DNAJC13	chr3	132136552	132257876	q1	q2	OK	4.59663	2.75143	-0.740394	-0.960758	0.32885	0.96035	no	3965550445	-	3436603093	528947352	264432587	264514765
2022-09-08	2022-09-08	2022-09-08	chr5	132083136	132113561	q1	q2	OK	18.0584	15.6497	-0.206534	-0.319127	0.74415	0.974184	no	396277608	-	132091296	264186312	-	264186312
DCUN1D4	DCUN1D4	DCUN1D4	chr4	52709165	52783003	q1	q2	OK	3.62235	1.71985	-1.07464	-1.01997	0.30215	0.96035	no	1477211083	-	1213304587	263906496	-	263906496
MED23	MED23	MED23	chr6	131894343	131949379	q1	q2	OK	5.17113	3.13565	-0.721715	-0.878113	0.3623	0.96035	no	1055359518	-	791543027	263816491	-	263816491
DOLPP1	DOLPP1	DOLPP1	chr9	131843382	131852717	q1	q2	OK	11.7486	22.6706	0.948339	1.24696	0.2071	0.96035	no	263704665	-	-	263704665	-	263704665
IRF1	IRF1	IRF1	chr5	131817300	131826465	q1	q2	OK	24.3	35.7499	0.556985	0.941744	0.3304	0.96035	no	527282320	-	131824314	263638363	-	263638363
ADAM22	ADAM22	ADAM22	chr7	87563565	87832204	q1	q2	NOTEST	0.408277	0	#NAME?	0	1	1	no	2543427129	-	2279943834	263483295	-	263483295
ZNF585A	ZNF585A	ZNF585A	chr19	37638339	37663643	q1	q2	OK	11.6383	20.293	0.802097	0.513118	0.5949	0.965558	no	376444944	-	112962037	263482907	-	263482907
MSRB3	MSRB3	MSRB3	chr12	65672422	66036152	q1	q2	OK	10.3739	12.1665	0.229947	0.334	0.73595	0.97341	no	3485842632	-	3222409785	263432847	-	263432847
C9orf114	C9orf114	C9orf114	chr9	131580778	131592100	q1	q2	OK	11.6022	18.3414	0.660703	0.981977	0.3139	0.96035	no	263169814	-	-	263169814	-	263169814
EIF1AD	EIF1AD	EIF1AD	chr11	65764015	65771617	q1	q2	OK	13.1722	11.919	-0.144232	-0.110342	0.9338	0.989902	no	328826731	-	65766596	263060135	-	263060135
AK4	AK4	AK4	chr1	65613231	65697828	q1	q2	OK	5.13547	2.60028	-0.981829	-1.23359	0.22325	0.96035	no	394097059	-	131319709	262777350	-	262777350
STX2	STX2	STX2	chr12	131274144	131323819	q1	q2	OK	15.6662	11.9393	-0.391931	-0.554483	0.57355	0.965558	no	1050302050	-	787751089	262550961	-	262550961
MRPL3	MRPL3	MRPL3	chr3	131181044	131221860	q1	q2	OK	168.164	97.735	-0.782921	-1.45963	0.13435	0.96035	no	3148688555	-	2623962544	524751011	262388266	262362745
ZCCHC14	ZCCHC14	ZCCHC14	chr16	87439851	87525460	q1	q2	OK	5.12914	4.38565	-0.225925	-0.304599	0.7562	0.974184	no	699746745	-	437422323	262324422	-	262324422
CHMP2B	CHMP2B	CHMP2B	chr3	87276412	87304698	q1	q2	OK	27.9796	21.9894	-0.347563	-0.535799	0.56815	0.965558	no	698370343	-	436459816	261910527	-	261910527
MAPRE2	MAPRE2	MAPRE2	chr18	32556891	32723432	q1	q2	OK	14.4716	8.87236	-0.705835	-1.01439	0.30205	0.96035	no	490380210	-	228605394	261774816	-	261774816
PTGES2	PTGES2	PTGES2	chr9	130882971	130890741	q1	q2	OK	43.6657	59.2014	0.439133	0.736133	0.4692	0.96035	no	392652641	-	130886312	261766329	-	261766329
CLPX	CLPX	CLPX	chr15	65442783	65477563	q1	q2	OK	23.5312	23.5607	0.00180958	0.00269544	0.99725	0.998187	no	719961283	-	392747411	327213872	65448109	261765763
FAM49B	FAM49B	FAM49B	chr8	130851838	131028897	q1	q2	OK	38.0713	21.165	-0.847025	-1.44225	0.14305	0.96035	no	8510395899	-	7856090021	654305878	392597404	261708474
ST6GALNAC6	ST6GALNAC6	ST6GALNAC6	chr9	130647599	130667627	q1	q2	OK	17.8732	32.0204	0.841194	1.22271	0.2197	0.96035	no	522620117	-	130658114	261296803	-	261296803
ZNF217	ZNF217	ZNF217	chr20	52169308	52199636	q1	q2	OK	12.9004	8.44625	-0.611038	-0.932863	0.3338	0.96035	no	574130898	-	208793535	313118391	52194887	260923504
PLEKHG3	PLEKHG3	PLEKHG3	chr14	65171125	65211064	q1	q2	OK	11.2915	12.6433	0.163143	0.243082	0.8116	0.980848	no	260843712	-	-	260843712	-	260843712
KLHL4	KLHL4	KLHL4	chrX	86772714	86925050	q1	q2	OK	5.46085	1.62989	-1.74435	-1.86307	0.08295	0.96035	no	2518198602	-	2170541596	347657006	86887314	260769692
NLN	NLN	NLN	chr5	65018022	65125111	q1	q2	OK	6.57343	3.92834	-0.742728	-1.06025	0.2771	0.96035	no	1496476538	-	1170914533	325562005	65077148	260484857
DPF2	DPF2	DPF2	chr11	65101224	65120451	q1	q2	OK	5.37304	12.4585	1.21332	1.44151	0.1469	0.96035	no	325589542	-	65109418	260480124	-	260480124
DUSP7	DUSP7	DUSP7	chr3	52082936	52090461	q1	q2	OK	19.2902	28.1507	0.545306	0.866019	0.37415	0.96035	no	364593110	-	-	364593110	104174970	260418140
DMTF1	DMTF1	DMTF1	chr7	86781676	86849031	q1	q2	OK	6.02831	3.97125	-0.60216	-0.562	0.5999	0.965558	no	2690972513	173574086	2343790082	433965990	-	260391904
SLC2A1	SLC2A1	SLC2A1	chr1	43391045	43449029	q1	q2	OK	78.305	91.0239	0.217141	0.42749	0.6643	0.967994	no	998259250	-	651120966	347138284	86786185	260352099
MEST	MEST	MEST	chr7	130126015	130372268	q1	q2	OK	10.6448	15.0198	0.496715	0.562434	0.5762	0.965558	no	650690775	-	390400250	260290525	-	260290525
GOLT1B	GOLT1B	GOLT1B	chr12	21654698	21671337	q1	q2	OK	26.5376	15.3084	-0.793715	-1.22535	0.2076	0.96035	no	454997211	-	173296485	281700726	21661370	260039356
APLP2	APLP2	APLP2	chr11	129939715	130014706	q1	q2	OK	341.43	303.415	-0.170298	-0.35135	0.71745	0.971862	no	4419098599	-	4159069780	260028819	-	260028819
AKAP5	AKAP5	AKAP5	chr14	64319682	65007086	q1	q2	NOTEST	0.0367743	0.292816	2.99322	0	1	1	no	324691216	64933850	-	324691216	-	259757366
TMEM209	TMEM209	TMEM209	chr7	129804552	129845338	q1	q2	OK	13.092	9.20931	-0.507518	-0.708246	0.45515	0.96035	no	3245685224	-	2856248682	389436542	129825177	259611365
SLC30A6	SLC30A6	SLC30A6	chr2	32390909	32449181	q1	q2	OK	8.54485	6.40174	-0.416592	-0.545871	0.5773	0.965558	no	778342242	-	486314596	292027646	32445449	259582197
C18orf54	C18orf54	C18orf54	chr18	51884286	51908405	q1	q2	NOTEST	1.22262	0.699788	-0.804982	0	1	1	no	467118565	-	155696345	311422220	51887137	259535083
NMT1	NMT1	NMT1	chr17	43138666	43186382	q1	q2	OK	25.408	33.7137	0.408052	0.730433	0.45605	0.96035	no	863245232	-	604132256	259112976	-	259112976
EPS15	EPS15	EPS15	chr1	51819934	51984995	q1	q2	OK	5.25903	3.32129	-0.663052	-0.795884	0.43685	0.96035	no	1556710924	-	1297602867	259108057	-	259108057
POLR1A	POLR1A	POLR1A	chr2	86253450	86333278	q1	q2	OK	15.416	14.8355	-0.0553801	-0.0929863	0.92725	0.989725	no	1725693468	-	1380667569	345025899	86272439	258753460
MBD2	MBD2	MBD2	chr18	51677970	51751158	q1	q2	OK	17.5005	14.1512	-0.306469	-0.498581	0.597	0.965558	no	723888849	-	465484834	258404015	-	258404015
TTBK2	TTBK2	TTBK2	chr15	43036541	43213007	q1	q2	OK	1.43764	0.679985	-1.08013	-0.885442	0.37575	0.96035	no	1508850404	-	1164566476	344283928	86076447	258207481
AHCYL2	AHCYL2	AHCYL2	chr7	128864854	129070052	q1	q2	OK	3.24486	2.74361	-0.242079	-0.265811	0.7883	0.97701	no	4900865926	-	4642729919	258136007	-	258136007
H1FX	H1FX	H1FX	chr3	129033613	129043412	q1	q2	OK	304.975	414.423	0.442414	0.876873	0.3776	0.96035	no	387102683	129034960	-	387102683	-	258067723
COPG1	COPG1	COPG1	chr3	128968452	128996616	q1	q2	OK	16.0864	23.0345	0.517959	0.771928	0.4353	0.96035	no	1418840847	-	1031868807	515963122	257970292	257992830
UGGT1	UGGT1	UGGT1	chr2	128848753	128953249	q1	q2	OK	5.85429	3.61723	-0.694606	-1.01399	0.3015	0.96035	no	1804646979	-	1417816301	386830678	128932377	257898301
POLDIP3	POLDIP3	POLDIP3	chr22	42979726	43010968	q1	q2	OK	42.1617	46.5896	0.144073	0.257179	0.79295	0.97701	no	429824889	-	171940309	257884580	-	257884580
CNBP	CNBP	CNBP	chr3	128886657	128902810	q1	q2	OK	265.561	245.101	-0.115666	-0.237289	0.80245	0.97938	no	1160030731	-	644472317	515558414	257780509	257777905
MFSD8	MFSD8	MFSD8	chr4	128838959	128952455	q1	q2	OK	1.24855	1.65662	0.40799	0.328913	0.73095	0.973097	no	1675192785	-	1417512546	257680239	-	257680239
ARHGAP32	ARHGAP32	ARHGAP32	chr11	128834954	129062093	q1	q2	OK	1.99359	2.09583	0.0721525	0.0857209	0.93255	0.989751	no	4899357465	-	4512841442	386516023	128842664	257673359
PBX3	PBX3	PBX3	chr9	128509616	128729655	q1	q2	OK	3.03908	0.988117	-1.62088	-1.22292	0.25	0.96035	no	9388094624	-	9130637748	257456876	-	257456876
GGCX	GGCX	GGCX	chr2	85766100	85788657	q1	q2	OK	6.82152	6.74148	-0.017029	-0.014709	0.9885	0.995467	no	428896172	-	171572808	343109120	85785756	257323364
MAT2A	MAT2A	MAT2A	chr2	85766100	85788657	q1	q2	OK	67.4277	77.0409	0.192282	0.334608	0.7311	0.973097	no	343084661	-	-	343084661	85770047	257314614
PELI1	PELI1	PELI1	chr2	64319785	64371605	q1	q2	OK	4.31902	3.9357	-0.134086	-0.149144	0.88455	0.987359	no	450330370	-	193048223	257282147	-	257282147
RPRD1B	RPRD1B	RPRD1B	chr20	36661947	36720766	q1	q2	OK	18.9949	14.2718	-0.412443	-0.634486	0.53585	0.96035	no	1357917581	36662250	1064219910	293697671	-	257035421
ZNF107	ZNF107	ZNF107	chr7	64126460	64171960	q1	q2	OK	3.43557	0.789481	-2.12157	-1.74715	0.0753	0.96035	no	2052938312	-	1411248635	641689677	385009321	256680356
XPO4	XPO4	XPO4	chr13	21351467	21476913	q1	q2	OK	5.35568	2.16615	-1.30594	-1.75597	0.0908	0.96035	no	920169977	-	621145851	320441166	64185092	256256074
KIAA1671	KIAA1671	KIAA1671	chr22	25423940	25593415	q1	q2	OK	5.28974	2.96659	-0.834392	-1.19063	0.21005	0.96035	no	943192253	-	661849341	281342912	25436065	255906847
DIP2B	DIP2B	DIP2B	chr12	50898767	51142450	q1	q2	OK	6.0803	5.17234	-0.233324	-0.34521	0.7162	0.971862	no	3673453337	-	3264504255	408949082	153245813	255703269
YAF2	YAF2	YAF2	chr12	42550906	42632154	q1	q2	OK	8.37636	5.73037	-0.547695	-0.692027	0.484	0.96035	no	937035221	-	681568220	255467001	-	255467001
CHM	CHM	CHM	chrX	85116184	85302566	q1	q2	OK	7.21989	2.98101	-1.27618	-1.36935	0.1439	0.96035	no	2982270774	-	2641681993	340588781	85128165	255460616
OLFML2A	OLFML2A	OLFML2A	chr9	127539436	127577170	q1	q2	OK	1.39049	1.27758	-0.122176	-0.116424	0.9056	0.988122	no	255150481	-	-	255150481	-	255150481
TPRA1	TPRA1	TPRA1	chr3	127291906	127309602	q1	q2	OK	23.3977	16.9114	-0.468376	-0.639321	0.5137	0.96035	no	891076026	-	509193268	381882758	127298599	254584159
NR6A1	NR6A1	NR6A1	chr9	127279553	127533589	q1	q2	NOTEST	0.549579	0.0894275	-2.61954	0	1	1	no	9556708759	-	9302140738	254568021	-	254568021
ARF5	ARF5	ARF5	chr7	127228405	127231759	q1	q2	OK	46.0359	63.7683	0.47008	0.683516	0.4978	0.96035	no	254462969	-	-	254462969	-	254462969
CYLD	CYLD	CYLD	chr16	50775960	50835846	q1	q2	OK	3.71877	3.47534	-0.0976702	-0.127121	0.8937	0.988122	no	762257131	-	457259787	304997344	50826554	254170790
BRPF3	BRPF3	BRPF3	chr6	36164549	36200567	q1	q2	OK	11.1416	17.018	0.611101	0.997253	0.31505	0.96035	no	542908809	-	289512927	253395882	-	253395882
EHD4	EHD4	EHD4	chr15	42191638	42264755	q1	q2	OK	37.8043	47.0927	0.316954	0.548037	0.58005	0.965558	no	506535579	-	253384718	253150861	-	253150861
LMBRD2	LMBRD2	LMBRD2	chr5	36103413	36152015	q1	q2	OK	3.44645	0.272939	-3.65846	-2.20251	0.07855	0.96035	no	397234957	-	108407840	288827117	36122411	252704706
LMNB1	LMNB1	LMNB1	chr5	126112314	126172712	q1	q2	OK	37.87	37.0881	-0.0301002	-0.0526336	0.9564	0.992487	no	3279820538	-	2775153058	504667480	252323166	252344314
DENND1A	DENND1A	DENND1A	chr9	126118445	126692417	q1	q2	OK	12.7216	20.9154	0.717279	0.907382	0.3469	0.96035	no	17065575662	-	16687145274	378430388	126144665	252285723
DESI1	DESI1	DESI1	chr22	41994031	42017061	q1	q2	OK	21.7756	25.9601	0.25358	0.415987	0.67035	0.967994	no	462024089	-	210050595	251973494	-	251973494
CDON	CDON	CDON	chr11	125826712	125933187	q1	q2	OK	1.42054	0.416049	-1.77162	-1.49244	0.1359	0.96035	no	503452683	-	251793783	251658900	-	251658900
KLHL42	KLHL42	KLHL42	chr12	27933186	27955973	q1	q2	OK	4.38887	2.77349	-0.662146	-0.825729	0.40065	0.96035	no	475117394	-	223542474	251574920	-	251574920
HDGFRP3	HDGFRP3	HDGFRP3	chr15	83806803	83876770	q1	q2	OK	18.2839	17.3188	-0.0782354	-0.110876	0.9104	0.988122	no	1425354020	-	1090104962	335249058	83826786	251422272
ZBTB26	ZBTB26	ZBTB26	chr9	125680307	125693830	q1	q2	OK	3.02427	1.53296	-0.980264	-0.726115	0.435	0.96035	no	628430340	125693454	251379153	377051187	-	251357733
IL7R	IL7R	IL7R	chr5	35856976	35879705	q1	q2	OK	47.0648	34.2806	-0.457256	-0.829761	0.39325	0.96035	no	645696404	-	322795108	322901296	71752806	251148490
TOB2	TOB2	TOB2	chr22	41829491	41843027	q1	q2	OK	15.25	16.5361	0.116806	0.183938	0.8573	0.984116	no	292826820	-	41841194	250985626	-	250985626
AXL	AXL	AXL	chr19	41725103	41767672	q1	q2	OK	87.2205	100.388	0.202853	0.40507	0.6744	0.967994	no	876707053	-	584380092	334054019	83454957	250599062
TPD52L2	TPD52L2	TPD52L2	chr20	62496580	62522898	q1	q2	OK	137.359	177.708	0.371553	0.741091	0.4637	0.96035	no	687675145	-	437587654	375123789	125036298	250087491
BCAT1	BCAT1	BCAT1	chr12	24962957	25102393	q1	q2	OK	20.5029	9.07059	-1.17656	-2.01378	0.04105	0.96035	no	1126323440	25101894	826533421	299790019	25002787	249685338
SLC12A8	SLC12A8	SLC12A8	chr3	124801479	124931609	q1	q2	OK	1.41601	2.92912	1.04864	0.920345	0.34345	0.96035	no	2372493863	-	2122889219	249604644	-	249604644
HEG1	HEG1	HEG1	chr3	124684553	124774802	q1	q2	OK	23.6961	25.2374	0.0909151	0.174019	0.85765	0.984116	no	2744065491	-	2120499652	623565839	374193173	249372666
C3orf14	C3orf14	C3orf14	chr3	62304647	62321888	q1	q2	OK	4.1446	4.21751	0.0251587	0.0273277	0.97645	0.994348	no	311595382	-	62312280	249283102	-	249283102
PGBD2	PGBD2	PGBD2	chr1	249200441	249213345	q1	q2	OK	2.43213	2.55142	0.0690786	0.0586329	0.95425	0.991926	no	249212677	-	-	249212677	-	249212677
AHNAK	AHNAK	AHNAK	chr11	62201013	62314332	q1	q2	OK	82.1711	39.0723	-1.07248	-1.85675	0.024	0.96035	no	1245705875	-	186775322	1058930553	809795073	249135480
ELF1	ELF1	ELF1	chr13	41506054	41593508	q1	q2	OK	19.7687	18.4956	-0.0960385	-0.149899	0.87885	0.986466	no	1620047256	-	1287991390	332055866	83015730	249040136
FBXO32	FBXO32	FBXO32	chr8	124510126	124553493	q1	q2	OK	4.14726	4.83717	0.222005	0.292659	0.75955	0.974184	no	498108585	-	249085954	249022631	-	249022631
SIAE	SIAE	SIAE	chr11	124492741	124564687	q1	q2	OK	8.36587	10.5203	0.330588	0.252754	0.80555	0.979734	no	622606013	-	124528401	373530266	124517376	249012890
FKBP5	FKBP5	FKBP5	chr6	35541361	35704724	q1	q2	OK	15.0491	11.0074	-0.451207	-0.642721	0.50435	0.96035	no	604987133	-	356172240	248814893	-	248814893
ANKRD42	ANKRD42	ANKRD42	chr11	82904780	82967141	q1	q2	OK	5.10993	5.67362	0.150965	0.165886	0.88105	0.987201	no	497548684	-	248771487	248777197	-	248777197
GTF2H3	GTF2H3	GTF2H3	chr12	124105569	124147151	q1	q2	OK	16.6183	14.5249	-0.194247	-0.182613	0.853	0.983651	no	1489661692	-	1117238382	372423310	124132561	248290749
FAM161A	FAM161A	FAM161A	chr2	62051982	62081278	q1	q2	OK	2.76217	1.30126	-1.0859	-0.942893	0.3264	0.96035	no	496462918	-	248252366	248210552	-	248210552
DERL1	DERL1	DERL1	chr8	124025403	124054663	q1	q2	OK	21.3999	22.0245	0.0415037	0.0647316	0.9454	0.991132	no	1364395863	-	1116342802	248053061	-	248053061
XPNPEP3	XPNPEP3	XPNPEP3	chr22	41253084	41328823	q1	q2	OK	5.43422	1.95117	-1.47773	-0.994444	0.30275	0.96035	no	1239243676	-	950012424	289231252	41277808	247953444
ZNF124	ZNF124	ZNF124	chr1	247285276	247335319	q1	q2	OK	4.81209	0.40455	-3.57227	-2.04049	0.03815	0.96035	no	2473145556	-	2225825855	247319701	-	247319701
CCDC14	CCDC14	CCDC14	chr3	123632273	123680255	q1	q2	OK	13.4284	7.42524	-0.854775	-1.19564	0.2077	0.96035	no	4451449372	618370494	2967640792	989269594	123633994	247265106
PHF19	PHF19	PHF19	chr9	123617928	123657174	q1	q2	OK	114.174	173.276	0.601837	0.922307	0.33855	0.96035	no	989009243	-	741771674	247237569	-	247237569
ZNF670	ZNF670	ZNF670	chr1	247108848	247242115	q1	q2	OK	3.53356	2.78202	-0.344988	-0.346711	0.7159	0.971862	no	3461040459	-	2966651612	247200336	-	247200336
ZNF202	ZNF202	ZNF202	chr11	123594634	123612391	q1	q2	OK	10.9102	10.7009	-0.0279485	-0.0403772	0.96635	0.993741	no	988837146	-	741646190	247190956	-	247190956
ZNF695	ZNF695	ZNF695	chr1	247108848	247242115	q1	q2	OK	4.29652	0	#NAME?	#NAME?	0.2436	0.96035	no	2224296618	-	1729996408	494300210	247151547	247148663
RHOA	RHOA	RHOA	chr3	49396578	49449526	q1	q2	OK	390.761	480.249	0.297495	0.616098	0.5297	0.96035	no	889520837	-	642535429	246985408	-	246985408
SCCPDH	SCCPDH	SCCPDH	chr1	246887377	246931440	q1	q2	OK	17.6657	13.2293	-0.417207	-0.569794	0.5719	0.965558	no	1728386680	-	1481455971	246930709	-	246930709
PARD6B	PARD6B	PARD6B	chr20	49348080	49370278	q1	q2	OK	3.7905	4.6103	0.282472	0.32433	0.746	0.974184	no	740398808	-	493556120	246842688	-	246842688
PKIB	PKIB	PKIB	chr6	122793061	123047518	q1	q2	OK	16.4303	8.89516	-0.885266	-1.05544	0.28765	0.96035	no	2951566233	-	2705472490	246093743	-	246093743
DIDO1	DIDO1	DIDO1	chr20	61509089	61569304	q1	q2	OK	38.9299	49.0006	0.331919	0.523567	0.60075	0.965558	no	2154073522	-	1784946954	369126568	123045835	246080733
SEC22A	SEC22A	SEC22A	chr3	122920773	122992982	q1	q2	OK	7.97918	5.79114	-0.462394	-0.576255	0.55025	0.961608	no	2704952347	-	2090155603	614796744	368814745	245981999
RSRC2	RSRC2	RSRC2	chr12	122989189	123011560	q1	q2	OK	118.151	55.65	-1.08617	-1.94776	0.0488	0.96035	no	1475990229	-	1107020788	368969441	122990128	245979313
ZCCHC8	ZCCHC8	ZCCHC8	chr12	122956145	122985620	q1	q2	OK	13.0131	11.4257	-0.18768	-0.279109	0.7783	0.976501	no	1229684763	122967952	860801232	368883531	-	245915579
CLMP	CLMP	CLMP	chr11	122943032	123066007	q1	q2	OK	26.2409	8.58233	-1.61238	-2.19896	0.0382	0.96035	no	2952477793	-	2706590166	245887627	-	245887627
BBS7	BBS7	BBS7	chr4	122745483	122791652	q1	q2	OK	3.50988	4.40129	0.326505	0.310549	0.7538	0.974184	no	1473195834	-	1227703016	245492818	-	245492818
DIABLO	DIABLO	DIABLO	chr12	122692208	122713339	q1	q2	OK	60.0448	86.1524	0.520852	0.911458	0.3551	0.96035	no	736178433	-	490793369	245385064	-	245385064
CEP120	CEP120	CEP120	chr5	122680578	122759286	q1	q2	OK	6.8503	2.59885	-1.3983	-1.65557	0.0858	0.96035	no	1349863984	-	981753435	368110549	122748199	245362350
WDR11	WDR11	WDR11	chr10	122216465	122806858	q1	q2	OK	2.8182	1.72238	-0.71037	-0.650102	0.4871	0.96035	no	1962195874	-	1594233169	367962705	122625219	245337486
RB1	RB1	RB1	chr13	48877882	49056026	q1	q2	OK	8.9928	3.05611	-1.55707	-1.9209	0.06185	0.96035	no	2448872701	-	2154664366	294208335	48934222	245274113
ANXA5	ANXA5	ANXA5	chr4	122589151	122618147	q1	q2	OK	582.058	740.867	0.348052	0.717038	0.47645	0.96035	no	2697241493	-	2084258343	490365384	245186512	245178872
CACNA2D1	CACNA2D1	CACNA2D1	chr7	81575759	82073122	q1	q2	OK	1.38802	0.443213	-1.64695	-1.30154	0.1764	0.96035	no	2208398576	-	1963668394	244730182	-	244730182
PPP1R10	PPP1R10	PPP1R10	chr6_ssto_hap7	1900455	1917363	q1	q2	OK	28.9229	35.9418	0.313451	0.560332	0.5706	0.965558	no	642086055	30584531	305807347	336278708	61144616	244549561
MLX	MLX	MLX	chr17	40719077	40729849	q1	q2	OK	55.8082	83.1988	0.576084	0.858155	0.36965	0.96035	no	244345968	-	-	244345968	-	244345968
VPS4B	VPS4B	VPS4B	chr18	61056424	61089752	q1	q2	OK	18.3389	6.18773	-1.56743	-2.11568	0.03635	0.96035	no	671723818	-	305356956	366366862	122135201	244231661
PAPOLG	PAPOLG	PAPOLG	chr2	60983364	61029221	q1	q2	OK	2.65554	1.4495	-0.873455	-0.946081	0.3477	0.96035	no	732155543	-	488054973	244100570	-	244100570
UHRF1BP1	UHRF1BP1	UHRF1BP1	chr6	34759793	34845291	q1	q2	OK	3.051	1.46859	-1.05485	-1.28033	0.2138	0.96035	no	696322957	-	347959338	348363619	104466942	243896677
C15orf52	C15orf52	C15orf52	chr15	40623652	40633168	q1	q2	OK	15.647	16.9223	0.113039	0.185966	0.8513	0.983651	no	284388188	-	40631632	243756556	-	243756556
SEC23IP	SEC23IP	SEC23IP	chr10	121652084	121704170	q1	q2	OK	5.96717	3.93805	-0.599566	-0.806321	0.40735	0.96035	no	1825285685	-	1338566800	486718885	243316423	243402462
MTMR3	MTMR3	MTMR3	chr22	30279157	30573062	q1	q2	OK	3.53266	6.23679	0.820049	1.16559	0.2373	0.96035	no	1123493313	-	880105841	243387472	-	243387472
[truncated: 4,282 more rows]
