# Supplementary material for: Keratin 19 binds and regulates cytoplasmic HNRNPK mRNA targets in triple-negative breast cancer
Source: BMC Mol Cell Biol. 2023 Aug 17;24:26. doi: 10.1186/s12860-023-00488-z (PMC10433649; doi:10.1186/s12860-023-00488-z)
Supplement: Supplementary file 2 — Supplementary Material 2 [file 12860_2023_488_MOESM2_ESM.xlsx]

## Sheet: Sheet1
test_id	gene_id	gene	chr	star	end	sample_1	sample_2	status	mCherry	mCherry-∆NLS	log2(fold_change)	test_stat	p_value	q_value	significant	XL_All	XL_5utr	XL_intron	XL_exon	XL_coding	XL_3utr
SMYD3	SMYD3	SMYD3	chr1	245912641	246670644	q1	q2	OK	32.074	26.9003	-0.253783	-0.357539	0.7119	0.971862	no	60602284720	-	60602284720	-	-	-
EXT1	EXT1	EXT1	chr8	118811601	119124058	q1	q2	OK	82.6179	65.3195	-0.338941	-0.649841	0.5095	0.96035	no	48789051406	119123617	46768278931	1901649197	475620737	1306904843
LPP	LPP	LPP	chr3	187868993	188608460	q1	q2	OK	2.35692	0.4742	-2.31333	-2.3817	0.02875	0.96035	no	40856440307	-	33124826057	7731614250	753440616	6978173634
RASAL2	RASAL2	RASAL2	chr1	178060642	178448648	q1	q2	OK	9.06831	4.83172	-0.908297	-1.41196	0.14755	0.96035	no	40284036259	178063347	37607760943	2676275316	178423751	2319788218
FAM155A	FAM155A	FAM155A	chr13	107820878	108519460	q1	q2	OK	4.44186	3.38353	-0.392635	-0.407826	0.6713	0.967994	no	34650213770	-	34542392490	107821280	-	107821280
ZNF804A	ZNF804A	ZNF804A	chr2	185463092	185804214	q1	q2	OK	4.991	2.84143	-0.812714	-0.932958	0.34915	0.96035	no	32291513844	-	31919908391	371605453	371605453	-
PTPN14	PTPN14	PTPN14	chr1	214522038	214725024	q1	q2	OK	16.8068	11.5878	-0.536441	-0.99183	0.32565	0.96035	no	29832111002	-	23181120721	5792284700	429115575	5363169125
PTK2	PTK2	PTK2	chr8	141668480	142011412	q1	q2	OK	55.3055	29.7086	-0.896542	-1.64889	0.09105	0.96035	no	28507495653	-	27798906367	708589286	283582477	425006809
TENM3	TENM3	TENM3	chr4	183245136	183724177	q1	q2	OK	4.29995	2.74332	-0.6484	-0.899455	0.36125	0.96035	no	27691786339	-	27325526182	-	-	-
FNDC3B	FNDC3B	FNDC3B	chr3	171757417	172118492	q1	q2	OK	13.8191	7.36746	-0.907419	-1.4234	0.1505	0.96035	no	27681058033	-	25788132356	1720810429	688109998	1032700431
DLG1	DLG1	DLG1	chr3	196769430	197030621	q1	q2	OK	20.7202	6.83828	-1.59933	-2.31234	0.0274	0.96035	no	27564994308	-	26187583790	1377410518	196786805	1180623713
AKT3	AKT3	AKT3	chr1	243419306	244006886	q1	q2	OK	7.81902	1.9885	-1.97531	-1.45582	0.11585	0.96035	no	26581678984	-	24632155003	1949523981	243858925	1705665056
MECOM	MECOM	MECOM	chr3	168801286	169381563	q1	q2	OK	6.25928	3.07662	-1.02465	-1.25615	0.2209	0.96035	no	26555363413	-	26386529629	168833784	168833784	-
DPYD	DPYD	DPYD	chr1	97543299	98386615	q1	q2	OK	22.7149	15.4604	-0.55506	-0.79732	0.3853	0.96035	no	26368477966	-	26172748041	195729925	-	195729925
EFNA5	EFNA5	EFNA5	chr5	106712589	107006596	q1	q2	OK	2.96491	6.5505	1.14362	1.38754	0.16355	0.96035	no	25972849501	107006414	25225553178	747296323	-	640289909
CDC42BPA	CDC42BPA	CDC42BPA	chr1	227177565	227505826	q1	q2	OK	9.05378	4.69261	-0.94813	-1.46859	0.1384	0.96035	no	24778253734	227505179	23641987641	1136266093	454402615	454358299
KIRREL3	KIRREL3	KIRREL3	chr11	126293395	126870766	q1	q2	OK	2.65171	3.00106	0.178548	0.170188	0.85875	0.984337	no	24576292187	-	24576292187	-	-	-
PDE7B	PDE7B	PDE7B	chr6	136172833	136516709	q1	q2	OK	3.21778	2.56983	-0.324396	-0.35514	0.72365	0.972688	no	23857132503	-	23311071910	546060593	-	546060593
PTPRK	PTPRK	PTPRK	chr6	128289923	128841819	q1	q2	OK	13.1991	14.0841	0.0936225	0.138472	0.8792	0.986466	no	23786201085	-	23144707212	641493873	128330316	513163557
EDIL3	EDIL3	EDIL3	chr5	83236413	83680685	q1	q2	OK	57.0569	26.3199	-1.11625	-2.04317	0.04065	0.96035	no	23623552929	-	22707809916	915743013	83360623	832382390
AGAP1	AGAP1	AGAP1	chr2	236402732	237040444	q1	q2	OK	3.63338	8.0536	1.14832	1.31511	0.16885	0.96035	no	23194850016	-	22246700385	948149631	-	948149631
PVT1	PVT1	PVT1	chr8	128902873	129113499	q1	q2	OK	4.71228	4.40014	-0.0988777	-0.0808418	0.9396	0.991132	no	22955201226	-	22568422509	386778717	-	-
NLGN1	NLGN1	NLGN1	chr3	173116237	174001139	q1	q2	NOTEST	0.37492	0	#NAME?	0	1	1	no	22906176158	-	22384173058	522003100	-	522003100
IGF2BP2	IGF2BP2	IGF2BP2	chr3	185361526	185542827	q1	q2	OK	56.4523	48.7829	-0.210657	-0.381895	0.70055	0.970173	no	22440643841	-	22255281844	185361997	-	185361997
GPC6	GPC6	GPC6	chr13	93879077	95060273	q1	q2	OK	2.49837	1.62821	-0.6177	-0.690808	0.4691	0.96035	no	21417699982	-	20562187532	855512450	-	855512450
MBNL1	MBNL1	MBNL1	chr3	151980404	152183569	q1	q2	OK	29.8455	11.8303	-1.33502	-2.17993	0.03135	0.96035	no	21291893338	304035058	18400811178	2891082160	152132754	2434914348
MIR181A1HG	MIR181A1HG	MIR181A1HG	chr1	198777131	198906558	q1	q2	NOTEST	0.697486	0	#NAME?	0	1	1	no	20283086197	-	20283086197	-	-	-
SND1	SND1	SND1	chr7	127292201	127732659	q1	q2	OK	36.9219	42.3225	0.19695	0.343369	0.7283	0.972688	no	20276209843	-	20148874902	127334941	127334941	-
RSRC1	RSRC1	RSRC1	chr3	157827840	158262624	q1	q2	OK	23.8618	11.3929	-1.06657	-1.32283	0.1785	0.96035	no	20230258035	-	19755469797	474788238	-	474788238
UTRN	UTRN	UTRN	chr6	144612872	145174170	q1	q2	OK	3.69512	1.26356	-1.54812	-1.93264	0.0633	0.96035	no	19126840570	-	18691322167	435518403	-	435518403
SPATS2L	SPATS2L	SPATS2L	chr2	201170603	201346986	q1	q2	OK	26.8624	28.1434	0.0672091	0.122693	0.89605	0.988122	no	19120276475	-	18113549700	1006726775	-	1006726775
PKP4	PKP4	PKP4	chr2	159313391	159537940	q1	q2	OK	17.3286	15.3356	-0.176274	-0.276506	0.77545	0.976396	no	18650856008	-	18331840271	319015737	159477588	159538149
KCNQ5	KCNQ5	KCNQ5	chr6	73331570	73908573	q1	q2	OK	3.54156	1.28492	-1.4627	-1.40935	0.1572	0.96035	no	18301827605	-	18227920708	73906897	-	73906897
STAG1	STAG1	STAG1	chr3	136055998	136471245	q1	q2	OK	14.5897	4.91735	-1.56899	-2.20141	0.02855	0.96035	no	17854814712	-	17174533858	680280854	-	680280854
RFWD2	RFWD2	RFWD2	chr1	175913961	176176380	q1	q2	OK	8.2915	9.47217	0.192062	0.236693	0.8163	0.980848	no	17777684887	-	17777684887	-	-	-
ADK	ADK	ADK	chr10	75910942	76469061	q1	q2	OK	42.7591	43.5518	0.026502	0.0426808	0.96395	0.993741	no	17528938833	-	17146596461	382342372	-	382342372
NEK7	NEK7	NEK7	chr1	198126107	198291548	q1	q2	OK	19.6489	7.54568	-1.38073	-1.99599	0.0507	0.96035	no	17444006398	-	15461130810	1982875588	198262133	1784613455
ASAP1	ASAP1	ASAP1	chr8	131064350	131455906	q1	q2	OK	11.6092	9.7176	-0.256594	-0.399816	0.6867	0.968972	no	17191872869	-	16405369843	786503026	262240661	524262365
DENND1A	DENND1A	DENND1A	chr9	126118445	126692417	q1	q2	OK	12.7216	20.9154	0.717279	0.907382	0.3469	0.96035	no	17065575662	-	16687145274	378430388	126144665	252285723
PCNXL2	PCNXL2	PCNXL2	chr1	233119881	233431459	q1	q2	OK	2.25807	1.08127	-1.06236	-1.01125	0.32445	0.96035	no	16798630984	-	16332197380	466433604	233313621	233119983
UBASH3B	UBASH3B	UBASH3B	chr11	122526397	122685187	q1	q2	OK	29.9963	24.7296	-0.278549	-0.516003	0.6056	0.965558	no	16796590909	122526704	14588654265	2207936644	490530796	1594879144
SH3RF1	SH3RF1	SH3RF1	chr4	170015406	170192249	q1	q2	OK	17.6118	16.4035	-0.102542	-0.169474	0.86705	0.984868	no	16499978152	-	15649868740	850109412	170043411	680066001
OLA1	OLA1	OLA1	chr2	174937174	175113365	q1	q2	OK	71.5167	56.8043	-0.33228	-0.648497	0.50465	0.96035	no	16451250051	-	16101321690	349928361	174988344	174940017
ALCAM	ALCAM	ALCAM	chr3	105085556	105295757	q1	q2	OK	24.862	10.9667	-1.18081	-1.86607	0.0597	0.96035	no	16302957957	-	16197667192	105290765	105290765	-
PBX1	PBX1	PBX1	chr1	164528596	164821060	q1	q2	OK	0.78307	1.61308	1.04261	0.946794	0.35375	0.96035	no	16299106003	-	14156684099	1813038723	-	1813038723
RANBP17	RANBP17	RANBP17	chr5	170288885	170727019	q1	q2	NOTEST	0.354156	0.422918	0.255992	0	1	1	no	16197159121	-	16026817896	170341225	170341225	-
LRBA	LRBA	LRBA	chr4	151185810	151936649	q1	q2	OK	5.76581	2.499	-1.20617	-1.65429	0.106	0.96035	no	16068761841	-	16068761841	-	-	-
CMSS1	CMSS1	CMSS1	chr3	99273152	99897476	q1	q2	OK	17.8215	20.5308	0.204167	0.172139	0.8616	0.984337	no	15948715306	-	15948715306	-	-	-
GPATCH2	GPATCH2	GPATCH2	chr1	217600334	217804444	q1	q2	OK	8.11571	4.33695	-0.904037	-1.06186	0.29705	0.96035	no	15894298786	-	14806106283	870408991	-	870408991
ZBTB20	ZBTB20	ZBTB20	chr3	114033346	114866127	q1	q2	NOTEST	0.378829	0.160921	-1.23519	0	1	1	no	15788758918	-	15788758918	-	-	-
TBL1XR1	TBL1XR1	TBL1XR1	chr3	176738541	176915048	q1	q2	OK	18.8578	8.69618	-1.1167	-1.78793	0.0812	0.96035	no	15736354019	-	14499171963	1413926302	176744246	1237182056
MED13L	MED13L	MED13L	chr12	116396380	116714991	q1	q2	OK	8.86583	6.21654	-0.512143	-0.807073	0.41605	0.96035	no	15733925107	-	14802615213	931309894	465718771	465591123
VPS13B	VPS13B	VPS13B	chr8	100025493	100889814	q1	q2	OK	1.94338	0.762079	-1.35055	-0.92655	0.1771	0.96035	no	15666549434	-	15062252120	604297314	503409165	100888149
CHRM3	CHRM3	CHRM3	chr1	239792372	240072717	q1	q2	NOTEST	1.04884	1.14558	0.127287	0	1	1	no	15354996406	-	14394695547	960300859	-	960300859
GALNT13	GALNT13	GALNT13	chr2	154728410	155313950	q1	q2	NOTEST	0.620042	0.436426	-0.506629	0	1	1	no	15345991142	-	14569448095	776543047	-	776543047
GULP1	GULP1	GULP1	chr2	189156395	189460652	q1	q2	OK	6.66001	3.08461	-1.11044	-1.20907	0.22515	0.96035	no	15334194067	-	13818639711	1515554356	378797250	1136757106
PRKCA	PRKCA	PRKCA	chr17	64298925	64806862	q1	q2	OK	14.941	11.1818	-0.418126	-0.717718	0.4618	0.96035	no	15287365539	-	14833745363	453620176	-	453620176
ARHGAP26	ARHGAP26	ARHGAP26	chr5	142150291	142608572	q1	q2	OK	5.79332	2.0443	-1.50278	-1.95238	0.05455	0.96035	no	15235811338	-	15093206200	142605138	-	142605138
FIGN	FIGN	FIGN	chr2	164464117	164592513	q1	q2	OK	2.30631	2.79915	0.279404	0.291025	0.7663	0.974282	no	14807162670	-	13162529207	1644633463	-	1644633463
ARID1B	ARID1B	ARID1B	chr6	157099063	157531913	q1	q2	OK	2.14757	3.01289	0.48844	0.600739	0.54475	0.960754	no	14786581065	-	14629051313	157529752	-	157529752
GALNT10	GALNT10	GALNT10	chr5	153570294	153825382	q1	q2	OK	32.0823	30.6362	-0.066543	-0.122891	0.90255	0.988122	no	14754337556	-	12908885247	1845452309	-	1845452309
VEGFC	VEGFC	VEGFC	chr4	177604684	177713899	q1	q2	OK	59.668	60.1674	0.0120246	0.0207879	0.983	0.994975	no	14745568912	-	14212750632	532818280	177608521	355209759
PDGFC	PDGFC	PDGFC	chr4	157682762	157892546	q1	q2	OK	29.7339	20.1151	-0.563832	-0.885708	0.3625	0.96035	no	14673834177	-	13885419243	788414934	-	788414934
SATB2	SATB2	SATB2	chr2	200134222	200337481	q1	q2	OK	7.03583	3.70498	-0.925255	-1.15543	0.24045	0.96035	no	14617550093	200322243	13816821691	800728402	-	600406159
ABL2	ABL2	ABL2	chr1	179068461	179198819	q1	q2	OK	12.474	9.6022	-0.377482	-0.526285	0.5424	0.960532	no	14328899509	-	8061259387	6267640122	1074505213	5193134909
GPHN	GPHN	GPHN	chr14	66974124	67648525	q1	q2	OK	5.73078	4.0648	-0.495547	-0.601941	0.5287	0.96035	no	14327817164	-	14327817164	-	-	-
XRCC5	XRCC5	XRCC5	chr2	216974019	217071016	q1	q2	OK	45.755	36.7066	-0.31789	-0.561188	0.58725	0.965558	no	14323697088	-	12804415815	1302211350	651000298	651211052
PDE4D	PDE4D	PDE4D	chr5	58264865	59843484	q1	q2	OK	7.1283	3.67365	-0.956346	-1.30907	0.18665	0.96035	no	14214662656	58295491	13282330888	932331768	116559316	757476961
PARD3B	PARD3B	PARD3B	chr2	205410515	206484886	q1	q2	NOTEST	0.67159	0.319269	-1.07281	0	1	1	no	14197770627	-	13991289221	206481406	-	206481406
MKLN1	MKLN1	MKLN1	chr7	130794854	131181398	q1	q2	OK	4.32039	2.37157	-0.865319	-1.12644	0.24885	0.96035	no	14028599504	-	10487139482	3541460022	393217035	3148242987
RAD51B	RAD51B	RAD51B	chr14	68286495	69062738	q1	q2	OK	2.11601	3.74616	0.824064	0.647473	0.50225	0.96035	no	13995334368	-	13927032509	68301859	68301859	-
ARID4B	ARID4B	ARID4B	chr1	235330209	235491532	q1	q2	OK	11.1521	2.966	-1.91072	-2.54799	0.015	0.96035	no	13888784188	-	13418094761	470689427	470689427	-
NR3C1	NR3C1	NR3C1	chr5	142657495	142815077	q1	q2	OK	29.8252	15.2855	-0.964371	-1.69629	0.0923	0.96035	no	13842985070	-	11560381452	2282603618	285369953	1997233665
CTNNA1	CTNNA1	CTNNA1	chr5	138089084	138270723	q1	q2	OK	137.614	136.187	-0.0150464	-0.0302876	0.9741	0.994348	no	13818591560	-	12851057197	967534363	829263655	138270708
SPATA5	SPATA5	SPATA5	chr4	123844224	124240604	q1	q2	OK	2.4396	0.770902	-1.66203	-1.67359	0.1128	0.96035	no	13770933329	-	12777091208	993842121	124177229	869664892
FER	FER	FER	chr5	108083522	108532541	q1	q2	OK	4.16176	1.51454	-1.45831	-1.82916	0.06765	0.96035	no	13758922968	-	12456585835	1302337133	-	1302337133
MCTP1	MCTP1	MCTP1	chr5	94041241	94620279	q1	q2	OK	25.5469	9.54334	-1.42058	-2.22189	0.0247	0.96035	no	13665116148	-	12818507064	658529000	94275844	564253156
PALLD	PALLD	PALLD	chr4	169418216	169849608	q1	q2	OK	20.3956	14.7853	-0.46409	-0.73579	0.4458	0.96035	no	13577462347	-	13068347749	509114598	339265814	169848784
TRIP12	TRIP12	TRIP12	chr2	230628552	230786725	q1	q2	OK	22.4886	11.8236	-0.927523	-1.64885	0.10165	0.96035	no	13380577406	-	11996727787	1383849619	461328282	922521337
HMGA2	HMGA2	HMGA2	chr12	66151799	66360071	q1	q2	OK	80.0767	86.2217	0.106668	0.16151	0.8644	0.984337	no	13323142603	-	13057708405	331655987	66221789	265434198
DNAH14	DNAH14	DNAH14	chr1	225117355	225586996	q1	q2	OK	5.15847	1.95067	-1.40298	-0.837906	0.43075	0.96035	no	13289533261	-	13064248358	225284903	225284903	-
COMMD10	COMMD10	COMMD10	chr5	115420672	115628987	q1	q2	OK	22.7196	21.5134	-0.0786994	-0.101287	0.91725	0.989508	no	13176440000	-	8665193451	231257538	-	231257538
GSK3B	GSK3B	GSK3B	chr3	119540801	119813264	q1	q2	OK	10.058	6.8616	-0.551732	-0.836144	0.40725	0.96035	no	13164339550	239625263	11729289265	1435050285	-	1195425022
QKI	QKI	QKI	chr6	163835674	163999628	q1	q2	OK	15.9152	8.34013	-0.932261	-1.59162	0.10515	0.96035	no	13115878093	-	8196155500	4919722593	163984672	4755737921
RHBDD1	RHBDD1	RHBDD1	chr2	227700670	227863923	q1	q2	OK	3.29191	1.14708	-1.52096	-1.45778	0.1544	0.96035	no	12984737628	-	11161970905	1822766723	227729444	1595037279
DDAH1	DDAH1	DDAH1	chr1	85784167	86044046	q1	q2	OK	37.5353	32.7332	-0.197493	-0.349891	0.71965	0.971862	no	12889227452	-	11773972270	1115255182	171614963	943640219
ARHGEF28	ARHGEF28	ARHGEF28	chr5	72921982	73237818	q1	q2	OK	11.6205	11.3978	-0.0279135	-0.0438816	0.9634	0.993741	no	12785716401	-	12566155546	292751070	219514206	73236864
WWC2	WWC2	WWC2	chr4	184020462	184241929	q1	q2	OK	5.1128	2.34482	-1.12464	-1.45054	0.14725	0.96035	no	12704304955	-	12335828057	368476898	-	368476898
FBXW7	FBXW7	FBXW7	chr4	153242409	153456393	q1	q2	OK	6.05707	2.61397	-1.21238	-1.14571	0.197	0.96035	no	12574634216	-	12574634216	-	-	-
FMNL2	FMNL2	FMNL2	chr2	153191750	153506348	q1	q2	OK	7.5147	4.004	-0.908273	-1.1878	0.2472	0.96035	no	12574407001	-	11806880734	767526267	-	767526267
INPP4B	INPP4B	INPP4B	chr4	142949181	143767604	q1	q2	OK	4.77446	4.47453	-0.0936016	-0.111274	0.91125	0.988122	no	12453534543	-	11309894864	1143639679	143007359	1000632320
POU2F1	POU2F1	POU2F1	chr1	167190065	167396582	q1	q2	OK	1.48397	0.270648	-2.45498	-2.12842	0.0659	0.96035	no	12381179328	167298355	8363918856	3849875132	-	3682576777
MBD5	MBD5	MBD5	chr2	148602085	149271044	q1	q2	NOTEST	0.729535	0.492856	-0.565809	0	1	1	no	12365978851	-	11918298733	447680118	447680118	-
CDC73	CDC73	CDC73	chr1	193091087	193223942	q1	q2	OK	8.05334	2.96166	-1.44318	-1.87729	0.06045	0.96035	no	12363144937	-	10624192142	1738952795	193181544	1545771251
ASH1L	ASH1L	ASH1L	chr1	155305051	155533735	q1	q2	OK	3.82684	1.77515	-1.10821	-1.44933	0.144	0.96035	no	12278280084	-	10258292679	2019987405	1243456367	776531038
PDE10A	PDE10A	PDE10A	chr6	165740775	166075588	q1	q2	OK	5.53165	3.68363	-0.586581	-0.78354	0.43105	0.96035	no	12276328720	-	12110583641	165745079	-	165745079
TGFB2	TGFB2	TGFB2	chr1	218517537	219347130	q1	q2	OK	17.8808	11.4311	-0.645445	-0.987079	0.3258	0.96035	no	12239691087	218519695	10272251814	1967439273	437222351	1311697227
EXOC4	EXOC4	EXOC4	chr7	132937822	133750513	q1	q2	OK	7.79742	5.21138	-0.581331	-0.722771	0.45305	0.96035	no	12001293639	-	11867543977	133749662	-	133749662
BMPR2	BMPR2	BMPR2	chr2	203241049	203432474	q1	q2	OK	2.7755	1.25083	-1.14986	-1.40608	0.1584	0.96035	no	11998869603	-	6709853811	5289015792	203332372	5085683420
MAGI1	MAGI1	MAGI1	chr3	65339905	66024509	q1	q2	OK	7.64571	4.19874	-0.864693	-1.17552	0.23295	0.96035	no	11974709889	-	11974709889	-	-	-
EYA4	EYA4	EYA4	chr6	133562494	134210144	q1	q2	OK	3.69239	1.77841	-1.05397	-1.13471	0.2603	0.96035	no	11899426500	-	11364068764	535357736	133802610	401555126
PSMD1	PSMD1	PSMD1	chr2	231921577	232037540	q1	q2	OK	15.0377	11.928	-0.334225	-0.473911	0.6262	0.965558	no	11830886151	-	11598859985	464037227	464037227	-
SIK3	SIK3	SIK3	chr11	116706468	116969131	q1	q2	OK	6.9775	8.82603	0.339053	0.49119	0.62365	0.965558	no	11803205205	-	11336280618	466924587	350208580	116716007
MYOF	MYOF	MYOF	chr10	95066185	95242074	q1	q2	OK	76.4754	65.2658	-0.228668	-0.456839	0.64345	0.967994	no	11798469821	95242077	10847273124	856010917	665702389	95066451
WWTR1	WWTR1	WWTR1	chr3	149235021	149421060	q1	q2	OK	46.9082	35.2998	-0.41018	-0.762672	0.43505	0.96035	no	11796059677	-	8510969460	1940135863	149290699	1790845164
UBR3	UBR3	UBR3	chr2	170684017	170940639	q1	q2	OK	2.49904	0.394839	-2.66204	-2.29645	0.045	0.96035	no	11786469191	-	11444590160	512662947	170783916	341879031
GALNT2	GALNT2	GALNT2	chr1	230193535	230417876	q1	q2	OK	49.7713	50.8279	0.0303052	0.0561098	0.95335	0.991762	no	11745412316	-	11284580145	460832171	-	460832171
ACBD6	ACBD6	ACBD6	chr1	180257351	180472022	q1	q2	OK	63.0113	81.995	0.379927	0.643492	0.50475	0.96035	no	11721567180	-	10099306395	-	-	-
CERS6	CERS6	CERS6	chr2	169312758	169642939	q1	q2	OK	5.96191	3.30051	-0.853084	-1.08713	0.27955	0.96035	no	11695782415	-	10338755447	1357026968	-	1357026968
UBE2E3	UBE2E3	UBE2E3	chr2	181845111	181928154	q1	q2	OK	46.7767	45.959	-0.025441	-0.0390867	0.96855	0.993741	no	11641161605	181845665	9639984245	363773578	-	181927913
XPR1	XPR1	XPR1	chr1	180601145	180859415	q1	q2	OK	4.86667	1.98931	-1.29067	-1.64557	0.08275	0.96035	no	11568519719	-	10664240810	904278909	-	904278909
PAM	PAM	PAM	chr5	102201526	102366808	q1	q2	OK	10.7839	6.35694	-0.762479	-1.08345	0.26955	0.96035	no	11549786928	-	5318681250	307095772	-	307095772
TLK1	TLK1	TLK1	chr2	171847332	172087824	q1	q2	OK	7.09167	7.00241	-0.0182753	-0.0245926	0.97975	0.994348	no	11518876100	172017115	10831185168	687690932	343826305	171847512
IQCJ-SCHIP1	IQCJ-SCHIP1	IQCJ-SCHIP1	chr3	158787040	159615155	q1	q2	OK	10.8587	1.00372	-3.43541	-1.80346	0.2511	0.96035	no	11477290581	-	10365358324	159614874	-	159614874
FNIP1	FNIP1	FNIP1	chr5	130977406	131132756	q1	q2	OK	8.61905	3.10186	-1.4744	-1.95783	0.0526	0.96035	no	11401528027	-	10353669191	1047933205	262062678	785870527
CDK6	CDK6	CDK6	chr7	92234234	92546501	q1	q2	OK	10.7868	3.88987	-1.47147	-2.30996	0.0253	0.96035	no	11355131649	-	8587964763	2767166886	-	2767166886
VTI1A	VTI1A	VTI1A	chr10	114206755	114578504	q1	q2	OK	4.84693	6.52913	0.429819	0.526432	0.5947	0.965558	no	11325428144	-	10867121587	458306557	-	458306557
PRRC2C	PRRC2C	PRRC2C	chr1	171454665	171562650	q1	q2	OK	25.5767	15.4342	-0.728703	-1.36657	0.17295	0.96035	no	11319555835	-	8918318112	2401237723	2229676472	171561251
IMMP2L	IMMP2L	IMMP2L	chr7	110303105	111202573	q1	q2	OK	7.15948	3.81179	-0.909388	-0.702316	0.4819	0.96035	no	11198774012	-	11198774012	-	-	-
IRS1	IRS1	IRS1	chr2	227596032	227663506	q1	q2	OK	17.1248	10.1996	-0.747574	-1.29214	0.207	0.96035	no	11154160355	-	10016099951	1138060404	227662793	910397611
ENAH	ENAH	ENAH	chr1	225674533	225840845	q1	q2	OK	11.7682	5.3384	-1.14042	-1.92533	0.0512	0.96035	no	11061119006	-	8352925802	2708193204	-	2708193204
NCKAP1	NCKAP1	NCKAP1	chr2	183789578	183903586	q1	q2	OK	34.9498	13.996	-1.32027	-2.22333	0.02585	0.96035	no	11030009865	-	8640630600	2389379265	735363352	1654015913
DST	DST	DST	chr6	56137688	56819426	q1	q2	OK	23.1445	8.34568	-1.47157	-2.67742	0.00715	0.813295	no	11025240758	-	10234878081	790362677	734039798	56322879
FBXW11	FBXW11	FBXW11	chr5	171288555	171433877	q1	q2	OK	15.7836	14.2537	-0.147097	-0.22861	0.8155	0.980848	no	10967444708	-	9597109494	1370335214	171303502	1199031712
MET	MET	MET	chr7	116312458	116438440	q1	q2	OK	32.2127	17.6727	-0.866106	-1.56496	0.11295	0.96035	no	10938765791	-	10007633712	931132079	814694240	116437839
EPB41L2	EPB41L2	EPB41L2	chr6	131160487	131384462	q1	q2	OK	74.7698	49.0157	-0.609211	-1.1581	0.24015	0.96035	no	10896254400	-	10896254400	-	-	-
PTPRG	PTPRG	PTPRG	chr3	61547242	62304622	q1	q2	OK	3.82346	1.83934	-1.05569	-1.22149	0.2044	0.96035	no	10885028480	61547807	10574396667	310631813	62240831	186843175
CENPP	CENPP	CENPP	chr9	95059639	95432547	q1	q2	OK	5.01526	5.81339	0.213055	0.130226	0.88705	0.988122	no	10857212805	-	10666457026	190755779	-	190755779
RBMS1	RBMS1	RBMS1	chr2	161128661	161350318	q1	q2	OK	12.7036	6.61561	-0.941293	-1.30006	0.1909	0.96035	no	10803104149	-	10319716532	483387617	-	483387617
KMT2C	KMT2C	KMT2C	chr7	151832009	152133090	q1	q2	OK	1.87256	0.852908	-1.13455	-1.37007	0.1802	0.96035	no	10790509565	151839303	9879380274	911129291	607457137	151832851
CAMK2D	CAMK2D	CAMK2D	chr4	114372187	114683083	q1	q2	OK	4.16791	1.56752	-1.41084	-1.25586	0.2032	0.96035	no	10766252294	-	9736877049	1029375245	114378696	914996549
ACAP2	ACAP2	ACAP2	chr3	194995464	195163817	q1	q2	OK	8.18316	4.51403	-0.858243	-1.18883	0.24525	0.96035	no	10729057944	-	9949066741	779991203	-	779991203
DIAPH3	DIAPH3	DIAPH3	chr13	60239720	60738119	q1	q2	OK	29.2504	15.7807	-0.89029	-1.49194	0.12525	0.96035	no	10699346704	-	10639106736	60239968	-	60239968
NUCKS1	NUCKS1	NUCKS1	chr1	205681946	205719372	q1	q2	OK	73.047	38.0765	-0.939924	-1.85991	0.0665	0.96035	no	10696004649	-	3497009692	7198994957	617073166	6581921791
ARHGEF12	ARHGEF12	ARHGEF12	chr11	120207617	120360645	q1	q2	OK	14.214	9.84714	-0.529532	-0.911555	0.36165	0.96035	no	10584766516	-	9501542640	1203500713	120276837	1083223876
SRGAP1	SRGAP1	SRGAP1	chr12	64238540	64541613	q1	q2	OK	5.05122	5.86596	0.215736	0.312283	0.75895	0.974184	no	10431315305	64238443	9850769506	580545799	64536376	451770980
AHCTF1	AHCTF1	AHCTF1	chr1	247002401	247094726	q1	q2	OK	17.012	9.11841	-0.899697	-1.53135	0.1212	0.96035	no	10376285324	-	10376285324	-	-	-
SCAF8	SCAF8	SCAF8	chr6	155054511	155155378	q1	q2	OK	12.646	9.33162	-0.438476	-0.643585	0.5097	0.96035	no	10236217857	155054916	9615710608	620507249	465452333	-
ASCC3	ASCC3	ASCC3	chr6	100956070	101329248	q1	q2	OK	9.92225	2.41792	-2.0369	-2.35085	0.0202	0.96035	no	10216600381	-	9710800107	606895367	404283138	202612229
EGFR	EGFR	EGFR	chr7	55086724	55275031	q1	q2	OK	26.3567	18.4078	-0.517848	-0.902869	0.3537	0.96035	no	10207697997	-	8605007307	1657918517	331359041	1326559476
KYNU	KYNU	KYNU	chr2	143635194	143799885	q1	q2	OK	18.7774	19.8827	0.0825175	0.103184	0.91505	0.988413	no	10204051217	-	9916575136	287476081	143676229	143799852
STK3	STK3	STK3	chr8	99466858	99954799	q1	q2	OK	17.7872	10.78	-0.722478	-0.986705	0.3158	0.96035	no	10162028348	-	9465729380	298543205	99608381	198934824
CAPN2	CAPN2	CAPN2	chr1	223889294	223963720	q1	q2	OK	143.226	105.238	-0.444629	-0.900026	0.356	0.96035	no	10077123245	-	8733344500	1343778745	-	1343778745
DOCK4	DOCK4	DOCK4	chr7	111366163	111846462	q1	q2	OK	7.1408	4.81381	-0.568906	-0.839974	0.3747	0.96035	no	9939570684	-	9939570684	-	-	-
TAB2	TAB2	TAB2	chr6	149539059	149732749	q1	q2	OK	31.358	23.7591	-0.400352	-0.688568	0.4785	0.96035	no	9879124743	-	7932898048	1946226695	1347300236	598926459
BBX	BBX	BBX	chr3	107241782	107530176	q1	q2	OK	11.1391	6.30573	-0.820892	-1.31006	0.1866	0.96035	no	9878230049	-	8587943024	1290287025	215009395	1075277630
DIS3L2	DIS3L2	DIS3L2	chr2	232826292	233208678	q1	q2	OK	14.4036	13.0223	-0.145447	-0.146209	0.8794	0.986466	no	9786040983	-	9553045159	232995824	-	232995824
INO80D	INO80D	INO80D	chr2	206858444	206950906	q1	q2	NOTEST	0.703026	0.845681	0.266535	0	1	1	no	9723439668	-	3103669167	6412901382	620718371	5792183011
DOCK10	DOCK10	DOCK10	chr2	225629806	225907330	q1	q2	OK	6.35237	3.64332	-0.802042	-1.09894	0.27555	0.96035	no	9710529948	-	9710529948	-	-	-
ATP13A3	ATP13A3	ATP13A3	chr3	194123402	194188968	q1	q2	OK	21.1384	7.6796	-1.46076	-2.38593	0.023	0.96035	no	9708242112	-	7961083385	1747158727	194158174	1553000553
AKAP2	AKAP2	AKAP2	chr9	112403067	112934791	q1	q2	OK	89.1406	61.8818	-0.526568	-1.0713	0.274	0.96035	no	9706960782	-	8013041412	1581020828	112900197	1468120631
CAMSAP2	CAMSAP2	CAMSAP2	chr1	200708685	200829835	q1	q2	OK	9.90637	5.3745	-0.882226	-1.29269	0.18745	0.96035	no	9637515428	-	7026808148	2610707280	1405737230	1204970050
BAZ2B	BAZ2B	BAZ2B	chr2	160175489	160474553	q1	q2	NOTEST	1.48005	0.901019	-2.0314	0	1	1	no	9620716940	-	9460540178	160176762	-	160176762
SLC35F3	SLC35F3	SLC35F3	chr1	234040457	234460264	q1	q2	OK	5.76954	6.62078	0.198544	0.235163	0.8093	0.980432	no	9610391953	-	9610391953	-	-	-
NR6A1	NR6A1	NR6A1	chr9	127279553	127533589	q1	q2	NOTEST	0.549579	0.0894275	-2.61954	0	1	1	no	9556708759	-	9302140738	254568021	-	254568021
R3HDM1	R3HDM1	R3HDM1	chr2	136289024	136482840	q1	q2	OK	7.75758	2.94648	-1.39662	-1.65037	0.0994	0.96035	no	9546704208	-	9137320348	409383860	136418914	272964946
GLS	GLS	GLS	chr2	191745546	191830270	q1	q2	OK	16.6971	9.79198	-0.769924	-1.14457	0.25245	0.96035	no	9397351435	-	7479364174	1917987261	-	1917987261
PBX3	PBX3	PBX3	chr9	128509616	128729655	q1	q2	OK	3.03908	0.988117	-1.62088	-1.22292	0.25	0.96035	no	9388094624	-	9130637748	257456876	-	257456876
GIGYF2	GIGYF2	GIGYF2	chr2	233562014	233725289	q1	q2	OK	7.32253	5.79899	-0.336542	-0.309556	0.68755	0.969414	no	9346120871	-	7710072628	1636048243	233709219	1402339024
HIPK2	HIPK2	HIPK2	chr7	139246315	139477693	q1	q2	OK	12.3347	7.97863	-0.628512	-1.13119	0.2529	0.96035	no	9335167393	-	5992871916	3203037789	417997697	2785040092
LPAR1	LPAR1	LPAR1	chr9	113636053	113800365	q1	q2	OK	30.3102	25.4237	-0.253628	-0.414537	0.6665	0.967994	no	9324125481	-	8755939693	454548075	-	454548075
MAN2A1	MAN2A1	MAN2A1	chr5	109025066	109205326	q1	q2	OK	10.6328	4.40323	-1.27189	-1.81199	0.08225	0.96035	no	9275770381	-	9166720991	109049390	109049390	-
ANKRD17	ANKRD17	ANKRD17	chr4	73940501	74124502	q1	q2	OK	9.75427	6.49111	-0.587569	-0.897129	0.36765	0.96035	no	9254666433	-	8367278845	887387588	221920549	665467039
CEP170	CEP170	CEP170	chr1	243287729	243418708	q1	q2	OK	18.8949	6.7214	-1.49117	-2.37325	0.0207	0.96035	no	9248069044	-	8274708374	973360670	730071649	243289021
MAPKAP1	MAPKAP1	MAPKAP1	chr9	128199672	128469513	q1	q2	OK	71.0011	40.4166	-0.812895	-1.20567	0.2169	0.96035	no	9240546872	-	8855945581	384601291	-	384601291
NPAS2	NPAS2	NPAS2	chr2	101436612	101613287	q1	q2	OK	17.9544	12.7368	-0.495331	-0.753898	0.4313	0.96035	no	9237733715	-	8932962858	304770857	304770857	-
RAPH1	RAPH1	RAPH1	chr2	204298404	204400058	q1	q2	OK	8.53077	3.81122	-1.16243	-1.59312	0.0906	0.96035	no	9195149400	-	5517591356	3677558044	1021630179	2655927865
CEP350	CEP350	CEP350	chr1	179923907	180084015	q1	q2	OK	2.42583	1.51796	-0.676348	-0.854209	0.40195	0.96035	no	9181318753	-	7020630364	2160688389	1080196754	1080491635
ASPM	ASPM	ASPM	chr1	197053256	197115824	q1	q2	OK	11.0075	3.13739	-1.81084	-2.4722	0.0195	0.96035	no	9065758378	-	7686147739	1379610639	1182557319	197053320
CUL3	CUL3	CUL3	chr2	225334866	225450114	q1	q2	OK	22.0659	12.0984	-0.867003	-1.47137	0.14335	0.96035	no	9015420644	-	8114067602	901353042	225339073	676013969
ABI2	ABI2	ABI2	chr2	204192961	204296896	q1	q2	OK	7.63415	4.97987	-0.616358	-0.860684	0.3725	0.96035	no	8987564630	-	6740316188	2247248442	204267384	2042981058
WDR26	WDR26	WDR26	chr1	224572844	224622001	q1	q2	OK	15.2626	13.2654	-0.202335	-0.340219	0.7324	0.973234	no	8983589379	224589781	5614949019	3368640360	-	3144050579
HDLBP	HDLBP	HDLBP	chr2	242166681	242293441	q1	q2	OK	85.047	94.7773	0.156281	0.264556	0.7866	0.97701	no	8961726573	242255072	7750769502	1210957071	484365975	484336024
SRPK2	SRPK2	SRPK2	chr7	104756820	105029377	q1	q2	OK	21.1748	9.17874	-1.20598	-1.77132	0.07185	0.96035	no	8916839559	-	8497786136	314297654	104782870	209514784
ATF6	ATF6	ATF6	chr1	161736033	161933860	q1	q2	OK	6.06336	4.11382	-0.55964	-0.77162	0.4299	0.96035	no	8901688541	-	7120616325	1781072216	161762018	1619310198
PPP3CA	PPP3CA	PPP3CA	chr4	101944586	102268628	q1	q2	OK	8.32871	4.02296	-1.04984	-1.33046	0.18485	0.96035	no	8882813260	-	7455368188	1427445072	407991412	1019453660
FAM172A	FAM172A	FAM172A	chr5	92919042	93447404	q1	q2	OK	3.2264	1.00031	-1.68948	-1.04707	0.2517	0.96035	no	8851478920	-	8479659957	371818963	-	371818963
LIMCH1	LIMCH1	LIMCH1	chr4	41361623	41702061	q1	q2	OK	24.5469	13.6416	-0.847523	-1.45484	0.1429	0.96035	no	8850149837	-	8391489982	458659855	41648677	417011178
CHST11	CHST11	CHST11	chr12	104850691	105155792	q1	q2	OK	28.4945	22.0553	-0.369553	-0.646494	0.5178	0.96035	no	8819740021	-	7873663801	946076220	104851281	841224939
CLASP1	CLASP1	CLASP1	chr2	122095351	122407052	q1	q2	OK	11.1979	7.80183	-0.521337	-0.818321	0.4101	0.96035	no	8801819094	-	8557506037	244313057	122216468	122096589
PHACTR2	PHACTR2	PHACTR2	chr6	143929316	144152322	q1	q2	OK	3.8912	1.6812	-1.21072	-1.50351	0.12505	0.96035	no	8787700888	-	6481318383	2306382505	-	2306382505
DOCK1	DOCK1	DOCK1	chr10	128593977	129250781	q1	q2	OK	4.02794	0.867652	-2.21485	-1.94805	0.0783	0.96035	no	8770518914	-	8512130936	258387978	129137291	129250687
PSMD14	PSMD14	PSMD14	chr2	162164785	162268228	q1	q2	OK	51.9272	32.519	-0.67521	-1.04188	0.2858	0.96035	no	8759813181	-	8273096801	486716380	486716380	-
PLOD2	PLOD2	PLOD2	chr3	145787227	145879282	q1	q2	OK	102.729	46.5749	-1.14122	-2.17974	0.03215	0.96035	no	8749798295	-	8166647719	583150576	-	583150576
CUX1	CUX1	CUX1	chr7	101459183	101927250	q1	q2	OK	26.2895	28.2812	0.105358	0.16088	0.86725	0.984868	no	8743963932	-	7521259983	1222703949	101840252	1120863697
MATR3	MATR3	MATR3	chr5	138609440	138667366	q1	q2	OK	95.2614	44.141	-1.10977	-2.17017	0.02925	0.96035	no	8734044580	138629466	7208910131	1525134449	970557750	415947233
NFE2L2	NFE2L2	NFE2L2	chr2	178095030	178129859	q1	q2	OK	85.6041	35.9617	-1.25122	-2.19378	0.027	0.96035	no	8729691220	-	8017308251	712382969	356192544	356190425
RABGAP1L	RABGAP1L	RABGAP1L	chr1	174128551	174964445	q1	q2	OK	2.00947	1.7022	-0.239413	-0.190718	0.8152	0.980848	no	8723500724	-	8198619669	524881055	-	524881055
KIRREL	KIRREL	KIRREL	chr1	157963062	158070052	q1	q2	OK	11.6258	8.95381	-0.376755	-0.60311	0.5272	0.96035	no	8690144845	-	8374022345	316122500	316122500	-
ECT2	ECT2	ECT2	chr3	172468474	172539264	q1	q2	OK	24.4514	18.6752	-0.388794	-0.623267	0.52765	0.96035	no	8625381104	-	7762763050	862618054	517540286	345077768
SRFBP1	SRFBP1	SRFBP1	chr5	121297655	121364295	q1	q2	OK	19.1596	6.78708	-1.49721	-1.96919	0.0486	0.96035	no	8617099060	-	2912152437	606809727	121356129	485453598
TCF7L2	TCF7L2	TCF7L2	chr10	114710008	114927436	q1	q2	OK	4.30678	5.32751	0.306852	0.355256	0.727	0.972688	no	8611449903	229420639	8152378998	459070905	114724371	114925895
LCOR	LCOR	LCOR	chr10	98592016	98724198	q1	q2	OK	3.39587	1.2106	-1.48806	-1.68527	0.09815	0.96035	no	8585097216	-	5820843199	2171714442	-	2171714442
PIKFYVE	PIKFYVE	PIKFYVE	chr2	209130990	209223475	q1	q2	OK	2.89295	1.00779	-1.52134	-1.52333	0.09675	0.96035	no	8576704599	-	6693713854	1882990745	209216141	1673774604
FAM49B	FAM49B	FAM49B	chr8	130851838	131028897	q1	q2	OK	38.0713	21.165	-0.847025	-1.44225	0.14305	0.96035	no	8510395899	-	7856090021	654305878	392597404	261708474
RAPGEF6	RAPGEF6	RAPGEF6	chr5	130759613	130970929	q1	q2	OK	5.19938	2.17559	-1.25693	-1.52964	0.11695	0.96035	no	8504610729	-	7327761591	1176849138	-	1176849138
ZNF148	ZNF148	ZNF148	chr3	124944512	125094198	q1	q2	OK	5.44657	1.80995	-1.5894	-2.08209	0.0376	0.96035	no	8500766263	-	6876424953	1624341310	124952346	1499388964
DENND1B	DENND1B	DENND1B	chr1	197473878	197744623	q1	q2	OK	1.56472	0.102992	-3.9253	-1.76691	0.0321	0.96035	no	8496511519	-	6718881587	395143105	197621399	197521706
DTL	DTL	DTL	chr1	212113740	212278348	q1	q2	OK	12.6665	10.9848	-0.205508	-0.237105	0.80815	0.97991	no	8490202515	212209205	5730665608	2122697461	424548232	1485940024
MTHFD1L	MTHFD1L	MTHFD1L	chr6	151186814	151423023	q1	q2	OK	35.592	48.3155	0.440934	0.560522	0.5658	0.965558	no	8473565901	-	8473565901	151358097	151358097	-
FAM196B	FAM196B	FAM196B	chr5	169064250	169510386	q1	q2	OK	8.44844	1.54377	-2.45223	-2.16546	0.0585	0.96035	no	8467949391	338622942	8129326449	338622942	-	-
CDH4	CDH4	CDH4	chr20	59827481	60515673	q1	q2	OK	15.1012	11.8571	-0.348911	-0.57165	0.55535	0.96191	no	8466064776	-	8345034156	121030620	-	121030620
COG5	COG5	COG5	chr7	106809405	107218968	q1	q2	OK	8.66603	7.32942	-0.241672	-0.291028	0.7735	0.976396	no	8455037171	-	7920808977	534228194	-	534228194
PRELID2	PRELID2	PRELID2	chr5	145135906	145214932	q1	q2	OK	2.22952	1.54821	-0.526132	-0.503911	0.5954	0.965558	no	8411159375	-	1161392441	-	-	-
FBXL17	FBXL17	FBXL17	chr5	107194733	107717799	q1	q2	OK	5.05642	2.79051	-0.857586	-1.02791	0.30605	0.96035	no	8383305131	-	7847325173	535979958	-	535979958
MLPH	MLPH	MLPH	chr2	238395052	238463961	q1	q2	OK	23.984	25.9041	0.11111	0.182556	0.85755	0.984116	no	8345022146	238396041	7391249670	953772476	238449089	476927346
CREB1	CREB1	CREB1	chr2	208394615	208490055	q1	q2	OK	4.23249	2.24272	-0.916255	-1.09713	0.25645	0.96035	no	8337773938	-	5627758314	2710015624	-	2710015624
ERBB2IP	ERBB2IP	ERBB2IP	chr5	65222381	65376851	q1	q2	OK	27.5726	9.96839	-1.4678	-2.47763	0.014	0.96035	no	8294534473	-	7248762202	1045772271	522761324	523010947
TFPI	TFPI	TFPI	chr2	188328957	188419219	q1	q2	OK	25.9308	11.7429	-1.14288	-1.25128	0.1957	0.96035	no	8289204635	-	7535883682	753320953	-	753320953
ATXN2	ATXN2	ATXN2	chr12	111890017	112037480	q1	q2	OK	9.77698	9.60996	-0.0248584	-0.0347465	0.97335	0.994348	no	8285078550	-	7613367987	671710563	559819982	111890581
BCAR3	BCAR3	BCAR3	chr1	94027297	94312706	q1	q2	OK	61.3392	90.7749	0.565484	1.04967	0.2724	0.96035	no	8281636324	-	7150723458	94048104	94048104	-
MAMLD1	MAMLD1	MAMLD1	chrX	149531544	149682448	q1	q2	OK	12.3599	8.58564	-0.525674	-0.748662	0.4483	0.96035	no	8228759288	-	7779756994	449002294	299320837	149681457
RALGPS2	RALGPS2	RALGPS2	chr1	178694281	178890977	q1	q2	OK	5.21786	1.34028	-1.96093	-2.19648	0.04005	0.96035	no	8225336462	-	6973166395	1252170067	178848074	1073321993
CHCHD3	CHCHD3	CHCHD3	chr7	132469622	132766828	q1	q2	OK	174.626	122.965	-0.506016	-0.944994	0.3341	0.96035	no	8221935287	-	8221935287	-	-	-
AGPS	AGPS	AGPS	chr2	178257470	178408564	q1	q2	OK	12.0241	4.67658	-1.3624	-2.04878	0.0425	0.96035	no	8204714209	-	6955874695	1248839514	-	1248839514
RC3H1	RC3H1	RC3H1	chr1	173900221	173962210	q1	q2	OK	2.20283	2.3651	0.102543	0.127082	0.8983	0.988122	no	8175106585	-	5218737658	2956368927	-	2956368927
YAP1	YAP1	YAP1	chr11	101981191	102104154	q1	q2	OK	48.2449	29.7425	-0.697852	-1.27082	0.19665	0.96035	no	8164335171	-	6939222271	1225112900	101984896	1123128004
EXOC6B	EXOC6B	EXOC6B	chr2	72406443	73053177	q1	q2	OK	7.52473	2.61467	-1.52501	-1.52351	0.13785	0.96035	no	8153771250	-	7935992049	217779201	72968503	144810698
OPA1	OPA1	OPA1	chr3	193310932	193415600	q1	q2	OK	10.3381	3.246	-1.67123	-2.2221	0.0297	0.96035	no	8121103610	-	7347446565	773657045	-	773657045
CTBP2	CTBP2	CTBP2	chr10	126676417	126849624	q1	q2	OK	32.4324	24.1154	-0.427485	-0.703411	0.46975	0.96035	no	8113620109	-	8113620109	-	-	-
CAB39	CAB39	CAB39	chr2	231577556	231685790	q1	q2	OK	20.4798	16.1243	-0.344969	-0.535655	0.5922	0.965558	no	8106990171	-	6253530602	1853459569	231663580	1621795989
SP100	SP100	SP100	chr2	231280870	231410317	q1	q2	OK	10.0415	15.0323	0.582091	0.714439	0.4399	0.96035	no	8096992581	-	7402914948	694077633	231334775	462742858
INTS7	INTS7	INTS7	chr1	212113740	212278348	q1	q2	OK	13.606	11.9501	-0.187225	-0.225695	0.8227	0.980863	no	8061951263	-	7425499373	636451890	636451890	-
STK10	STK10	STK10	chr5	171469073	171615346	q1	q2	OK	40.6469	49.1191	0.27314	0.531016	0.59425	0.965558	no	8061765111	171615100	7547190041	514575070	171488178	171471792
KPNA4	KPNA4	KPNA4	chr3	160212782	160283376	q1	q2	OK	16.7301	11.7465	-0.510222	-0.894253	0.36395	0.96035	no	8012574705	-	5929658107	2082916598	640963945	1441952653
PMS1	PMS1	PMS1	chr2	190634992	190742355	q1	q2	OK	7.26807	1.63866	-2.14906	-1.21343	0.2771	0.96035	no	8009545822	-	7818817202	190728620	190728620	-
SLC7A11	SLC7A11	SLC7A11	chr4	138948576	139163503	q1	q2	OK	16.7171	6.12371	-1.44885	-2.39558	0.0177	0.96035	no	7929480161	-	5286791455	2642688706	-	2642688706
SMG7	SMG7	SMG7	chr1	183441505	183523328	q1	q2	OK	11.3094	10.2648	-0.139814	-0.213404	0.82345	0.980938	no	7890236862	-	5871488714	1284624228	917580690	367043538
WDFY3	WDFY3	WDFY3	chr4	85590692	85887544	q1	q2	OK	2.43429	1.94302	-0.325199	-0.439104	0.65535	0.967994	no	7887441014	-	7031102617	856338397	257189577	599148820
LRRFIP1	LRRFIP1	LRRFIP1	chr2	238536223	238690290	q1	q2	OK	64.2479	24.5873	-1.38573	-2.49221	0.01175	0.96035	no	7875367174	-	5965901787	716022118	-	716022118
PDLIM5	PDLIM5	PDLIM5	chr4	95373007	95589378	q1	q2	OK	12.1741	8.76212	-0.47446	-0.571445	0.47225	0.96035	no	7829812035	-	6683024169	1146787866	190993694	955794172
TSC22D2	TSC22D2	TSC22D2	chr3	150126121	150177905	q1	q2	OK	8.98186	4.04775	-1.14989	-1.48976	0.12885	0.96035	no	7808124725	-	6156187074	1651937651	150127376	1501810275
SDCCAG8	SDCCAG8	SDCCAG8	chr1	243419306	244006886	q1	q2	OK	2.40767	2.9342	0.28533	0.169739	0.8632	0.984337	no	7793135465	-	7793135465	-	-	-
SYNE1	SYNE1	SYNE1	chr6	152442818	152958534	q1	q2	OK	3.17209	2.67842	-0.244049	-0.396519	0.68655	0.968972	no	7782546287	-	7629852101	152694186	152694186	-
RORA	RORA	RORA	chr15	60771376	61521502	q1	q2	NOTEST	0.728662	0.28727	-1.34285	0	1	1	no	7778164946	-	7474240658	303924288	-	303924288
SIPA1L1	SIPA1L1	SIPA1L1	chr14	71996028	72207946	q1	q2	OK	5.17284	5.51905	0.0934633	0.133766	0.88965	0.988122	no	7772464831	-	3171900147	216620349	-	216620349
MAML2	MAML2	MAML2	chr11	95709756	96076344	q1	q2	OK	4.1102	0.532167	-2.94926	-2.58432	0.0385	0.96035	no	7769516302	96075191	7290595901	478920401	95713058	287132152
FLG-AS1	FLG-AS1	FLG-AS1	chr1	152274650	152339168	q1	q2	NOTEST	0.616585	0.895452	0.538316	0	1	1	no	7764747883	-	-	-	-	-
ROR1	ROR1	ROR1	chr1	64239689	64647179	q1	q2	OK	4.6818	1.95622	-1.259	-1.45094	0.1315	0.96035	no	7731494198	-	7214329285	517164913	193933340	323231573
ST7	ST7	ST7	chr7	116592500	116870075	q1	q2	OK	4.53267	8.36375	0.883789	0.939231	0.3646	0.96035	no	7702521198	-	7468898337	233622861	116759717	116863144
EHBP1	EHBP1	EHBP1	chr2	62900985	63275656	q1	q2	OK	12.9605	5.8033	-1.15917	-1.61927	0.10575	0.96035	no	7699970836	-	7573424699	126546137	-	126546137
RPS6KC1	RPS6KC1	RPS6KC1	chr1	213224574	213446808	q1	q2	OK	12.3032	3.88254	-1.66396	-2.01138	0.0532	0.96035	no	7680635131	-	7040438099	640197032	213302966	426894066
TBXAS1	TBXAS1	TBXAS1	chr7	139478046	139720125	q1	q2	OK	10.3023	18.2504	0.824954	1.05065	0.2796	0.96035	no	7678325875	-	7399099600	418839139	139612864	279226275
CRIM1	CRIM1	CRIM1	chr2	36583369	36778278	q1	q2	OK	82.2322	45.4134	-0.856585	-1.68702	0.09175	0.96035	no	7668890795	-	7264355910	441261247	110265079	330996168
RRP15	RRP15	RRP15	chr1	218458628	218511325	q1	q2	OK	9.70059	6.01246	-0.690116	-1.0434	0.2926	0.96035	no	7647370650	-	3932757432	3714613218	-	3714613218
SEMA3C	SEMA3C	SEMA3C	chr7	80371853	80548667	q1	q2	OK	22.385	8.78727	-1.34905	-2.12435	0.0317	0.96035	no	7644452953	-	7081622428	562830525	160964917	401865608
PIK3CB	PIK3CB	PIK3CB	chr3	138371539	138478201	q1	q2	OK	6.58307	7.9482	0.271867	0.383976	0.69585	0.970173	no	7615247871	-	6923247546	692000325	276879588	415120737
ACSL3	ACSL3	ACSL3	chr2	223725731	223808119	q1	q2	OK	27.3659	15.5937	-0.811415	-1.31946	0.18465	0.96035	no	7608532544	-	4922889626	2685642918	447567200	2238075718
TRIM33	TRIM33	TRIM33	chr1	114935398	115053781	q1	q2	OK	5.94845	2.00501	-1.56891	-2.02947	0.0402	0.96035	no	7588330300	-	5749317946	1839012354	-	1839012354
AGFG1	AGFG1	AGFG1	chr2	228336847	228425938	q1	q2	OK	4.48349	2.10143	-1.09325	-1.38267	0.16305	0.96035	no	7536930655	-	5709574605	1827356050	228398313	1598957737
LMBR1	LMBR1	LMBR1	chr7	156473569	156685902	q1	q2	OK	10.5285	8.32079	-0.339506	-0.492832	0.62295	0.965558	no	7514757963	-	5324069900	1564829331	313029946	1251799385
EPC2	EPC2	EPC2	chr2	149402559	149545136	q1	q2	OK	6.1781	2.76205	-1.16142	-1.28077	0.21675	0.96035	no	7473742634	-	6726024267	747718367	299084623	448633744
FAF1	FAF1	FAF1	chr1	50906934	51425936	q1	q2	OK	35.4921	21.6301	-0.714458	-1.11863	0.264	0.96035	no	7466740186	-	7466740186	-	-	-
AHI1	AHI1	AHI1	chr6	135605109	135818903	q1	q2	OK	5.43724	2.5783	-1.07645	-1.15933	0.25605	0.96035	no	7463840165	-	7328076328	135763837	135763837	-
CSNK1A1	CSNK1A1	CSNK1A1	chr5	148875456	148931115	q1	q2	OK	108.406	82.4663	-0.394574	-0.739914	0.44775	0.96035	no	7444595904	-	5062547864	2530948012	297830396	2233117616
FOXP1	FOXP1	FOXP1	chr3	71003864	71633140	q1	q2	OK	11.7741	6.15511	-0.935756	-1.32349	0.18045	0.96035	no	7406044405	-	6837991247	568053158	-	568053158
DCBLD2	DCBLD2	DCBLD2	chr3	98514813	98620533	q1	q2	OK	62.197	35.2244	-0.82027	-1.5795	0.12	0.96035	no	7391873433	98620336	5716943370	1674930063	394105878	1182203849
MBNL2	MBNL2	MBNL2	chr13	97874542	98046374	q1	q2	OK	8.95181	6.64026	-0.43094	-0.560923	0.5734	0.965558	no	7348361863	-	6073810307	1176507939	98009743	1078498196
FHIT	FHIT	FHIT	chr3	59735035	61237133	q1	q2	OK	4.08391	3.51968	-0.214505	-0.150626	0.87735	0.986466	no	7342130285	-	7342130285	-	-	-
LRCH3	LRCH3	LRCH3	chr3	197518096	197598456	q1	q2	OK	2.51414	0.199031	-3.659	-1.91684	0.0556	0.96035	no	7310382641	-	6520007527	790375114	197541895	592833219
MED27	MED27	MED27	chr9	134735496	134955274	q1	q2	OK	38.6162	37.8544	-0.0287455	-0.0417472	0.96655	0.993741	no	7281400686	-	7281400686	-	-	-
HS2ST1	HS2ST1	HS2ST1	chr1	87380334	87575681	q1	q2	OK	5.62371	1.15346	-2.28555	-2.49196	0.01445	0.96035	no	7261096980	-	5859971767	1401125213	87538805	1313586408
USP37	USP37	USP37	chr2	219314973	219433084	q1	q2	OK	5.31034	1.30273	-2.02727	-2.33278	0.0342	0.96035	no	7239052513	-	5703782272	1535270241	219362838	1315907403
PTPN4	PTPN4	PTPN4	chr2	120517206	120742474	q1	q2	NOTEST	0.966666	0.254791	-1.9237	0	1	1	no	7238383969	-	6031107176	1086542161	120640130	965902031
UIMC1	UIMC1	UIMC1	chr5	176332005	176433795	q1	q2	OK	33.3707	31.1304	-0.100259	-0.16181	0.86865	0.985557	no	7231867116	-	7231867116	176338292	176338292	-
QSOX1	QSOX1	QSOX1	chr1	180123967	180169859	q1	q2	OK	84.8243	118.093	0.477373	0.88029	0.364	0.96035	no	7205947965	-	4863772707	2342175258	540483943	1801691315
PAWR	PAWR	PAWR	chr12	79985744	80084790	q1	q2	OK	161.426	74.2872	-1.11968	-2.0816	0.0371	0.96035	no	7201739946	-	4722280797	1999599060	-	1999599060
VPS8	VPS8	VPS8	chr3	184529930	184770402	q1	q2	OK	1.69356	2.07767	0.294903	0.28828	0.7779	0.976501	no	7200113350	-	7200113350	-	-	-
FTX	FTX	FTX	chrX	73164158	73513409	q1	q2	NOTEST	0.549326	0.0971243	-2.49976	0	1	1	no	7196957011	-	7049958159	146998852	-	-
DIAPH1	DIAPH1	DIAPH1	chr5	140894587	140998622	q1	q2	OK	53.3154	61.2459	0.200062	0.388538	0.6866	0.968972	no	7188167413	-	5215197922	1972969491	986701833	986267658
MAGI3	MAGI3	MAGI3	chr1	113933474	114228545	q1	q2	OK	1.75135	0.903841	-0.954324	-0.896909	0.35845	0.96035	no	7185301910	-	7071074149	114227761	-	114227761
EIF3H	EIF3H	EIF3H	chr8	117657054	117768062	q1	q2	OK	299.142	291.474	-0.0374643	-0.0738739	0.9374	0.990545	no	7179994892	-	6591714853	588280039	-	588280039
SAMD4A	SAMD4A	SAMD4A	chr14	55034329	55260033	q1	q2	OK	7.88924	5.57882	-0.499927	-0.71093	0.49025	0.96035	no	7167151644	-	6835604713	331546931	-	331546931
BRAF	BRAF	BRAF	chr7	140433812	140624564	q1	q2	OK	3.2518	2.64842	-0.296106	-0.270227	0.78935	0.97701	no	7167131233	-	7167131233	-	-	-
PCCA	PCCA	PCCA	chr13	100741268	101241046	q1	q2	OK	2.7631	3.89911	0.496856	0.460308	0.6419	0.967991	no	7167073408	-	7167073408	-	-	-
CNOT4	CNOT4	CNOT4	chr7	135046546	135194875	q1	q2	OK	9.07115	7.6246	-0.250623	-0.325871	0.7523	0.974184	no	7160551080	135123128	5944897474	1215653606	135078987	945451491
PHC3	PHC3	PHC3	chr3	169805367	169899537	q1	q2	OK	4.01432	1.95623	-1.03708	-1.41948	0.15125	0.96035	no	7133464261	-	3906738535	3226725726	849235354	2377490372
C9orf3	C9orf3	C9orf3	chr9	97488950	97849500	q1	q2	OK	10.9217	16.1478	0.564143	0.77366	0.4359	0.96035	no	7133288559	-	7133288559	-	-	-
DHX9	DHX9	DHX9	chr1	182808438	182857117	q1	q2	OK	28.4378	23.384	-0.282286	-0.488244	0.61875	0.965558	no	7130483494	-	6581939816	548543678	365686884	182856794
CENPF	CENPF	CENPF	chr1	214776531	214837914	q1	q2	OK	25.8774	8.67226	-1.57721	-2.80906	0.00895	0.936234	no	7088869434	-	4510993073	2577876361	2148201119	429675242
DDX10	DDX10	DDX10	chr11	108535751	108811657	q1	q2	OK	46.3358	26.4388	-0.809472	-1.38552	0.1676	0.96035	no	7064695636	-	7064695636	-	-	-
NAV1	NAV1	NAV1	chr1	201617449	201853422	q1	q2	OK	2.94373	1.63293	-0.850179	-0.768956	0.39185	0.96035	no	7059734222	-	6050765253	1008968969	-	1008968969
FXR1	FXR1	FXR1	chr3	180630233	180700539	q1	q2	OK	8.64757	6.86798	-0.33241	-0.516263	0.60655	0.965558	no	7046308709	180665663	5239383300	1987591072	542054285	1264871124
ZC3H12C	ZC3H12C	ZC3H12C	chr11	109964086	110042566	q1	q2	OK	5.46143	2.88991	-0.918253	-1.2611	0.19455	0.96035	no	7040151694	-	6049803541	990348153	110035420	880312733
MYLK	MYLK	MYLK	chr3	123304359	123603149	q1	q2	OK	17.2515	15.7324	-0.132986	-0.190565	0.83085	0.982127	no	7036516948	123341576	5926341353	1110175595	123512606	863321413
ZNF462	ZNF462	ZNF462	chr9	109625377	109865269	q1	q2	OK	3.49372	2.94841	-0.244826	-0.312177	0.74515	0.974184	no	7020880040	-	5704002196	1316877844	548455865	768421979
FRMD5	FRMD5	FRMD5	chr15	44162958	44487492	q1	q2	OK	7.26816	3.70375	-0.972604	-1.1613	0.2443	0.96035	no	7009453579	-	6921127216	88326363	-	88326363
PCNX	PCNX	PCNX	chr14	71374121	71582099	q1	q2	OK	5.12636	2.38341	-1.10491	-1.56291	0.12025	0.96035	no	7003686916	-	6144809354	858877562	71514651	787362911
TRPS1	TRPS1	TRPS1	chr8	116420723	116681255	q1	q2	NOTEST	0.759072	0.48125	-0.657449	0	1	1	no	6991663988	-	6642392340	349271648	-	349271648
CDK14	CDK14	CDK14	chr7	90225675	90839905	q1	q2	OK	4.31369	1.84211	-1.22756	-1.30323	0.1918	0.96035	no	6971045508	-	6698528694	272516814	-	272516814
HDAC4	HDAC4	HDAC4	chr2	239969863	240322643	q1	q2	OK	2.81767	2.41568	-0.222072	-0.270372	0.78595	0.97701	no	6963679997	-	6243761487	719918510	-	719918510
2022-03-04	2022-03-04	2022-03-04	chr2	217122584	217236750	q1	q2	OK	6.64029	9.29456	0.485139	0.664458	0.5123	0.96035	no	6950245133	868942405	5429913902	1520331231	217142521	434246305
FYN	FYN	FYN	chr6	111981534	112194655	q1	q2	OK	23.4649	30.8617	0.395309	0.647338	0.50625	0.96035	no	6949096023	-	6837113492	111982531	-	111982531
PLEKHA6	PLEKHA6	PLEKHA6	chr1	204187978	204329057	q1	q2	OK	5.35424	6.05834	0.178241	0.255689	0.7879	0.97701	no	6945462727	-	5924081555	408378143	-	408378143
UBE3C	UBE3C	UBE3C	chr7	156931654	157062066	q1	q2	OK	21.608	16.19	-0.416463	-0.697148	0.4792	0.96035	no	6907653531	-	5808373607	1099279924	471036681	628243243
CEP128	CEP128	CEP128	chr14	80962820	81405884	q1	q2	OK	5.11758	1.30486	-1.97157	-1.96092	0.0664	0.96035	no	6898751283	-	6655861274	242890009	-	242890009
RNF13	RNF13	RNF13	chr3	149530474	149679925	q1	q2	OK	9.04166	7.89074	-0.196426	-0.239972	0.8005	0.97938	no	6882027395	-	6582717945	299309450	149629810	149679640
GBF1	GBF1	GBF1	chr10	104005254	104142656	q1	q2	OK	7.92926	13.4015	0.757139	1.15827	0.23935	0.96035	no	6868626682	-	6556258663	520614114	520614114	-
SPAG16	SPAG16	SPAG16	chr2	214149102	215275225	q1	q2	OK	7.0193	6.09442	-0.203838	-0.177525	0.86725	0.984868	no	6858941998	-	6858941998	-	-	-
ZNF678	ZNF678	ZNF678	chr1	227751219	227865144	q1	q2	OK	2.58515	0.195245	-3.72689	-1.81673	0.0702	0.96035	no	6834289947	-	4783680785	2050609162	227843029	1822766133
TOR1AIP2	TOR1AIP2	TOR1AIP2	chr1	179809101	179846941	q1	q2	OK	12.8141	7.64488	-0.745168	-1.18835	0.21425	0.96035	no	6833426607	-	4495849553	2337577054	179820223	2157756831
RAB3GAP2	RAB3GAP2	RAB3GAP2	chr1	220321609	220445843	q1	q2	OK	8.33327	2.4067	-1.79183	-2.20124	0.03665	0.96035	no	6832065408	-	6611743335	220322073	-	220322073
TIAM2	TIAM2	TIAM2	chr6	155411422	155635617	q1	q2	NOTEST	0.98079	0.337841	-1.5376	0	1	1	no	6828888191	-	6828888191	-	-	-
UBR5	UBR5	UBR5	chr8	103264501	103424917	q1	q2	OK	11.3401	7.08735	-0.67811	-1.13543	0.25235	0.96035	no	6820903117	-	6510995097	309908020	206642009	103266011
UCK2	UCK2	UCK2	chr1	165796731	165880855	q1	q2	OK	18.8223	24.8446	0.400496	0.683095	0.48395	0.96035	no	6799571893	-	6467834096	331737797	165860480	165877317
GALNT7	GALNT7	GALNT7	chr4	174089903	174245118	q1	q2	OK	11.1262	5.46375	-1.026	-1.35071	0.16895	0.96035	no	6792046887	-	6269314548	522732339	-	522732339
USP34	USP34	USP34	chr2	61404554	61697849	q1	q2	OK	8.36883	4.52375	-0.887507	-1.32701	0.1846	0.96035	no	6769723435	-	6339103661	430619774	430619774	-
GPD2	GPD2	GPD2	chr2	157291964	157442915	q1	q2	OK	9.12839	4.09477	-1.15658	-1.56357	0.11235	0.96035	no	6767811986	-	4721058665	1574391713	157425431	1416966282
C4orf22	C4orf22	C4orf22	chr4	81256873	81884910	q1	q2	NOTEST	0	0	0	0	1	1	no	6765737556	-	6765737556	-	-	-
IGF1R	IGF1R	IGF1R	chr15	99189094	99507759	q1	q2	OK	1.67457	1.80834	0.110882	0.134337	0.89465	0.988122	no	6755733782	-	5959704135	796029647	-	796029647
2022-03-07	2022-03-07	2022-03-07	chr2	160568967	160625094	q1	q2	OK	29.5506	9.69247	-1.60825	-2.32594	0.02245	0.96035	no	6745272492	-	5781525279	963747213	-	963747213
AFF4	AFF4	AFF4	chr5	132211070	132299354	q1	q2	OK	17.9685	11.5985	-0.631535	-1.12543	0.25895	0.96035	no	6744572015	-	4629106793	2247728060	396733407	1850994653
MYO1B	MYO1B	MYO1B	chr2	192110106	192290115	q1	q2	OK	10.5114	5.95968	-0.818643	-1.13009	0.25055	0.96035	no	6727773890	-	5574305759	1153468131	768889527	384578604
ZC3H11A	ZC3H11A	ZC3H11A	chr1	203764750	203823256	q1	q2	OK	28.1771	17.4594	-0.690514	-1.12854	0.23915	0.96035	no	6724967826	2241479698	4075900229	2852833005	-	611353307
DNM3	DNM3	DNM3	chr1	171810617	172381857	q1	q2	NOTEST	0.995716	0.109751	-3.18151	0	1	1	no	6711710939	-	6539333178	172377761	-	172377761
SH3D19	SH3D19	SH3D19	chr4	152041432	152149182	q1	q2	OK	5.3148	4.64869	-0.19319	-0.240325	0.8124	0.980848	no	6695108871	152096766	2129560539	304139295	-	152042529
ATF2	ATF2	ATF2	chr2	175936977	176032934	q1	q2	OK	8.515	5.7381	-0.569433	-0.729206	0.4334	0.96035	no	6687127810	-	5631499684	1055628126	-	1055628126
PARD3	PARD3	PARD3	chr10	34398487	35104253	q1	q2	OK	33.7538	37.2637	0.14272	0.245149	0.80175	0.97938	no	6683043314	-	6683043314	-	-	-
ZBTB38	ZBTB38	ZBTB38	chr3	141043054	141168632	q1	q2	OK	10.1032	3.33975	-1.597	-2.32265	0.02585	0.96035	no	6633162918	-	4516215109	988159610	141164008	846995602
DNAJB6	DNAJB6	DNAJB6	chr7	157129709	157210133	q1	q2	OK	106.145	106.878	0.00993813	0.018738	0.98545	0.995286	no	6601024930	-	5972219140	628805790	157177643	471628147
KIAA1958	KIAA1958	KIAA1958	chr9	115249247	115427591	q1	q2	NOTEST	0.951254	1.13619	0.256295	0	1	1	no	6574830053	-	5882277214	692552839	-	692552839
PANK3	PANK3	PANK3	chr5	167982627	168006614	q1	q2	OK	20.6603	5.8451	-1.82156	-2.44869	0.0212	0.96035	no	6551407064	-	1847932447	4703474617	167993097	4535481520
ARSJ	ARSJ	ARSJ	chr4	114821439	114900878	q1	q2	OK	9.61733	7.43617	-0.371077	-0.514778	0.5986	0.965558	no	6547443926	-	6432619310	114824616	114824616	-
PPP2R3A	PPP2R3A	PPP2R3A	chr3	135684514	135866752	q1	q2	OK	5.81037	3.92528	-0.565834	-0.739872	0.44255	0.96035	no	6516809043	-	5837769194	679039849	271443473	407596376
THOC2	THOC2	THOC2	chrX	122734411	122866904	q1	q2	OK	16.7007	6.0613	-1.46221	-2.17747	0.0297	0.96035	no	6507518113	-	6262010193	368262711	368262711	-
PDE8A	PDE8A	PDE8A	chr15	85523743	85682376	q1	q2	OK	10.6943	5.49393	-0.960934	-1.21701	0.23055	0.96035	no	6505361291	-	6248335948	257025343	85660990	171364353
ARHGAP18	ARHGAP18	ARHGAP18	chr6	129898239	130031370	q1	q2	OK	45.8382	24.3861	-0.91049	-1.55738	0.12285	0.96035	no	6497302407	-	4938497067	1558805340	129920429	1428884911
NFAT5	NFAT5	NFAT5	chr16	69599868	69738569	q1	q2	OK	4.70681	2.11885	-1.15147	-1.61774	0.107	0.96035	no	6481059986	-	4040435596	2440624390	418315108	2022309282
REV3L	REV3L	REV3L	chr6	111620233	111927477	q1	q2	OK	2.20595	2.239	0.0214516	0.021393	0.9836	0.994975	no	6479244086	-	5697604223	781639863	446777595	334862268
UGGT2	UGGT2	UGGT2	chr13	96453835	96705736	q1	q2	OK	3.71462	2.56217	-0.535848	-0.606303	0.52615	0.96035	no	6469670047	-	6469670047	-	-	-
BARD1	BARD1	BARD1	chr2	215590369	215674435	q1	q2	OK	2.37297	0.382552	-2.63296	-1.82214	0.1741	0.96035	no	6468986715	-	5606563701	862423014	215646047	646776967
COL8A1	COL8A1	COL8A1	chr3	99273152	99897476	q1	q2	OK	8.96314	9.32032	0.0563751	0.0551026	0.956	0.992476	no	6461797656	-	5864701660	497581025	-	497581025
OSBPL8	OSBPL8	OSBPL8	chr12	76745577	76953589	q1	q2	OK	19.2858	5.22784	-1.88325	-2.89436	0.0069	0.8004	no	6455207998	-	5610964526	844243472	76765269	767478203
WDR33	WDR33	WDR33	chr2	128461807	128568761	q1	q2	OK	12.0409	15.6538	0.378563	0.59819	0.5428	0.960532	no	6425701243	-	5012336716	1413364527	385484181	1027880346
ACTR3	ACTR3	ACTR3	chr2	114588759	114719129	q1	q2	OK	55.7839	33.0449	-0.755423	-1.45299	0.1355	0.96035	no	6422613974	-	5275487545	1147126429	344104358	803022071
SMURF1	SMURF1	SMURF1	chr7	98476112	98741743	q1	q2	OK	11.9571	13.2705	0.150351	0.202147	0.83675	0.982438	no	6415106927	-	5921956042	493150885	98643360	394507525
TANC1	TANC1	TANC1	chr2	159825145	160089170	q1	q2	OK	4.30959	1.98932	-1.11527	-1.31996	0.1925	0.96035	no	6399319835	-	5598934281	800385554	160032959	640352595
SUCO	SUCO	SUCO	chr1	172501488	172580975	q1	q2	OK	26.0647	8.85957	-1.55679	-2.4743	0.01585	0.96035	no	6383955158	-	5348527922	1035427236	172526850	862900386
ELL2	ELL2	ELL2	chr5	95220801	95966789	q1	q2	OK	37.9363	30.2231	-0.327928	-0.609563	0.53795	0.96035	no	6381927343	-	5715369630	666557713	-	666557713
RBM33	RBM33	RBM33	chr7	155437202	155574179	q1	q2	OK	8.56049	7.98361	-0.100653	-0.166144	0.86735	0.984868	no	6376079656	-	5753841417	777709625	311002263	466707362
RGS5	RGS5	RGS5	chr1	163112088	163291581	q1	q2	OK	2.51733	0.221304	-3.5078	-2.00164	0.03735	0.96035	no	6365175024	-	326315714	1141810532	-	1141810532
ADSS	ADSS	ADSS	chr1	244571793	244615436	q1	q2	OK	36.7141	29.8292	-0.299608	-0.489119	0.62335	0.965558	no	6359446326	-	5625729922	733716404	-	733716404
TTC21B	TTC21B	TTC21B	chr2	166729871	166810348	q1	q2	OK	3.14744	0	#NAME?	#NAME?	5e-05	0.0390533	yes	6336898629	-	6170168132	166730497	-	166730497
ZDHHC14	ZDHHC14	ZDHHC14	chr6	157802556	158094977	q1	q2	OK	8.43178	4.6698	-0.852478	-0.954063	0.3313	0.96035	no	6316539046	-	6158442588	158096458	-	158096458
NEK1	NEK1	NEK1	chr4	170314420	170533778	q1	q2	OK	3.77261	1.53343	-1.29881	-1.37365	0.17245	0.96035	no	6307038265	-	6136722858	340825293	170509886	170315407
LATS1	LATS1	LATS1	chr6	149979288	150039392	q1	q2	OK	10.4363	4.50509	-1.21199	-1.37671	0.1628	0.96035	no	6300009638	-	3900212721	2399796917	750002392	1649794525
TAOK3	TAOK3	TAOK3	chr12	118587605	118810750	q1	q2	OK	25.8203	10.4276	-1.3081	-2.01074	0.05205	0.96035	no	6291923063	-	5936158847	355764216	-	355764216
BICC1	BICC1	BICC1	chr10	60272903	60591197	q1	q2	OK	10.186	5.17325	-0.977452	-1.34714	0.16105	0.96035	no	6283537769	-	6041213459	242324310	60553366	181770944
DISC1	DISC1	DISC1	chr1	231664398	232177019	q1	q2	NOTEST	0.975923	0.314848	-1.63211	0	1	1	no	6263122264	-	5566911029	696211235	-	696211235
RBM27	RBM27	RBM27	chr5	145583162	145668784	q1	q2	OK	6.57551	2.58076	-1.34931	-1.64021	0.1113	0.96035	no	6262325886	-	4660061905	1602263981	291260423	1311003558
NME7	NME7	NME7	chr1	169075946	169429907	q1	q2	OK	34.8646	31.8123	-0.132179	-0.146985	0.8906	0.988122	no	6260743617	-	6260743617	-	-	-
COL4A5	COL4A5	COL4A5	chrX	107683073	107940775	q1	q2	NOTEST	0.635375	0.713467	0.167239	0	1	1	no	6252735865	-	5820974120	431761745	-	431761745
RAB3GAP1	RAB3GAP1	RAB3GAP1	chr2	135809834	135928279	q1	q2	OK	7.25152	5.92123	-0.292387	-0.388707	0.69295	0.969976	no	6249481842	-	5705812052	543669790	135888132	407781658
ARHGAP10	ARHGAP10	ARHGAP10	chr4	148653452	148993927	q1	q2	OK	1.04102	3.12507	1.58589	1.26911	0.20095	0.96035	no	6249441863	-	6249441863	-	-	-
ZBTB44	ZBTB44	ZBTB44	chr11	130096573	130184607	q1	q2	OK	8.95175	5.74782	-0.639156	-0.968197	0.3304	0.96035	no	6246642899	-	4555337067	1691305832	-	1691305832
IFT80	IFT80	IFT80	chr3	159974773	160152749	q1	q2	OK	5.37265	1.35259	-1.9899	-1.03415	0.37645	0.96035	no	6241649379	160116948	5601726572	800039755	159995245	479927562
CADM1	CADM1	CADM1	chr11	115044344	115375241	q1	q2	OK	17.6398	10.6115	-0.733199	-1.09329	0.2705	0.96035	no	6220890539	-	5875752310	345138229	-	345138229
PTBP3	PTBP3	PTBP3	chr9	114758831	115112545	q1	q2	OK	14.008	7.93398	-0.820136	-1.2036	0.2188	0.96035	no	6210576713	-	3335927724	2874648989	459999966	2414649023
SNTB1	SNTB1	SNTB1	chr8	121547984	121824309	q1	q2	OK	2.77084	0.989036	-1.48623	-1.38121	0.15565	0.96035	no	6207370809	121824110	5477801035	729569774	-	607745664
WWOX	WWOX	WWOX	chr16	78133309	79246564	q1	q2	OK	16.9624	8.17847	-1.05244	-1.03049	0.2841	0.96035	no	6201699307	-	6123550354	78148953	78148953	-
FRMD6	FRMD6	FRMD6	chr14	51921229	52197444	q1	q2	OK	53.5532	29.1735	-0.876313	-1.51199	0.12865	0.96035	no	6200439439	-	5782889218	417550221	104376702	313173519
CBL	CBL	CBL	chr11	119076985	119178859	q1	q2	OK	4.43349	4.61171	0.0568593	0.0847658	0.93225	0.989751	no	6195775225	-	3216477688	2979297537	357457026	2621840511
ATE1	ATE1	ATE1	chr10	123499935	123711480	q1	q2	OK	6.11141	4.66622	-0.38925	-0.498386	0.62395	0.965558	no	6179459480	-	5685451613	494007867	-	494007867
GATAD2B	GATAD2B	GATAD2B	chr1	153777202	153895451	q1	q2	OK	4.48336	3.45215	-0.377084	-0.500858	0.5897	0.965558	no	6152931788	-	3538648030	2614283758	307574909	2306708849
ANTXR2	ANTXR2	ANTXR2	chr4	80822770	80994626	q1	q2	OK	21.0407	7.92481	-1.40873	-2.22179	0.02455	0.96035	no	6149047059	-	5259215101	565785205	-	565785205
LPGAT1	LPGAT1	LPGAT1	chr1	211916798	212004114	q1	q2	OK	13.1248	5.0883	-1.36704	-2.10347	0.04065	0.96035	no	6146657449	-	4451298814	1695358635	-	1695358635
ITGBL1	ITGBL1	ITGBL1	chr13	102104943	103054124	q1	q2	OK	4.42983	2.29395	-0.949414	-0.845754	0.425	0.96035	no	6134000592	-	6031631895	102368697	-	102368697
ABCC4	ABCC4	ABCC4	chr13	95672082	95953700	q1	q2	OK	6.54945	4.79298	-0.450449	-0.542229	0.56825	0.965558	no	6131629027	95918397	5844218861	287410166	95818517	95673252
GBE1	GBE1	GBE1	chr3	81538849	81810950	q1	q2	OK	43.0565	31.9199	-0.431773	-0.738204	0.4589	0.96035	no	6125152998	-	6125152998	-	-	-
CMIP	CMIP	CMIP	chr16	81478774	81745367	q1	q2	OK	12.5388	16.9867	0.438011	0.674054	0.48645	0.96035	no	6118856279	-	5873641207	245215072	81725420	163489652
ZEB2	ZEB2	ZEB2	chr2	145141941	145278465	q1	q2	OK	3.15078	2.04465	-0.623855	-0.753471	0.41845	0.96035	no	6098492289	-	4501857685	1596634604	435469223	1161165381
ALS2	ALS2	ALS2	chr2	202564985	202645895	q1	q2	OK	9.49326	11.2099	0.239795	0.3175	0.74295	0.974184	no	6078340303	-	5470550724	607789579	202598051	405191528
HS6ST2	HS6ST2	HS6ST2	chrX	131760037	132095423	q1	q2	OK	8.5254	2.66441	-1.67795	-1.99101	0.04685	0.96035	no	6070342106	-	5938580493	131761613	-	131761613
MLLT4	MLLT4	MLLT4	chr6	168227670	168372700	q1	q2	OK	7.10597	8.82524	0.312604	0.479274	0.62975	0.965772	no	6058525792	-	5553419506	505106286	-	505106286
STXBP5	STXBP5	STXBP5	chr6	147162524	147711612	q1	q2	OK	2.77589	0.38306	-2.85731	-2.51909	0.039	0.96035	no	6052971395	-	5757580509	295390886	147684515	147706371
CNTN5	CNTN5	CNTN5	chr11	98891705	100229616	q1	q2	NOTEST	0.109011	0	#NAME?	0	1	1	no	6047205372	-	6047205372	-	-	-
DCAF6	DCAF6	DCAF6	chr1	167885912	168045083	q1	q2	OK	7.39864	5.95679	-0.312726	-0.277918	0.7871	0.97701	no	6047098295	-	5879135782	167962513	167962513	-
EHMT1	EHMT1	EHMT1	chr9	140513443	140730578	q1	q2	OK	8.37986	9.31002	0.151858	0.193301	0.83955	0.982438	no	6046549667	-	5765188551	140622907	140622907	-
STAG2	STAG2	STAG2	chrX	123093082	123236505	q1	q2	OK	11.5092	3.91717	-1.5549	-2.15861	0.02965	0.96035	no	6036614334	-	4557734273	1232357030	-	1232357030
TULP4	TULP4	TULP4	chr6	158733691	158932856	q1	q2	OK	1.6499	1.71962	0.059717	0.0689312	0.94445	0.991132	no	6035462341	317468676	4605479486	1429982855	-	1112514179
MAP3K2	MAP3K2	MAP3K2	chr2	128056244	128100805	q1	q2	OK	5.1379	2.46073	-1.0621	-1.47865	0.149	0.96035	no	6019832209	128100730	2818267507	3201564702	128075280	2945388692
CLIP1	CLIP1	CLIP1	chr12	122755980	122907116	q1	q2	OK	30.5298	10.73	-1.50857	-2.49711	0.01335	0.96035	no	6019221777	122865068	5528086572	491135205	-	368270137
RPRD2	RPRD2	RPRD2	chr1	150336586	150449041	q1	q2	OK	5.99162	5.81529	-0.0430945	-0.062286	0.94515	0.991132	no	6016264396	-	3458805132	2557459264	1203434623	1354024641
ARHGEF26	ARHGEF26	ARHGEF26	chr3	153742189	153975616	q1	q2	OK	8.41188	6.13709	-0.454872	-0.632012	0.51935	0.96035	no	6002325305	-	5848350821	153974484	-	153974484
GPR39	GPR39	GPR39	chr2	133174146	133429070	q1	q2	OK	6.2247	8.33537	0.421243	0.427815	0.6736	0.967994	no	5997177299	-	5997177299	-	-	-
ZMIZ1	ZMIZ1	ZMIZ1	chr10	80828791	81076285	q1	q2	OK	8.17907	8.41179	0.0404763	0.0628208	0.94975	0.991759	no	5991366672	-	5586025944	405340728	162116819	243223909
SNX24	SNX24	SNX24	chr5	122181159	122344902	q1	q2	OK	16.7833	11.5061	-0.544626	-0.68419	0.5009	0.96035	no	5991135626	-	5501750146	122344664	-	122344664
JMJD1C	JMJD1C	JMJD1C	chr10	64926980	65226322	q1	q2	OK	9.49231	3.79261	-1.32357	-1.90125	0.05905	0.96035	no	5986334278	-	5531531402	454802876	454802876	-
LUC7L2	LUC7L2	LUC7L2	chr7	139025104	139112272	q1	q2	OK	44.5848	28.9436	-0.623308	-0.953425	0.31925	0.96035	no	5980231212	-	5841139142	139092070	139092070	-
C1orf27	C1orf27	C1orf27	chr1	185703682	186446655	q1	q2	OK	9.8825	2.58008	-1.93746	-1.00832	0.4117	0.96035	no	5963737966	-	5590989581	372748385	186359934	186388451
GNAQ	GNAQ	GNAQ	chr9	80331189	80646365	q1	q2	OK	8.09419	2.53132	-1.677	-2.10712	0.04595	0.96035	no	5954636504	-	5472639473	481997031	80336346	401660685
LINC00669	LINC00669	LINC00669	chr18	36786887	37331959	q1	q2	NOTEST	1.14005	0.971718	-0.230486	0	1	1	no	5948968312	-	5874800485	74167827	-	-
KMT2A	KMT2A	KMT2A	chr11	118307204	118436791	q1	q2	OK	6.287	2.83746	-1.14777	-1.52297	0.13775	0.96035	no	5917687977	-	3313447079	2604240898	1893875394	710365504
MYCBP2	MYCBP2	MYCBP2	chr13	77618791	77901177	q1	q2	OK	7.10711	2.09639	-1.76136	-2.65245	0.0091	0.943501	no	5910245097	-	5599441902	310803195	310803195	-
ATXN7L1	ATXN7L1	ATXN7L1	chr7	105245220	105517031	q1	q2	OK	2.05664	1.4692	-0.485253	-0.357776	0.70075	0.970173	no	5903537077	-	5587795940	315741137	-	315741137
CIT	CIT	CIT	chr12	120123594	120315095	q1	q2	OK	9.46208	5.91958	-0.676663	-1.01865	0.304	0.96035	no	5890216832	-	5409717253	480499579	-	480499579
AIG1	AIG1	AIG1	chr6	143380499	143661480	q1	q2	OK	16.9996	17.0836	0.0071099	0.00843128	0.9928	0.996658	no	5883803093	-	5883803093	-	-	-
ZFAND3	ZFAND3	ZFAND3	chr6	37787306	38122399	q1	q2	OK	27.8761	39.986	0.520463	0.889043	0.3676	0.96035	no	5882823030	-	5730340080	152482950	-	152482950
SPTBN1	SPTBN1	SPTBN1	chr2	54683453	54898583	q1	q2	OK	47.6154	36.7644	-0.373121	-0.736595	0.4542	0.96035	no	5864100585	54683469	5150901354	768082380	438957161	274441750
TCF12	TCF12	TCF12	chr15	57210832	57580730	q1	q2	OK	11.38	7.74009	-0.55608	-0.793004	0.42045	0.96035	no	5854621212	-	5624357274	230263938	57524912	172739026
SCLT1	SCLT1	SCLT1	chr4	129805147	130014762	q1	q2	OK	9.76964	5.1045	-0.936535	-1.01336	0.3168	0.96035	no	5845473360	-	4806751771	389726620	-	389726620
ANAPC10	ANAPC10	ANAPC10	chr4	145915726	146050676	q1	q2	OK	26.139	18.4589	-0.501891	-0.426417	0.70065	0.970173	no	5837647815	-	2919527056	145916411	-	145916411
NVL	NVL	NVL	chr1	224407314	224517891	q1	q2	OK	22.6662	19.3521	-0.228056	-0.334688	0.73555	0.97341	no	5836270504	-	5836270504	-	-	-
FBXO28	FBXO28	FBXO28	chr1	224301788	224349749	q1	q2	OK	9.29487	8.20709	-0.179564	-0.262872	0.78455	0.97701	no	5832781996	-	2018889691	3813892305	224321914	3589570391
CD46	CD46	CD46	chr1	207925382	207968861	q1	q2	OK	45.0691	32.0999	-0.489571	-0.826826	0.4009	0.96035	no	5822717462	-	4366942179	1455775283	-	1455775283
ITGAV	ITGAV	ITGAV	chr2	187454789	187545629	q1	q2	OK	13.9774	6.59502	-1.08365	-1.671	0.09325	0.96035	no	5812637954	187465037	4312366384	1500271570	-	1312806533
FUT8	FUT8	FUT8	chr14	65877309	66210839	q1	q2	OK	26.4646	14.7487	-0.84347	-1.3627	0.1676	0.96035	no	5809856754	-	5611227205	198629549	66208873	132420676
LMO7	LMO7	LMO7	chr13	76123615	76434006	q1	q2	OK	7.8753	6.7932	-0.213243	-0.272389	0.783	0.97701	no	5800927857	76194920	5266355344	534572513	229078886	229298707
CHN1	CHN1	CHN1	chr2	175664041	175870107	q1	q2	OK	8.9958	6.92907	-0.376591	-0.439717	0.6679	0.967994	no	5800909429	-	5800909429	-	-	-
EVI5	EVI5	EVI5	chr1	92974252	93257961	q1	q2	OK	4.35256	2.40709	-0.854571	-1.04476	0.29845	0.96035	no	5772381898	-	5307046930	465334968	186404060	278930908
CAMK4	CAMK4	CAMK4	chr5	110559946	110820748	q1	q2	OK	5.50487	0.51403	-3.42079	-2.16491	0.0748	0.96035	no	5755639263	-	4979878266	775760997	-	775760997
PIP5K1A	PIP5K1A	PIP5K1A	chr1	151171020	151222007	q1	q2	OK	25.4983	41.0359	0.686485	1.17407	0.23125	0.96035	no	5745522229	-	5140637538	604884691	-	604884691
SYNJ2	SYNJ2	SYNJ2	chr6	158402887	158520207	q1	q2	OK	17.7415	11.5885	-0.61443	-1.02826	0.2981	0.96035	no	5704460607	-	5387486855	316973752	158454590	158519162
PAK2	PAK2	PAK2	chr3	196466727	196559518	q1	q2	OK	22.4136	14.8891	-0.590118	-1.01085	0.3096	0.96035	no	5699248893	-	3930264432	1768984461	196529983	1572454478
XRCC4	XRCC4	XRCC4	chr5	82373316	82649579	q1	q2	OK	28.0862	16.011	-0.810799	-1.05792	0.27865	0.96035	no	5693272695	-	5528122687	165150008	82500671	82649337
ARHGAP29	ARHGAP29	ARHGAP29	chr1	94634462	94703307	q1	q2	OK	20.4424	8.89149	-1.20107	-2.08385	0.0438	0.96035	no	5679876396	-	3597535133	1135773356	662580243	473193113
CNST	CNST	CNST	chr1	246729638	246831884	q1	q2	OK	4.70813	4.40249	-0.0968319	-0.11858	0.90025	0.988122	no	5676080993	-	5676080993	-	-	-
NOS1AP	NOS1AP	NOS1AP	chr1	162039580	162339813	q1	q2	NOTEST	0.255457	0.774644	1.60045	0	1	1	no	5674996670	-	5674996670	-	-	-
MMS22L	MMS22L	MMS22L	chr6	97372495	98156793	q1	q2	OK	2.67506	1.56988	-0.768915	-0.898792	0.35835	0.96035	no	5664354845	-	5176393445	487961400	-	487961400
NT5C2	NT5C2	NT5C2	chr10	104847773	104953063	q1	q2	OK	22.7004	23.4016	0.0438899	0.0703831	0.94335	0.991132	no	5664316022	-	5140074885	524241137	104849626	419391511
BMPR1B	BMPR1B	BMPR1B	chr4	95679127	96079601	q1	q2	NOTEST	0.505486	0.749686	0.568616	0	1	1	no	5656439614	-	5272126050	384313564	-	384313564
NAV3	NAV3	NAV3	chr12	78225068	78606792	q1	q2	OK	4.00548	2.83391	-0.499178	-0.664389	0.50575	0.96035	no	5648151031	-	5569545706	78605325	-	78605325
FAM120B	FAM120B	FAM120B	chr6	170599790	170716159	q1	q2	OK	8.11078	4.43639	-0.870454	-1.1591	0.23405	0.96035	no	5632169204	-	4949307703	682861501	-	682861501
ARHGAP24	ARHGAP24	ARHGAP24	chr4	86396283	86923823	q1	q2	OK	1.64885	0.0541051	-4.92955	-1.948	0.2423	0.96035	no	5631037292	-	5457190696	173846596	-	173846596
PRSS23	PRSS23	PRSS23	chr11	86502100	86666440	q1	q2	OK	247.72	259.96	0.0695836	0.138578	0.8921	0.988122	no	5627127781	-	173031599	1557370718	346076199	1211294519
KCMF1	KCMF1	KCMF1	chr2	85198230	85286595	q1	q2	OK	15.9442	16.8837	0.0826073	0.144157	0.8824	0.987201	no	5626262246	-	5029290564	596971682	-	596971682
NAA25	NAA25	NAA25	chr12	112464492	112546635	q1	q2	OK	15.8236	6.2338	-1.3439	-2.01147	0.0449	0.96035	no	5625241433	-	4837980186	787261247	-	787261247
PPP1R12A	PPP1R12A	PPP1R12A	chr12	80167342	80329235	q1	q2	OK	30.074	17.577	-0.774826	-1.34255	0.1676	0.96035	no	5616729360	-	5376224231	240505129	-	240505129
ANKIB1	ANKIB1	ANKIB1	chr7	91875547	92030698	q1	q2	OK	6.9513	1.3924	-2.31971	-2.63231	0.0139	0.96035	no	5608774546	-	5148629463	460145083	-	460145083
PPP6R3	PPP6R3	PPP6R3	chr11	68228185	68382801	q1	q2	OK	13.1539	8.13275	-0.69368	-1.0312	0.2995	0.96035	no	5601529863	-	5328159573	341752378	136716659	205035719
FARSB	FARSB	FARSB	chr2	223436161	223521074	q1	q2	OK	40.1238	34.6215	-0.21279	-0.347144	0.7228	0.972658	no	5586997479	-	5363503899	223493580	223493580	-
MSI2	MSI2	MSI2	chr17	55333930	55757299	q1	q2	OK	9.77822	1.94545	-2.32947	-1.82588	0.15245	0.96035	no	5557401245	-	4776768292	780632953	-	780632953
CCDC50	CCDC50	CCDC50	chr3	190984943	191116459	q1	q2	OK	18.4882	13.8441	-0.417327	-0.742465	0.44865	0.96035	no	5541526200	-	4012624934	1528901266	-	1528901266
RABGAP1	RABGAP1	RABGAP1	chr9	125703287	125867147	q1	q2	OK	3.14366	0.855662	-1.87733	-1.53023	0.15035	0.96035	no	5534517260	-	5408650950	125866310	-	125866310
UHMK1	UHMK1	UHMK1	chr1	162466963	162499419	q1	q2	OK	18.0684	5.92098	-1.60956	-2.59929	0.0128	0.96035	no	5524771360	-	649904201	4874867159	-	4874867159
TANC2	TANC2	TANC2	chr17	60778674	61505067	q1	q2	OK	2.54838	2.11405	-0.26957	-0.353458	0.7056	0.970627	no	5515454606	-	5269448088	246006518	61498706	184507812
SENP5	SENP5	SENP5	chr3	196594726	196661584	q1	q2	OK	4.39714	2.4003	-0.873351	-1.01544	0.3094	0.96035	no	5505686352	-	4325823731	1179862621	393224507	786638114
2022-09-09	2022-09-09	2022-09-09	chr17	75277491	75496678	q1	q2	OK	140.951	169.883	0.269348	0.532898	0.58135	0.965558	no	5502278793	150599765	4823232702	679046091	226465086	301981240
RCOR3	RCOR3	RCOR3	chr1	211432707	211489725	q1	q2	OK	9.36644	8.76172	-0.0962865	-0.103669	0.9107	0.988122	no	5498346423	-	4440907020	1268925727	211486324	1057439403
EZH2	EZH2	EZH2	chr7	148504463	148581441	q1	q2	OK	47.9387	41.8454	-0.196123	-0.336886	0.7264	0.972688	no	5496248591	-	5347734765	148513826	148513826	-
NFIA	NFIA	NFIA	chr1	61542945	61928460	q1	q2	NOTEST	0.467753	0.226056	-1.04906	0	1	1	no	5489978285	61548379	5056883229	433095056	-	371546677
LYPLAL1	LYPLAL1	LYPLAL1	chr1	219347172	219386207	q1	q2	OK	3.79276	1.77178	-1.09805	-0.814302	0.37445	0.96035	no	5484129885	-	5264744011	219385874	-	219385874
HHAT	HHAT	HHAT	chr1	210501595	210849638	q1	q2	OK	2.26784	3.49795	0.625192	0.550671	0.581	0.965558	no	5479235768	-	5479235768	-	-	-
ATAD2	ATAD2	ATAD2	chr8	124332090	124408705	q1	q2	OK	54.3826	22.5837	-1.26786	-2.33914	0.02545	0.96035	no	5472149946	-	4974816091	497333855	124335234	372998621
ZNF346	ZNF346	ZNF346	chr5	176449680	176508190	q1	q2	OK	6.93097	5.0731	-0.45019	-0.519665	0.61535	0.965558	no	5470779802	-	4941303369	529476433	-	529476433
RCOR1	RCOR1	RCOR1	chr14	103058995	103196913	q1	q2	OK	10.9344	4.97799	-1.13523	-1.61316	0.10825	0.96035	no	5466384349	-	4847216534	619167815	-	619167815
SLC25A13	SLC25A13	SLC25A13	chr7	95749531	95951459	q1	q2	OK	16.4911	18.9294	0.198945	0.299084	0.75345	0.974184	no	5461984945	-	5270484589	191500356	-	191500356
FAM126B	FAM126B	FAM126B	chr2	201838440	201936392	q1	q2	NOTEST	1.08432	0.446245	-1.28088	0	1	1	no	5450598817	-	3432170446	2018428371	-	2018428371
TOX	TOX	TOX	chr8	59717976	60031767	q1	q2	OK	5.59003	6.55176	0.229028	0.286323	0.7711	0.97589	no	5449178719	-	5270018932	179159787	59720722	119439065
TXNRD1	TXNRD1	TXNRD1	chr12	104609556	104744085	q1	q2	OK	132.3	114.621	-0.206947	-0.412981	0.6707	0.967994	no	5445144318	-	4397875630	1047268688	628295166	418973522
CNOT2	CNOT2	CNOT2	chr12	70615969	70748773	q1	q2	OK	12.4257	7.79783	-0.672184	-0.822713	0.40065	0.96035	no	5444365290	424378744	4737013532	707351758	141476966	141496048
FAT1	FAT1	FAT1	chr4	187508936	187644987	q1	q2	OK	15.9363	7.88103	-1.01586	-1.84959	0.0699	0.96035	no	5439400891	-	4314153310	1125247581	937738310	187509271
NRF1	NRF1	NRF1	chr7	129251542	129396922	q1	q2	OK	4.39937	5.56833	0.339947	0.38342	0.69605	0.970173	no	5432370027	-	5432370027	-	-	-
C2orf69	C2orf69	C2orf69	chr2	200775978	200792996	q1	q2	OK	5.53701	2.86805	-0.949037	-1.03369	0.3109	0.96035	no	5421530548	-	1204719733	1003959498	-	1003959498
STK39	STK39	STK39	chr2	168810529	169104105	q1	q2	OK	17.1211	11.322	-0.596644	-0.858709	0.3828	0.96035	no	5405971275	-	5068348472	337622803	-	337622803
TROVE2	TROVE2	TROVE2	chr1	192981495	193060906	q1	q2	OK	8.9716	5.26066	-0.77012	-0.59093	0.5405	0.96035	no	5405486118	193029214	4054122295	1158303034	-	965273820
ATR	ATR	ATR	chr3	142168076	142297668	q1	q2	OK	5.67044	2.35654	-1.26679	-1.674	0.0912	0.96035	no	5404959706	-	5404959706	-	-	-
SIL1	SIL1	SIL1	chr5	138282409	138534065	q1	q2	OK	35.5763	28.6505	-0.312355	-0.470631	0.62725	0.965558	no	5398013502	-	5398013502	-	-	-
TOR1AIP1	TOR1AIP1	TOR1AIP1	chr1	179851176	179889212	q1	q2	OK	32.3746	15.0847	-1.10178	-1.79723	0.06905	0.96035	no	5396472541	-	2338338244	3058134297	-	3058134297
LARP1	LARP1	LARP1	chr5	154092461	154197167	q1	q2	OK	31.9889	29.3245	-0.125464	-0.23654	0.8101	0.980793	no	5396171561	-	3083271016	2312900545	462560845	1850339700
CD55	CD55	CD55	chr1	207494816	207534311	q1	q2	OK	57.1133	46.8203	-0.286691	-0.508037	0.59335	0.965558	no	5395417469	-	4565317572	830099897	207498981	622600916
RNF217	RNF217	RNF217	chr6	125229391	125407484	q1	q2	OK	3.01104	1.91269	-0.654663	-0.65785	0.50635	0.96035	no	5388718447	125330386	5137983793	250734654	-	125404268
H2AFY	H2AFY	H2AFY	chr5	134363423	134735577	q1	q2	OK	186.7	211.607	0.180665	0.32806	0.7375	0.97341	no	5387979064	-	5253308313	134670751	134670751	-
APC	APC	APC	chr5	112043201	112181936	q1	q2	OK	6.1461	1.66243	-1.88637	-2.49806	0.0145	0.96035	no	5381919566	-	4484496544	897423022	673062008	224361014
SOAT1	SOAT1	SOAT1	chr1	179262848	179327814	q1	q2	OK	10.7484	8.75679	-0.295641	-0.461751	0.639	0.967501	no	5379011080	-	3765100093	1613910987	179308643	1434602344
KPNA1	KPNA1	KPNA1	chr3	122135052	122233786	q1	q2	OK	12.3987	9.77831	-0.342533	-0.539428	0.5857	0.965558	no	5375801177	-	4154330305	1221470872	244314358	977156514
UVRAG	UVRAG	UVRAG	chr11	75526211	75855282	q1	q2	OK	5.38743	6.85949	0.348505	0.467824	0.6262	0.965558	no	5374945735	-	5299092900	75852835	-	75852835
CPEB4	CPEB4	CPEB4	chr5	173315330	173387994	q1	q2	OK	5.8186	3.94224	-0.561658	-0.788318	0.42375	0.96035	no	5374156861	519948305	2773657340	2600499521	173317429	1907233787
UST	UST	UST	chr6	149068270	149398126	q1	q2	OK	4.58905	2.79888	-0.713347	-0.804949	0.41455	0.96035	no	5372352221	-	5222955205	149397016	-	149397016
RNGTT	RNGTT	RNGTT	chr6	89319615	89673348	q1	q2	OK	9.78492	4.07672	-1.26315	-1.64857	0.10075	0.96035	no	5368112718	-	5278792311	89320407	-	89320407
KLF12	KLF12	KLF12	chr13	74260148	74708066	q1	q2	OK	1.78988	0.399114	-2.16499	-1.8625	0.1021	0.96035	no	5364454999	-	5067393276	297061723	-	297061723
PDZD8	PDZD8	PDZD8	chr10	119039999	119134978	q1	q2	OK	11.6508	7.51916	-0.63179	-0.961388	0.331	0.96035	no	5358391215	-	4048930636	1309460579	238088196	1071372383
AKAP13	AKAP13	AKAP13	chr15	85923826	86292589	q1	q2	OK	2.55666	1.41343	-0.855055	-1.02685	0.3015	0.96035	no	5337133607	-	4992471434	344662173	258371803	86290370
NEK6	NEK6	NEK6	chr9	127019884	127114719	q1	q2	OK	28.708	41.0053	0.514356	0.829933	0.40255	0.96035	no	5336717750	-	4701143042	635574708	-	635574708
NSL1	NSL1	NSL1	chr1	212899494	212965139	q1	q2	OK	14.718	2.90678	-2.34008	-1.93628	0.0261	0.96035	no	5323165613	-	4684432033	638733580	-	638733580
MDM4	MDM4	MDM4	chr1	204485506	204527248	q1	q2	OK	1.99241	1.51166	-0.398383	-0.457009	0.64175	0.967991	no	5317539075	-	1840626904	3476912171	-	3476912171
LAMC1	LAMC1	LAMC1	chr1	182992594	183114727	q1	q2	OK	29.0606	19.4566	-0.578802	-1.07313	0.2874	0.96035	no	5308772165	-	4210091335	1098680830	-	1098680830
SLC39A10	SLC39A10	SLC39A10	chr2	196521531	196602426	q1	q2	OK	9.44576	3.72418	-1.34274	-1.76648	0.08645	0.96035	no	5307248784	-	4324241948	983006836	-	983006836
TMEM135	TMEM135	TMEM135	chr11	86748885	87039876	q1	q2	NOTEST	0.906058	1.10177	0.282143	0	1	1	no	5301280450	-	4953146290	348134160	-	348134160
ATM	ATM	ATM	chr11	108093558	108239826	q1	q2	OK	3.44222	2.29235	-0.586516	-0.810896	0.409	0.96035	no	5299639970	-	4650437256	649202714	216252089	432950625
ATP11B	ATP11B	ATP11B	chr3	182511290	182639421	q1	q2	OK	3.79367	2.12289	-0.837563	-0.998577	0.3217	0.96035	no	5294909383	-	4199196508	1095712875	547803990	547908885
CUL5	CUL5	CUL5	chr11	107879407	107978488	q1	q2	OK	7.57492	3.1083	-1.2851	-1.69673	0.084	0.96035	no	5289154438	-	4425340390	863814048	-	863814048
CAST	CAST	CAST	chr5	95997740	96149848	q1	q2	OK	33.1414	23.5736	-0.491463	-0.657786	0.5134	0.96035	no	5283168966	-	4418223394	576611117	96064881	480546236
LANCL1	LANCL1	LANCL1	chr2	211189435	211341499	q1	q2	OK	8.36436	2.72123	-1.62	-1.87639	0.073	0.96035	no	5282641735	-	2747066917	2535574818	-	2535574818
PRR16	PRR16	PRR16	chr5	119799972	120023025	q1	q2	OK	11.2398	12.7873	0.186091	0.211616	0.8271	0.981937	no	5275376274	-	5035331594	240044680	120022249	120022431
RAP1A	RAP1A	RAP1A	chr1	112162404	112259317	q1	q2	OK	6.53735	4.03959	-0.694496	-0.874733	0.36705	0.96035	no	5272804371	-	4150250404	1122553967	112247088	1010306879
RAP1GDS1	RAP1GDS1	RAP1GDS1	chr4	99182526	99365012	q1	q2	OK	4.82516	2.64443	-0.867622	-0.91084	0.3526	0.96035	no	5262079845	-	4765261168	496818677	99363177	397455500
CTNNAL1	CTNNAL1	CTNNAL1	chr9	111704848	111775874	q1	q2	OK	318.831	131.171	-1.28135	-2.56088	0.01095	0.96035	no	5251743845	-	4916545172	335198673	335198673	-
MITF	MITF	MITF	chr3	69788585	70017488	q1	q2	OK	9.9419	3.72982	-1.41442	-1.76573	0.08215	0.96035	no	5243751455	-	4823682557	420068898	69987049	350081849
SGOL2	SGOL2	SGOL2	chr2	201390864	201448818	q1	q2	OK	23.2967	4.2531	-2.45354	-3.30145	0.00335	0.490607	no	5237162380	-	4229961875	1007200505	805752043	201448462
CEP85L	CEP85L	CEP85L	chr6	118781934	119031238	q1	q2	OK	1.54306	0.353947	-2.12419	-1.52881	0.09275	0.96035	no	5232100829	-	4875745093	356355736	-	356355736
CDC42SE2	CDC42SE2	CDC42SE2	chr5	130599701	130730382	q1	q2	OK	13.3603	6.51754	-1.03555	-1.39039	0.15815	0.96035	no	5227163741	130695010	3528136003	1307254984	-	1176559974
KIF14	KIF14	KIF14	chr1	200520624	200589862	q1	q2	OK	9.80121	2.85217	-1.7809	-2.40896	0.02145	0.96035	no	5214336993	-	4211679468	1002657525	200572384	802085141
ZNF644	ZNF644	ZNF644	chr1	91380856	91487812	q1	q2	OK	12.7335	6.24427	-1.02803	-1.37268	0.16915	0.96035	no	5211630996	-	4480485246	731145750	365620670	365525080
ZNF800	ZNF800	ZNF800	chr7	127010096	127032778	q1	q2	OK	5.63897	3.98077	-0.502384	-0.616192	0.5146	0.96035	no	5207265078	-	635110503	1270125389	508059297	762066092
CGGBP1	CGGBP1	CGGBP1	chr3	88101099	88207115	q1	q2	OK	26.6018	15.2428	-0.803396	-1.1386	0.24855	0.96035	no	5200420073	88105315	3966974632	1233445441	-	1145340126
MARK3	MARK3	MARK3	chr14	103851700	103970166	q1	q2	OK	16.0302	14.0305	-0.192224	-0.279502	0.7751	0.976396	no	5196087754	-	5092153303	103934451	103934451	-
NAA15	NAA15	NAA15	chr4	140211070	140311935	q1	q2	OK	9.72288	6.27875	-0.630907	-0.688755	0.4903	0.96035	no	5190410393	-	4348550962	841859431	-	841859431
SH3BP4	SH3BP4	SH3BP4	chr2	235860627	235964358	q1	q2	OK	17.8907	17.1717	-0.0591775	-0.0980321	0.92505	0.989725	no	5190205854	-	4246362783	943843071	235951315	707891756
CLINT1	CLINT1	CLINT1	chr5	157212750	157286183	q1	q2	OK	47.8995	30.0305	-0.673581	-1.18561	0.22835	0.96035	no	5188889288	-	3773961995	1414927293	314429781	1100497512
PIK3CA	PIK3CA	PIK3CA	chr3	178866310	178952497	q1	q2	OK	4.68039	2.29536	-1.02791	-1.04642	0.29865	0.96035	no	5188487063	-	3219992209	1968494854	-	1968494854
TBC1D8	TBC1D8	TBC1D8	chr2	101618690	101767846	q1	q2	OK	17.3499	16.651	-0.0593164	-0.0705316	0.94155	0.991132	no	5187379326	-	4576331728	-	-	-
ME3	ME3	ME3	chr11	86152149	86383678	q1	q2	OK	11.5678	14.0845	0.283995	0.362006	0.7095	0.971862	no	5176444652	-	5176444652	-	-	-
NRG1	NRG1	NRG1	chr8	31497267	32622558	q1	q2	OK	44.9924	39.9884	-0.170099	-0.249755	0.80135	0.97938	no	5168937610	-	5168937610	-	-	-
PTBP2	PTBP2	PTBP2	chr1	97187160	97280605	q1	q2	OK	1.66758	1.90112	0.189091	0.159158	0.8633	0.984337	no	5154263150	-	4084191473	1070071677	194514784	875556893
UBTD2	UBTD2	UBTD2	chr5	171636649	171710795	q1	q2	OK	22.9674	19.031	-0.271237	-0.416797	0.67855	0.967994	no	5150011764	-	3948522746	1201489018	171661302	1029827716
PICALM	PICALM	PICALM	chr11	85668213	85780923	q1	q2	OK	43.2122	33.0116	-0.388467	-0.689694	0.48115	0.96035	no	5143499689	-	4286573604	856926085	428577432	428348653
ELK4	ELK4	ELK4	chr1	205577070	205602000	q1	q2	OK	6.08707	2.2489	-1.43653	-1.78463	0.06355	0.96035	no	5139673069	-	1439175609	3700497460	205588170	3494909290
SIK2	SIK2	SIK2	chr11	111473114	111637169	q1	q2	OK	4.26238	3.17929	-0.422955	-0.356204	0.7363	0.97341	no	5130638195	-	4572653757	557984438	111591287	446393151
AP3B1	AP3B1	AP3B1	chr5	77298149	77590579	q1	q2	OK	26.7159	12.1953	-1.13137	-1.78088	0.07315	0.96035	no	5110520382	-	4723766858	386753524	232157150	154596374
TCERG1	TCERG1	TCERG1	chr5	145826872	145891069	q1	q2	OK	17.3569	9.78368	-0.827058	-1.20614	0.23035	0.96035	no	5105295443	-	4375980996	729314447	437533243	291781204
CAMKMT	CAMKMT	CAMKMT	chr2	44589042	44999731	q1	q2	OK	3.39634	4.10566	0.273632	0.203987	0.8456	0.982679	no	5101072171	-	5101072171	-	-	-
NBEAL1	NBEAL1	NBEAL1	chr2	203879601	204082717	q1	q2	NOTEST	0.329415	0.322152	-0.0321636	0	1	1	no	5099184303	-	3874935273	1224249030	612000630	612248400
FANCC	FANCC	FANCC	chr9	97861335	98079991	q1	q2	OK	2.82275	3.22687	0.193038	0.210031	0.828	0.981937	no	5094004647	-	4996141548	97863099	-	97863099
MND1	MND1	MND1	chr4	154265800	154336247	q1	q2	OK	6.1583	8.14627	0.403607	0.306844	0.7569	0.974184	no	5092105962	-	4937769890	154336072	-	154336072
SPC25	SPC25	SPC25	chr2	169727400	169746944	q1	q2	OK	30.9897	24.7236	-0.325899	-0.437154	0.65145	0.967994	no	5091426127	-	1018416650	-	-	-
FARP2	FARP2	FARP2	chr2	242295663	242448987	q1	q2	OK	1.45665	0.643147	-1.17943	-0.405396	0.7487	0.974184	no	5089374357	-	5089374357	-	-	-
2022-09-02	2022-09-02	2022-09-02	chr2	242166681	242293441	q1	q2	OK	80.0597	70.7464	-0.178421	-0.19544	0.84155	0.982438	no	5087813709	-	3634075008	1453738701	242276817	1211461884
TMEM161B	TMEM161B	TMEM161B	chr5	87485449	87564696	q1	q2	OK	10.7327	5.50437	-0.963367	-1.13959	0.2493	0.96035	no	5076103691	-	4726126855	174982934	-	174982934
KCNQ3	KCNQ3	KCNQ3	chr8	133133104	133493004	q1	q2	OK	1.25625	0.387764	-1.69587	-1.39323	0.17935	0.96035	no	5064613427	-	4798344501	266268926	-	266268926
RAD54B	RAD54B	RAD54B	chr8	95384187	95487343	q1	q2	OK	8.16893	3.24016	-1.33408	-1.48823	0.1285	0.96035	no	5058264958	-	4676453828	381811130	95479727	286331403
EEA1	EEA1	EEA1	chr12	93166284	93323107	q1	q2	OK	9.82308	1.98757	-2.30517	-2.98015	0.00945	0.96035	no	5033560523	-	3170107899	1863452624	93258733	1770193891
RIF1	RIF1	RIF1	chr2	152266396	152333860	q1	q2	OK	10.2973	1.59017	-2.695	-3.39646	0.00415	0.558867	no	5026500222	-	1979964015	2589494492	913813413	1675681079
HIVEP2	HIVEP2	HIVEP2	chr6	143072603	143266338	q1	q2	OK	5.56783	2.88751	-0.947289	-1.32868	0.19175	0.96035	no	5011791496	-	4582527213	429264283	286190294	143073989
RBFOX2	RBFOX2	RBFOX2	chr22	36134782	36424585	q1	q2	OK	17.9069	16.215	-0.143186	-0.247539	0.8014	0.97938	no	5002822034	-	4605220097	397601937	72367511	325234426
NCOR2	NCOR2	NCOR2	chr12	124808956	125052010	q1	q2	OK	31.3347	46.0513	0.555478	1.07401	0.2645	0.96035	no	4998018092	-	4748371754	249646338	249646338	-
ELOVL6	ELOVL6	ELOVL6	chr4	110970228	111119820	q1	q2	OK	12.5506	6.10356	-1.04003	-1.33889	0.1752	0.96035	no	4997146815	-	4664236483	332910332	-	332910332
PKN2	PKN2	PKN2	chr1	89003195	89301938	q1	q2	OK	3.73627	2.18437	-0.774383	-0.906182	0.34875	0.96035	no	4996599500	-	4728699680	267899820	-	267899820
LIN9	LIN9	LIN9	chr1	226418849	226497449	q1	q2	OK	8.66015	2.23836	-1.95195	-1.87237	0.0753	0.96035	no	4982031956	-	4076353491	905678465	-	905678465
NEK11	NEK11	NEK11	chr3	130569368	131100319	q1	q2	OK	4.50571	1.04764	-2.10461	-0.986432	0.4875	0.96035	no	4974098335	-	4843029165	131069170	-	131069170
MNAT1	MNAT1	MNAT1	chr14	61201458	61435398	q1	q2	OK	101.027	63.6037	-0.667555	-1.06989	0.2859	0.96035	no	4967853133	-	4967853133	-	-	-
CCNJL	CCNJL	CCNJL	chr5	159678658	159766599	q1	q2	OK	16.0967	22.8239	0.503778	0.762601	0.44765	0.96035	no	4951070504	-	4631712410	319358094	-	319358094
PAPOLA	PAPOLA	PAPOLA	chr14	96968712	97033453	q1	q2	OK	42.1064	27.2614	-0.627179	-1.10721	0.23915	0.96035	no	4947569916	-	3783411545	1164158371	290993287	873165084
NSD1	NSD1	NSD1	chr5	176560079	176727214	q1	q2	OK	5.57507	5.30565	-0.0714606	-0.112412	0.9033	0.988122	no	4945755662	-	3708932012	1236823650	353201875	883621775
SH3RF2	SH3RF2	SH3RF2	chr5	145316125	145442879	q1	q2	OK	3.60565	1.60638	-1.16644	-0.935083	0.366	0.96035	no	4943866297	-	4652965296	290901001	145442027	145458974
ZNF638	ZNF638	ZNF638	chr2	71558884	71662191	q1	q2	OK	17.4381	6.91086	-1.33531	-2.09887	0.03255	0.96035	no	4941036180	-	4869382255	143251064	143251064	-
CDK5RAP2	CDK5RAP2	CDK5RAP2	chr9	123151146	123342448	q1	q2	OK	16.0779	14.6528	-0.133898	-0.219577	0.82705	0.981937	no	4930183550	-	4930183550	-	-	-
MCU	MCU	MCU	chr10	74451888	74647452	q1	q2	OK	11.0079	7.55843	-0.542384	-0.669587	0.49725	0.96035	no	4919915133	-	4621330483	298584650	-	298584650
ANKRD11	ANKRD11	ANKRD11	chr16	89334028	89556969	q1	q2	OK	48.6259	50.4801	0.0539896	0.0983764	0.9141	0.988244	no	4919814327	-	4741114300	268057257	268057257	-
ORC4	ORC4	ORC4	chr2	148602085	149271044	q1	q2	OK	6.46137	3.02552	-1.09466	-1.33917	0.18405	0.96035	no	4908039563	-	4461970075	446069488	-	446069488
AHCYL2	AHCYL2	AHCYL2	chr7	128864854	129070052	q1	q2	OK	3.24486	2.74361	-0.242079	-0.265811	0.7883	0.97701	no	4900865926	-	4642729919	258136007	-	258136007
ARHGAP32	ARHGAP32	ARHGAP32	chr11	128834954	129062093	q1	q2	OK	1.99359	2.09583	0.0721525	0.0857209	0.93255	0.989751	no	4899357465	-	4512841442	386516023	128842664	257673359
SFXN1	SFXN1	SFXN1	chr5	174905513	174955621	q1	q2	OK	26.3684	25.078	-0.0723895	-0.113999	0.9079	0.988122	no	4898295357	-	3673682011	1224613346	349838305	874775041
ANKHD1-EIF4EBP3	ANKHD1-EIF4EBP3	ANKHD1-EIF4EBP3	chr5	139781398	139929163	q1	q2	NOTEST	1.2104	1.19568	-0.0176602	0	1	1	no	4896029528	-	3916654167	1119237506	1119237506	-
SP3	SP3	SP3	chr2	174771186	174830430	q1	q2	OK	17.6744	6.41805	-1.46145	-2.21248	0.03165	0.96035	no	4894169537	-	3845482564	1048686973	174820031	873866942
HBS1L	HBS1L	HBS1L	chr6	135281516	135376036	q1	q2	OK	12.875	6.45647	-0.995752	-1.31026	0.16665	0.96035	no	4871888576	-	4330719779	541168797	135318008	405850789
CNOT6	CNOT6	CNOT6	chr5	179921398	180005405	q1	q2	OK	8.35343	2.46715	-1.75953	-2.2021	0.03885	0.96035	no	4859550822	-	2879529118	1980021704	179996127	1800025577
ZC3HAV1	ZC3HAV1	ZC3HAV1	chr7	138728265	138794465	q1	q2	OK	70.1437	77.9127	0.151546	0.269095	0.77305	0.976396	no	4856586256	-	3330451758	1526134498	416292482	1109842016
BTRC	BTRC	BTRC	chr10	103113789	103317078	q1	q2	OK	1.64221	1.74424	0.0869554	0.0859215	0.9322	0.989751	no	4852054108	-	4438795027	413259081	-	413259081
CALD1	CALD1	CALD1	chr7	134464163	134655480	q1	q2	OK	34.1335	15.7549	-1.11539	-1.80861	0.071	0.96035	no	4844648074	-	4440686695	403961379	-	403961379
ATP2C1	ATP2C1	ATP2C1	chr3	130569368	131100319	q1	q2	OK	8.84974	2.73087	-1.69627	-1.51755	0.10665	0.96035	no	4835039489	-	4835039489	-	-	-
ETV5	ETV5	ETV5	chr3	185764105	185826901	q1	q2	OK	15.8623	17.903	0.174601	0.273437	0.7783	0.976501	no	4830852195	-	4087758931	743093264	185797797	557295467
SLC22A3	SLC22A3	SLC22A3	chr6	160769404	160873611	q1	q2	OK	4.13529	3.74785	-0.141926	-0.146312	0.8819	0.987201	no	4824711583	-	4502963980	321747603	-	321747603
RUNX1	RUNX1	RUNX1	chr21	36160097	36421595	q1	q2	OK	19.0804	15.0287	-0.344372	-0.490016	0.60685	0.965558	no	4824650636	36259578	4535251313	289399323	36164809	216974936
ASPH	ASPH	ASPH	chr8	62200524	62627199	q1	q2	OK	92.8978	44.3429	-1.06694	-2.03073	0.0398	0.96035	no	4815626433	-	4378108287	437518146	-	437518146
RASA2	RASA2	RASA2	chr3	141205888	141334205	q1	q2	OK	1.63293	0.414396	-1.97838	-1.49903	0.32015	0.96035	no	4803423873	-	4379459698	423964175	141299249	282664926
SLMAP	SLMAP	SLMAP	chr3	57742982	57915730	q1	q2	OK	15.1223	8.3554	-0.855895	-1.21593	0.21385	0.96035	no	4800310197	-	4452880958	347429239	-	347429239
COL13A1	COL13A1	COL13A1	chr10	71561643	71718904	q1	q2	OK	37.5895	32.6077	-0.205121	-0.3332	0.7348	0.97341	no	4799586863	-	4727868258	71718605	-	71718605
TMCC1	TMCC1	TMCC1	chr3	129366634	129612419	q1	q2	OK	2.67424	1.63497	-0.709867	-0.732034	0.4591	0.96035	no	4791886986	-	4662518724	129368262	-	129368262
BTBD7	BTBD7	BTBD7	chr14	93703895	93799438	q1	q2	OK	8.28805	7.87415	-0.0739087	-0.0845502	0.9272	0.989725	no	4781096396	-	3750273870	1030822526	93709116	937113410
PRPF40A	PRPF40A	PRPF40A	chr2	153508106	153573975	q1	q2	OK	29.9616	10.8116	-1.47053	-2.57736	0.0131	0.96035	no	4759490782	-	3224367676	1381610299	307040890	1074569409
SF3B1	SF3B1	SF3B1	chr2	198256697	198299817	q1	q2	OK	82.7755	43.7247	-0.920756	-1.76519	0.06775	0.96035	no	4758453067	-	3568866929	1189586138	991329354	198256784
C1orf112	C1orf112	C1orf112	chr1	169764549	169863100	q1	q2	OK	1.85021	1.57081	-0.236179	-0.160694	0.85955	0.984337	no	4754114476	-	4244669874	509444602	169798564	339646038
FAF2	FAF2	FAF2	chr5	175875355	175937075	q1	q2	OK	25.6688	23.8335	-0.107022	-0.183508	0.8499	0.983651	no	4749592484	-	3518048780	1231543704	175933879	1055609825
HERC4	HERC4	HERC4	chr10	69681655	69835103	q1	q2	OK	15.8085	9.62976	-0.715129	-1.03502	0.277	0.96035	no	4744102468	69799608	4116027496	628074972	139449504	418825860
MTR	MTR	MTR	chr1	236958580	237067281	q1	q2	OK	3.84807	1.33146	-1.53113	-1.82217	0.0736	0.96035	no	4740118937	-	4028931341	711187596	237060394	474127202
RPAP2	RPAP2	RPAP2	chr1	92711954	92853732	q1	q2	OK	10.7416	5.91303	-0.861239	-0.935031	0.3462	0.96035	no	4733205219	-	4176263055	556942164	278361658	278580506
SPPL3	SPPL3	SPPL3	chr12	121200312	121342155	q1	q2	OK	9.46648	16.9385	0.83941	1.24358	0.21905	0.96035	no	4730205785	-	4609004068	121201717	-	121201717
STK17B	STK17B	STK17B	chr2	196998306	197036336	q1	q2	OK	6.6136	4.77956	-0.468558	-0.62179	0.5124	0.96035	no	4728378283	197036194	3152285149	1576093134	394056092	985000848
BRIP1	BRIP1	BRIP1	chr17	59756546	59940920	q1	q2	OK	5.95347	3.79058	-0.651309	-0.903177	0.36565	0.96035	no	4728090592	-	4309767964	418322628	119523964	298798664
UBN2	UBN2	UBN2	chr7	138916230	138992982	q1	q2	NOTEST	0.913406	0.242484	-1.91337	0	1	1	no	4724674128	-	3056835001	1667839127	138968594	1528870533
NHSL1	NHSL1	NHSL1	chr6	138743180	138893668	q1	q2	OK	1.96722	0.840228	-1.2273	-1.16692	0.2553	0.96035	no	4723070969	-	4306817226	416253743	277508847	138744896
HELLS	HELLS	HELLS	chr10	96305523	96361856	q1	q2	OK	7.42787	5.30076	-0.486751	-0.564982	0.5692	0.965558	no	4720517428	-	4431491764	289025664	192664208	96361456
WDFY1	WDFY1	WDFY1	chr2	224740059	224810104	q1	q2	OK	7.87807	5.24956	-0.585647	-0.750548	0.44905	0.96035	no	4719869737	-	2022990152	1573197029	-	1573197029
CNIH3	CNIH3	CNIH3	chr1	224804178	224928249	q1	q2	NOTEST	0.109026	0.963832	3.14411	0	1	1	no	4719281371	-	899423111	-	-	-
PARPBP	PARPBP	PARPBP	chr12	102513955	102591614	q1	q2	OK	9.01412	3.81751	-1.23956	-1.42217	0.13865	0.96035	no	4717457056	-	4101912493	615544563	-	615544563
AP1S3	AP1S3	AP1S3	chr2	224620046	224702319	q1	q2	OK	4.78224	3.2537	-0.555603	-0.631707	0.51335	0.96035	no	4717415645	-	4043558239	673857406	-	673857406
SNX27	SNX27	SNX27	chr1	151584661	151671559	q1	q2	OK	3.49974	4.00649	0.195091	0.253457	0.7991	0.97938	no	4700764584	-	3487416681	1213347903	-	1213347903
TANK	TANK	TANK	chr2	161993465	162111154	q1	q2	OK	9.89004	2.86285	-1.78852	-1.43579	0.15265	0.96035	no	4699612234	-	4375432668	162087565	162087565	-
LIMS1	LIMS1	LIMS1	chr2	109150810	109303702	q1	q2	OK	13.8443	6.53887	-1.08218	-1.52761	0.1244	0.96035	no	4696416143	-	4040606040	655810103	-	655810103
NCOA7	NCOA7	NCOA7	chr6	126102306	126253176	q1	q2	OK	6.41052	5.24741	-0.288836	-0.361888	0.7137	0.971862	no	4669203800	-	4037993470	631210330	126206354	505003976
SAMD12	SAMD12	SAMD12	chr8	119201694	119738306	q1	q2	OK	1.96546	0.9598	-1.03406	-0.636777	0.5386	0.96035	no	4656813716	-	4418400954	238412762	-	238412762
HNRNPU	HNRNPU	HNRNPU	chr1	245013601	245027827	q1	q2	OK	212.942	174.971	-0.283344	-0.587637	0.53875	0.96035	no	4655354888	-	1225100994	3430253894	980084378	2450169516
SMAD3	SMAD3	SMAD3	chr15	67358194	67487533	q1	q2	OK	20.7412	22.9874	0.148345	0.259758	0.7895	0.97701	no	4651791212	-	4314361469	337429743	-	337429743
CADPS2	CADPS2	CADPS2	chr7	121958477	122526813	q1	q2	OK	2.68313	0.535987	-2.32365	-1.96234	0.0624	0.96035	no	4647620473	-	4647620473	-	-	-
NR2F1-AS1	NR2F1-AS1	NR2F1-AS1	chr5	92745061	92917026	q1	q2	OK	6.65301	8.5071	0.354662	0.415001	0.67135	0.967994	no	4642049601	-	-	-	-	-
ORC2	ORC2	ORC2	chr2	201774893	201828424	q1	q2	OK	11.9355	7.06684	-0.756123	-0.95839	0.3341	0.96035	no	4641301514	-	4035977544	605323970	-	605323970
UCHL5	UCHL5	UCHL5	chr1	192981495	193060906	q1	q2	OK	34.2985	20.4514	-0.745948	-0.838318	0.37565	0.96035	no	4632051033	-	3667121635	964929398	-	964929398
PTPN11	PTPN11	PTPN11	chr12	112856535	112947717	q1	q2	OK	36.8448	18.7372	-0.975556	-1.77428	0.07055	0.96035	no	4629190095	-	4064523752	564666343	112888301	451778042
RAB7A	RAB7A	RAB7A	chr3	128444978	128533641	q1	q2	OK	203.878	221.843	0.121829	0.244358	0.80375	0.97938	no	4625688233	-	3983023579	642664654	-	642664654
LINC00894	LINC00894	LINC00894	chrX	149106765	149185018	q1	q2	NOTEST	0.0262068	0	#NAME?	0	1	1	no	4624605906	-	-	-	-	-
CRY1	CRY1	CRY1	chr12	107385142	107487635	q1	q2	OK	39.945	23.0965	-0.790342	-1.30302	0.20375	0.96035	no	4619829028	-	4405050322	214778706	107393512	107385194
ARFIP1	ARFIP1	ARFIP1	chr4	153701088	153833063	q1	q2	OK	14.226	8.1827	-0.797886	-1.03545	0.2829	0.96035	no	4613457288	-	3844285495	307664410	-	307664410
PID1	PID1	PID1	chr2	229888688	230136057	q1	q2	OK	7.62245	5.71041	-0.416661	-0.467348	0.6362	0.966259	no	4599868728	-	3450718020	229889732	-	229889732
CCDC138	CCDC138	CCDC138	chr2	109403205	109493047	q1	q2	NOTEST	1.03146	0.709171	-0.540479	0	1	1	no	4597373518	-	4378388148	218985370	109492645	109492725
MGAT5	MGAT5	MGAT5	chr2	135011829	135212192	q1	q2	OK	5.0696	5.57265	0.136491	0.196589	0.8457	0.982679	no	4590842402	-	4185214896	405627506	-	405627506
ANKMY1	ANKMY1	ANKMY1	chr2	241418838	241503431	q1	q2	OK	1.96789	2.12141	0.108378	0.0814678	0.9358	0.990338	no	4587950233	-	4587950233	-	-	-
PHLDB2	PHLDB2	PHLDB2	chr3	111393522	111695364	q1	q2	OK	14.4228	5.61704	-1.36047	-1.88997	0.0625	0.96035	no	4577235593	-	4018946429	558289164	223206723	335082441
DNMBP	DNMBP	DNMBP	chr10	101635333	101769676	q1	q2	OK	26.2446	16.9274	-0.632659	-1.1092	0.2664	0.96035	no	4576658837	101689600	3763468422	813190415	304957944	406542871
SMURF2	SMURF2	SMURF2	chr17	62540734	62658386	q1	q2	OK	42.7835	26.1149	-0.712179	-1.23393	0.2114	0.96035	no	4569713877	-	4194460815	125092732	62551005	62541727
LRP1B	LRP1B	LRP1B	chr2	140988995	142889270	q1	q2	NOTEST	0.0561968	0.024865	-1.17637	0	1	1	no	4564270483	-	4564270483	-	-	-
CWC27	CWC27	CWC27	chr5	64064744	64314590	q1	q2	OK	19.2344	8.57469	-1.16553	-1.46177	0.1287	0.96035	no	4555575445	-	4555575445	-	-	-
COL4A2	COL4A2	COL4A2	chr13	110959630	111165373	q1	q2	OK	34.0557	24.7738	-0.45908	-0.850035	0.39245	0.96035	no	4553317569	-	4442152530	111165039	-	111165039
SRGAP2	SRGAP2	SRGAP2	chr1	206516199	206637783	q1	q2	OK	8.29213	6.00103	-0.466533	-0.636008	0.5196	0.96035	no	4545533803	-	3512352934	1033180869	-	1033180869
ZNF609	ZNF609	ZNF609	chr15	64791618	64978266	q1	q2	OK	7.96807	6.78366	-0.232167	-0.361627	0.7113	0.971862	no	4541827291	-	3892260229	649567062	129758703	519808359
UBE2H	UBE2H	UBE2H	chr7	129470572	129592800	q1	q2	OK	31.6738	34.4916	0.122957	0.221498	0.82425	0.981294	no	4533244698	-	3626937040	906307658	-	906307658
ZZZ3	ZZZ3	ZZZ3	chr1	78028100	78149112	q1	q2	OK	12.7882	7.90377	-0.694205	-1.05486	0.2861	0.96035	no	4529308377	78107322	4138996970	390311407	156142228	156061857
SUCLG2	SUCLG2	SUCLG2	chr3	67410883	67705038	q1	q2	OK	39.5163	24.7905	-0.672659	-1.04408	0.2826	0.96035	no	4528072840	-	4528072840	-	-	-
CAPZA1	CAPZA1	CAPZA1	chr1	113162074	113214241	q1	q2	OK	34.8674	26.1558	-0.414747	-0.669955	0.49875	0.96035	no	4527760771	-	3395665030	1132095741	339599682	792496059
PRKCE	PRKCE	PRKCE	chr2	45879042	46415129	q1	q2	OK	7.59354	9.01677	0.247839	0.35981	0.71985	0.971862	no	4524155426	-	4431328561	92826865	-	92826865
TBC1D12	TBC1D12	TBC1D12	chr10	96162185	96296089	q1	q2	OK	3.54744	2.80601	-0.338257	-0.392278	0.6985	0.970173	no	4523250969	-	3656638932	866612037	192552081	674059956
HECTD4	HECTD4	HECTD4	chr12	112597991	112819896	q1	q2	OK	3.11037	2.30404	-0.43292	-0.61488	0.53065	0.96035	no	4509436674	-	4284016646	225420028	225420028	-
VPS45	VPS45	VPS45	chr1	150039349	150117505	q1	q2	OK	5.69289	4.24906	-0.42202	-0.437538	0.67295	0.967994	no	4502597304	-	4352480118	150117186	-	150117186
MAN1A2	MAN1A2	MAN1A2	chr1	117910084	118068320	q1	q2	OK	4.22996	3.71564	-0.187034	-0.22639	0.8199	0.980848	no	4484372042	-	3067703500	1416668542	117910878	1298757664
POT1	POT1	POT1	chr7	124462439	124785287	q1	q2	OK	12.4144	5.48194	-1.17925	-1.54294	0.12665	0.96035	no	4482584229	-	4358120615	124463614	-	124463614
ELF2	ELF2	ELF2	chr4	139978870	140060630	q1	q2	OK	8.1129	5.59602	-0.535818	-0.641624	0.511	0.96035	no	4480805213	-	3920889376	559915837	-	559915837
MAML1	MAML1	MAML1	chr5	179159850	179204287	q1	q2	OK	20.8551	18.9939	-0.134866	-0.232602	0.816	0.980848	no	4479640793	-	2866839767	1433590386	895982108	537608278
UBAP2L	UBAP2L	UBAP2L	chr1	154179176	154243986	q1	q2	OK	24.9576	37.4444	0.585268	0.590123	0.573	0.965558	no	4472432304	-	3238560058	1079628739	925385763	154242976
RHOBTB3	RHOBTB3	RHOBTB3	chr5	95066849	95132071	q1	q2	OK	28.0806	15.0883	-0.896142	-1.53368	0.12415	0.96035	no	4469920363	-	3518620318	951300045	95124467	856175578
PHIP	PHIP	PHIP	chr6	79644135	79788011	q1	q2	OK	5.10546	2.97338	-0.779937	-1.14086	0.238	0.96035	no	4463819901	-	3507803400	956016501	318828231	637188270
SPRED2	SPRED2	SPRED2	chr2	65537984	65659656	q1	q2	OK	20.0689	20.5649	0.0352231	0.058339	0.95285	0.991762	no	4460803287	-	4002025424	458777863	-	458777863
USP40	USP40	USP40	chr2	234384164	234474236	q1	q2	OK	8.73858	7.52887	-0.214965	-0.311366	0.75265	0.974184	no	4454250158	234421147	4219829011	234421147	-	-
MPHOSPH9	MPHOSPH9	MPHOSPH9	chr12	123640942	123717785	q1	q2	OK	13.0391	4.78811	-1.44532	-1.90953	0.0623	0.96035	no	4452424601	-	3339034053	123699329	123699329	-
CCDC14	CCDC14	CCDC14	chr3	123632273	123680255	q1	q2	OK	13.4284	7.42524	-0.854775	-1.19564	0.2077	0.96035	no	4451449372	618370494	2967640792	989269594	123633994	247265106
RGS17	RGS17	RGS17	chr6	153332031	153452389	q1	q2	OK	8.32614	0.339423	-4.61649	-2.48955	0.05275	0.96035	no	4448324436	-	3835010105	613314331	-	613314331
UBE2D2	UBE2D2	UBE2D2	chr5	138940750	139008018	q1	q2	OK	32.2374	36.2537	0.169396	0.279895	0.77585	0.976396	no	4447409239	138941248	3474450266	972958973	277988862	556028863
KANSL1L	KANSL1L	KANSL1L	chr2	210867288	211036094	q1	q2	NOTEST	0.877027	0.0930784	-3.2361	0	1	1	no	4430682471	-	4219795561	210886910	-	210886910
NUMB	NUMB	NUMB	chr14	73741917	73925286	q1	q2	OK	42.0692	38.6621	-0.121845	-0.213035	0.8238	0.980957	no	4430001442	-	4135022281	294979161	73750994	221228167
NEGR1	NEGR1	NEGR1	chr1	71868624	72748277	q1	q2	OK	1.6518	0.524563	-1.65485	-1.31826	0.1878	0.96035	no	4421312660	-	4205698414	215614246	-	215614246
KIAA1715	KIAA1715	KIAA1715	chr2	176788619	176867567	q1	q2	OK	7.70249	3.25131	-1.2443	-1.72791	0.08045	0.96035	no	4420452215	-	3182908140	1237544075	-	1237544075
APLP2	APLP2	APLP2	chr11	129939715	130014706	q1	q2	OK	341.43	303.415	-0.170298	-0.35135	0.71745	0.971862	no	4419098599	-	4159069780	260028819	-	260028819
NSMCE2	NSMCE2	NSMCE2	chr8	126104082	126379367	q1	q2	OK	3.42118	4.09876	0.260693	0.186756	0.85915	0.984337	no	4418827491	-	4418827491	-	-	-
RASA1	RASA1	RASA1	chr5	86564069	86687743	q1	q2	OK	12.6716	4.62132	-1.45522	-1.91649	0.0633	0.96035	no	4418102446	-	4331415643	-	-	-
CAV1	CAV1	CAV1	chr7	116164838	116201239	q1	q2	OK	278.832	200.362	-0.476785	-0.970886	0.31805	0.96035	no	4415031654	116165041	2788301231	1626730423	464763989	1045801393
PPP2R5E	PPP2R5E	PPP2R5E	chr14	63840609	64010079	q1	q2	OK	16.0486	15.6286	-0.0382576	-0.057639	0.9535	0.991762	no	4410756186	64009945	3772173024	638583162	63851199	510722018
MEF2A	MEF2A	MEF2A	chr15	100106132	100256629	q1	q2	OK	6.91539	1.25935	-2.45713	-2.64611	0.0269	0.96035	no	4408440283	-	3305682177	1102758106	200467372	902290734
RDX	RDX	RDX	chr11	110045604	110167437	q1	q2	OK	71.2119	31.128	-1.19391	-2.19255	0.0256	0.96035	no	4404508909	-	2202630621	550508367	-	550508367
MAP4K4	MAP4K4	MAP4K4	chr2	102314164	102511152	q1	q2	OK	27.4173	20.9419	-0.388693	-0.693297	0.47975	0.96035	no	4403991178	-	4096509424	307481754	307481754	-
TSNAX	TSNAX	TSNAX	chr1	231664398	232177019	q1	q2	OK	22.5094	10.3015	-1.12767	-1.47748	0.1326	0.96035	no	4402121907	-	3938723887	463398020	231696900	231701120
PTPN12	PTPN12	PTPN12	chr7	77166772	77269388	q1	q2	OK	45.3905	21.4269	-1.08297	-1.73681	0.08455	0.96035	no	4401387288	-	4169613889	231773399	154504660	77268739
DOCK2	DOCK2	DOCK2	chr5	169064250	169510386	q1	q2	NOTEST	0.209274	0.833141	1.99317	0	1	1	no	4400674705	-	4400674705	-	-	-
TOPBP1	TOPBP1	TOPBP1	chr3	133319448	133380737	q1	q2	OK	15.7835	8.25008	-0.935941	-1.41672	0.1638	0.96035	no	4400384735	-	2933752707	1066691084	666731779	399959305
VEZT	VEZT	VEZT	chr12	95611521	95696566	q1	q2	OK	17.6423	11.8804	-0.570461	-0.886581	0.3732	0.96035	no	4400276033	-	3443404362	956871671	191306085	765565586
AFF1	AFF1	AFF1	chr4	87856153	88062206	q1	q2	OK	4.54155	2.84875	-0.672856	-0.920827	0.3497	0.96035	no	4398333055	-	3341964877	1056368178	528012810	528355368
ARHGEF11	ARHGEF11	ARHGEF11	chr1	156904631	157015162	q1	q2	OK	6.60324	6.50447	-0.0217444	-0.0316183	0.97415	0.994348	no	4394929819	157014636	3767155975	627773844	156948045	313811163
RQCD1	RQCD1	RQCD1	chr2	219433302	219461158	q1	q2	OK	11.117	15.2089	0.452148	0.624199	0.51795	0.96035	no	4389040826	-	1974992566	2633500655	438900130	2194600525
SYT1	SYT1	SYT1	chr12	79257772	79845788	q1	q2	NOTEST	0.619461	0.0488741	-3.66387	0	1	1	no	4372774688	-	4292930526	79844162	-	79844162
CORO1C	CORO1C	CORO1C	chr12	109038884	109125326	q1	q2	OK	152.469	125.25	-0.283706	-0.575479	0.5542	0.961884	no	4363045230	-	3490674530	981413509	436209947	545203562
WWC1	WWC1	WWC1	chr5	167719064	167899308	q1	q2	OK	9.324	10.2253	0.13312	0.207682	0.8332	0.982127	no	4362985354	-	3691423064	671562290	167868784	503693506
FOXO3	FOXO3	FOXO3	chr6	108881025	109005971	q1	q2	OK	5.3557	3.08909	-0.793892	-1.04346	0.28315	0.96035	no	4357577738	-	4030562498	327015240	-	327015240
GMPS	GMPS	GMPS	chr3	155588324	155655520	q1	q2	OK	17.2956	11.3058	-0.61334	-0.826193	0.4039	0.96035	no	4357522279	-	3423609968	1089528016	311237397	778290619
EXO1	EXO1	EXO1	chr1	242011492	242053241	q1	q2	OK	13.6634	3.66972	-1.89658	-2.25305	0.0217	0.96035	no	4356688972	-	3146416389	242053091	-	242053091
ANKRD44	ANKRD44	ANKRD44	chr2	197851385	198175521	q1	q2	NOTEST	1.21494	0.832141	-0.545988	0	1	1	no	4356471859	-	4356471859	-	-	-
NOTCH2	NOTCH2	NOTCH2	chr1	120454175	120612317	q1	q2	OK	9.66039	10.5648	0.129112	0.223958	0.8108	0.980848	no	4338361461	-	3133790067	1204571394	120466354	1084105040
ZBTB41	ZBTB41	ZBTB41	chr1	197122813	197169672	q1	q2	OK	3.60315	1.67619	-1.10407	-1.33555	0.1944	0.96035	no	4337053277	-	1971503603	2365549674	394297595	1971252079
CFH	CFH	CFH	chr1	196621007	196716634	q1	q2	OK	5.37329	1.73146	-1.63382	-1.43209	0.1676	0.96035	no	4326470193	-	4326470193	-	-	-
SH3PXD2A	SH3PXD2A	SH3PXD2A	chr10	105353783	105615164	q1	q2	OK	5.68991	5.47072	-0.0566729	-0.0869835	0.93105	0.989751	no	4322218945	-	3584710558	737508387	105362900	632145487
MAPK9	MAPK9	MAPK9	chr5	179660594	179719071	q1	q2	OK	26.6769	17.8026	-0.583505	-0.890359	0.35665	0.96035	no	4312569587	-	3773560760	539008827	-	539008827
NCEH1	NCEH1	NCEH1	chr3	172348434	172429008	q1	q2	OK	36.4153	25.4027	-0.51956	-0.907468	0.3525	0.96035	no	4309722592	-	3447974013	861748579	-	861748579
USP13	USP13	USP13	chr3	179370932	179507189	q1	q2	OK	3.20156	2.40161	-0.414772	-0.516501	0.6021	0.965558	no	4307058992	-	3409534144	897524848	-	897524848
PTEN	PTEN	PTEN	chr10	89623194	89731687	q1	q2	OK	5.8638	4.05312	-0.532804	-0.754893	0.43865	0.96035	no	4305012076	-	3138543723	1166468353	-	1166468353
SMYD2	SMYD2	SMYD2	chr1	214454564	214510477	q1	q2	OK	18.7121	7.16747	-1.38444	-1.55226	0.1303	0.96035	no	4289651322	-	4289651322	-	-	-
SH3RF3	SH3RF3	SH3RF3	chr2	109743783	110262213	q1	q2	OK	2.45331	2.72554	0.151813	0.163889	0.8658	0.984635	no	4286906322	-	4286906322	-	-	-
LBR	LBR	LBR	chr1	225589203	225616557	q1	q2	OK	41.3702	22.444	-0.882265	-1.50578	0.12585	0.96035	no	4286396493	-	2481637906	1579167565	676806530	902361035
NDUFAF2	NDUFAF2	NDUFAF2	chr5	60240955	60448864	q1	q2	OK	270.136	379.685	0.491115	0.878992	0.3826	0.96035	no	4285166561	-	4285166561	-	-	-
SNX25	SNX25	SNX25	chr4	186131283	186300152	q1	q2	OK	4.64148	2.88927	-0.683879	-0.690366	0.46885	0.96035	no	4282912798	-	4282912798	-	-	-
PHF20L1	PHF20L1	PHF20L1	chr8	133787603	133861052	q1	q2	OK	12.4688	7.17149	-0.797982	-1.04364	0.2906	0.96035	no	4282139357	-	4282139357	-	-	-
GRAMD3	GRAMD3	GRAMD3	chr5	125695787	125829853	q1	q2	OK	6.87682	7.06912	0.0397905	0.0478704	0.9625	0.993741	no	4276933919	-	3521973616	377465329	251635387	125829942
ARMC8	ARMC8	ARMC8	chr3	137906089	138048728	q1	q2	OK	5.89977	7.40886	0.328593	0.402872	0.66525	0.967994	no	4276752091	-	4276752091	-	-	-
TNIK	TNIK	TNIK	chr3	170780291	171178197	q1	q2	OK	1.52155	2.03832	0.421844	0.394119	0.6552	0.967994	no	4275607555	-	4275607555	-	-	-
ANKRD50	ANKRD50	ANKRD50	chr4	125585203	125633887	q1	q2	OK	3.49336	3.08305	-0.180255	-0.238255	0.80285	0.97938	no	4270516905	-	2763466190	1507050715	376773674	1130277041
MED13	MED13	MED13	chr17	60019965	60142643	q1	q2	OK	8.9808	5.09722	-0.817133	-1.28531	0.20885	0.96035	no	4265285092	-	3244681359	1020603733	300339973	720263760
PPIG	PPIG	PPIG	chr2	170440849	170494254	q1	q2	OK	46.9841	18.8728	-1.31586	-2.0866	0.0401	0.96035	no	4261899095	-	3238931724	1022967371	170487324	852480047
KDM5B	KDM5B	KDM5B	chr1	202696531	202777549	q1	q2	OK	6.28332	4.103	-0.614848	-0.831292	0.3988	0.96035	no	4257432614	-	3243942569	1013490045	202700138	810789907
FAM13B	FAM13B	FAM13B	chr5	137225124	137368802	q1	q2	OK	14.3496	4.73821	-1.5986	-2.27103	0.02865	0.96035	no	4256797913	-	3570407780	686390133	274566412	411823721
NEDD4L	NEDD4L	NEDD4L	chr18	55711609	56068772	q1	q2	OK	11.9136	7.59274	-0.649913	-1.04881	0.27915	0.96035	no	4252614055	-	3804145570	448468485	56010193	392458292
BMPR1A	BMPR1A	BMPR1A	chr10	88516395	88684945	q1	q2	OK	4.85638	3.08519	-0.654522	-0.677115	0.50845	0.96035	no	4252014640	-	3897274633	354740007	-	354740007
FAM129A	FAM129A	FAM129A	chr1	184760158	184943718	q1	q2	OK	10.4082	4.01554	-1.37406	-1.96243	0.05735	0.96035	no	4251902563	-	3512842276	739060287	184775163	554285124
ATP1B3	ATP1B3	ATP1B3	chr3	141595469	141645382	q1	q2	OK	96.3869	106.056	0.137911	0.250727	0.80205	0.97938	no	4248635115	-	4107002527	141632588	141632588	-
EDEM3	EDEM3	EDEM3	chr1	184659624	184724041	q1	q2	OK	8.9838	3.14747	-1.51313	-2.05508	0.04615	0.96035	no	4247874140	-	3324568276	923305864	-	923305864
PRIM2	PRIM2	PRIM2	chr6	57179602	57513376	q1	q2	OK	11.7309	11.4405	-0.0361592	-0.0459601	0.96155	0.993741	no	4243715055	-	4243715055	-	-	-
LNPEP	LNPEP	LNPEP	chr5	96271345	96365115	q1	q2	OK	3.68693	0.96314	-1.9366	-1.59417	0.1405	0.96035	no	4238608161	-	2600379270	1638228891	96333761	1541895130
TSEN15	TSEN15	TSEN15	chr1	184020784	184043344	q1	q2	OK	81.4002	41.6726	-0.965935	-1.59517	0.1068	0.96035	no	4232767202	-	3312552435	920214767	-	920214767
ATRX	ATRX	ATRX	chrX	76760355	77041755	q1	q2	OK	7.34649	2.07122	-1.82657	-2.57193	0.01195	0.96035	no	4230042812	-	3999403356	230639456	153878686	76760770
ANK2	ANK2	ANK2	chr4	113739238	114304896	q1	q2	NOTEST	0.760737	0.707472	-0.104725	0	1	1	no	4216806816	-	4102503985	114302831	-	114302831
SCFD2	SCFD2	SCFD2	chr4	53739150	54232242	q1	q2	OK	5.36095	4.18306	-0.357931	-0.390612	0.6968	0.970173	no	4210535850	-	4210535850	-	-	-
USP15	USP15	USP15	chr12	62654120	62803501	q1	q2	OK	4.81977	2.08	-1.21238	-1.23992	0.17525	0.96035	no	4203113133	-	4077579953	125533180	125533180	-
DIEXF	DIEXF	DIEXF	chr1	210001311	210030910	q1	q2	OK	4.76627	3.44594	-0.46796	-0.642395	0.52405	0.96035	no	4200464175	-	1260086753	2940377422	-	2940377422
OTUD7B	OTUD7B	OTUD7B	chr1	149912228	149982686	q1	q2	OK	5.8537	6.38576	0.125508	0.176997	0.8603	0.984337	no	4198363119	-	2399401743	1798961376	-	1798961376
GOLIM4	GOLIM4	GOLIM4	chr3	167726460	167813713	q1	q2	OK	22.5541	11.2227	-1.00697	-1.55084	0.1169	0.96035	no	4194445608	-	4026718848	167726760	-	167726760
KMT2E	KMT2E	KMT2E	chr7	104654636	104754532	q1	q2	OK	3.49461	1.5704	-1.154	-1.31221	0.2161	0.96035	no	4188585923	-	3560079673	628506250	418997472	209508778
KIAA1109	KIAA1109	KIAA1109	chr4	123091757	123283914	q1	q2	NOTEST	0.771238	0.145303	-2.40811	0	1	1	no	4188077025	-	3941743882	246333143	246333143	-
VRK1	VRK1	VRK1	chr14	97263683	97347951	q1	q2	OK	14.204	10.191	-0.478993	-0.559498	0.5739	0.965558	no	4184321901	-	4184321901	-	-	-
TSPAN5	TSPAN5	TSPAN5	chr4	99391517	99579812	q1	q2	OK	16.2752	13.8538	-0.232386	-0.342183	0.7213	0.971909	no	4178977871	-	3781408151	397569720	-	397569720
MIR29B1	MIR29B1	MIR29B1	chr7	130562217	130562298	q1	q2	NOTEST	0	0	0	0	1	1	no	4178637854	-	3917511160	261133593	-	-
TBCK	TBCK	TBCK	chr4	106965473	107270381	q1	q2	OK	1.27555	0.626745	-1.02517	-0.457951	0.6232	0.965558	no	4177690623	-	4070460635	107229988	107229988	-
VCL	VCL	VCL	chr10	75757871	75879914	q1	q2	OK	48.3878	39.9209	-0.2775	-0.531181	0.59175	0.965558	no	4169780280	-	3486910947	682869333	151718632	531150701
EFCAB2	EFCAB2	EFCAB2	chr1	245128505	245288530	q1	q2	OK	2.77814	3.18871	0.198853	0.137513	0.8852	0.987432	no	4168599223	-	3678027947	490571276	-	490571276
TBCA	TBCA	TBCA	chr5	76986993	77072185	q1	q2	OK	940.31	1050.84	0.160336	0.323934	0.7404	0.973681	no	4159875043	-	4159875043	-	-	-
RBM26	RBM26	RBM26	chr13	79893002	79980356	q1	q2	OK	12.6245	6.09181	-1.05128	-1.48823	0.1216	0.96035	no	4156745436	-	3996861389	159884047	159884047	-
CHD9	CHD9	CHD9	chr16	53088944	53361414	q1	q2	OK	1.75535	1.46295	-0.262883	-0.311583	0.75015	0.974184	no	4150490603	-	3670681895	479808708	319726955	160081753
SLC25A12	SLC25A12	SLC25A12	chr2	172639914	172750816	q1	q2	OK	5.03288	3.36577	-0.580447	-0.66418	0.51145	0.96035	no	4144717896	-	4144717896	-	-	-
ATP2B1	ATP2B1	ATP2B1	chr12	89981825	90049844	q1	q2	OK	30.4396	10.8759	-1.48481	-2.55112	0.01115	0.96035	no	4141580614	90049698	3241670529	899910085	179980067	629880320
MECP2	MECP2	MECP2	chrX	153287263	153363188	q1	q2	OK	27.296	47.2232	0.790808	1.0044	0.30285	0.96035	no	4139596923	-	2913260167	1226336756	153296008	1073040748
EZR	EZR	EZR	chr6	159186772	159243272	q1	q2	OK	246.054	317.582	0.368152	0.749553	0.4402	0.96035	no	4139583651	-	3662003012	477580639	159206410	318374229
ERGIC1	ERGIC1	ERGIC1	chr5	172261222	172379688	q1	q2	OK	46.7272	52.6358	0.171782	0.306978	0.76005	0.974184	no	4135626883	-	3446167990	689458893	172324021	517134872
KDM3B	KDM3B	KDM3B	chr5	137688284	137772716	q1	q2	OK	8.45547	9.76833	0.208228	0.317913	0.74545	0.974184	no	4131688653	-	3167434517	1101967531	688650107	413317424
FAM13A	FAM13A	FAM13A	chr4	89630939	89978346	q1	q2	OK	3.54967	1.86052	-0.931979	-0.978504	0.3184	0.96035	no	4131570867	-	4041711541	89859326	89859326	-
CREB3L2	CREB3L2	CREB3L2	chr7	137559724	137686847	q1	q2	OK	13.7102	10.4134	-0.396805	-0.656432	0.50035	0.96035	no	4128390784	-	3027887780	1100503004	-	1100503004
NCAPG2	NCAPG2	NCAPG2	chr7	158423860	158497522	q1	q2	OK	29.1265	16.7494	-0.798227	-1.28906	0.1972	0.96035	no	4119934016	-	3803058761	316875255	158451060	158424195
UBXN7	UBXN7	UBXN7	chr3	196080368	196159345	q1	q2	OK	9.75706	7.21004	-0.43644	-0.614634	0.512	0.96035	no	4118261706	-	1961370790	2156890916	-	2156890916
SLC41A1	SLC41A1	SLC41A1	chr1	205758220	205782324	q1	q2	OK	15.8032	9.80276	-0.688954	-1.06147	0.27595	0.96035	no	4115228966	-	1440350467	2674878499	205764044	2469114455
CHML	CHML	CHML	chr1	241695433	241803701	q1	q2	OK	17.7383	5.68431	-1.64181	-2.35592	0.02595	0.96035	no	4110515281	-	-	4110515281	483595573	3626919708
ACTN1	ACTN1	ACTN1	chr14	69340839	69446083	q1	q2	OK	289.328	304.435	0.073427	0.151994	0.8806	0.987189	no	4094260068	-	3608863482	485396586	138691236	346705350
PPP2R5C	PPP2R5C	PPP2R5C	chr14	102228134	102394328	q1	q2	OK	18.9176	11.1505	-0.762619	-0.958228	0.34095	0.96035	no	4092721154	-	3785541661	307179493	-	307179493
TRA2B	TRA2B	TRA2B	chr3	185632357	185655924	q1	q2	OK	73.5788	66.8276	-0.138847	-0.271909	0.77615	0.976396	no	4084158712	-	3341610012	742548700	185643334	556905366
TEX41	TEX41	TEX41	chr2	145425533	145834291	q1	q2	NOTEST	0.67532	0.224016	-1.59197	0	1	1	no	4083452300	-	3645956139	437496161	-	-
WDR27	WDR27	WDR27	chr6	169857302	170102159	q1	q2	NOTEST	1.12747	0.487453	-1.20975	0	1	1	no	4079370152	-	4079370152	-	-	-
MED12L	MED12L	MED12L	chr3	150804584	151176497	q1	q2	NOTEST	0.187248	0	#NAME?	0	1	1	no	4077160696	-	3472549349	604611347	-	604611347
NYAP2	NYAP2	NYAP2	chr2	226265601	226518734	q1	q2	NOTEST	0.353007	0.889931	1.334	0	1	1	no	4076126111	-	4076126111	-	-	-
RIC8B	RIC8B	RIC8B	chr12	106751435	107283094	q1	q2	OK	4.42663	4.24451	-0.0606095	-0.0709021	0.94245	0.991132	no	4074825577	-	3752982446	321843131	-	321843131
MAP3K13	MAP3K13	MAP3K13	chr3	185000728	185206882	q1	q2	OK	13.0165	6.79617	-0.937548	-1.01975	0.3061	0.96035	no	4072084643	-	3516470999	555613644	-	555613644
CCNT2	CCNT2	CCNT2	chr2	135676391	135716915	q1	q2	OK	3.54217	0.679125	-2.38289	-2.28201	0.0294	0.96035	no	4070950701	-	3392440572	678510129	271371955	407138174
LRPPRC	LRPPRC	LRPPRC	chr2	44113362	44223144	q1	q2	OK	41.0621	22.396	-0.874565	-1.62441	0.11485	0.96035	no	4063204582	-	3930772155	132432427	44201785	88230642
TMPO	TMPO	TMPO	chr12	98906750	98944157	q1	q2	OK	105.735	48.9851	-1.11004	-2.05398	0.041	0.96035	no	4056238782	-	1780705392	2275533390	593572804	1681960586
GSTCD	GSTCD	GSTCD	chr4	106629940	106768882	q1	q2	OK	6.18856	3.00082	-1.04425	-1.17368	0.25235	0.96035	no	4054301566	-	3947533257	106768309	-	106768309
GON4L	GON4L	GON4L	chr1	155715558	155829191	q1	q2	OK	5.63723	7.48979	0.40994	0.58865	0.52655	0.96035	no	4050398009	-	3894667695	155730314	155730314	-
PPP1R12B	PPP1R12B	PPP1R12B	chr1	202317829	202557697	q1	q2	OK	1.67774	0.825808	-1.02264	-0.782036	0.3537	0.96035	no	4049105956	-	3036328469	1012777487	-	1012777487
FLVCR1	FLVCR1	FLVCR1	chr1	213031596	213072705	q1	q2	OK	2.27214	1.81981	-0.320264	-0.333285	0.74215	0.974184	no	4047945133	-	2982601214	1065343919	213061880	852282039
MYO9A	MYO9A	MYO9A	chr15	72118360	72433311	q1	q2	OK	1.99772	0.55187	-1.85595	-1.58581	0.1364	0.96035	no	4045384824	-	3540156724	505228100	288878932	216349168
CASP8	CASP8	CASP8	chr2	202098165	202152434	q1	q2	OK	8.67037	10.1858	0.23239	0.23692	0.80645	0.979734	no	4042602912	-	3436146785	606456127	-	606456127
PLCH1	PLCH1	PLCH1	chr3	155197670	155421997	q1	q2	NOTEST	0.923728	1.00138	0.116445	0	1	1	no	4038608781	-	4038608781	-	-	-
SFT2D2	SFT2D2	SFT2D2	chr1	168195254	168212088	q1	q2	NOTEST	0.657948	1.04382	0.665832	0	1	1	no	4037126353	-	840996769	3196129584	-	3196129584
IPO9	IPO9	IPO9	chr1	201617449	201853422	q1	q2	OK	6.48511	5.35146	-0.2772	-0.382299	0.7002	0.970173	no	4036539866	-	2825450646	1211089220	-	1211089220
NIPBL	NIPBL	NIPBL	chr5	36876860	37065921	q1	q2	OK	6.8102	3.67615	-0.8895	-1.31042	0.19075	0.96035	no	4028515447	-	3917406708	148080777	73948247	74132530
CHD1	CHD1	CHD1	chr5	98190907	98262238	q1	q2	OK	27.6654	8.79432	-1.65344	-2.7091	0.01145	0.96035	no	4027349702	-	3732717846	294631856	196439968	98191888
TMEM245	TMEM245	TMEM245	chr9	111777414	111882225	q1	q2	OK	8.82497	5.33921	-0.724964	-1.09391	0.25095	0.96035	no	4025354797	-	2460362387	1564992410	111853379	1453139031
LGALS8	LGALS8	LGALS8	chr1	236681513	236767841	q1	q2	OK	23.1366	18.5326	-0.320111	-0.487625	0.6141	0.965558	no	4024002211	236686970	2130321800	1893680411	-	1656993441
KLHDC10	KLHDC10	KLHDC10	chr7	129710348	129775560	q1	q2	OK	4.15148	1.27894	-1.69867	-1.86215	0.0651	0.96035	no	4022081644	-	2983900803	1038180841	129770535	908410306
GPR137B	GPR137B	GPR137B	chr1	236305831	236372209	q1	q2	OK	4.48646	3.54593	-0.33941	-0.311728	0.75475	0.974184	no	4018100210	-	1890728109	472743542	-	472743542
UBE3D	UBE3D	UBE3D	chr6	83602116	83775560	q1	q2	OK	3.89735	2.26814	-0.780982	-0.594248	0.5634	0.965558	no	4017008150	-	3933279342	83728808	83728808	-
CHEK1	CHEK1	CHEK1	chr11	125495030	125550793	q1	q2	OK	14.4662	10.2686	-0.494442	-0.689508	0.49275	0.96035	no	4016847373	-	878580146	1129710884	251028512	878682372
RAPGEF2	RAPGEF2	RAPGEF2	chr4	160188997	160281301	q1	q2	OK	1.73349	1.60573	-0.110455	-0.112685	0.90385	0.988122	no	4005177938	160189201	2403381070	320464304	160275103	-
RBM19	RBM19	RBM19	chr12	114254542	114404176	q1	q2	OK	18.8062	31.8687	0.760933	1.22012	0.22595	0.96035	no	4001572188	-	3887311791	114260397	-	114260397
FNBP1	FNBP1	FNBP1	chr9	132649465	132805473	q1	q2	OK	17.8629	13.8531	-0.366751	-0.588478	0.5605	0.964645	no	3981357050	-	3848665173	132691877	132691877	-
PAFAH1B2	PAFAH1B2	PAFAH1B2	chr11	117014999	117048889	q1	q2	OK	32.2191	30.5819	-0.0752395	-0.128863	0.89845	0.988122	no	3979217632	-	1170263614	2808954018	351108470	2457845548
XRN1	XRN1	XRN1	chr3	142025448	142166904	q1	q2	OK	5.47904	1.50453	-1.86461	-1.68385	0.06385	0.96035	no	3978370267	-	3126042756	852327511	284217290	568110221
TTLL5	TTLL5	TTLL5	chr14	76127550	76421425	q1	q2	OK	5.28461	3.60746	-0.550814	-0.644216	0.50725	0.96035	no	3966610938	-	3890361128	76249810	76249810	-
DNAJC13	DNAJC13	DNAJC13	chr3	132136552	132257876	q1	q2	OK	4.59663	2.75143	-0.740394	-0.960758	0.32885	0.96035	no	3965550445	-	3436603093	528947352	264432587	264514765
EPRS	EPRS	EPRS	chr1	220046618	220321383	q1	q2	OK	55.1095	26.4786	-1.05747	-1.61361	0.09605	0.96035	no	3963211606	-	3082500364	880711242	880711242	-
ECHDC1	ECHDC1	ECHDC1	chr6	127609856	127664754	q1	q2	OK	74.3641	33.7904	-1.13799	-1.89383	0.05785	0.96035	no	3956515292	-	3318424558	638090734	127648255	510442479
RSF1	RSF1	RSF1	chr11	77377273	77531880	q1	q2	OK	22.6008	10.565	-1.09708	-1.76323	0.08825	0.96035	no	3949424907	-	2943518255	1005906652	77412569	928494083
TMEM131	TMEM131	TMEM131	chr2	98372800	98612354	q1	q2	OK	15.392	9.42758	-0.707219	-1.14615	0.24045	0.96035	no	3939173337	-	3840799889	98373448	-	98373448
MAP4	MAP4	MAP4	chr3	47892179	48130769	q1	q2	OK	43.6984	51.6295	0.240614	0.472842	0.62155	0.965558	no	3936777739	-	3697176962	239600777	143813122	95787655
POGZ	POGZ	POGZ	chr1	151375199	151431941	q1	q2	OK	9.30371	6.18807	-0.588318	-0.856095	0.39945	0.96035	no	3936494837	151431822	2876755591	1059739246	454178116	454129308
PRKAG2	PRKAG2	PRKAG2	chr7	151253200	151576308	q1	q2	OK	45.1223	35.2836	-0.354842	-0.570592	0.5715	0.965558	no	3933997589	-	3782743930	151253659	-	151253659
2022-09-15	2022-09-15	2022-09-15	chr1	87328127	87380107	q1	q2	OK	154.305	157.595	0.0304339	0.0586086	0.9503	0.991759	no	3930935358	-	3581620802	349314556	-	349314556
MAPKAPK2	MAPKAPK2	MAPKAPK2	chr1	206858364	206907630	q1	q2	OK	24.1063	35.2753	0.549251	0.88176	0.36555	0.96035	no	3930787814	-	3516975845	413811969	206904526	206907443
REEP3	REEP3	REEP3	chr10	65281122	65384883	q1	q2	OK	10.1798	8.03509	-0.341326	-0.498704	0.62095	0.965558	no	3921328848	-	2679078352	1242250496	65357871	1176892625
GPATCH2L	GPATCH2L	GPATCH2L	chr14	76618227	76679146	q1	q2	OK	3.00971	1.95083	-0.625538	-0.825379	0.4004	0.96035	no	3909556037	76620661	2529439877	689959092	76638330	536700101
BCAS3	BCAS3	BCAS3	chr17	58755171	59470199	q1	q2	OK	2.31606	1.35191	-0.776677	-0.675605	0.465	0.96035	no	3906142488	-	3906142488	-	-	-
2022-09-11	2022-09-11	2022-09-11	chr4	77870866	77959768	q1	q2	OK	17.0491	7.53901	-1.17725	-1.81043	0.06455	0.96035	no	3896058370	-	3038524503	779572575	-	779572575
BLZF1	BLZF1	BLZF1	chr1	169075946	169429907	q1	q2	OK	8.81234	1.48542	-2.56865	-0.934746	0.43945	0.96035	no	3895119588	-	2878995189	846767959	338697478	508070481
DDX60L	DDX60L	DDX60L	chr4	169277885	169401665	q1	q2	OK	7.57266	3.30573	-1.19583	-1.52363	0.1183	0.96035	no	3895069288	-	3217383370	338726631	338726631	-
SLC35F5	SLC35F5	SLC35F5	chr2	114470368	114514400	q1	q2	OK	9.27959	6.59489	-0.492711	-0.663064	0.5012	0.96035	no	3892263093	-	2976467719	915795374	114492246	801303128
DAP3	DAP3	DAP3	chr1	155658881	155708800	q1	q2	OK	17.3989	18.2943	0.0723953	0.0976667	0.91935	0.989725	no	3892194070	-	3580784620	311409450	155701158	155708292
FLNB	FLNB	FLNB	chr3	57994126	58157982	q1	q2	OK	50.3128	63.4564	0.334841	0.687624	0.47715	0.96035	no	3891127274	-	3716720158	174407116	116249689	58157427
RNF2	RNF2	RNF2	chr1	185014550	185071740	q1	q2	OK	5.41786	4.07182	-0.41205	-0.474974	0.6307	0.965772	no	3886078544	-	2405516164	1480562380	-	1480562380
DOCK9	DOCK9	DOCK9	chr13	99445740	99738660	q1	q2	OK	7.10094	3.22484	-1.13878	-1.4947	0.12705	0.96035	no	3883807763	-	3883807763	-	-	-
LINC00630	LINC00630	LINC00630	chrX	102024094	102140338	q1	q2	OK	0.496561	2.414	2.28138	1.29241	0.22665	0.96035	no	3878703523	-	3674423417	204280106	-	-
PHTF2	PHTF2	PHTF2	chr7	77428108	77586821	q1	q2	OK	6.55072	4.53307	-0.531164	-0.662357	0.48995	0.96035	no	3876254306	-	3410742191	465512115	-	465512115
CDK17	CDK17	CDK17	chr12	96672038	96794366	q1	q2	OK	19.8174	7.0783	-1.48529	-2.11118	0.03875	0.96035	no	3868926792	-	3578907878	290018914	-	290018914
HUWE1	HUWE1	HUWE1	chrX	53559056	53713674	q1	q2	OK	21.5505	22.3395	0.0518713	0.102835	0.9151	0.988413	no	3862859362	-	3541256079	321603283	268043207	53560076
CUL1	CUL1	CUL1	chr7	148395932	148498202	q1	q2	OK	11.9441	7.57745	-0.656512	-0.8454	0.398	0.96035	no	3859737345	-	3859737345	-	-	-
RPTOR	RPTOR	RPTOR	chr17	78518624	78940173	q1	q2	OK	13.528	21.5434	0.671298	1.13693	0.2478	0.96035	no	3859114394	-	3306868906	552245488	157549430	394696058
DNAJC10	DNAJC10	DNAJC10	chr2	183580767	183644750	q1	q2	OK	17.0117	6.46032	-1.39685	-2.10321	0.03825	0.96035	no	3856153858	-	2203308223	1652845635	-	1652845635
NDUFA10	NDUFA10	NDUFA10	chr2	240896788	240964819	q1	q2	OK	17.9562	15.0709	-0.252714	-0.406745	0.6887	0.969414	no	3854945997	-	3614046198	240899799	-	240899799
U2SURP	U2SURP	U2SURP	chr3	142720371	142779567	q1	q2	OK	8.80163	5.31338	-0.728141	-1.07818	0.2821	0.96035	no	3854329382	-	3283261733	571067649	285515707	285551942
MB21D2	MB21D2	MB21D2	chr3	192514604	192635950	q1	q2	OK	3.81881	3.26829	-0.224589	-0.232532	0.8125	0.980848	no	3851755975	-	3274209513	577546462	-	577546462
MERTK	MERTK	MERTK	chr2	112656190	112786945	q1	q2	OK	7.68335	5.60914	-0.453955	-0.569679	0.56435	0.965558	no	3832236570	-	3832236570	-	-	-
VAV2	VAV2	VAV2	chr9	136627015	136857446	q1	q2	OK	10.6921	10.289	-0.0554461	-0.0814277	0.9318	0.989751	no	3827727616	-	3281213777	546513839	-	546513839
ARHGAP42	ARHGAP42	ARHGAP42	chr11	100558406	100861656	q1	q2	OK	2.53468	0.270861	-3.22618	-2.15286	0.0885	0.96035	no	3827060173	-	3726200643	-	-	-
TNPO1	TNPO1	TNPO1	chr5	72112417	72210215	q1	q2	OK	18.3764	8.72331	-1.07491	-1.80401	0.06395	0.96035	no	3825627846	-	2525941976	1299685870	72161533	1227524337
PPP2R5A	PPP2R5A	PPP2R5A	chr1	212458878	212535205	q1	q2	OK	7.79735	4.60472	-0.759872	-0.88544	0.3588	0.96035	no	3824866642	-	3399824898	425041744	212506914	212534830
TES	TES	TES	chr7	115850546	115898837	q1	q2	OK	34.1611	30.6354	-0.157155	-0.25769	0.78485	0.97701	no	3824067514	-	3012780615	811286899	-	811286899
TET2	TET2	TET2	chr4	106067031	106274038	q1	q2	OK	1.4979	1.02062	-0.553493	-0.554309	0.58395	0.965558	no	3820975866	-	2865433912	849383362	424668013	424715349
KNTC1	KNTC1	KNTC1	chr12	123011808	123110947	q1	q2	OK	1.39998	0.604202	-1.2123	-0.996499	0.335	0.96035	no	3815226595	-	3815226595	-	-	-
METAP1D	METAP1D	METAP1D	chr2	172864803	172945587	q1	q2	OK	1.5751	0.642177	-1.2944	-0.644787	0.5429	0.960532	no	3804161522	-	3804161522	-	-	-
AP3S1	AP3S1	AP3S1	chr5	115177618	115249778	q1	q2	OK	51.7005	34.4859	-0.584172	-0.843357	0.39155	0.96035	no	3802328549	-	3802328549	-	-	-
TDP1	TDP1	TDP1	chr14	90422245	90511108	q1	q2	OK	7.56901	8.38246	0.14727	0.194371	0.83845	0.982438	no	3799732178	-	3709222289	90509889	-	90509889
CCDC93	CCDC93	CCDC93	chr2	118673053	118771739	q1	q2	OK	13.675	9.05131	-0.595344	-0.954057	0.3449	0.96035	no	3799154725	-	3324452279	474702446	-	474702446
WDR20	WDR20	WDR20	chr14	102606188	102690010	q1	q2	OK	15.8267	15.27	-0.0516619	-0.0694319	0.94765	0.991708	no	3798052250	-	3592686089	205366161	-	205366161
ZFAT	ZFAT	ZFAT	chr8	135490030	135725292	q1	q2	OK	2.30064	3.79774	0.723105	0.753862	0.42515	0.96035	no	3796801345	-	3661311264	135490081	-	135490081
MRPL19	MRPL19	MRPL19	chr2	75873908	75889334	q1	q2	OK	10.0723	7.57358	-0.411338	-0.649334	0.50405	0.96035	no	3794462306	-	3111511173	682951133	-	682951133
HIF1A-AS2	HIF1A-AS2	HIF1A-AS2	chr14	62147758	62215807	q1	q2	NOTEST	0	0.341416	inf	0	1	1	no	3794195142	-	3732012778	124399978	-	-
PPIP5K2	PPIP5K2	PPIP5K2	chr5	102455957	102539224	q1	q2	OK	5.4742	1.01632	-2.4293	-2.57579	0.02755	0.96035	no	3792845386	-	2767477301	1025368085	102488388	922879697
DISP1	DISP1	DISP1	chr1	222988430	223179337	q1	q2	OK	0.819079	1.99977	1.28776	1.06647	0.3094	0.96035	no	3792448744	-	-	-	-	-
FAT4	FAT4	FAT4	chr4	126237566	126414087	q1	q2	NOTEST	0.706582	0.102085	-2.79109	0	1	1	no	3788478352	-	3662236853	126241499	126241499	-
MAP1B	MAP1B	MAP1B	chr5	71403117	71505397	q1	q2	OK	16.776	6.5618	-1.35423	-2.34606	0.02135	0.96035	no	3787997239	-	1857509734	1930487505	786425147	1144062358
NUP205	NUP205	NUP205	chr7	135242661	135333499	q1	q2	OK	5.9495	2.90169	-1.03588	-1.3267	0.17175	0.96035	no	3787976165	-	3517380162	270596003	135262616	135333387
SESTD1	SESTD1	SESTD1	chr2	179966418	180129350	q1	q2	NOTEST	1.09267	0.774801	-0.495959	0	1	1	no	3780270701	-	2700443008	1079827693	-	1079827693
GORASP2	GORASP2	GORASP2	chr2	171784947	171823643	q1	q2	OK	20.8133	21.6402	0.0562131	0.0828774	0.93365	0.989833	no	3779613959	-	3435978365	171812977	171812977	-
PLD1	PLD1	PLD1	chr3	171318194	171528284	q1	q2	NOTEST	1.08091	0.358588	-1.59185	0	1	1	no	3771605572	-	3600286549	171319023	-	171319023
RC3H2	RC3H2	RC3H2	chr9	125611731	125667562	q1	q2	OK	10.6997	1.68606	-2.66584	-2.70105	0.02015	0.96035	no	3768982824	-	2010364504	1758618320	251250200	1507368120
TTN-AS1	TTN-AS1	TTN-AS1	chr2	179059207	179672150	q1	q2	NOTEST	0.633365	0.468189	-0.435947	0	1	1	no	3768427658	-	-	-	-	-
RTN4	RTN4	RTN4	chr2	55199326	55277734	q1	q2	OK	261.841	265.543	0.0202552	0.0409047	0.9672	0.993741	no	3756507584	55277497	3259162880	331406909	110529866	165599546
USP10	USP10	USP10	chr16	84733554	84813527	q1	q2	OK	23.1656	19.9936	-0.212443	-0.325761	0.73675	0.97341	no	3729873779	-	3475434788	169625787	-	169625787
BIRC6	BIRC6	BIRC6	chr2	32582095	32843965	q1	q2	OK	3.56783	1.40176	-1.34781	-1.8452	0.05305	0.96035	no	3729123305	-	3499807165	261980711	163450382	98530329
PEAK1	PEAK1	PEAK1	chr15	77400497	77712446	q1	q2	OK	3.81258	0.420246	-3.18146	-3.23937	0.0074	0.833638	no	3723140939	-	3336120425	387020514	-	387020514
MRPS27	MRPS27	MRPS27	chr5	71515235	71616084	q1	q2	OK	58.1245	62.144	0.0964672	0.175079	0.86265	0.984337	no	3721233860	-	3363653310	357580550	-	357580550
MTX2	MTX2	MTX2	chr2	177134122	177202753	q1	q2	OK	12.8181	13.4389	0.0682316	0.0733637	0.9435	0.991132	no	3720573280	-	3543377925	177195355	177195355	-
ADAMTS12	ADAMTS12	ADAMTS12	chr5	33527286	33892124	q1	q2	OK	4.76901	3.32598	-0.519909	-0.596017	0.55895	0.963975	no	3708523792	-	3540896404	167627388	-	167627388
KIAA0922	KIAA0922	KIAA0922	chr4	154387497	154557862	q1	q2	OK	1.47738	0.554011	-1.41505	-1.14499	0.34145	0.96035	no	3706963575	-	3706963575	-	-	-
LRRC8C	LRRC8C	LRRC8C	chr1	90098643	90185094	q1	q2	OK	4.34984	3.35287	-0.375564	-0.486156	0.6176	0.965558	no	3696656670	-	2073113623	1082202206	-	1082202206
BPTF	BPTF	BPTF	chr17	65821779	65980494	q1	q2	OK	7.69456	2.72095	-1.49973	-2.13696	0.0349	0.96035	no	3690808624	-	3295328742	395479882	395479882	-
PSMB7	PSMB7	PSMB7	chr9	127115743	127177752	q1	q2	OK	276.416	392.265	0.50499	0.927252	0.35115	0.96035	no	3687277598	-	3432985626	254291972	127176215	127115757
WIPF1	WIPF1	WIPF1	chr2	175424301	175547627	q1	q2	OK	7.36542	5.591	-0.397659	-0.52692	0.5882	0.965558	no	3685118898	-	2632557434	1052561464	175432674	877128790
FOXN3	FOXN3	FOXN3	chr14	89622515	90085494	q1	q2	OK	7.0771	4.16317	-0.765476	-1.05497	0.3027	0.96035	no	3682610338	-	3503358794	179251544	-	179251544
SLC10A7	SLC10A7	SLC10A7	chr4	147175132	147443123	q1	q2	NOTEST	0.925062	0.402826	-1.19939	0	1	1	no	3682404684	-	3388051572	294353112	-	294353112
HNRNPU-AS1	HNRNPU-AS1	HNRNPU-AS1	chr1	244998638	245010243	q1	q2	OK	1.56465	1.35586	-0.206635	-0.108057	0.9257	0.989725	no	3675152319	-	1470036471	-	-	-
FNIP2	FNIP2	FNIP2	chr4	159690181	159956333	q1	q2	OK	2.10035	2.56713	0.289529	0.313063	0.74745	0.974184	no	3674808516	-	2715839843	1118741128	159772455	958968673
DIP2B	DIP2B	DIP2B	chr12	50898767	51142450	q1	q2	OK	6.0803	5.17234	-0.233324	-0.34521	0.7162	0.971862	no	3673453337	-	3264504255	408949082	153245813	255703269
GDAP2	GDAP2	GDAP2	chr1	118406106	118472302	q1	q2	OK	2.6436	2.5626	-0.0448948	-0.0421154	0.9649	0.993741	no	3671363423	-	2368847682	1302515741	236839470	1065676271
ZNF827	ZNF827	ZNF827	chr4	146678778	146860112	q1	q2	OK	1.60113	0.483968	-1.72611	-1.49117	0.19765	0.96035	no	3669086858	-	3669086858	-	-	-
FTO	FTO	FTO	chr16	53737874	54148379	q1	q2	OK	8.38057	6.89292	-0.281932	-0.374936	0.7099	0.971862	no	3668645126	-	3452056448	216588678	-	216588678
CACNB4	CACNB4	CACNB4	chr2	152689285	152955593	q1	q2	NOTEST	0.273482	0	#NAME?	0	1	1	no	3668282579	-	3362897282	305385297	-	305385297
TRAPPC9	TRAPPC9	TRAPPC9	chr8	140742585	141468678	q1	q2	OK	2.55522	1.15519	-1.14532	-1.00003	0.3062	0.96035	no	3668082217	-	3668082217	-	-	-
DIAPH2	DIAPH2	DIAPH2	chrX	95939661	96855597	q1	q2	OK	1.08464	1.61365	0.57311	0.448694	0.6732	0.967994	no	3663519022	-	3566661760	96857262	-	96857262
SMAD5	SMAD5	SMAD5	chr5	135465202	135518422	q1	q2	OK	7.95392	3.24556	-1.2932	-1.76485	0.0629	0.96035	no	3658664224	-	1761441962	1897222262	135508242	1761714020
NABP1	NABP1	NABP1	chr2	192542797	192553248	q1	q2	OK	15.5903	14.9663	-0.0589259	-0.0897533	0.9244	0.989725	no	3658496366	-	962736074	2695760292	-	2695760292
SHPRH	SHPRH	SHPRH	chr6	145946439	146285233	q1	q2	OK	2.50288	0.715855	-1.80585	-1.05377	0.24845	0.96035	no	3655782237	-	3217161469	438620768	-	438620768
MCCC1	MCCC1	MCCC1	chr3	182733005	182817375	q1	q2	OK	31.9914	24.5666	-0.380987	-0.596622	0.5325	0.96035	no	3655488593	-	3472684072	182804521	182804521	-
PPP4R2	PPP4R2	PPP4R2	chr3	73046118	73115011	q1	q2	OK	33.9954	8.51418	-1.9974	-2.23927	0.03805	0.96035	no	3654113373	73046025	2996136077	731087521	146224397	511817099
SETD7	SETD7	SETD7	chr4	140417088	140477923	q1	q2	OK	9.87811	7.4102	-0.414722	-0.590732	0.5014	0.96035	no	3651337472	-	1123599349	2527738123	-	2527738123
PLSCR4	PLSCR4	PLSCR4	chr3	145910123	145968966	q1	q2	OK	4.16613	4.13628	-0.0103729	-0.0111334	0.99105	0.996066	no	3648467266	-	3502555545	145911721	-	145911721
IPO11	IPO11	IPO11	chr5	61708572	61924416	q1	q2	OK	2.51833	1.81597	-0.47173	-0.299651	0.76485	0.974234	no	3647854683	-	3400442696	247411987	123564931	123847056
HELZ	HELZ	HELZ	chr17	65066553	65241319	q1	q2	OK	3.1508	1.78918	-0.816418	-1.0953	0.26975	0.96035	no	3647681014	-	2866766881	780914133	130208291	650705842
MICU1	MICU1	MICU1	chr10	74127083	74385949	q1	q2	OK	36.1695	33.5027	-0.110496	-0.175942	0.85945	0.984337	no	3638470467	-	3564343327	74127140	-	74127140
ZNF618	ZNF618	ZNF618	chr9	116638561	116818875	q1	q2	OK	2.40354	1.39493	-0.784973	-0.903614	0.3674	0.96035	no	3618729129	-	3034652423	584076706	-	584076706
ALMS1	ALMS1	ALMS1	chr2	73612885	73837046	q1	q2	OK	2.43799	0.894899	-1.44589	-1.69353	0.0744	0.96035	no	3612696881	-	3244146360	368550521	368550521	-
GPSM2	GPSM2	GPSM2	chr1	109419602	109506121	q1	q2	OK	5.33142	2.27174	-1.23072	-0.926338	0.3105	0.96035	no	3611767618	109427974	2626538688	985228930	-	875800956
RBMS3	RBMS3	RBMS3	chr3	29322802	30051886	q1	q2	NOTEST	0.521089	0.589301	0.177475	0	1	1	no	3609574853	-	3340123386	269451467	59104458	210347009
INVS	INVS	INVS	chr9	102861501	103063426	q1	q2	OK	2.761	1.56587	-0.818227	-0.739764	0.4593	0.96035	no	3602831801	-	3499938890	102892911	-	102892911
TNPO3	TNPO3	TNPO3	chr7	128594233	128695227	q1	q2	OK	17.1215	11.8587	-0.529871	-0.812096	0.4137	0.96035	no	3602331464	-	3602331464	-	-	-
MSH3	MSH3	MSH3	chr5	79922044	80172634	q1	q2	OK	5.51323	1.74399	-1.66051	-0.699667	0.48	0.96035	no	3602094822	-	3602094822	-	-	-
LRRC58	LRRC58	LRRC58	chr3	120043575	120068186	q1	q2	OK	16.0137	3.21928	-2.3145	-3.37507	0.00195	0.304616	no	3601511269	-	960478290	2641032979	120053774	2520979205
FRYL	FRYL	FRYL	chr4	48499379	48782316	q1	q2	OK	5.25492	2.35148	-1.1601	-1.6457	0.1017	0.96035	no	3597844988	-	3452114613	145730375	145730375	-
TMEM161B-AS1	TMEM161B-AS1	TMEM161B-AS1	chr5	87564698	87734907	q1	q2	OK	2.13562	4.58029	1.10078	0.552849	0.59055	0.965558	no	3592118505	-	-	-	-	-
ZHX2	ZHX2	ZHX2	chr8	123793900	123986755	q1	q2	OK	4.56908	0.989757	-2.20676	-1.91276	0.0891	0.96035	no	3591963345	-	3591963345	-	-	-
LACE1	LACE1	LACE1	chr6	108616097	108844251	q1	q2	OK	2.23255	2.24574	0.00849607	0.00588498	0.98595	0.995286	no	3587933333	-	3261396893	326536440	-	326536440
RPE	RPE	RPE	chr2	210867288	211036094	q1	q2	OK	13.9339	4.0534	-1.78139	-2.12489	0.0443	0.96035	no	3584905054	-	2952248449	632656605	-	632656605
WASL	WASL	WASL	chr7	123321980	123389125	q1	q2	OK	14.3855	3.10041	-2.21408	-2.81762	0.01095	0.96035	no	3577088754	-	2713805578	863283176	246665541	616617635
KCTD7	KCTD7	KCTD7	chr7	66093867	66108216	q1	q2	OK	1.62647	3.93607	1.27501	1.3508	0.17815	0.96035	no	3574791228	-	1059815816	596140986	-	596140986
BUB1	BUB1	BUB1	chr2	111395274	111435684	q1	q2	OK	75.7208	51.4145	-0.558514	-1.04408	0.2923	0.96035	no	3565304001	-	3008272864	557031137	334240157	222790980
LINC01004	LINC01004	LINC01004	chr7	104622193	104631612	q1	q2	NOTEST	0.216488	0.0884096	-1.29202	0	1	1	no	3557514874	-	-	-	-	-
MAP3K4	MAP3K4	MAP3K4	chr6	161412758	161538417	q1	q2	OK	3.3899	0.907539	-1.90121	-1.80541	0.06305	0.96035	no	3552494456	-	3390976290	161518166	161518166	-
BCLAF1	BCLAF1	BCLAF1	chr6	136578000	136610989	q1	q2	OK	40.8525	20.0446	-1.02721	-1.93025	0.05	0.96035	no	3551425462	-	2322156546	1229268916	546364229	682904687
GNG12	GNG12	GNG12	chr1	68167148	68698284	q1	q2	OK	44.0877	21.658	-1.02548	-1.58566	0.09745	0.96035	no	3547644107	-	2729610919	818033188	68173345	749859843
ZRANB3	ZRANB3	ZRANB3	chr2	135954538	136288806	q1	q2	NOTEST	0.9452	0.313085	-1.59407	0	1	1	no	3540624879	-	3540624879	-	-	-
PPM1L	PPM1L	PPM1L	chr3	160473995	160788817	q1	q2	NOTEST	0.219162	0.218028	-0.00748485	0	1	1	no	3533820067	-	3212233076	321586991	-	321586991
AGTPBP1	AGTPBP1	AGTPBP1	chr9	88161453	88356944	q1	q2	OK	8.10741	5.59954	-0.533933	-0.71429	0.466	0.96035	no	3530732712	-	3354259245	176473467	176473467	-
IGF2R	IGF2R	IGF2R	chr6	160390130	160527583	q1	q2	OK	10.0959	10.6371	0.0753322	0.123443	0.8998	0.988122	no	3530102933	-	3048550475	321024401	160496892	160527509
MON2	MON2	MON2	chr12	62860596	62991363	q1	q2	OK	1.30802	1.8435	0.495062	0.575045	0.55555	0.96191	no	3524348491	-	3335381189	188967302	-	188967302
SMC4	SMC4	SMC4	chr3	159974773	160152749	q1	q2	OK	28.6768	12.5102	-1.19678	-1.93392	0.0499	0.96035	no	3522921283	320236015	2882398775	800661234	480425219	-
FAM129B	FAM129B	FAM129B	chr9	130267616	130341286	q1	q2	OK	152.136	191.913	0.335096	0.683724	0.484	0.96035	no	3518044825	-	2736413813	781631012	260557006	521074006
DYNC2H1	DYNC2H1	DYNC2H1	chr11	102980159	103350591	q1	q2	NOTEST	0.897395	0.256271	-1.80807	0	1	1	no	3508309837	-	3405227309	103082528	103082528	-
C1orf21	C1orf21	C1orf21	chr1	184356149	184598155	q1	q2	OK	1.83642	0.725181	-1.34048	-1.31219	0.2033	0.96035	no	3505783829	-	2952005343	553778486	-	553778486
UBAC2	UBAC2	UBAC2	chr13	99848627	100058554	q1	q2	OK	14.9157	26.1218	0.80842	1.17285	0.2494	0.96035	no	3498292257	-	3398254478	100037779	-	100037779
IFI16	IFI16	IFI16	chr1	158979681	159024945	q1	q2	OK	56.8599	44.8775	-0.341419	-0.597201	0.5397	0.96035	no	3498193167	158979863	3021240269	635977532	476997669	-
SLC22A15	SLC22A15	SLC22A15	chr1	116461996	116612675	q1	q2	OK	1.38784	1.86421	0.425724	0.383349	0.70245	0.970427	no	3496805447	-	3263581417	233224030	-	233224030
RNF115	RNF115	RNF115	chr1	144146810	146467744	q1	q2	OK	21.7092	28.5984	0.397622	0.183196	0.13755	0.96035	no	3495970676	-	2330447849	1165522827	-	1165522827
PIAS1	PIAS1	PIAS1	chr15	68346571	68480404	q1	q2	OK	5.16959	4.13305	-0.322843	-0.318079	0.74985	0.974184	no	3489199943	-	3352352088	136847855	136847855	-
NCOA2	NCOA2	NCOA2	chr8	71024266	71316020	q1	q2	OK	1.38524	0.755922	-0.873822	-0.697445	0.4807	0.96035	no	3487690214	-	3061442170	426248044	71126219	355121825
YEATS2	YEATS2	YEATS2	chr3	183415605	183530413	q1	q2	OK	6.36699	8.46567	0.411013	0.602719	0.5499	0.961608	no	3486061995	-	3302531606	183530389	-	183530389
MSRB3	MSRB3	MSRB3	chr12	65672422	66036152	q1	q2	OK	10.3739	12.1665	0.229947	0.334	0.73595	0.97341	no	3485842632	-	3222409785	263432847	-	263432847
TMEM123	TMEM123	TMEM123	chr11	102267055	102323775	q1	q2	OK	231.443	74.0766	-1.64357	-3.27424	0.00225	0.333684	no	3477588564	-	2454905395	1022683169	-	1022683169
PIK3C2B	PIK3C2B	PIK3C2B	chr1	204391757	204459474	q1	q2	OK	1.5995	2.0125	0.331368	0.362904	0.7063	0.970676	no	3475003749	-	2453004353	1021999396	408821833	613177563
KLHL20	KLHL20	KLHL20	chr1	173684079	173755840	q1	q2	OK	6.01965	1.01404	-2.56957	-2.25242	0.049	0.96035	no	3474429312	-	2779407945	695021367	-	695021367
SSFA2	SSFA2	SSFA2	chr2	182756442	182795464	q1	q2	OK	26.4874	9.25252	-1.51739	-2.29334	0.02215	0.96035	no	3472842730	-	2558913745	913928985	548339926	365589059
DNAJC3	DNAJC3	DNAJC3	chr13	96329392	96447243	q1	q2	OK	13.0073	5.70278	-1.18958	-1.69628	0.0982	0.96035	no	3470332074	-	2409466705	1060865369	96415973	964449396
BTAF1	BTAF1	BTAF1	chr10	93683735	93790080	q1	q2	OK	3.64792	1.43443	-1.3466	-1.51084	0.14255	0.96035	no	3468302998	93757344	3186974666	375085676	93749102	187579230
ETS1	ETS1	ETS1	chr11	128328655	128457453	q1	q2	OK	94.3398	68.0743	-0.470756	-0.953011	0.33	0.96035	no	3465468829	-	2182139129	1283329700	128356026	1154973674
MIR3916	MIR3916	MIR3916	chr1	247365268	247365362	q1	q2	NOTEST	0	0	0	0	1	1	no	3463118502	-	-	-	-	-
ZNF670	ZNF670	ZNF670	chr1	247108848	247242115	q1	q2	OK	3.53356	2.78202	-0.344988	-0.346711	0.7159	0.971862	no	3461040459	-	2966651612	247200336	-	247200336
LINC00472	LINC00472	LINC00472	chr6	72117566	72130448	q1	q2	NOTEST	1.18036	1.05742	-0.158678	0	1	1	no	3460936140	-	3316685680	144250460	-	-
CHD2	CHD2	CHD2	chr15	93443550	93571237	q1	q2	OK	11.2244	7.07109	-0.666628	-0.959243	0.3049	0.96035	no	3458821047	93443852	1869305987	186936192	-	93492340
MTDH	MTDH	MTDH	chr8	98656406	98742488	q1	q2	OK	32.8178	17.3069	-0.923135	-1.69421	0.0877	0.96035	no	3454620920	-	2862195542	592425378	98731355	493694023
PIBF1	PIBF1	PIBF1	chr13	73282494	73590591	q1	q2	OK	5.85211	4.27304	-0.453694	-0.235689	0.78815	0.97701	no	3452643839	-	3452643839	-	-	-
PLCE1	PLCE1	PLCE1	chr10	95753745	96088148	q1	q2	NOTEST	0.794355	0.131758	-2.5919	0	1	1	no	3451894336	-	3451894336	-	-	-
TAF5L	TAF5L	TAF5L	chr1	229728865	229761794	q1	q2	OK	12.818	17.1244	0.417879	0.603668	0.53125	0.96035	no	3446118671	-	1837978796	1608139875	-	1608139875
NAF1	NAF1	NAF1	chr4	164047859	164088073	q1	q2	OK	18.8168	13.02	-0.531292	-0.666575	0.48615	0.96035	no	3445243053	-	2789033662	656209391	328111605	328097786
CCSAP	CCSAP	CCSAP	chr1	229456751	229478688	q1	q2	OK	3.34735	5.5886	0.739466	0.877769	0.38355	0.96035	no	3441960980	-	1147358114	2294602866	229478069	2065124797
TNFAIP8	TNFAIP8	TNFAIP8	chr5	118604386	118730299	q1	q2	OK	27.2533	9.81385	-1.47354	-1.92843	0.0541	0.96035	no	3441183928	-	3203725084	237458844	118729014	118729830
HIBCH	HIBCH	HIBCH	chr2	191069359	191184771	q1	q2	OK	17.1625	9.384	-0.870984	-1.07266	0.28425	0.96035	no	3439784730	-	3439784730	-	-	-
ALG13	ALG13	ALG13	chrX	110924345	111003875	q1	q2	OK	3.31367	4.48261	0.435907	0.455818	0.6468	0.967994	no	3439750454	-	3328798984	110951470	110951470	-
SFSWAP	SFSWAP	SFSWAP	chr12	132195631	132284283	q1	q2	OK	21.7735	26.6073	0.289246	0.453873	0.6459	0.967994	no	3438052068	-	3305841986	132210082	132210082	-
GNAI1	GNAI1	GNAI1	chr7	79764139	79848725	q1	q2	OK	27.6882	16.8703	-0.71479	-1.1252	0.23685	0.96035	no	3431717420	-	3112326542	319390878	-	319390878
LIN52	LIN52	LIN52	chr14	74551655	74667117	q1	q2	OK	5.15638	7.03376	0.447937	0.435406	0.65855	0.967994	no	3431665648	-	3431665648	-	-	-
SASH1	SASH1	SASH1	chr6	148663728	148873184	q1	q2	OK	5.93036	4.13236	-0.521155	-0.716521	0.45985	0.96035	no	3422356324	-	2826868860	595487464	-	595487464
ABCD3	ABCD3	ABCD3	chr1	94883932	94984219	q1	q2	OK	9.55315	3.67133	-1.37967	-1.36953	0.1138	0.96035	no	3417648949	-	3322664963	94983986	-	94983986
TMTC2	TMTC2	TMTC2	chr12	83080933	83528067	q1	q2	OK	1.50083	0	#NAME?	#NAME?	5e-05	0.0390533	yes	3412509153	-	3328981565	83527588	-	83527588
CLCN3	CLCN3	CLCN3	chr4	170541671	170644338	q1	q2	OK	9.339	3.18092	-1.55382	-1.99713	0.0505	0.96035	no	3411911437	-	2729339130	682572307	-	682572307
TMEFF1	TMEFF1	TMEFF1	chr9	103189494	103339918	q1	q2	NOTEST	0	0	0	0	1	1	no	3407450683	-	3200772021	206678662	-	206678662
ITFG1	ITFG1	ITFG1	chr16	47177978	47495185	q1	q2	OK	22.7999	22.5143	-0.0181888	-0.0290873	0.97645	0.994348	no	3407252565	-	3407252565	-	-	-
SLC38A1	SLC38A1	SLC38A1	chr12	46576839	46663208	q1	q2	OK	54.185	26.9633	-1.0069	-1.91682	0.0531	0.96035	no	3402411554	-	2051506087	1350905467	139815608	1211089859
MTBP	MTBP	MTBP	chr8	121408082	121535875	q1	q2	OK	4.19941	1.29375	-1.69863	-0.681916	0.502	0.96035	no	3401883495	-	3158821456	121509770	121509770	-
FAM20B	FAM20B	FAM20B	chr1	178995073	179045702	q1	q2	OK	10.6619	9.05219	-0.236119	-0.360902	0.7154	0.971862	no	3401488995	-	2506266924	895222071	-	895222071
GCLM	GCLM	GCLM	chr1	94350755	94375154	q1	q2	OK	39.0473	26.2075	-0.575246	-1.0312	0.2903	0.96035	no	3396816621	-	1037983110	2358833511	188724692	2170108819
IL1RAPL1	IL1RAPL1	IL1RAPL1	chrX	28605680	29974017	q1	q2	OK	2.94773	0	#NAME?	#NAME?	5e-05	0.0390533	yes	3393706693	-	3393706693	-	-	-
DHX36	DHX36	DHX36	chr3	153993456	154042286	q1	q2	OK	17.3311	7.87599	-1.13783	-1.58407	0.10885	0.96035	no	3388251184	-	2464298990	923952194	-	923952194
TAF2	TAF2	TAF2	chr8	120743013	120845074	q1	q2	OK	11.1708	4.04641	-1.46502	-1.95603	0.0557	0.96035	no	3382258619	-	3140701259	362401355	241658103	120743252
PXN	PXN	PXN	chr12	120639093	120703574	q1	q2	OK	99.5616	123.927	0.315832	0.617024	0.52795	0.96035	no	3378773253	120654414	2534221666	844551587	-	723897173
OPHN1	OPHN1	OPHN1	chrX	67262185	67653299	q1	q2	OK	2.38209	0.501363	-2.2483	-1.97357	0.08175	0.96035	no	3372070890	-	3035748565	336322325	-	336322325
MSANTD2	MSANTD2	MSANTD2	chr11	124636393	124670300	q1	q2	OK	8.2332	12.1098	0.556645	0.67622	0.49325	0.96035	no	3365633628	124645286	2991714118	373919510	124637186	124637038
EGFEM1P	EGFEM1P	EGFEM1P	chr3	167967309	168548374	q1	q2	NOTEST	0	0	0	0	1	1	no	3365011667	-	-	-	-	-
CHSY3	CHSY3	CHSY3	chr5	129240522	129522327	q1	q2	OK	2.17851	0.376954	-2.53088	-1.60369	0.15895	0.96035	no	3362592546	-	3362592546	-	-	-
ARL15	ARL15	ARL15	chr5	53180613	53606403	q1	q2	OK	4.06699	0.457066	-3.15349	-1.98848	0.0944	0.96035	no	3362162821	-	3149208239	212954582	53409093	159545489
ARL5A	ARL5A	ARL5A	chr2	152657479	152685009	q1	q2	OK	15.2156	8.03138	-0.921834	-1.24978	0.1981	0.96035	no	3358499433	-	1068679378	1373914746	-	1373914746
CCDC150	CCDC150	CCDC150	chr2	197504355	197597530	q1	q2	NOTEST	0.871189	0.0592698	-3.87762	0	1	1	no	3358385057	-	2765561079	197597489	-	197597489
PRRC2B	PRRC2B	PRRC2B	chr9	134305476	134375575	q1	q2	OK	12.3548	15.1615	0.295339	0.534982	0.58805	0.965558	no	3357909139	-	3223547620	134361519	134361519	-
FRS2	FRS2	FRS2	chr12	69864128	69973571	q1	q2	OK	5.08763	2.94098	-0.7907	-0.994571	0.30605	0.96035	no	3356234322	-	2586549286	769685036	-	769685036
KALRN	KALRN	KALRN	chr3	123813557	124440036	q1	q2	NOTEST	1.16353	0.615762	-0.918059	0	1	1	no	3347454754	-	3099415103	124238294	-	124238294
TM9SF3	TM9SF3	TM9SF3	chr10	98277866	98346809	q1	q2	OK	32.9136	19.4697	-0.757451	-1.36162	0.1788	0.96035	no	3342343017	-	2064638844	1277704173	98336474	1179367699
NF1	NF1	NF1	chr17	29421944	29704695	q1	q2	OK	1.78228	0.902917	-0.981062	-0.38681	0.63715	0.96671	no	3341709315	-	3015316246	326393069	148181221	178211848
TMEM181	TMEM181	TMEM181	chr6	158957467	159056467	q1	q2	OK	11.8647	5.5242	-1.10284	-1.5245	0.1278	0.96035	no	3339527085	-	2862365818	477161267	-	477161267
PHF6	PHF6	PHF6	chrX	133507341	133562822	q1	q2	OK	9.12533	5.49399	-0.732024	-0.973458	0.3245	0.96035	no	3338656971	-	1468807613	1869849358	133559326	1736290032
PDSS2	PDSS2	PDSS2	chr6	107473760	107780779	q1	q2	OK	6.90392	2.65204	-1.38031	-1.4947	0.14925	0.96035	no	3337732386	-	3230257953	107474433	-	107474433
POGK	POGK	POGK	chr1	166808723	166823709	q1	q2	OK	22.4019	20.6234	-0.119335	-0.194136	0.8419	0.982438	no	3336406785	-	667261458	2669145327	166819095	2502326232
PLXNA2	PLXNA2	PLXNA2	chr1	208195587	208417665	q1	q2	OK	5.39233	5.06707	-0.0897572	-0.138506	0.8869	0.988122	no	3333685883	-	3333685883	-	-	-
PDE4DIP	PDE4DIP	PDE4DIP	chr1	144146810	146467744	q1	q2	OK	8.62515	7.91513	-0.123935	-0.0619089	0.96095	0.993741	no	3333308803	-	3333308803	-	-	-
FCHO2	FCHO2	FCHO2	chr5	72251807	72386349	q1	q2	OK	5.86978	3.33408	-0.816016	-0.990111	0.2962	0.96035	no	3327384621	-	3327384621	-	-	-
EFR3A	EFR3A	EFR3A	chr8	132916355	133025886	q1	q2	OK	11.1289	4.56205	-1.28656	-1.78598	0.06465	0.96035	no	3324359939	-	2925285133	399074806	-	399074806
GOLPH3L	GOLPH3L	GOLPH3L	chr1	150618700	150669672	q1	q2	OK	10.9698	10.3289	-0.0868478	-0.11348	0.91305	0.988122	no	3314188474	-	2259847709	903719976	-	903719976
CDC42BPB	CDC42BPB	CDC42BPB	chr14	103398715	103523742	q1	q2	OK	27.7284	31.577	0.187514	0.351624	0.7239	0.972688	no	3311015135	-	3311015135	-	-	-
MAP4K5	MAP4K5	MAP4K5	chr14	50885210	50999376	q1	q2	OK	19.1712	11.4445	-0.744282	-1.15508	0.24625	0.96035	no	3310946250	-	3158288513	152657737	-	152657737
LYST	LYST	LYST	chr1	235676124	236047008	q1	q2	NOTEST	0.473188	0.444395	-0.0905702	0	1	1	no	3303340029	-	2595709352	707630677	471804880	235825797
B3GALNT2	B3GALNT2	B3GALNT2	chr1	235530674	235667781	q1	q2	OK	7.84306	4.20211	-0.900304	-1.05337	0.2681	0.96035	no	3298953484	-	2827718069	706887900	471274562	235613338
PLEKHA5	PLEKHA5	PLEKHA5	chr12	19282625	19529333	q1	q2	OK	14.0715	6.1402	-1.19642	-1.3543	0.1544	0.96035	no	3295083818	-	3295083818	19528459	-	19528459
SPIDR	SPIDR	SPIDR	chr8	48173469	48648563	q1	q2	OK	5.93516	3.59506	-0.72327	-0.821233	0.4112	0.96035	no	3291995178	-	3291995178	-	-	-
CLTC	CLTC	CLTC	chr17	57697049	57774317	q1	q2	OK	33.3454	23.2054	-0.523026	-0.998068	0.3098	0.96035	no	3290981786	57697425	2540229780	750752006	461968271	231086310
SSH2	SSH2	SSH2	chr17	27952956	28435470	q1	q2	OK	8.08291	11.4558	0.50313	0.341463	0.66435	0.967994	no	3290051113	-	3066328488	223722625	28030006	195692619
HMGXB3	HMGXB3	HMGXB3	chr5	149372685	149432706	q1	q2	OK	9.95894	18.8675	0.92184	1.36957	0.1654	0.96035	no	3286852715	-	3137420785	149431930	-	149431930
SMC5	SMC5	SMC5	chr9	72873877	72969789	q1	q2	OK	5.4871	2.94812	-0.896247	-1.10802	0.2618	0.96035	no	3281933429	-	2771151886	510781543	-	510781543
DARS	DARS	DARS	chr2	136663450	136765112	q1	q2	OK	53.2652	32.3294	-0.720344	-1.25632	0.2058	0.96035	no	3280775781	-	3007429498	410047219	273382918	136664301
DGKD	DGKD	DGKD	chr2	234263152	234380743	q1	q2	OK	4.78221	5.809	0.280611	0.373669	0.7038	0.970427	no	3280498630	-	3280498630	-	-	-
LMNB1	LMNB1	LMNB1	chr5	126112314	126172712	q1	q2	OK	37.87	37.0881	-0.0301002	-0.0526336	0.9564	0.992487	no	3279820538	-	2775153058	504667480	252323166	252344314
CDC14B	CDC14B	CDC14B	chr9	99262394	99382112	q1	q2	OK	8.45504	6.2418	-0.437849	-0.613879	0.52895	0.96035	no	3277488106	-	2582626548	496352801	99296423	397056378
CYBRD1	CYBRD1	CYBRD1	chr2	172378756	172414643	q1	q2	OK	11.8144	6.48612	-0.865115	-1.18935	0.2413	0.96035	no	3275523538	-	2241046944	1034476594	-	1034476594
FLRT2	FLRT2	FLRT2	chr14	85996487	86094270	q1	q2	OK	3.5734	2.16625	-0.722096	-0.854652	0.3928	0.96035	no	3269680798	-	2925312273	344368525	-	344368525
DSE	DSE	DSE	chr6	116601282	116759442	q1	q2	OK	13.2343	8.26908	-0.678488	-0.950404	0.33205	0.96035	no	3266900762	-	3266900762	-	-	-
SLC39A11	SLC39A11	SLC39A11	chr17	70642084	71088853	q1	q2	OK	3.6906	7.38343	1.00043	1.04863	0.28755	0.96035	no	3258893342	-	3188249716	70643626	-	70643626
PCGF5	PCGF5	PCGF5	chr10	92922768	93044088	q1	q2	OK	14.99	24.9529	0.735204	0.750355	0.43035	0.96035	no	3255895078	-	1581207859	1674687219	92987104	1581700115
LRRC8D	LRRC8D	LRRC8D	chr1	90286572	90401989	q1	q2	OK	15.2039	12.5455	-0.277273	-0.412168	0.66375	0.967994	no	3252466111	-	2981262936	271203175	90399758	180803417
FKTN	FKTN	FKTN	chr9	108320410	108403399	q1	q2	OK	2.30932	1.68206	-0.457239	-0.513204	0.5811	0.965558	no	3251464785	108337238	1517125958	1734338827	-	1626001589
NOP58	NOP58	NOP58	chr2	203130514	203168384	q1	q2	OK	14.2991	15.428	0.109631	0.140226	0.88325	0.987201	no	3250547425	-	2844236427	406310998	203142691	203168307
MKI67	MKI67	MKI67	chr10	129894924	129924468	q1	q2	OK	49.5455	25.5747	-0.954039	-1.89994	0.0578	0.96035	no	3247690330	129923944	1169217027	2078473303	1169173756	779375603
ADAR	ADAR	ADAR	chr1	154554533	154600456	q1	q2	OK	31.154	24.4258	-0.35101	-0.640285	0.5186	0.96035	no	3245999319	-	1700394436	1545604883	463707197	1081897686
TMEM209	TMEM209	TMEM209	chr7	129804552	129845338	q1	q2	OK	13.092	9.20931	-0.507518	-0.708246	0.45515	0.96035	no	3245685224	-	2856248682	389436542	129825177	259611365
FAM91A1	FAM91A1	FAM91A1	chr8	124780881	124827690	q1	q2	OK	10.3319	3.80277	-1.44199	-1.93334	0.0591	0.96035	no	3244978949	-	2371191363	998587569	124799983	873787586
TRAF3IP2-AS1	TRAF3IP2-AS1	TRAF3IP2-AS1	chr6	111620233	111927477	q1	q2	OK	4.74598	0.0461861	-6.68311	-0.662791	0.2666	0.96035	no	3243626276	-	-	-	-	-
TRIO	TRIO	TRIO	chr5	14143828	14509458	q1	q2	OK	11.7355	9.46347	-0.310441	-0.52539	0.60995	0.965558	no	3237975644	-	3223587776	14387868	14387868	-
SP140L	SP140L	SP140L	chr2	231191893	231268445	q1	q2	OK	2.92827	4.01261	0.45449	0.405308	0.68515	0.968839	no	3237385547	-	2543581062	925028356	231223871	693804485
C1orf198	C1orf198	C1orf198	chr1	230972864	231005335	q1	q2	OK	21.4794	16.0018	-0.424717	-0.665258	0.5046	0.96035	no	3233696272	-	923951884	2309744388	-	2309744388
FANCI	FANCI	FANCI	chr15	89787193	89878026	q1	q2	OK	4.63018	3.76539	-0.298267	-0.202398	0.8522	0.983651	no	3233661903	-	3233661903	-	-	-
BRE	BRE	BRE	chr2	28004230	28561767	q1	q2	OK	9.98308	17.7408	0.82951	0.86634	0.39195	0.96035	no	3230110432	-	3201589195	28521237	28521237	-
METTL25	METTL25	METTL25	chr12	82746082	82873016	q1	q2	OK	2.84947	1.22226	-1.22114	-0.385778	0.62325	0.965558	no	3229634943	-	2981256103	248378840	248378840	-
ST3GAL1	ST3GAL1	ST3GAL1	chr8	134467090	134584183	q1	q2	OK	12.9152	17.8184	0.464301	0.784058	0.4242	0.96035	no	3228738680	-	2690856949	537881731	-	537881731
MAN1A1	MAN1A1	MAN1A1	chr6	119498365	119670931	q1	q2	OK	3.7181	1.7863	-1.05759	-1.1377	0.2455	0.96035	no	3228202417	-	2511204492	716997925	-	716997925
DENND2A	DENND2A	DENND2A	chr7	140218219	140302342	q1	q2	OK	9.46539	7.73689	-0.290907	-0.379119	0.7024	0.970427	no	3227026180	-	3227026180	-	-	-
HDAC8	HDAC8	HDAC8	chrX	71549365	71792953	q1	q2	OK	24.1038	21.4823	-0.166118	-0.219943	0.8123	0.980848	no	3225225843	-	3225225843	-	-	-
CANX	CANX	CANX	chr5	179125929	179158639	q1	q2	OK	248.184	230.294	-0.107928	-0.222566	0.81855	0.980848	no	3224661909	-	1612250769	1612411140	-	1612411140
SCYL2	SCYL2	SCYL2	chr12	100661548	100733914	q1	q2	OK	6.66958	1.94722	-1.77618	-1.79556	0.0912	0.96035	no	3222382949	-	2315791944	906591005	100720472	805870533
MFAP3	MFAP3	MFAP3	chr5	153418518	153437014	q1	q2	OK	8.99771	4.6401	-0.955401	-1.26827	0.1965	0.96035	no	3222224715	-	920545607	1074049907	-	1074049907
UBE2D3	UBE2D3	UBE2D3	chr4	103698193	103790050	q1	q2	OK	52.3824	60.7073	0.212787	0.386713	0.7026	0.970427	no	3215769361	207496252	2282247633	933521728	-	726025476
C10orf76	C10orf76	C10orf76	chr10	103605355	103815932	q1	q2	OK	4.24035	6.33901	0.580076	0.681704	0.48825	0.96035	no	3214847003	-	3111241114	103605889	-	103605889
FBXO30	FBXO30	FBXO30	chr6	145946439	146285233	q1	q2	OK	13.8244	8.75543	-0.658966	-0.865914	0.3821	0.96035	no	3214712927	-	1461284225	1753428702	146126382	1607302320
ZFHX3	ZFHX3	ZFHX3	chr16	72816785	73092534	q1	q2	OK	3.65328	1.56808	-1.22019	-1.62495	0.11205	0.96035	no	3210027453	-	2481830537	728196916	145643517	582553399
ZNF84	ZNF84	ZNF84	chrUn_gl000223	42774	68793	q1	q2	OK	4.66055	1.76289	-1.40255	-1.6792	0.08675	0.96035	no	3207082158	-	2672530437	534551721	-	534551721
REPS1	REPS1	REPS1	chr6	139117247	139309398	q1	q2	OK	19.3079	15.5146	-0.315565	-0.478602	0.6267	0.965558	no	3203199464	-	3063934794	139264670	139264670	-
WDR36	WDR36	WDR36	chr5	110427869	110466200	q1	q2	OK	11.6444	6.52676	-0.8352	-1.24201	0.2228	0.96035	no	3203083221	-	1877548753	1325534468	552282106	773252362
TPP2	TPP2	TPP2	chr13	103249285	103331523	q1	q2	OK	5.8043	4.19254	-0.469297	-0.58815	0.5487	0.961608	no	3202267218	-	3202267218	-	-	-
REV1	REV1	REV1	chr2	100016937	100106480	q1	q2	OK	7.31517	3.98867	-0.874983	-1.11505	0.25415	0.96035	no	3201899435	-	3101844229	100055206	100055206	-
ARCN1	ARCN1	ARCN1	chr11	118443101	118473747	q1	q2	OK	94.8383	79.5467	-0.253668	-0.492597	0.6155	0.965558	no	3198561291	-	1539950839	1777074838	236928695	1540146143
RAD23B	RAD23B	RAD23B	chr9	110045516	110094475	q1	q2	OK	77.1851	56.4157	-0.452225	-0.867246	0.3854	0.96035	no	3192218920	110045613	2091364809	1100854111	110068731	880739767
ZNF451	ZNF451	ZNF451	chr6	56954807	57037011	q1	q2	OK	9.15486	4.74816	-0.94717	-1.27596	0.2105	0.96035	no	3191629575	-	1767017584	1424611991	170943484	1253668507
SPATS2	SPATS2	SPATS2	chr12	49760687	49921209	q1	q2	OK	8.58045	3.27112	-1.39127	-1.50062	0.13795	0.96035	no	3190085856	-	2990436658	199649198	49888699	149760499
FAM171B	FAM171B	FAM171B	chr2	187558788	187628512	q1	q2	NOTEST	1.18444	0.369714	-1.67972	0	1	1	no	3189314303	-	1500654394	1688659909	187626573	1501033336
GPR107	GPR107	GPR107	chr9	132815984	132902448	q1	q2	OK	10.2809	12.0786	0.232486	0.367258	0.7093	0.971862	no	3188714660	-	2790062766	398651894	132854596	265797298
SLC16A7	SLC16A7	SLC16A7	chr12	59989820	60183635	q1	q2	OK	2.8836	0.650181	-2.14896	-2.37552	0.0194	0.96035	no	3185577340	-	2523655824	661921516	-	661921516
EP400	EP400	EP400	chr12	132434464	132565011	q1	q2	OK	7.64988	6.36084	-0.266221	-0.439484	0.6514	0.967994	no	3180036516	-	2649855893	530180623	132491299	397689324
PPME1	PPME1	PPME1	chr11	73882107	73965748	q1	q2	OK	59.1004	66.8185	0.177079	0.321148	0.74335	0.974184	no	3178817143	-	2587127590	591689553	147899132	443790421
SHFM1	SHFM1	SHFM1	chr7	96318078	96339203	q1	q2	OK	634.958	758.89	0.257229	0.467933	0.63885	0.967399	no	3177685945	-	1444962302	-	-	-
G3BP1	G3BP1	G3BP1	chr5	151151475	151184915	q1	q2	OK	50.5862	38.5622	-0.391556	-0.671168	0.49405	0.96035	no	3174684543	-	2116370340	1058314203	-	1058314203
MOB4	MOB4	MOB4	chr2	198351307	198418423	q1	q2	OK	3.50863	6.59132	0.909658	0.212213	0.78635	0.97701	no	3174503352	-	1984005807	1190497545	-	1190497545
STK24	STK24	STK24	chr13	99102452	99229405	q1	q2	OK	55.8279	59.8443	0.100228	0.193928	0.8403	0.982438	no	3172715397	-	2379881544	792833853	-	792833853
TTL	TTL	TTL	chr2	113239742	113290222	q1	q2	OK	12.4174	10.2542	-0.276147	-0.421091	0.6681	0.967994	no	3171783873	-	1019341051	2152442822	226512519	1925930303
ESYT2	ESYT2	ESYT2	chr7	158523688	158622319	q1	q2	OK	23.735	18.674	-0.345982	-0.601973	0.54005	0.96035	no	3171158175	-	2854107128	317051047	-	317051047
CPNE8	CPNE8	CPNE8	chr12	39046001	39299420	q1	q2	OK	9.46836	5.32871	-0.829327	-1.03224	0.29445	0.96035	no	3170948464	-	2858575706	273329071	39047729	234281342
TPR	TPR	TPR	chr1	185703682	186446655	q1	q2	OK	26.5522	12.665	-1.06798	-1.84675	0.06745	0.96035	no	3167446038	-	2794819197	372626841	186344070	186282771
CFDP1	CFDP1	CFDP1	chr16	75327607	75467387	q1	q2	OK	117.963	91.2007	-0.371213	-0.627729	0.54025	0.96035	no	3166851893	-	3166851893	-	-	-
KIAA1033	KIAA1033	KIAA1033	chr12	105501491	105562912	q1	q2	OK	9.75067	5.29215	-0.881647	-1.24774	0.21235	0.96035	no	3165938968	-	2638198398	527740570	211054453	316686117
EFCAB11	EFCAB11	EFCAB11	chr14	90261335	90421121	q1	q2	OK	7.22008	4.31106	-0.743974	-0.815603	0.39965	0.96035	no	3161534283	-	2981010302	180523981	-	180523981
YLPM1	YLPM1	YLPM1	chr14	75230068	75304013	q1	q2	OK	16.5801	9.79419	-0.759457	-1.28372	0.18835	0.96035	no	3161366288	-	2709813809	451552479	451552479	-
YTHDC2	YTHDC2	YTHDC2	chr5	112849390	112930984	q1	q2	OK	4.80897	3.71851	-0.371003	-0.467072	0.6391	0.967528	no	3160736095	-	2821989540	338746555	225816486	112930069
YWHAZ	YWHAZ	YWHAZ	chr8	101930803	101965623	q1	q2	OK	966.667	703.561	-0.458345	-0.886216	0.40415	0.96035	no	3160281230	-	2650622590	509658640	-	509658640
ACSL4	ACSL4	ACSL4	chrX	108884563	108976621	q1	q2	OK	37.263	15.8004	-1.23778	-2.12146	0.0344	0.96035	no	3159140039	-	2614681270	435577002	108917678	326659324
SLC41A2	SLC41A2	SLC41A2	chr12	105197274	105322472	q1	q2	OK	3.86821	0.618263	-2.64537	-1.79646	0.1349	0.96035	no	3157203453	-	2736371161	420832292	105238343	315593949
FANCL	FANCL	FANCL	chr2	58134785	58468515	q1	q2	OK	18.8249	15.6988	-0.261988	-0.311177	0.7486	0.974184	no	3155334973	-	3096885836	58449137	58449137	-
MAP3K5	MAP3K5	MAP3K5	chr6	136878186	137113656	q1	q2	OK	2.16703	0.739416	-1.55126	-1.28913	0.20765	0.96035	no	3151342535	-	3014370363	136972172	136972172	-
CD99L2	CD99L2	CD99L2	chrX	149934808	150067289	q1	q2	OK	24.3518	43.2454	0.828521	1.40048	0.15495	0.96035	no	3149860543	-	3149860543	-	-	-
MRPL3	MRPL3	MRPL3	chr3	131181044	131221860	q1	q2	OK	168.164	97.735	-0.782921	-1.45963	0.13435	0.96035	no	3148688555	-	2623962544	524751011	262388266	262362745
NDST1	NDST1	NDST1	chr5	149877339	149937773	q1	q2	OK	11.7231	15.4655	0.399695	0.682841	0.487	0.96035	no	3148148479	-	599635481	1649262458	299847381	1349415077
CAPZA2	CAPZA2	CAPZA2	chr7	116502562	116559313	q1	q2	OK	36.9147	18.9392	-0.962819	-1.45691	0.14555	0.96035	no	3146592160	-	2447248160	699344000	116550316	582793684
NCK1	NCK1	NCK1	chr3	136581049	136670452	q1	q2	OK	9.7075	4.87478	-0.993763	-1.27494	0.19765	0.96035	no	3142636369	-	2322651858	819984511	273314258	546670253
DLEU2	DLEU2	DLEU2	chr13	50556687	51102779	q1	q2	NOTEST	0.0611266	0.567506	3.21476	0	1	1	no	3139680161	-	-	-	-	-
UBE2W	UBE2W	UBE2W	chr8	74692331	74791145	q1	q2	OK	3.35716	2.08852	-0.68476	-0.423554	0.51395	0.96035	no	3139008979	-	2242569269	896439710	-	896439710
COL4A3BP	COL4A3BP	COL4A3BP	chr5	74666927	74895646	q1	q2	OK	8.16569	4.77006	-0.775567	-0.931475	0.3487	0.96035	no	3138559617	74807375	2765079683	373479934	-	298672559
SNX19	SNX19	SNX19	chr11	130745765	130786382	q1	q2	OK	24.8368	25.997	0.0658659	0.111412	0.90865	0.988122	no	3138180336	130785879	1699926788	1438253548	-	1307467669
RUNX2	RUNX2	RUNX2	chr6	44794466	45518819	q1	q2	OK	8.12219	6.7374	-0.269676	-0.309511	0.74635	0.974184	no	3137987783	-	2044731903	455166077	-	455166077
NFATC3	NFATC3	NFATC3	chr16	68119268	68270136	q1	q2	OK	4.26323	3.93733	-0.11473	-0.133413	0.8871	0.988122	no	3136742748	-	2727419855	409322893	204537786	204785107
VTA1	VTA1	VTA1	chr6	142468298	142542085	q1	q2	OK	15.3718	11.3897	-0.432563	-0.61034	0.5389	0.96035	no	3135301769	-	2137525968	997775801	142525138	855250663
TMEM65	TMEM65	TMEM65	chr8	125323158	125384940	q1	q2	OK	6.68705	3.55895	-0.909917	-1.09435	0.2809	0.96035	no	3133802897	-	2507176099	626626798	-	626626798
NPAT	NPAT	NPAT	chr11	108028118	108093365	q1	q2	OK	7.70786	2.71332	-1.50627	-1.87631	0.06615	0.96035	no	3133709291	-	2377418285	756291006	540233451	216057555
ATF7	ATF7	ATF7	chr12	53901639	54020199	q1	q2	OK	22.6185	16.8155	-0.427717	-0.344747	0.70065	0.970173	no	3129031129	-	2050841776	1078189353	-	1078189353
SSR3	SSR3	SSR3	chr3	156257341	156272989	q1	q2	OK	119.174	103.973	-0.196858	-0.401096	0.67955	0.967994	no	3125272223	-	1093867150	2031405073	625069972	1406335101
CENPE	CENPE	CENPE	chr4	104026962	104119566	q1	q2	OK	11.145	3.39576	-1.71458	-2.47904	0.019	0.96035	no	3122282542	-	2602005848	520276694	416249687	104027007
IDS	IDS	IDS	chrX	148560294	148586884	q1	q2	OK	37.4246	28.3899	-0.398608	-0.590173	0.4908	0.96035	no	3119996119	-	1485812012	1634184107	-	1634184107
ZNF407	ZNF407	ZNF407	chr18	72342918	72777628	q1	q2	NOTEST	1.10278	0.94905	-0.216591	0	1	1	no	3119910555	-	3119910555	-	-	-
ARHGEF2	ARHGEF2	ARHGEF2	chr1	155916629	155948336	q1	q2	OK	43.3181	49.5169	0.192952	0.352838	0.7244	0.972688	no	3118764897	155947892	2495066077	779626488	155927668	467750928
XXYLT1	XXYLT1	XXYLT1	chr3	194789007	194991895	q1	q2	OK	12.7924	18.0653	0.497934	0.683173	0.4882	0.96035	no	3118272035	-	2923482812	194789223	-	194789223
VPS13A	VPS13A	VPS13A	chr9	79791671	80032399	q1	q2	OK	1.74581	0.678188	-1.36414	-1.34048	0.1859	0.96035	no	3117097884	-	2556972030	560125854	79929522	480196332
NMNAT2	NMNAT2	NMNAT2	chr1	183217371	183387634	q1	q2	OK	8.11375	7.11293	-0.189925	-0.266639	0.78745	0.97701	no	3115798684	-	2382920798	732877886	-	732877886
AGO2	AGO2	AGO2	chr8	141541263	141645646	q1	q2	OK	6.96808	6.58034	-0.0826004	-0.103639	0.91	0.988122	no	3115100838	-	2973558964	141541874	-	141541874
HSDL2	HSDL2	HSDL2	chr9	115142188	115234685	q1	q2	OK	22.8502	14.1134	-0.695138	-1.04845	0.28035	0.96035	no	3110308922	-	2995108122	115200800	115200800	-
BCAP29	BCAP29	BCAP29	chr7	107220421	107263762	q1	q2	OK	7.36835	2.67413	-1.46227	-1.84141	0.0598	0.96035	no	3110123489	-	2037559477	536237490	214455797	321781693
HIF1A	HIF1A	HIF1A	chr14	62147758	62215807	q1	q2	OK	96.1552	35.1793	-1.45064	-2.70736	0.0083	0.876061	no	3109524850	-	2425219559	684305291	311020497	373284794
RPS6KA5	RPS6KA5	RPS6KA5	chr14	91337166	91526993	q1	q2	OK	4.08014	1.60033	-1.35025	-1.18719	0.27445	0.96035	no	3108912328	-	3017573791	91338537	91338537	-
CDK19	CDK19	CDK19	chr6	110931180	111216915	q1	q2	OK	2.04426	1.23161	-0.731031	-0.361112	0.7817	0.97701	no	3108787323	-	2886920056	221867267	-	221867267
NDUFS1	NDUFS1	NDUFS1	chr2	206987802	207024243	q1	q2	OK	31.5607	20.276	-0.638351	-1.02801	0.30885	0.96035	no	3104918150	-	1449020695	1655897455	207012329	1448885126
ATP6V0E1	ATP6V0E1	ATP6V0E1	chr5	172410762	172461900	q1	q2	OK	162.826	208.146	0.354261	0.613206	0.54095	0.960478	no	3103875593	-	2414043050	689832543	172447327	517385216
DCAF17	DCAF17	DCAF17	chr2	172173912	172341562	q1	q2	OK	5.06543	1.32169	-1.93831	-1.61906	0.1221	0.96035	no	3101954506	-	2240252564	861701942	-	861701942
THADA	THADA	THADA	chr2	43457974	43823185	q1	q2	OK	7.2273	5.08813	-0.506323	-0.700107	0.46895	0.96035	no	3101278568	-	3101278568	-	-	-
ATP2A2	ATP2A2	ATP2A2	chr12	110719031	110788897	q1	q2	OK	41.0678	46.3089	0.173281	0.347901	0.72405	0.972688	no	3101276164	-	2215035150	886241014	221526453	664714561
EML4	EML4	EML4	chr2	42369574	42559688	q1	q2	OK	11.265	9.94093	-0.1804	-0.271442	0.7778	0.976501	no	3100932771	-	2888327641	212605130	127488801	85116329
C2CD3	C2CD3	C2CD3	chr11	73723758	73882064	q1	q2	OK	6.38061	5.86459	-0.121665	-0.17724	0.8552	0.984116	no	3099622167	-	2878115029	221507138	221507138	-
CNKSR3	CNKSR3	CNKSR3	chr6	154726432	154831753	q1	q2	OK	13.7504	10.4717	-0.392978	-0.534134	0.5999	0.965558	no	3095126869	-	1702652814	1392474055	-	1392474055
GAS6	GAS6	GAS6	chr13	114518582	114567076	q1	q2	OK	91.0383	116.887	0.360563	0.687797	0.4824	0.96035	no	3092920305	114536012	2863860714	229059591	-	114523579
WAPAL	WAPAL	WAPAL	chr10	88195012	88281541	q1	q2	OK	20.5564	15.6266	-0.395585	-0.676537	0.49965	0.96035	no	3088166423	-	2382424989	705741434	352957969	352783465
BRCC3	BRCC3	BRCC3	chrX	154299694	154351349	q1	q2	OK	7.41517	3.84006	-0.949351	-1.00595	0.3129	0.96035	no	3086628764	-	2777928228	308700536	-	308700536
MAP4K3	MAP4K3	MAP4K3	chr2	39476406	39664453	q1	q2	OK	13.3114	9.29175	-0.518645	-0.746562	0.44425	0.96035	no	3086090196	-	2888433465	197656731	118702753	78953978
KIAA0368	KIAA0368	KIAA0368	chr9	114122972	114247025	q1	q2	OK	16.7032	11.247	-0.570582	-0.962564	0.3381	0.96035	no	3082789842	-	2740329678	342460164	228336852	114123312
TPM3	TPM3	TPM3	chr1	154127779	154164611	q1	q2	OK	376.383	413.508	0.135711	0.277877	0.7806	0.97701	no	3082772419	-	1849724210	1233048209	154143166	1078905043
ZNF292	ZNF292	ZNF292	chr6	87865268	87973406	q1	q2	OK	3.94434	1.29593	-1.60579	-1.97608	0.05575	0.96035	no	3077621491	-	2109945226	967676265	527813156	439863109
RBBP5	RBBP5	RBBP5	chr1	205055269	205091150	q1	q2	OK	9.40764	8.6203	-0.126096	-0.172824	0.8574	0.984116	no	3076022023	-	2050739522	1025282501	-	1025282501
XIAP	XIAP	XIAP	chrX	122993661	123047829	q1	q2	OK	3.73435	1.00121	-1.89912	-2.07476	0.038	0.96035	no	3075598910	122994228	1845234635	1230364275	123020274	984349773
ARL6IP6	ARL6IP6	ARL6IP6	chr2	153574406	153617767	q1	q2	OK	8.84084	3.08993	-1.51661	-1.64419	0.0958	0.96035	no	3072002807	-	2611152464	460850343	153616300	307234043
MACF1	MACF1	MACF1	chr1	39549838	39952810	q1	q2	OK	6.53118	4.20128	-0.636513	-1.00642	0.31195	0.96035	no	3061253211	-	2941581064	119672147	39768721	79903426
SOX13	SOX13	SOX13	chr1	204042245	204096871	q1	q2	OK	10.6089	16.0176	0.594384	0.880975	0.3762	0.96035	no	3061103025	-	2244717526	816385499	-	816385499
SLC12A2	SLC12A2	SLC12A2	chr5	127419482	127525380	q1	q2	OK	2.16658	0.5874	-1.88301	-1.56754	0.13195	0.96035	no	3059785475	-	2549691965	510093510	-	510093510
STX7	STX7	STX7	chr6	132778662	132834337	q1	q2	OK	15.5571	9.91571	-0.649782	-0.968203	0.3342	0.96035	no	3054363446	-	1859347198	1195016248	-	1195016248
SQSTM1	SQSTM1	SQSTM1	chr5	179224597	179285840	q1	q2	OK	581.355	869.707	0.58111	1.06732	0.27815	0.96035	no	3047378777	-	1792534088	1254844689	358524081	896320608
WDR75	WDR75	WDR75	chr2	190306158	190340288	q1	q2	OK	6.85549	4.67118	-0.553474	-0.618623	0.51535	0.96035	no	3045209973	-	2283874992	761334981	761334981	-
SHOC2	SHOC2	SHOC2	chr10	112679300	112773425	q1	q2	OK	10.1905	5.43843	-0.905961	-1.08731	0.27525	0.96035	no	3043751348	-	2592660836	451090512	-	451090512
SLC25A24	SLC25A24	SLC25A24	chr1	108677343	108742980	q1	q2	OK	36.7757	15.6315	-1.2343	-1.99914	0.0414	0.96035	no	3043707213	-	2500314242	543392971	-	543392971
PRDM5	PRDM5	PRDM5	chr4	121613067	121844021	q1	q2	OK	3.18935	1.61025	-0.985977	-1.0335	0.27065	0.96035	no	3043145363	-	2434927946	608217417	-	608217417
GLI2	GLI2	GLI2	chr2	121554866	121750229	q1	q2	OK	1.14911	1.36936	0.252991	0.246355	0.80265	0.97938	no	3039442140	-	1581063031	121749260	-	121749260
TBC1D4	TBC1D4	TBC1D4	chr13	75858799	76056250	q1	q2	OK	8.8935	6.29443	-0.498675	-0.713726	0.46255	0.96035	no	3039170547	-	2963311023	75859524	-	75859524
PDS5A	PDS5A	PDS5A	chr4	39824482	39979576	q1	q2	OK	28.3273	11.2137	-1.33693	-2.24965	0.02315	0.96035	no	3031758857	-	2752883446	278875411	79744546	199130865
PAG1	PAG1	PAG1	chr8	81880045	82024303	q1	q2	OK	2.29829	0.637125	-1.85091	-1.8692	0.0801	0.96035	no	3031562169	-	2458367232	573194937	-	573194937
LINC00511	LINC00511	LINC00511	chr17	70594179	70636611	q1	q2	NOTEST	0	0	0	0	1	1	no	3031434527	-	2960846037	70588490	-	-
2022-03-03	2022-03-03	2022-03-03	chr5	126203405	126366500	q1	q2	OK	3.10801	1.85563	-0.744086	-0.70233	0.47435	0.96035	no	3031078166	-	3031078166	-	-	-
POLQ	POLQ	POLQ	chr3	121150272	121264853	q1	q2	OK	2.65882	0.332682	-2.99857	-2.5328	0.02375	0.96035	no	3030384123	-	2666875958	363508165	121206576	242301589
REEP5	REEP5	REEP5	chr5	112196884	112258031	q1	q2	OK	92.6767	90.3491	-0.0366954	-0.0659987	0.94635	0.991152	no	3030268886	-	1795922004	1234346882	-	1234346882
MLEC	MLEC	MLEC	chr12	121124926	121139667	q1	q2	OK	48.3101	50.8829	0.0748567	0.147003	0.88555	0.987597	no	3028400952	-	242258967	2665007641	121134201	2543873440
SGMS1	SGMS1	SGMS1	chr10	52065344	52383737	q1	q2	OK	17.061	11.8546	-0.52525	-0.774673	0.43575	0.96035	no	3027242636	-	2975175656	52066980	52066980	-
ACACA	ACACA	ACACA	chr17	35441926	35766902	q1	q2	OK	9.58907	9.9299	0.0503889	0.0838354	0.9309	0.989751	no	3025800885	-	2954915376	70885509	-	70885509
RHEB	RHEB	RHEB	chr7	151163097	151217010	q1	q2	OK	135.341	147.322	0.12237	0.235155	0.81275	0.980848	no	3023829887	-	2872666343	151163544	-	151163544
ZNF277	ZNF277	ZNF277	chr7	111846642	111983989	q1	q2	OK	3.72771	4.44114	0.252638	0.250396	0.8103	0.980848	no	3021863588	-	2909880534	111983054	-	111983054
ZNF704	ZNF704	ZNF704	chr8	81540685	81787016	q1	q2	OK	1.55378	0.458316	-1.76137	-1.75664	0.10025	0.96035	no	3020998627	-	2287070161	733928466	-	733928466
ADD3	ADD3	ADD3	chr10	111705316	111895323	q1	q2	OK	6.78798	1.65401	-2.03701	-2.1333	0.0616	0.96035	no	3019485343	-	2236243183	783242160	111876089	671366071
RBMS2	RBMS2	RBMS2	chr12	56915608	57030163	q1	q2	OK	20.9475	19.0758	-0.135035	-0.180512	0.85475	0.984116	no	3018521822	-	2448684229	569837593	-	569837593
RCSD1	RCSD1	RCSD1	chr1	167599473	167675486	q1	q2	OK	2.63684	2.53012	-0.0596034	-0.0508707	0.9605	0.993741	no	3017386128	-	2682035903	335350225	-	335350225
IDE	IDE	IDE	chr10	94211440	94333852	q1	q2	OK	14.1978	9.95985	-0.511472	-0.804434	0.40875	0.96035	no	3016389647	-	2356896861	659492786	-	659492786
ZNHIT6	ZNHIT6	ZNHIT6	chr1	86115105	86174116	q1	q2	OK	17.5649	7.43991	-1.23934	-1.94947	0.0481	0.96035	no	3014730906	-	2239669607	775061299	-	775061299
PDCD10	PDCD10	PDCD10	chr3	167401694	167452651	q1	q2	OK	41.8441	21.5786	-0.955423	-1.22112	0.2158	0.96035	no	3013635355	-	3013635355	-	-	-
SPCS3	SPCS3	SPCS3	chr4	177241089	177253396	q1	q2	OK	32.9603	15.1546	-1.12097	-1.87521	0.06535	0.96035	no	3013240654	-	708979391	2304261263	177245380	2127015883
TMTC3	TMTC3	TMTC3	chr12	88536072	88593664	q1	q2	OK	6.60546	2.80054	-1.23796	-1.6433	0.0982	0.96035	no	3011471100	-	1771252324	1240218776	265715389	974503387
GNPAT	GNPAT	GNPAT	chr1	231359508	231413719	q1	q2	OK	7.06527	7.98373	0.176319	0.179697	0.84395	0.982679	no	3008124023	-	2545340929	462783094	462783094	-
NHLRC2	NHLRC2	NHLRC2	chr10	115614390	115672265	q1	q2	OK	4.71801	1.58592	-1.57286	-1.78348	0.08985	0.96035	no	3007043592	115614498	1387688540	1619355052	-	1503740554
AAK1	AAK1	AAK1	chr2	69685126	69870977	q1	q2	OK	1.93305	1.4539	-0.410947	-0.571569	0.5379	0.96035	no	3000537883	-	2651964267	348573616	139484505	209089111
R3HCC1L	R3HCC1L	R3HCC1L	chr10	99894380	100004654	q1	q2	OK	8.05681	4.65962	-0.789997	-0.875929	0.3591	0.96035	no	2998509906	-	2798536519	199973387	99969285	100004102
PPIL4	PPIL4	PPIL4	chr6	149825630	149867238	q1	q2	OK	48.6765	30.3306	-0.682451	-1.12669	0.2677	0.96035	no	2996873852	-	2547315324	449558528	449558528	-
TRAF3	TRAF3	TRAF3	chr14	103243815	103377837	q1	q2	OK	6.04278	7.86758	0.380707	0.575569	0.561	0.964645	no	2995762987	-	2685640134	310122853	-	310122853
C2orf15	C2orf15	C2orf15	chr2	99613723	99771187	q1	q2	NOTEST	0	0	0	0	1	1	no	2994928029	-	399220541	598878400	-	598878400
ANKUB1	ANKUB1	ANKUB1	chr3	149478889	149510610	q1	q2	NOTEST	0	0	0	0	1	1	no	2993255618	-	-	-	-	-
RFX7	RFX7	RFX7	chr15	56382730	56535483	q1	q2	OK	5.64479	2.74536	-1.03992	-1.3592	0.1776	0.96035	no	2992654034	-	2597957141	394696893	112776331	281920562
PVRL3	PVRL3	PVRL3	chr3	110790605	110913016	q1	q2	OK	16.0674	6.71686	-1.25828	-1.82417	0.0631	0.96035	no	2992460258	-	1994775357	997684901	-	997684901
ACYP2	ACYP2	ACYP2	chr2	54342409	54532435	q1	q2	OK	6.76991	2.98824	-1.17984	-0.884726	0.3804	0.96035	no	2991205838	-	2231550085	54369450	-	54369450
ARIH1	ARIH1	ARIH1	chr15	72766666	72878896	q1	q2	OK	11.0498	7.92019	-0.480419	-0.701623	0.49365	0.96035	no	2986190739	-	2476044427	510146312	-	510146312
CHM	CHM	CHM	chrX	85116184	85302566	q1	q2	OK	7.21989	2.98101	-1.27618	-1.36935	0.1439	0.96035	no	2982270774	-	2641681993	340588781	85128165	255460616
MPP5	MPP5	MPP5	chr14	67708011	67802778	q1	q2	OK	14.1362	6.93347	-1.02774	-1.53806	0.1161	0.96035	no	2981625697	-	2100270725	881354972	135546234	745808738
TFDP2	TFDP2	TFDP2	chr3	141663269	141868386	q1	q2	OK	2.56535	1.91066	-0.425089	-0.507547	0.6119	0.965558	no	2976648271	-	2693253661	283394610	141724356	141670254
MEF2D	MEF2D	MEF2D	chr1	156433512	156470634	q1	q2	OK	8.47369	13.3896	0.660048	0.996017	0.3115	0.96035	no	2972456335	-	1564540944	1407915391	-	1407915391
CASP3	CASP3	CASP3	chr4	185548849	185570629	q1	q2	OK	33.7155	21.063	-0.6787	-1.04757	0.27715	0.96035	no	2968952344	-	2226754702	742197642	-	742197642
FARP1	FARP1	FARP1	chr13	98794815	99102027	q1	q2	OK	4.59805	5.41854	0.236883	0.300093	0.74965	0.974184	no	2968484968	-	2869384266	99100702	-	99100702
TFB1M	TFB1M	TFB1M	chr6	155411422	155635617	q1	q2	OK	5.60821	6.47849	0.208118	0.231422	0.80045	0.97938	no	2956314440	-	2956314440	-	-	-
CLMP	CLMP	CLMP	chr11	122943032	123066007	q1	q2	OK	26.2409	8.58233	-1.61238	-2.19896	0.0382	0.96035	no	2952477793	-	2706590166	245887627	-	245887627
PKIB	PKIB	PKIB	chr6	122793061	123047518	q1	q2	OK	16.4303	8.89516	-0.885266	-1.05544	0.28765	0.96035	no	2951566233	-	2705472490	246093743	-	246093743
RAB2A	RAB2A	RAB2A	chr8	61429468	61536203	q1	q2	OK	25.4335	20.2852	-0.326297	-0.533547	0.5808	0.965558	no	2951416295	-	2459140145	492276150	-	492276150
TGFBR3	TGFBR3	TGFBR3	chr1	92145899	92371559	q1	q2	OK	5.03548	2.48229	-1.02046	-1.19806	0.2253	0.96035	no	2950816305	-	2490077583	460738722	-	460738722
EIF3E	EIF3E	EIF3E	chr8	109213971	109260959	q1	q2	OK	396.467	204.585	-0.954503	-1.89017	0.05935	0.96035	no	2949492755	-	2949492755	-	-	-
NUP214	NUP214	NUP214	chr9	134000947	134110057	q1	q2	OK	5.39495	6.37355	0.240488	0.348843	0.72335	0.972658	no	2949389790	-	2681288535	268101255	268101255	-
ATXN7	ATXN7	ATXN7	chr3	63850232	63989136	q1	q2	OK	3.7515	1.87533	-1.00032	-1.1606	0.2393	0.96035	no	2941041901	-	2173231414	767810487	191929222	575881265
TMEM63A	TMEM63A	TMEM63A	chr1	225997775	226070420	q1	q2	OK	8.02098	11.9485	0.574978	0.733182	0.46005	0.96035	no	2938670475	-	2712623520	226046955	226046955	-
ANKHD1	ANKHD1	ANKHD1	chr5	139781398	139929163	q1	q2	OK	10.4878	8.84452	-0.245855	-0.289212	0.7531	0.974184	no	2936202521	-	2936202521	-	-	-
EXOC6	EXOC6	EXOC6	chr10	94594469	94819251	q1	q2	OK	2.64162	1.16718	-1.1784	-0.932903	0.35455	0.96035	no	2935526621	-	2651489409	284037212	94715411	189321801
FNDC3A	FNDC3A	FNDC3A	chr13	49550047	49783915	q1	q2	OK	7.85435	6.1684	-0.348595	-0.498901	0.627	0.965558	no	2931780571	-	2633083951	348456843	49760223	298696620
CCSER2	CCSER2	CCSER2	chr10	86088344	86278277	q1	q2	OK	12.9957	3.45027	-1.91325	-1.86456	0.058	0.96035	no	2930970742	-	2327035926	603934816	-	603934816
FRMD3	FRMD3	FRMD3	chr9	85857904	86153348	q1	q2	OK	5.65141	2.26144	-1.32137	-1.25129	0.18455	0.96035	no	2925019844	-	2581574093	343445751	-	343445751
PLSCR1	PLSCR1	PLSCR1	chr3	146232966	146262628	q1	q2	OK	18.9459	17.4437	-0.119184	-0.165904	0.8681	0.985338	no	2924852217	-	2193685418	731166799	-	731166799
INTS3	INTS3	INTS3	chr1	153700566	153746555	q1	q2	OK	6.06475	12.8269	1.08066	1.49911	0.1341	0.96035	no	2920807611	153700620	2767106991	153700620	-	-
FAM135A	FAM135A	FAM135A	chr6	71123106	71270877	q1	q2	OK	1.96384	0.53195	-1.88431	-1.51964	0.14785	0.96035	no	2919719776	-	2420888248	498831528	142481321	356350207
MCMBP	MCMBP	MCMBP	chr10	121588915	121633140	q1	q2	OK	35.8898	27.0407	-0.408443	-0.712066	0.46945	0.96035	no	2918628511	-	1824166276	729552135	121602010	607950125
UHRF1BP1L	UHRF1BP1L	UHRF1BP1L	chr12	100430862	100536642	q1	q2	OK	12.0887	3.63002	-1.73561	-1.80385	0.0765	0.96035	no	2914168354	-	2612817004	301351350	200920335	100431015
PPHLN1	PPHLN1	PPHLN1	chr12	42719946	42842422	q1	q2	OK	25.6886	14.4579	-0.829268	-1.0118	0.2796	0.96035	no	2910496048	-	2696295517	214200531	85676467	128524064
LARS	LARS	LARS	chr5	145492588	145562294	q1	q2	OK	59.4583	33.7582	-0.81664	-1.52834	0.13295	0.96035	no	2910358779	-	2328349683	582009096	291022526	290986570
RGS3	RGS3	RGS3	chr9	116207008	116360023	q1	q2	OK	26.1178	28.9085	0.146459	0.206144	0.83465	0.982438	no	2907390890	-	2791086729	116304161	-	116304161
OXR1	OXR1	OXR1	chr8	107282405	107764921	q1	q2	OK	5.96128	2.51667	-1.2441	-1.42217	0.12385	0.96035	no	2907213756	-	2691730175	215483581	-	215483581
CCDC18	CCDC18	CCDC18	chr1	93646272	93744287	q1	q2	NOTEST	0.118169	0.179173	0.600511	0	1	1	no	2904579415	-	2810835241	93744174	-	93744174
PLEKHB2	PLEKHB2	PLEKHB2	chr2	131862419	131907425	q1	q2	OK	42.0589	47.3652	0.171416	0.31027	0.74875	0.974184	no	2901762485	-	1978419320	923343165	-	923343165
OSBPL10	OSBPL10	OSBPL10	chr3	31702316	32033228	q1	q2	OK	22.5853	27.2524	0.270996	0.447938	0.648	0.967994	no	2900212022	-	2678258635	221953387	31743894	190209493
EIF5B	EIF5B	EIF5B	chr2	99953833	100016728	q1	q2	OK	35.3508	22.0249	-0.682611	-1.20349	0.21905	0.96035	no	2899803747	-	1999684617	900119130	300020041	600099089
MIER1	MIER1	MIER1	chr1	67390577	67454302	q1	q2	OK	10.2083	3.8594	-1.4033	-1.83548	0.06235	0.96035	no	2899370829	-	2089952034	876870826	134899609	741971217
SLC38A6	SLC38A6	SLC38A6	chr14	61447831	61550451	q1	q2	NOTEST	0.433039	0	#NAME?	0	1	1	no	2890516133	-	2705961040	246058943	184539711	61519232
SEC62	SEC62	SEC62	chr3	169684579	169716161	q1	q2	OK	22.0323	10.6117	-1.05397	-1.77353	0.0872	0.96035	no	2884917067	-	1866662989	1018254078	169694737	848559341
DUSP10	DUSP10	DUSP10	chr1	221874761	221915518	q1	q2	OK	13.3702	14.4927	0.116311	0.15099	0.8737	0.986287	no	2884541803	-	2440790909	443750894	-	443750894
DCAF8	DCAF8	DCAF8	chr1	160185504	160232350	q1	q2	OK	29.9256	37.5159	0.326121	0.51944	0.59395	0.965558	no	2883706111	160213799	1922561906	1121358004	160188736	800955469
ATG5	ATG5	ATG5	chr6	106632351	106773695	q1	q2	OK	18.909	12.532	-0.593452	-0.851447	0.39765	0.96035	no	2880428878	-	2453896328	426532550	-	426532550
SNX4	SNX4	SNX4	chr3	125165487	125239058	q1	q2	OK	20.2418	8.42517	-1.26456	-1.65956	0.09895	0.96035	no	2879750154	-	2879750154	-	-	-
TUFT1	TUFT1	TUFT1	chr1	151512780	151556059	q1	q2	OK	10.8858	19.2192	0.820102	1.14493	0.2468	0.96035	no	2879140622	-	2424474996	454665626	-	454665626
PRKACB	PRKACB	PRKACB	chr1	84543657	84704181	q1	q2	OK	4.23869	1.70414	-1.31458	-1.24767	0.1696	0.96035	no	2876559956	-	2368345334	508214622	-	508214622
TRERF1	TRERF1	TRERF1	chr6	42192670	42419789	q1	q2	OK	8.24558	7.15385	-0.204901	-0.309676	0.75195	0.974184	no	2875725378	-	2749144636	126580742	-	126580742
TRAF3IP1	TRAF3IP1	TRAF3IP1	chr2	239229184	239309541	q1	q2	OK	2.26264	0.709532	-1.67307	-1.30348	0.17295	0.96035	no	2871408122	-	2392790480	478617642	-	478617642
SEC24B	SEC24B	SEC24B	chr4	110351118	110461615	q1	q2	OK	3.2043	2.20446	-0.539584	-0.562998	0.5786	0.965558	no	2870694722	-	2649787012	220907710	110446539	110461171
DYNC1H1	DYNC1H1	DYNC1H1	chr14	102430864	102517135	q1	q2	OK	44.211	26.971	-0.712996	-1.45435	0.1441	0.96035	no	2869094418	-	2049199596	819894822	717377855	102516967
NUDCD1	NUDCD1	NUDCD1	chr8	110253147	110346350	q1	q2	OK	39.2857	18.5184	-1.08504	-1.8268	0.06015	0.96035	no	2867485356	-	2646975926	110254143	-	110254143
DICER1	DICER1	DICER1	chr14	95552564	95646270	q1	q2	OK	4.09973	2.45345	-0.740717	-1.00376	0.31715	0.96035	no	2867426130	-	1911804831	955621299	286740485	668880814
KTN1	KTN1	KTN1	chr14	56046924	56151302	q1	q2	OK	24.3132	10.0194	-1.27894	-2.00482	0.04885	0.96035	no	2861198315	-	2748939007	112259308	112259308	-
MYO1E	MYO1E	MYO1E	chr15	59428167	59665071	q1	q2	OK	20.0353	21.9873	0.134121	0.226381	0.81955	0.980848	no	2858487469	-	2680114089	178373380	59515297	118858083
SPRED1	SPRED1	SPRED1	chr15	38545051	38649450	q1	q2	OK	13.2434	6.42799	-1.04283	-1.61202	0.1058	0.96035	no	2857209253	-	2316192131	541017122	38614476	502402646
ARFGEF2	ARFGEF2	ARFGEF2	chr20	47538274	47653230	q1	q2	OK	13.3454	7.20065	-0.890139	-1.46177	0.14845	0.96035	no	2855603115	-	2331537747	524065368	142847535	381217833
IL1RAP	IL1RAP	IL1RAP	chr3	190231839	190374986	q1	q2	OK	1.89616	1.59821	-0.246625	-0.204757	0.8215	0.980848	no	2854940280	-	1903099491	951840789	-	951840789
IARS	IARS	IARS	chr9	94972489	95056038	q1	q2	OK	79.8689	50.5011	-0.661318	-1.27691	0.19785	0.96035	no	2850318458	-	2565340459	284977999	95032196	189945803
SNX9	SNX9	SNX9	chr6	158244202	158366109	q1	q2	OK	11.8154	9.3606	-0.335991	-0.485494	0.6193	0.965558	no	2849484401	-	2532755819	316728582	-	316728582
TNS3	TNS3	TNS3	chr7	47314751	47621742	q1	q2	OK	13.8017	16.8444	0.287424	0.497631	0.60455	0.965558	no	2847488226	-	2610880440	236607786	47342801	189264985
LARP4	LARP4	LARP4	chr12	50794591	50873788	q1	q2	OK	20.846	9.9243	-1.07074	-1.71682	0.0782	0.96035	no	2847309729	-	1982497807	864811922	-	864811922
DDX6	DDX6	DDX6	chr11	118618472	118661972	q1	q2	OK	17.6661	15.9168	-0.150428	-0.255422	0.79355	0.97701	no	2847179022	-	1305065358	1542113664	237281037	1304832627
ZMYND8	ZMYND8	ZMYND8	chr20	45837858	45985633	q1	q2	OK	33.6671	32.5532	-0.0485373	-0.0886768	0.92895	0.989751	no	2846306544	-	2754528792	91777752	45938906	45838846
NAA50	NAA50	NAA50	chr3	113435306	113465146	q1	q2	OK	45.0981	15.7303	-1.51952	-2.71124	0.00615	0.766526	no	2836162328	-	1474892048	1361270280	113442316	1247827964
KIF2A	KIF2A	KIF2A	chr5	61601988	61683011	q1	q2	OK	6.47813	2.33933	-1.46948	-1.57872	0.116	0.96035	no	2835675621	-	2157206422	123310653	123310653	-
NR3C2	NR3C2	NR3C2	chr4	148999914	149363672	q1	q2	NOTEST	0.419824	0.0766681	-2.45309	0	1	1	no	2835120314	-	2686119663	149000651	-	149000651
VMP1	VMP1	VMP1	chr17	57774666	57917952	q1	q2	OK	24.8043	30.2271	0.285254	0.281981	0.77725	0.976501	no	2835071975	-	2545483797	289588178	57917181	231670997
CCDC88A	CCDC88A	CCDC88A	chr2	55514977	55647057	q1	q2	OK	16.4392	5.37232	-1.61353	-2.5613	0.0161	0.96035	no	2833758538	55646991	2389453997	499823459	111080459	333096009
TRAK2	TRAK2	TRAK2	chr2	202241929	202316319	q1	q2	OK	7.33215	3.168	-1.21066	-1.61129	0.1081	0.96035	no	2831907855	-	2427412189	404495666	202251009	202244657
TUBGCP3	TUBGCP3	TUBGCP3	chr13	113139318	113242499	q1	q2	OK	21.473	11.6538	-0.881727	-1.34631	0.1704	0.96035	no	2829453001	-	2376894241	452558760	-	452558760
AGBL3	AGBL3	AGBL3	chr7	134671258	134855578	q1	q2	NOTEST	0.0234022	0.37221	3.9914	0	1	1	no	2829072741	-	2829072741	-	-	-
NAP1L1	NAP1L1	NAP1L1	chr12	76439162	76478813	q1	q2	OK	643.035	449.652	-0.516089	-0.996717	0.30585	0.96035	no	2828986254	-	2523215093	305771161	76447026	229324135
APBB2	APBB2	APBB2	chr4	40812043	41216635	q1	q2	OK	7.62144	3.32195	-1.19804	-1.67196	0.0901	0.96035	no	2828964183	-	2420815870	408148313	-	408148313
KANSL1	KANSL1	KANSL1	chr17_ctg5_hap1	563497	760700	q1	q2	OK	5.62884	3.97782	-0.500859	-0.61636	0.54125	0.96051	no	2828539086	-	2651906342	176632744	132525050	44107694
AGK	AGK	AGK	chr7	141251077	141354209	q1	q2	OK	7.30271	8.38957	0.200166	0.242693	0.81405	0.980848	no	2826423117	-	2402361953	565413751	141352587	424061164
CALU	CALU	CALU	chr7	128379345	128415844	q1	q2	OK	66.3372	44.2778	-0.583234	-1.13506	0.24515	0.96035	no	2824767608	-	1797484176	1027283432	-	1027283432
DNAJB14	DNAJB14	DNAJB14	chr4	100817406	100867883	q1	q2	OK	6.33151	3.41284	-0.891575	-0.517484	0.44385	0.96035	no	2823507928	-	2016951457	806556471	-	806556471
TOMM20	TOMM20	TOMM20	chr1	235272657	235292256	q1	q2	OK	72.3331	47.9607	-0.592803	-1.11039	0.25625	0.96035	no	2823361890	-	1411717063	1411644827	-	1411644827
AUH	AUH	AUH	chr9	93976096	94124251	q1	q2	OK	9.29438	9.08251	-0.0332685	-0.0360966	0.9713	0.994147	no	2821744015	-	2821744015	-	-	-
HDGF	HDGF	HDGF	chr1	156711898	156722240	q1	q2	OK	531.485	717.992	0.433938	0.88472	0.3628	0.96035	no	2820849494	156712942	783583708	2193978728	156714906	1880550880
ANKRD32	ANKRD32	ANKRD32	chr5	93954390	94031573	q1	q2	OK	2.34671	0.285627	-3.03844	-1.92325	0.0908	0.96035	no	2820324769	-	1691879801	376086022	93989102	282096920
FBXW8	FBXW8	FBXW8	chr12	117348760	117468953	q1	q2	OK	6.05502	5.20718	-0.21763	-0.280745	0.77445	0.976396	no	2818056155	-	2583119405	234936750	-	234936750
WLS	WLS	WLS	chr1	68167148	68698284	q1	q2	OK	23.705	22.1651	-0.0969003	-0.0959066	0.92525	0.989725	no	2814064993	-	2676870157	137194836	68603497	68591339
RAB30	RAB30	RAB30	chr11	82684174	82782965	q1	q2	OK	3.21658	2.6329	-0.288875	-0.373136	0.70065	0.970173	no	2812474487	-	1572145801	1240328686	-	1240328686
RYK	RYK	RYK	chr3	133875977	133969586	q1	q2	OK	23.4756	17.6155	-0.414319	-0.630756	0.5175	0.96035	no	2812374282	-	2678497564	133876718	-	133876718
SCAI	SCAI	SCAI	chr9	127704887	127905838	q1	q2	NOTEST	0.699345	0.613157	-0.189747	0	1	1	no	2811369561	-	2045104345	766265216	-	766265216
DCP2	DCP2	DCP2	chr5	112312406	112824527	q1	q2	OK	4.53012	2.99784	-0.595624	-0.72924	0.4567	0.96035	no	2808513544	-	1347967410	1460546134	337013978	1123532156
HPRT1	HPRT1	HPRT1	chrX	133594174	133634698	q1	q2	OK	57.3495	49.6454	-0.208121	-0.323569	0.7394	0.973459	no	2806043410	-	2004213971	267269114	-	267269114
PPP3R1	PPP3R1	PPP3R1	chr2	68405988	68479651	q1	q2	OK	52.713	33.3899	-0.658748	-1.13645	0.2651	0.96035	no	2805743644	-	2190079292	684108628	68444276	615664352
MGLL	MGLL	MGLL	chr3	127407904	127542093	q1	q2	OK	30.4888	50.3202	0.722859	1.30501	0.1908	0.96035	no	2804146670	-	2039559520	764587150	127540617	637046533
SUPT3H	SUPT3H	SUPT3H	chr6	44794466	45518819	q1	q2	OK	6.15109	8.83511	0.522405	0.535625	0.5856	0.965558	no	2800977154	45345657	2710835433	45345657	-	-
TRPM7	TRPM7	TRPM7	chr15	50849355	50979012	q1	q2	OK	8.62714	3.67371	-1.23164	-1.85759	0.06495	0.96035	no	2800365383	-	2444128168	356237215	305384121	50853094
APP	APP	APP	chr21	27252860	27543446	q1	q2	OK	155.297	141.586	-0.133352	-0.271361	0.7869	0.97701	no	2794961911	-	2740455801	54506110	-	54506110
PFDN1	PFDN1	PFDN1	chr5	139624634	139682689	q1	q2	OK	160.679	166.868	0.0545268	0.100643	0.91765	0.989525	no	2793122325	-	2513835729	279286596	139661062	139625534
GOLGB1	GOLGB1	GOLGB1	chr3	121382045	121468614	q1	q2	OK	12.5162	5.75816	-1.12012	-1.81104	0.06745	0.96035	no	2792823092	-	2549936388	242886704	242886704	-
FAM120A	FAM120A	FAM120A	chr9	96208781	96328397	q1	q2	OK	21.7514	22.5156	0.0498174	0.0785506	0.9348	0.990067	no	2791829443	-	2502889330	288940113	96318836	192621277
PPP2R1B	PPP2R1B	PPP2R1B	chr11	111473114	111637169	q1	q2	OK	12.5488	7.46521	-0.749293	-0.725178	0.44355	0.96035	no	2790309915	-	2120626232	669683683	111631674	558052009
CSPP1	CSPP1	CSPP1	chr8	67976602	68108849	q1	q2	OK	3.10262	1.41016	-1.13763	-1.06836	0.2971	0.96035	no	2789310452	-	2653093682	136216770	-	136216770
AP2B1	AP2B1	AP2B1	chr17	33914281	34053436	q1	q2	OK	62.8682	60.514	-0.0550628	-0.109392	0.9123	0.988122	no	2788224933	-	2243566182	544658751	136035049	408623702
CCDC82	CCDC82	CCDC82	chr11	96085928	96123083	q1	q2	OK	54.5628	21.899	-1.31705	-2.14137	0.0413	0.96035	no	2786935580	-	2690848860	96086720	-	96086720
SLC39A8	SLC39A8	SLC39A8	chr4	103172197	103266655	q1	q2	OK	18.9653	6.29714	-1.59059	-2.04753	0.0444	0.96035	no	2786875973	-	2477187315	206412484	103228627	103183857
DCUN1D5	DCUN1D5	DCUN1D5	chr11	102921412	102962944	q1	q2	OK	14.1482	12.7359	-0.151722	-0.279888	0.7779	0.976501	no	2779642511	-	2779642511	-	-	-
ARID2	ARID2	ARID2	chr12	46123619	46301819	q1	q2	OK	3.82976	1.48044	-1.37123	-1.61971	0.11195	0.96035	no	2772825067	-	2587734056	185091011	92488797	92602214
STRBP	STRBP	STRBP	chr9	125883907	126030855	q1	q2	OK	5.07639	1.3528	-1.90786	-2.13291	0.03845	0.96035	no	2771094464	-	2645207458	125887006	-	125887006
RICTOR	RICTOR	RICTOR	chr5	38938022	39074510	q1	q2	OK	6.42549	3.81697	-0.751377	-1.09297	0.2685	0.96035	no	2769148438	-	2418652337	350496101	77910011	272586090
PPA2	PPA2	PPA2	chr4	106290233	106395227	q1	q2	OK	37.4693	46.7181	0.318275	0.491408	0.6199	0.965558	no	2765065863	-	2765065863	-	-	-
MMP16	MMP16	MMP16	chr8	89049459	89339717	q1	q2	NOTEST	0.477497	0.200105	-1.25473	0	1	1	no	2764611749	-	2586508799	178102950	-	178102950
KAT6B	KAT6B	KAT6B	chr10	76586170	76792380	q1	q2	OK	4.44541	2.48207	-0.840771	-1.06453	0.28215	0.96035	no	2761647587	-	2531330059	230317528	153525841	76791687
NUP35	NUP35	NUP35	chr2	183982217	184026412	q1	q2	OK	11.502	6.97489	-0.721641	-0.742541	0.4556	0.96035	no	2760086668	-	2392100526	367986142	367986142	-
ANKRD13C	ANKRD13C	ANKRD13C	chr1	70724684	70820417	q1	q2	OK	9.71674	1.87413	-2.37425	-2.79196	0.01735	0.96035	no	2759956461	-	2264864813	495091648	-	495091648
ETF1	ETF1	ETF1	chr5	137841781	137878989	q1	q2	OK	93.0429	76.3998	-0.284328	-0.551147	0.57895	0.965558	no	2757160246	-	2067938120	689222126	137849257	551372869
STAU2	STAU2	STAU2	chr8	74332308	74659943	q1	q2	OK	6.91725	2.12531	-1.70253	-1.6592	0.0951	0.96035	no	2756423272	-	2458571220	297852052	-	297852052
NUP133	NUP133	NUP133	chr1	229577043	229644088	q1	q2	OK	22.5467	14.2696	-0.659978	-1.03379	0.31125	0.96035	no	2755293359	-	2525716278	229577081	-	229577081
NEK2	NEK2	NEK2	chr1	211831598	211848972	q1	q2	OK	38.3551	14.7971	-1.37411	-1.97829	0.0503	0.96035	no	2753910527	-	2753910527	-	-	-
TTC37	TTC37	TTC37	chr5	94799598	94890709	q1	q2	OK	19.2168	8.59949	-1.16005	-1.83781	0.0632	0.96035	no	2750584661	94886347	2560898166	189686495	-	94800148
TMEM2	TMEM2	TMEM2	chr9	74298281	74383800	q1	q2	OK	22.4861	12.5387	-0.842649	-1.44079	0.15085	0.96035	no	2750567956	-	2453370830	297197126	-	297197126
PGGT1B	PGGT1B	PGGT1B	chr5	114546526	114598569	q1	q2	OK	12.5543	4.36868	-1.52291	-1.68981	0.10665	0.96035	no	2749611986	-	2635065270	114546716	-	114546716
AGPAT4	AGPAT4	AGPAT4	chr6	161551056	161695107	q1	q2	OK	2.04273	2.44525	0.259484	0.305128	0.74865	0.974184	no	2747781911	-	2586226476	161555435	-	161555435
KIF20B	KIF20B	KIF20B	chr10	91461346	91534700	q1	q2	OK	7.97323	2.43661	-1.71029	-2.0855	0.04835	0.96035	no	2744980439	-	2561919331	183061108	183061108	-
HEG1	HEG1	HEG1	chr3	124684553	124774802	q1	q2	OK	23.6961	25.2374	0.0909151	0.174019	0.85765	0.984116	no	2744065491	-	2120499652	623565839	374193173	249372666
WDR70	WDR70	WDR70	chr5	37379411	37752774	q1	q2	OK	4.45693	4.15835	-0.100041	-0.0968024	0.91855	0.989725	no	2742866372	-	2742866372	37480112	37480112	-
ARHGAP31	ARHGAP31	ARHGAP31	chr3	119013219	119138323	q1	q2	OK	6.43939	10.6698	0.728538	1.10928	0.2659	0.96035	no	2738420068	-	2381011586	357408482	119134701	238273781
TMEM164	TMEM164	TMEM164	chrX	109245862	109421016	q1	q2	OK	7.25089	6.49752	-0.158271	-0.217737	0.8307	0.982127	no	2734238116	-	1640047883	984766162	-	984766162
IL20RB	IL20RB	IL20RB	chr3	136676706	136729926	q1	q2	OK	0	4.90744	inf	#NAME?	5e-05	0.0390533	yes	2733658742	-	1230287777	-	-	-
BCL9L	BCL9L	BCL9L	chr11	118754474	118781613	q1	q2	OK	52.1558	64.8859	0.315079	0.639292	0.5062	0.96035	no	2731811388	-	237554841	1900306065	475092027	1425214038
SDC2	SDC2	SDC2	chr8	97505881	97624037	q1	q2	OK	28.9994	22.0999	-0.391981	-0.638682	0.52075	0.96035	no	2731688836	-	2243576319	488112517	-	488112517
NBN	NBN	NBN	chr8	90945563	90996952	q1	q2	OK	36.7258	12.7583	-1.52536	-2.54194	0.0114	0.96035	no	2728807940	-	1910270652	818537288	90965696	727571592
FAM102B	FAM102B	FAM102B	chr1	109102970	109181949	q1	q2	OK	2.78156	3.0326	0.124664	0.139294	0.89155	0.988122	no	2728720459	-	1855279203	873441256	-	873441256
MAPK8	MAPK8	MAPK8	chr10	49514681	49647402	q1	q2	OK	5.21094	2.93855	-0.826443	-1.02159	0.2952	0.96035	no	2727322243	-	2379802578	347519665	-	347519665
USP24	USP24	USP24	chr1	55532031	55681039	q1	q2	OK	8.35331	4.22369	-0.983843	-1.52487	0.12465	0.96035	no	2724489899	-	2502273504	222216395	111150009	111066386
PEA15	PEA15	PEA15	chr1	160171988	160185166	q1	q2	OK	188.703	268.313	0.5078	1.02605	0.3183	0.96035	no	2723098915	-	800889817	1922209098	-	1922209098
LINC00152	LINC00152	LINC00152	chr2	87754973	87821030	q1	q2	OK	177.502	226.128	0.349303	0.503189	0.60525	0.965558	no	2721884097	-	2721884097	-	-	-
BICD1	BICD1	BICD1	chr12	32260184	32531141	q1	q2	OK	3.59391	2.07355	-0.793452	-0.728037	0.4527	0.96035	no	2721249501	-	2558574572	162674929	-	162674929
STAMBPL1	STAMBPL1	STAMBPL1	chr10	90639943	90683259	q1	q2	OK	25.3938	18.1117	-0.487556	-0.692358	0.46865	0.96035	no	2720598718	-	2720598718	-	-	-
XPO1	XPO1	XPO1	chr2	61705068	61765418	q1	q2	OK	63.318	28.7077	-1.14118	-2.12886	0.03495	0.96035	no	2716382047	185293828	1913986781	802395266	431984703	185116735
HS6ST3	HS6ST3	HS6ST3	chr13	96743092	97491816	q1	q2	NOTEST	0.16181	0.241592	0.578268	0	1	1	no	2716191890	-	2716191890	-	-	-
PLEKHM3	PLEKHM3	PLEKHM3	chr2	208686011	208890284	q1	q2	NOTEST	0.734846	0.954121	0.376731	0	1	1	no	2714181362	-	2714181362	-	-	-
PWWP2A	PWWP2A	PWWP2A	chr5	159502891	159546452	q1	q2	OK	8.5127	7.12039	-0.257659	-0.328079	0.7382	0.97341	no	2711878436	-	1914295667	797582769	478558968	319023801
STRIP2	STRIP2	STRIP2	chr7	129074273	129128239	q1	q2	OK	3.8261	3.03705	-0.333206	-0.378894	0.69515	0.970173	no	2711181151	-	2323806592	387374559	-	387374559
METTL21A	METTL21A	METTL21A	chr2	208394615	208490055	q1	q2	OK	1.86623	3.32772	0.834404	0.441631	0.6033	0.965558	no	2710066735	-	2293142283	416924452	208478101	208446351
ATP1B1	ATP1B1	ATP1B1	chr1	169075946	169429907	q1	q2	OK	30.0515	24.674	-0.284444	-0.342033	0.72325	0.972658	no	2705448246	-	2367245806	338202440	-	338202440
SEC22A	SEC22A	SEC22A	chr3	122920773	122992982	q1	q2	OK	7.97918	5.79114	-0.462394	-0.576255	0.55025	0.961608	no	2704952347	-	2090155603	614796744	368814745	245981999
INTS6	INTS6	INTS6	chr13	51915167	52027275	q1	q2	OK	10.5284	6.26941	-0.747885	-1.10925	0.24565	0.96035	no	2702685229	-	1819528555	363789170	155861078	207928092
ZDHHC17	ZDHHC17	ZDHHC17	chr12	77157853	77247474	q1	q2	OK	5.52223	2.69717	-1.03381	-1.21593	0.2138	0.96035	no	2702604459	-	2393629724	308974735	77235781	231738954
PCMT1	PCMT1	PCMT1	chr6	150070830	150132557	q1	q2	OK	90.9246	78.5894	-0.210336	-0.330689	0.73345	0.97341	no	2701961660	-	2251604781	450356879	150092395	300264484
DCTN4	DCTN4	DCTN4	chr5	150088308	150138657	q1	q2	OK	27.0138	19.1366	-0.497361	-0.812249	0.4011	0.96035	no	2701944201	-	1651275802	1050668399	150133174	900535225
ATRNL1	ATRNL1	ATRNL1	chr10	116853123	117708509	q1	q2	NOTEST	0.894059	0.528312	-0.75898	0	1	1	no	2697809453	-	2697809453	116881452	116881452	-
SETD3	SETD3	SETD3	chr14	99864082	99947226	q1	q2	OK	48.9945	31.647	-0.630549	-1.0272	0.2957	0.96035	no	2697435693	-	2497688977	199746716	199746716	-
ANXA5	ANXA5	ANXA5	chr4	122589151	122618147	q1	q2	OK	582.058	740.867	0.348052	0.717038	0.47645	0.96035	no	2697241493	-	2084258343	490365384	245186512	245178872
EIF4E	EIF4E	EIF4E	chr4	99799606	99851786	q1	q2	OK	17.0389	6.97667	-1.28822	-1.76455	0.0774	0.96035	no	2695025296	-	2196032055	498993241	-	498993241
SLC35F2	SLC35F2	SLC35F2	chr11	107661716	107729914	q1	q2	OK	42.5785	34.7674	-0.292392	-0.506182	0.60305	0.965558	no	2692272541	-	2476948315	322987751	107663525	215324226
DMTF1	DMTF1	DMTF1	chr7	86781676	86849031	q1	q2	OK	6.02831	3.97125	-0.60216	-0.562	0.5999	0.965558	no	2690972513	173574086	2343790082	433965990	-	260391904
TP53BP2	TP53BP2	TP53BP2	chr1	223967594	224033674	q1	q2	OK	23.7069	16.2942	-0.540946	-0.902069	0.36275	0.96035	no	2687953657	-	2463967367	223986290	223986290	-
GNB4	GNB4	GNB4	chr3	179113875	179169371	q1	q2	OK	11.1876	3.81022	-1.55396	-2.18255	0.02965	0.96035	no	2686999192	-	1612273754	1074725438	179137238	895588200
PAPD4	PAPD4	PAPD4	chr5	78908242	78982471	q1	q2	OK	6.15603	2.52718	-1.28447	-1.36193	0.1656	0.96035	no	2684242902	-	2447342641	315853048	157889527	157963521
PAPSS2	PAPSS2	PAPSS2	chr10	89419475	89507462	q1	q2	OK	20.2809	17.2767	-0.231291	-0.361828	0.71135	0.971862	no	2683797969	-	2415343613	268454356	178948413	89505943
MPZL1	MPZL1	MPZL1	chr1	167691186	167761156	q1	q2	OK	21.1743	19.0845	-0.149919	-0.253006	0.79565	0.977746	no	2683797110	-	1845002967	838794143	-	838794143
DDX46	DDX46	DDX46	chr5	134094423	134166826	q1	q2	OK	23.3857	12.1148	-0.948864	-1.57531	0.1134	0.96035	no	2682726256	-	2146109132	536617124	134118690	402498434
FGFR1OP	FGFR1OP	FGFR1OP	chr6	167412804	167455906	q1	q2	OK	1.47144	4.26293	1.53462	1.36413	0.1949	0.96035	no	2678871973	-	2343978929	334893044	167438344	167454700
WDR49	WDR49	WDR49	chr3	167196472	167371289	q1	q2	NOTEST	0	0	0	0	1	1	no	2677165030	-	2677165030	-	-	-
INPP4A	INPP4A	INPP4A	chr2	99061320	99207496	q1	q2	OK	2.0116	1.46998	-0.452547	-0.461545	0.6437	0.967994	no	2677114046	-	2081878268	595235778	-	595235778
PLCXD2	PLCXD2	PLCXD2	chr3	111393522	111695364	q1	q2	OK	0.341053	1.3565	1.99182	0.371174	0.56585	0.965558	no	2675173734	-	2675173734	-	-	-
RAB21	RAB21	RAB21	chr12	72148657	72181150	q1	q2	OK	22.9051	18.0459	-0.343997	-0.49839	0.6161	0.965558	no	2670413524	-	1154615927	1515797597	216516668	1299280929
FUBP3	FUBP3	FUBP3	chr9	133454959	133513739	q1	q2	OK	15.9663	10.7297	-0.57342	-0.80742	0.4081	0.96035	no	2669767171	-	1868686538	801080633	-	801080633
EPHA4	EPHA4	EPHA4	chr2	222282746	222438922	q1	q2	OK	1.76795	1.54681	-0.192787	-0.194072	0.8361	0.982438	no	2668439444	-	2668439444	-	-	-
ANKAR	ANKAR	ANKAR	chr2	190540710	190611376	q1	q2	NOTEST	0.331064	0.0488066	-2.76196	0	1	1	no	2667984074	-	1905676137	-	-	-
PPTC7	PPTC7	PPTC7	chr12	110972236	111021064	q1	q2	OK	10.0452	5.87765	-0.77319	-1.00826	0.3144	0.96035	no	2663513102	-	666001338	1997511764	-	1997511764
TMOD3	TMOD3	TMOD3	chr15	52121824	52204331	q1	q2	OK	31.8448	21.1267	-0.591988	-1.02977	0.30035	0.96035	no	2661223277	-	1408325572	783031108	52194164	730836944
NARS2	NARS2	NARS2	chr11	78147006	78285909	q1	q2	OK	12.3122	5.50597	-1.16102	-1.29006	0.20115	0.96035	no	2659285933	-	2502867791	156418142	78270656	78147486
RBM41	RBM41	RBM41	chrX	106305117	106362057	q1	q2	OK	7.59169	8.42583	0.150398	0.183219	0.8496	0.983651	no	2658301932	-	2339376120	318925812	-	318925812
CHCHD6	CHCHD6	CHCHD6	chr3	126423062	126679263	q1	q2	OK	11.79	13.0239	0.143595	0.143471	0.8856	0.987597	no	2657694094	-	2657694094	-	-	-
SMG5	SMG5	SMG5	chr1	156219014	156252620	q1	q2	OK	38.7734	56.3244	0.538692	1.01543	0.31975	0.96035	no	2655985128	-	2187291391	468693737	312473840	156219897
FMN1	FMN1	FMN1	chr15	33057744	33486934	q1	q2	OK	4.31497	1.49993	-1.52446	-2.02742	0.0511	0.96035	no	2655589353	-	2457224420	231557101	33192168	198364933
MORC4	MORC4	MORC4	chrX	106183963	106243474	q1	q2	OK	84.821	81.0379	-0.0658247	-0.129508	0.89585	0.988122	no	2655338446	-	2336783622	318554824	106186012	212368812
RGS7	RGS7	RGS7	chr1	240938813	241520530	q1	q2	NOTEST	0.598141	0.933126	0.641586	0	1	1	no	2653959077	-	2653959077	-	-	-
COBLL1	COBLL1	COBLL1	chr2	165536694	165705906	q1	q2	NOTEST	1.0715	0.33329	-1.68478	0	1	1	no	2649642595	-	2152981322	331130103	331130103	-
CHD6	CHD6	CHD6	chr20	40030742	40247133	q1	q2	OK	5.94428	2.72258	-1.12653	-1.6168	0.1159	0.96035	no	2649356789	-	2408939883	240416906	40162123	200254783
IARS2	IARS2	IARS2	chr1	220046618	220321383	q1	q2	OK	29.7815	18.5813	-0.680567	-0.676646	0.49495	0.96035	no	2643494907	-	2643494907	-	-	-
KIF4A	KIF4A	KIF4A	chrX	69509878	69640774	q1	q2	OK	5.40668	5.78682	0.0980257	0.121556	0.9025	0.988122	no	2643229039	-	2573613364	69615675	69615675	-
KIF11	KIF11	KIF11	chr10	94352824	94415152	q1	q2	OK	13.7313	4.67081	-1.55573	-2.10829	0.04585	0.96035	no	2642697356	-	2265078066	377619290	94376548	283242742
ZCCHC7	ZCCHC7	ZCCHC7	chr9	37120468	37358145	q1	q2	OK	11.5086	6.28951	-0.871691	-1.02502	0.29165	0.96035	no	2641561695	-	2641561695	-	-	-
LRP12	LRP12	LRP12	chr8	105501458	105601252	q1	q2	OK	21.6093	7.25173	-1.57526	-2.24495	0.0305	0.96035	no	2638612356	-	2111093542	527518814	105509957	422008857
MAP3K9	MAP3K9	MAP3K9	chr14	71189242	71275888	q1	q2	OK	2.95159	3.84023	0.379699	0.524729	0.58975	0.965558	no	2635618503	-	1994882967	640735536	71199920	569535616
ARPC2	ARPC2	ARPC2	chr2	219081816	219119071	q1	q2	OK	49.1371	61.9524	0.334346	0.529109	0.5957	0.965558	no	2629159124	-	2190962165	438196959	438196959	-
VWA8	VWA8	VWA8	chr13	42140960	42535221	q1	q2	OK	4.7431	1.17418	-2.01418	-2.20977	0.0323	0.96035	no	2625139845	-	2582998602	42141243	-	42141243
TMED5	TMED5	TMED5	chr1	93615298	93646246	q1	q2	OK	21.0283	6.56045	-1.68047	-2.63023	0.012	0.96035	no	2621466069	-	1123567281	1497898788	-	1497898788
FGF13	FGF13	FGF13	chrX	137713733	138287185	q1	q2	OK	21.6593	14.0015	-0.629411	-0.85455	0.38535	0.96035	no	2620436558	-	2345007875	275428683	-	275428683
MBP	MBP	MBP	chr18	74690788	74844774	q1	q2	OK	15.9082	12.5489	-0.342213	-0.532561	0.5765	0.965558	no	2617388182	-	2169027296	448360886	-	448360886
IGFN1	IGFN1	IGFN1	chr1	201159952	201198080	q1	q2	OK	2.07905	2.13755	0.0400329	0.0514822	0.95875	0.993446	no	2615350010	-	2414165257	201184753	201184753	-
NUF2	NUF2	NUF2	chr1	163291722	163325553	q1	q2	OK	15.166	6.01404	-1.33443	-1.442	0.1541	0.96035	no	2612826150	-	2612826150	-	-	-
PLEC	PLEC	PLEC	chr8	144989314	145050913	q1	q2	FAIL	205.146	234.377	0	0	1	1	no	2610086752	-	1015169528	1449926867	724977568	724949299
NAV2	NAV2	NAV2	chr11	19372270	20143147	q1	q2	OK	2.4787	2.40776	-0.0418942	-0.0526538	0.95865	0.993446	no	2606863538	-	2465899896	140963642	60394301	80569341
ANO6	ANO6	ANO6	chr12	45566816	45834187	q1	q2	OK	18.7208	10.8664	-0.784769	-1.26466	0.2044	0.96035	no	2605846583	-	2422544944	183301639	-	183301639
HEATR1	HEATR1	HEATR1	chr1	236681513	236767841	q1	q2	OK	8.32909	5.31789	-0.647303	-0.664784	0.47385	0.96035	no	2604154862	-	1893965172	710189690	236762924	473426766
RAB14	RAB14	RAB14	chr9	123940414	123964365	q1	q2	OK	24.3508	18.9847	-0.359128	-0.598553	0.54405	0.960532	no	2602945846	-	1487438779	1115507067	247908622	867598445
SPAG9	SPAG9	SPAG9	chr17	49039534	49198226	q1	q2	OK	28.2796	14.5812	-0.955655	-1.74721	0.07715	0.96035	no	2602726135	-	2210387549	392338586	-	392338586
ETFA	ETFA	ETFA	chr15	76508628	76603810	q1	q2	OK	232.132	270.445	0.220387	0.421165	0.6699	0.967994	no	2602702109	-	2449669611	153032498	76523714	76508784
STAM2	STAM2	STAM2	chr2	152973314	153032506	q1	q2	OK	6.35769	4.17175	-0.607849	-0.780104	0.43415	0.96035	no	2600819986	-	1224035016	1223807852	152977183	1070830669
SBNO1	SBNO1	SBNO1	chr12	123773655	123834988	q1	q2	OK	9.11907	3.87045	-1.23638	-1.92507	0.05605	0.96035	no	2599911738	-	1857204688	742707050	123813434	618893616
ZEB1	ZEB1	ZEB1	chr10	31608100	31818742	q1	q2	OK	14.4457	5.64822	-1.35477	-1.98049	0.0524	0.96035	no	2599315241	-	2535687781	63627460	31810371	31817089
ENOX2	ENOX2	ENOX2	chrX	129757356	130037291	q1	q2	OK	7.02891	4.41121	-0.672126	-0.818011	0.4017	0.96035	no	2598733248	-	2598733248	-	-	-
PDGFD	PDGFD	PDGFD	chr11	103777913	104035027	q1	q2	OK	2.05854	0.761035	-1.43559	-1.13221	0.23415	0.96035	no	2597997829	-	2286659594	311338235	-	311338235
IRF2	IRF2	IRF2	chr4	185308875	185395726	q1	q2	OK	13.4917	15.9803	0.244222	0.327479	0.7301	0.973097	no	2594973246	-	2409663907	185309339	-	185309339
NOC3L	NOC3L	NOC3L	chr10	96092982	96122733	q1	q2	OK	34.8324	20.1042	-0.792931	-1.30793	0.19465	0.96035	no	2594744465	-	2306452821	288291644	192198509	96093135
DCBLD1	DCBLD1	DCBLD1	chr6	117803819	117923705	q1	q2	OK	6.13258	8.1892	0.417227	0.253042	0.79005	0.97701	no	2592700720	-	2592700720	-	-	-
HAT1	HAT1	HAT1	chr2	172778934	172848600	q1	q2	OK	15.7886	11.1566	-0.500986	-0.593553	0.53825	0.96035	no	2592254239	-	2419405980	-	-	-
TRMT1L	TRMT1L	TRMT1L	chr1	185087217	185260913	q1	q2	OK	13.875	6.45651	-1.10366	-1.50073	0.1251	0.96035	no	2591439193	-	1480870547	1110568646	370215275	740353371
C11orf30	C11orf30	C11orf30	chr11	76156068	76263943	q1	q2	OK	2.04518	0.889124	-1.20177	-1.19787	0.27995	0.96035	no	2591105121	-	2286220716	304884405	152358753	152525652
MYLK-AS1	MYLK-AS1	MYLK-AS1	chr3	123304359	123603149	q1	q2	OK	2.10491	1.86717	-0.172907	-0.0272825	0.92425	0.989725	no	2589901916	-	-	-	-	-
KCTD3	KCTD3	KCTD3	chr1	215740734	215795149	q1	q2	OK	11.9588	4.64365	-1.36474	-1.7723	0.0709	0.96035	no	2589311823	-	1726143078	647374802	215785223	431589579
DYNC1I2	DYNC1I2	DYNC1I2	chr2	172543918	172606668	q1	q2	OK	5.49674	3.53562	-0.636611	-0.754845	0.44755	0.96035	no	2588515406	-	2588515406	-	-	-
FUBP1	FUBP1	FUBP1	chr1	78412166	78444889	q1	q2	OK	56.3292	49.0868	-0.198546	-0.335381	0.728	0.972688	no	2587987600	-	1803836851	313678702	156850259	156828443
NFKB1	NFKB1	NFKB1	chr4	103422485	103538459	q1	q2	OK	7.32071	10.9277	0.577932	0.791281	0.4148	0.96035	no	2586962793	103423269	2380001207	206961586	-	103538317
DPY19L4	DPY19L4	DPY19L4	chr8	95732102	95806076	q1	q2	OK	3.4886	0.881819	-1.9841	-1.96017	0.05925	0.96035	no	2586020778	-	1915422834	670597944	95777429	574820515
AMPH	AMPH	AMPH	chr7	38423296	38671167	q1	q2	OK	14.6065	12.6278	-0.210013	-0.295426	0.76165	0.974184	no	2582064409	-	2466793707	115270702	-	115270702
PTPN3	PTPN3	PTPN3	chr9	112137973	112260593	q1	q2	OK	3.32693	2.8699	-0.213191	-0.25141	0.79355	0.97701	no	2580861701	-	2356529208	224332493	112190924	112141569
C4orf29	C4orf29	C4orf29	chr4	128838959	128952455	q1	q2	OK	2.43165	0.10571	-4.52375	-0.978132	0.2525	0.96035	no	2578467885	-	2191604154	128951940	-	128951940
ATG16L1	ATG16L1	ATG16L1	chr2	234160216	234204320	q1	q2	OK	5.97436	5.52466	-0.112898	-0.134483	0.88915	0.988122	no	2575911498	-	2341707929	234203569	-	234203569
CEP55	CEP55	CEP55	chr10	95256368	95288849	q1	q2	OK	51.0592	19.8436	-1.3635	-2.1315	0.03465	0.96035	no	2572370688	95256596	1810119245	762251443	190553703	476441144
PARL	PARL	PARL	chr3	183547172	183602693	q1	q2	OK	43.5695	55.9812	0.361624	0.539533	0.57655	0.965558	no	2570021999	-	2202876137	367145862	367145862	-
CEPT1	CEPT1	CEPT1	chr1	111659953	111727724	q1	q2	OK	8.21943	7.82182	-0.0715335	-0.0732113	0.94075	0.991132	no	2569170497	-	2457443463	111727034	-	111727034
SETX	SETX	SETX	chr9	135136826	135230372	q1	q2	OK	9.40601	4.12073	-1.19068	-1.8639	0.05545	0.96035	no	2568464590	-	2162974396	405490194	135211707	270278487
CBX5	CBX5	CBX5	chr12	54624730	54673915	q1	q2	OK	17.3717	10.4665	-0.730953	-1.31851	0.17615	0.96035	no	2568028836	-	601296131	1966732705	109285806	1857446899
FAM178A	FAM178A	FAM178A	chr10	102672325	102724891	q1	q2	OK	10.1492	8.52632	-0.251366	-0.247956	0.75525	0.974184	no	2567605319	-	1848579106	719026213	102684310	616341903
KLHL24	KLHL24	KLHL24	chr3	183353410	183402304	q1	q2	OK	1.15516	1.26083	0.126276	0.12463	0.9005	0.988122	no	2567440605	-	1100244726	1467195879	-	1467195879
TRAM2	TRAM2	TRAM2	chr6	52362199	52441862	q1	q2	OK	26.0253	19.7874	-0.395333	-0.715333	0.476	0.96035	no	2567399729	-	1572460547	994939182	52370880	942568302
ERCC6L2	ERCC6L2	ERCC6L2	chr9	98568369	98780735	q1	q2	OK	2.96995	1.24693	-1.25205	-1.37715	0.1638	0.96035	no	2566020084	-	1480722332	98729135	-	98729135
COPA	COPA	COPA	chr1	160258376	160328742	q1	q2	OK	21.1391	22.7912	0.108566	0.169765	0.86045	0.984337	no	2564590198	-	2244071604	320518594	-	320518594
AGAP3	AGAP3	AGAP3	chr7	150782917	150841523	q1	q2	OK	19.62	38.245	0.962945	1.4551	0.1308	0.96035	no	2563777138	-	2262142319	301634819	150814795	150820024
ARNT	ARNT	ARNT	chr1	150782180	150849244	q1	q2	OK	7.95608	7.88236	-0.0134305	-0.0187026	0.985	0.995286	no	2563691257	-	1658986906	904704351	150789300	753915051
NT5DC1	NT5DC1	NT5DC1	chr6	116421998	116566853	q1	q2	OK	4.99176	1.55797	-1.67988	-1.53114	0.1141	0.96035	no	2563245743	-	1863844486	699401257	-	699401257
FAM168A	FAM168A	FAM168A	chr11	73111522	73309234	q1	q2	OK	4.40896	7.19375	0.706307	0.980922	0.3289	0.96035	no	2562677510	-	2416444202	146233308	-	146233308
TRIM59	TRIM59	TRIM59	chr3	160153290	160167626	q1	q2	OK	3.3421	1.5154	-1.14106	-1.08832	0.27375	0.96035	no	2562500726	-	640644846	1921855880	480467968	1441387912
VMA21	VMA21	VMA21	chrX	150565656	150577836	q1	q2	OK	10.0215	8.47213	-0.242298	-0.348292	0.72035	0.971862	no	2559761244	-	451705930	2108055314	-	2108055314
MCL1	MCL1	MCL1	chr1	150521844	150552214	q1	q2	OK	124.004	77.3251	-0.681382	-1.3335	0.1809	0.96035	no	2559329551	-	-	2559329551	150551713	2408777838
EIF5A2	EIF5A2	EIF5A2	chr3	170606203	170626426	q1	q2	OK	8.13341	3.45679	-1.23443	-1.59334	0.1125	0.96035	no	2559169099	-	682467229	1876701870	-	1876701870
SIPA1L2	SIPA1L2	SIPA1L2	chr1	232533711	232651243	q1	q2	OK	1.53202	0.68312	-1.16522	-0.948314	0.3645	0.96035	no	2558952017	-	2558952017	-	-	-
EREG	EREG	EREG	chr4	75230859	75254477	q1	q2	OK	84.594	39.558	-1.09659	-2.11289	0.03795	0.96035	no	2558361847	-	1203824856	1354536991	150496870	1204040121
RAP1B	RAP1B	RAP1B	chr12	69004618	69054385	q1	q2	OK	55.0317	41.9191	-0.392656	-0.634011	0.5177	0.96035	no	2554097453	-	2415990639	138106814	-	138106814
RSBN1L	RSBN1L	RSBN1L	chr7	77313167	77409120	q1	q2	OK	6.46709	5.35303	-0.27276	-0.274991	0.7678	0.974282	no	2553619335	-	2089181532	464437803	77378805	387058998
ARMC9	ARMC9	ARMC9	chr2	232063259	232240590	q1	q2	NOTEST	1.21699	1.21803	0.00122607	0	1	1	no	2553553109	-	2321313849	-	-	-
TBC1D32	TBC1D32	TBC1D32	chr6	121400639	121655646	q1	q2	NOTEST	0.220013	0.959238	2.1243	0	1	1	no	2552593912	-	-	-	-	-
SKIL	SKIL	SKIL	chr3	170075472	170114637	q1	q2	OK	1.89194	2.10209	0.151954	0.163486	0.86895	0.985557	no	2551523236	340155519	850471586	1701051650	-	1360896131
KIFAP3	KIFAP3	KIFAP3	chr1	169890469	170043879	q1	q2	OK	9.06866	3.34131	-1.44048	-1.59006	0.1176	0.96035	no	2549629067	-	2549629067	-	-	-
EGLN1	EGLN1	EGLN1	chr1	231499496	231560790	q1	q2	OK	13.0144	5.53997	-1.23216	-1.87481	0.06565	0.96035	no	2546741297	-	1620736743	926004554	-	926004554
SSBP1	SSBP1	SSBP1	chr7	141438120	141450288	q1	q2	OK	62.5804	46.6878	-0.422664	-0.534515	0.60005	0.965558	no	2546249659	-	2546249659	-	-	-
EXOC8	EXOC8	EXOC8	chr1	231468476	231473618	q1	q2	OK	5.44531	5.85517	0.104698	0.13829	0.89005	0.988122	no	2546173590	-	-	2546173590	231472101	2314701489
ADAM22	ADAM22	ADAM22	chr7	87563565	87832204	q1	q2	NOTEST	0.408277	0	#NAME?	0	1	1	no	2543427129	-	2279943834	263483295	-	263483295
FAM3C	FAM3C	FAM3C	chr7	120988904	121036422	q1	q2	OK	54.3754	32.3633	-0.748596	-1.2524	0.2037	0.96035	no	2541348908	-	2420359476	120989432	-	120989432
MEMO1	MEMO1	MEMO1	chr2	32092878	32236121	q1	q2	OK	24.7493	18.8955	-0.389347	-0.517612	0.601	0.965558	no	2540352553	-	2444076031	96276522	-	96276522
ATXN10	ATXN10	ATXN10	chr22	46067677	46241187	q1	q2	OK	21.7762	17.9644	-0.277608	-0.424952	0.6641	0.967994	no	2539433660	46067723	2308404436	231029224	-	184961501
LINC00467	LINC00467	LINC00467	chr1	211556096	211605877	q1	q2	OK	4.91115	4.18545	-0.230677	-0.117679	0.91505	0.988413	no	2538832796	-	-	-	-	-
ACVR1	ACVR1	ACVR1	chr2	158592957	158732374	q1	q2	OK	7.9458	4.37169	-0.862003	-0.960549	0.3301	0.96035	no	2538720775	-	2380127541	158593234	-	158593234
RASSF3	RASSF3	RASSF3	chr12	65004292	65091347	q1	q2	OK	31.0438	16.5783	-0.905015	-1.42551	0.154	0.96035	no	2537040656	-	1951227928	585812728	-	585812728
CD44	CD44	CD44	chr11	35160416	35253949	q1	q2	OK	128.099	140.18	0.130016	0.26221	0.79145	0.97701	no	2535777659	-	1830849556	669677233	140891899	528785334
MAML3	MAML3	MAML3	chr4	140586921	141075233	q1	q2	NOTEST	0.759993	0.800949	0.0757244	0	1	1	no	2535283839	-	2535283839	-	-	-
DR1	DR1	DR1	chr1	93811477	93828148	q1	q2	OK	38.5718	22.7401	-0.762307	-1.26067	0.21345	0.96035	no	2533253692	187623922	562906119	1876521386	281450663	1407446801
KCNH1	KCNH1	KCNH1	chr1	210851656	211307457	q1	q2	NOTEST	0.530531	0.156452	-1.76171	0	1	1	no	2532722224	-	2532722224	-	-	-
SLC25A36	SLC25A36	SLC25A36	chr3	140660661	140698785	q1	q2	OK	10.1408	4.10344	-1.30527	-1.72461	0.09175	0.96035	no	2532356400	-	1406781412	1125574988	-	1125574988
ARL13B	ARL13B	ARL13B	chr3	93698982	93774522	q1	q2	OK	6.9072	6.05275	-0.19051	-0.237216	0.8198	0.980848	no	2531014669	-	2062148093	468866576	-	468866576
ACER3	ACER3	ACER3	chr11	76571916	76737841	q1	q2	OK	5.15627	0.89604	-2.52469	-2.5239	0.02315	0.96035	no	2529919766	-	2146256791	383662975	76727813	306935162
METTL10	METTL10	METTL10	chr10	126446399	126480510	q1	q2	OK	7.89015	6.58031	-0.261898	-0.325506	0.7461	0.974184	no	2529273646	-	2276362379	126463309	126463309	-
SH3GLB1	SH3GLB1	SH3GLB1	chr1	87170252	87213867	q1	q2	OK	9.52588	6.95544	-0.453709	-0.676438	0.49865	0.96035	no	2528669310	-	1569345577	959323733	87207931	872115802
DAPK1	DAPK1	DAPK1	chr9	90112142	90323549	q1	q2	OK	3.07592	2.84608	-0.112045	-0.132917	0.89505	0.988122	no	2525129530	-	2525129530	-	-	-
UGCG	UGCG	UGCG	chr9	114659045	114697654	q1	q2	OK	28.1478	21.0925	-0.416294	-0.692915	0.47635	0.96035	no	2522967709	-	1834794429	688173280	114691792	573481488
TNRC6B	TNRC6B	TNRC6B	chr22	40440820	40731812	q1	q2	OK	1.84133	0.7696	-1.25857	-1.51488	0.133	0.96035	no	2520001634	-	1583387905	936613729	122084091	814529638
RARS	RARS	RARS	chr5	167913462	167946309	q1	q2	OK	18.1654	16.165	-0.168313	-0.226852	0.8186	0.980848	no	2518941432	-	2351019045	167922387	167922387	-
KLHL4	KLHL4	KLHL4	chrX	86772714	86925050	q1	q2	OK	5.46085	1.62989	-1.74435	-1.86307	0.08295	0.96035	no	2518198602	-	2170541596	347657006	86887314	260769692
CSNK1G1	CSNK1G1	CSNK1G1	chr15	64457715	64648442	q1	q2	OK	5.97504	2.10099	-1.50788	-1.96298	0.04465	0.96035	no	2517039095	-	2001355188	515683907	-	515683907
RFC3	RFC3	RFC3	chr13	34392205	34540695	q1	q2	OK	14.6444	8.97018	-0.707136	-0.895461	0.3558	0.96035	no	2515462024	-	2481050555	34411469	-	34411469
LINC01031	LINC01031	LINC01031	chr1	193273874	193335083	q1	q2	NOTEST	0	0	0	0	1	1	no	2512943753	-	2512943753	-	-	-
SOS1	SOS1	SOS1	chr2	39208689	39347604	q1	q2	OK	4.77119	2.71383	-0.81402	-1.05958	0.29735	0.96035	no	2512880321	-	2002987311	509893010	196207231	313685779
FBXO38	FBXO38	FBXO38	chr5	147763497	147822399	q1	q2	OK	3.08667	4.08449	0.404106	0.450866	0.6492	0.967994	no	2512480521	-	2512480521	-	-	-
THSD4	THSD4	THSD4	chr15	71433787	72075722	q1	q2	OK	2.76815	2.8949	0.0645919	0.0813711	0.9349	0.990083	no	2511097610	-	2366955182	144142428	-	144142428
FOXP2	FOXP2	FOXP2	chr7	113726364	114333827	q1	q2	NOTEST	0.259022	0.0663164	-1.96564	0	1	1	no	2507624517	-	2507624517	-	-	-
CUL4A	CUL4A	CUL4A	chr13	113831852	113919392	q1	q2	OK	25.0887	26.5464	0.0814739	0.112932	0.9036	0.988122	no	2505607162	-	2391688007	113919155	-	113919155
RAB22A	RAB22A	RAB22A	chr20	56884770	56942563	q1	q2	OK	16.3259	14.1155	-0.209889	-0.369256	0.71235	0.971862	no	2504567889	-	1365804070	1138763819	56934696	1081829123
FAM168B	FAM168B	FAM168B	chr2	131805448	131851004	q1	q2	OK	35.309	24.5002	-0.527242	-0.956188	0.33365	0.96035	no	2504547045	-	922821491	1581725554	263642416	1318083138
PACS1	PACS1	PACS1	chr11	65837823	66012218	q1	q2	OK	14.1924	17.585	0.30923	0.489311	0.61355	0.965558	no	2504539029	-	2372516976	132022053	-	132022053
CCNYL1	CCNYL1	CCNYL1	chr2	208576263	208620896	q1	q2	OK	8.02255	7.61338	-0.0755244	-0.0990234	0.92535	0.989725	no	2503207053	-	1668727017	834480036	-	834480036
TIPARP	TIPARP	TIPARP	chr3	156390959	156424557	q1	q2	OK	35.2978	20.383	-0.792211	-1.34638	0.1662	0.96035	no	2502565983	-	1876870990	625694993	-	625694993
ATP11C	ATP11C	ATP11C	chrX	138808504	138914447	q1	q2	OK	3.23775	0.915771	-1.82193	-1.77663	0.0875	0.96035	no	2500331600	-	2222713191	277618409	-	277618409
PJA2	PJA2	PJA2	chr5	108670409	108745675	q1	q2	OK	40.8809	23.0528	-0.826487	-1.47965	0.14485	0.96035	no	2499828319	-	1521740677	978087642	108714042	869373600
FMR1	FMR1	FMR1	chrX	146993468	147032647	q1	q2	OK	11.2304	10.5806	-0.0859887	-0.125029	0.8973	0.988122	no	2499252760	-	1764107366	735145394	147019001	588126393
KIAA0907	KIAA0907	KIAA0907	chr1	155882833	155904233	q1	q2	OK	19.7971	21.4981	0.118924	0.182029	0.8533	0.983651	no	2494219743	-	1091236215	1402983528	467678269	935305259
AZIN1	AZIN1	AZIN1	chr8	103838529	103876428	q1	q2	OK	67.9942	51.9257	-0.388962	-0.737044	0.44895	0.96035	no	2492459875	103876230	1453988907	934592888	-	830716658
PARP1	PARP1	PARP1	chr1	226548391	226595801	q1	q2	OK	102.284	86.4003	-0.243466	-0.488689	0.6149	0.965558	no	2492240424	-	1586022330	906218094	679669287	226548807
ORC5	ORC5	ORC5	chr7	103766787	103848495	q1	q2	OK	15.8081	8.52671	-0.890602	-1.04884	0.3001	0.96035	no	2491227162	-	2491227162	-	-	-
DMXL1	DMXL1	DMXL1	chr5	118406781	118584824	q1	q2	NOTEST	0.727208	0.757733	0.0593218	0	1	1	no	2488377283	-	2132868075	355509208	236925367	118583841
SDE2	SDE2	SDE2	chr1	226170402	226187066	q1	q2	OK	15.3601	10.8253	-0.504777	-0.745554	0.45435	0.96035	no	2487921211	-	678545849	1809375362	-	1809375362
ANXA2	ANXA2	ANXA2	chr15	60639349	60690185	q1	q2	OK	1863.19	2327.88	0.321238	0.6168	0.5245	0.96035	no	2487513754	60689509	2426824245	60689509	-	-
UACA	UACA	UACA	chr15	70946892	71055850	q1	q2	OK	39.7935	20.8799	-0.930416	-1.71718	0.0818	0.96035	no	2485231205	-	2272353857	212877348	141929079	70948269
FGD6	FGD6	FGD6	chr12	95470524	95611240	q1	q2	OK	5.02628	2.71326	-0.889464	-1.2173	0.20265	0.96035	no	2484116835	-	1720060965	764055870	191207327	572848543
FAM199X	FAM199X	FAM199X	chrX	103411155	103440582	q1	q2	OK	5.65405	2.75874	-1.03528	-1.35621	0.1878	0.96035	no	2482377301	-	930821869	1551555432	103431215	1448124217
ZNF608	ZNF608	ZNF608	chr5	123972609	124080805	q1	q2	OK	5.03428	0.90327	-2.47856	-2.45649	0.02065	0.96035	no	2480436229	-	2356463014	247950166	123976951	123973215
BDP1	BDP1	BDP1	chr5	70751441	70863649	q1	q2	OK	7.93063	2.26431	-1.80836	-2.60209	0.01075	0.96035	no	2478505612	-	2195165360	283292804	70754442	212538362
E2F7	E2F7	E2F7	chr12	77415025	77459360	q1	q2	OK	20.9118	10.6119	-0.978633	-1.59578	0.10695	0.96035	no	2477777616	-	1626192225	851585391	77419547	774165844
RAB8B	RAB8B	RAB8B	chr15	63481727	63559973	q1	q2	OK	23.4767	6.28291	-1.90172	-2.81657	0.01035	0.96035	no	2477505774	-	1524219718	953286056	127033714	826252342
ZNF496	ZNF496	ZNF496	chr1	247463621	247495045	q1	q2	OK	8.17638	12.0161	0.555438	0.691472	0.4721	0.96035	no	2474758420	-	1979832800	494925620	-	494925620
SMARCAD1	SMARCAD1	SMARCAD1	chr4	95128758	95212443	q1	q2	OK	3.22459	1.71542	-0.910548	-0.914649	0.36015	0.96035	no	2474495654	-	2093649474	380846180	-	380846180
C14orf159	C14orf159	C14orf159	chr14	91580356	91691740	q1	q2	OK	1.91055	5.61373	1.55497	1.16506	0.1784	0.96035	no	2474275632	-	2474275632	-	-	-
ZNF124	ZNF124	ZNF124	chr1	247285276	247335319	q1	q2	OK	4.81209	0.40455	-3.57227	-2.04049	0.03815	0.96035	no	2473145556	-	2225825855	247319701	-	247319701
HSD17B11	HSD17B11	HSD17B11	chr4	88257676	88312455	q1	q2	OK	24.5927	19.3092	-0.348938	-0.47491	0.6465	0.967994	no	2471696348	-	2206921946	264774402	-	264774402
CWF19L2	CWF19L2	CWF19L2	chr11	107197071	107328572	q1	q2	OK	12.4263	4.97877	-1.31954	-1.6128	0.11575	0.96035	no	2467055541	-	2467055541	-	-	-
PRDM10	PRDM10	PRDM10	chr11	129769600	129875381	q1	q2	OK	3.99465	3.77143	-0.0829566	-0.102848	0.915	0.988413	no	2466468908	-	1817598486	648870422	259557217	389313205
UBE2K	UBE2K	UBE2K	chr4	39699663	39784410	q1	q2	OK	20.6992	14.4827	-0.515242	-0.844612	0.39585	0.96035	no	2464268002	-	1947125951	517142051	39757303	477384748
MAP3K7	MAP3K7	MAP3K7	chr6	91223291	91297020	q1	q2	OK	9.53683	5.54523	-0.782263	-1.06077	0.2849	0.96035	no	2463809738	91260665	2190098502	273711236	-	182450571
GTDC1	GTDC1	GTDC1	chr2	144694633	145090101	q1	q2	OK	3.93424	4.80125	0.287326	0.291011	0.7674	0.974282	no	2462422526	-	2173021855	289400671	-	289400671
SCAPER	SCAPER	SCAPER	chr15	76640526	77176217	q1	q2	OK	2.07834	0.455805	-2.18894	-1.35082	0.19865	0.96035	no	2462276118	-	2385635245	76640873	-	76640873
EEF1D	EEF1D	EEF1D	chr8	144661866	144679845	q1	q2	OK	1032.96	1523.05	0.560173	1.10206	0.2625	0.96035	no	2459407755	-	2459407755	-	-	-
AMOTL1	AMOTL1	AMOTL1	chr11	94501507	94609918	q1	q2	OK	11.9895	10.9137	-0.135621	-0.229213	0.81995	0.980848	no	2458406149	-	2174660414	283745735	94532605	189213130
IQGAP1	IQGAP1	IQGAP1	chr15	90931472	91045475	q1	q2	OK	29.2169	19.8462	-0.557939	-1.03017	0.3007	0.96035	no	2456775503	-	2274687202	182088301	-	182088301
PDIA5	PDIA5	PDIA5	chr3	122785855	122880953	q1	q2	OK	3.36196	4.51883	0.426649	0.362344	0.729	0.972688	no	2456703112	-	2456703112	-	-	-
TRIM37	TRIM37	TRIM37	chr17	56833229	57184266	q1	q2	OK	22.6277	14.4688	-0.64514	-1.01102	0.29615	0.96035	no	2456575907	-	2342387262	114188645	57128601	57060044
SCAF11	SCAF11	SCAF11	chr12	46312913	46384401	q1	q2	OK	27.2183	10.0763	-1.43362	-2.49221	0.01255	0.96035	no	2456082536	46322895	1853965599	324235038	138966217	138945926
LRCH1	LRCH1	LRCH1	chr13	47127295	47327175	q1	q2	OK	7.40683	2.09297	-1.82331	-2.03475	0.0532	0.96035	no	2455941114	-	2266679138	189261976	47286672	141975304
CIR1	CIR1	CIR1	chr2	175212877	175260443	q1	q2	OK	32.7983	16.6437	-0.978646	-1.35579	0.1676	0.96035	no	2453243039	-	2453243039	-	-	-
SGCE	SGCE	SGCE	chr7	94214535	94285521	q1	q2	OK	62.1032	51.0604	-0.282463	-0.459869	0.65325	0.967994	no	2450483314	-	2262009492	188473822	94259065	94214757
CARS2	CARS2	CARS2	chr13	111293756	111358527	q1	q2	OK	26.1739	45.3965	0.794452	1.19178	0.23155	0.96035	no	2449218113	-	2449218113	-	-	-
RB1	RB1	RB1	chr13	48877882	49056026	q1	q2	OK	8.9928	3.05611	-1.55707	-1.9209	0.06185	0.96035	no	2448872701	-	2154664366	294208335	48934222	245274113
PPP1CC	PPP1CC	PPP1CC	chr12	111157612	111180783	q1	q2	OK	109.256	84.8793	-0.364227	-0.685622	0.47065	0.96035	no	2445691779	-	1445229352	1000462427	444670875	555791552
WDR12	WDR12	WDR12	chr2	203745322	203851208	q1	q2	OK	33.6448	17.6235	-0.932883	-1.36418	0.16355	0.96035	no	2445021473	-	1222535381	1222486092	407518235	814967857
FNBP1L	FNBP1L	FNBP1L	chr1	93913687	94020218	q1	q2	OK	4.98885	1.9743	-1.33736	-1.51581	0.1339	0.96035	no	2443213374	-	2161160140	188035292	-	188035292
CHSY1	CHSY1	CHSY1	chr15	101715927	101792137	q1	q2	OK	12.5422	8.69892	-0.527879	-0.765591	0.4433	0.96035	no	2442007194	-	1729988566	712018628	101719102	610299526
MRPL42	MRPL42	MRPL42	chr12	93861265	93897548	q1	q2	OK	22.5246	13.3372	-0.756039	-1.11747	0.2563	0.96035	no	2440980995	-	1408141806	1032839189	93881277	938957912
VPS54	VPS54	VPS54	chr2	64119666	64246214	q1	q2	OK	5.33114	5.6443	0.082351	0.101275	0.9204	0.989725	no	2439183846	-	2439183846	-	-	-
AFAP1L2	AFAP1L2	AFAP1L2	chr10	116054582	116164537	q1	q2	OK	7.43792	9.2041	0.307377	0.410721	0.6758	0.967994	no	2438655224	-	2322600550	116054674	-	116054674
CAND1	CAND1	CAND1	chr12	67663060	67708472	q1	q2	OK	28.7444	10.3227	-1.47746	-2.47825	0.015	0.96035	no	2436937923	-	1218269971	1218667952	541582395	677085557
CUTC	CUTC	CUTC	chr10	101419262	101515894	q1	q2	OK	9.98187	13.1301	0.395492	0.192747	0.8656	0.984503	no	2435731746	-	913543809	101515433	101515433	-
TSC22D1	TSC22D1	TSC22D1	chr13	45006278	45154568	q1	q2	OK	150.32	176.769	0.23383	0.46683	0.62975	0.965772	no	2435307366	-	2119828790	315478576	135445541	180033035
GAPVD1	GAPVD1	GAPVD1	chr9	128024072	128127290	q1	q2	OK	3.71664	2.29406	-0.696093	-0.829478	0.4181	0.96035	no	2433615191	-	1921111449	512503742	-	512503742
PTDSS1	PTDSS1	PTDSS1	chr8	97274113	97346779	q1	q2	OK	49.6682	49.2319	-0.0127286	-0.0218933	0.9817	0.994806	no	2432844791	-	2238152073	194692718	-	194692718
RNF111	RNF111	RNF111	chr15	59279864	59389618	q1	q2	OK	6.9985	6.25245	-0.162625	-0.227523	0.81505	0.980848	no	2432575087	-	2254448301	178126786	59350717	118776069
SMAP1	SMAP1	SMAP1	chr6	71377473	71666788	q1	q2	OK	9.94371	11.1229	0.161675	0.219311	0.82115	0.980848	no	2430577922	-	2215865371	214712551	-	214712551
PHKB	PHKB	PHKB	chr16	47495209	47735434	q1	q2	OK	2.87447	2.44108	-0.235779	-0.258956	0.78995	0.97701	no	2427948587	-	2332591114	95357473	47622908	47734565
ANTXR1	ANTXR1	ANTXR1	chr2	69240275	69476459	q1	q2	OK	11.0628	8.32835	-0.409608	-0.518983	0.57965	0.965558	no	2427125363	-	2079854372	347270991	-	347270991
TIAL1	TIAL1	TIAL1	chr10	121332977	121356541	q1	q2	OK	35.2068	29.7589	-0.242531	-0.416493	0.67035	0.967994	no	2426891207	121340054	1820211123	606680084	121336191	364003839
GTF2F2	GTF2F2	GTF2F2	chr13	45694630	45858239	q1	q2	OK	88.3266	35.6896	-1.30734	-2.04489	0.03585	0.96035	no	2426742824	-	2380901379	45841445	45841445	-
MRPS28	MRPS28	MRPS28	chr8	80831094	80942506	q1	q2	OK	160.535	145.508	-0.141795	-0.223476	0.82135	0.980848	no	2426661347	-	2426661347	-	-	-
THAP4	THAP4	THAP4	chr2	242523819	242576725	q1	q2	OK	43.6285	71.394	0.710531	1.17763	0.21565	0.96035	no	2425556605	-	2425556605	-	-	-
ABHD2	ABHD2	ABHD2	chr15	89631380	89745591	q1	q2	OK	6.99236	4.969	-0.492826	-0.729289	0.4474	0.96035	no	2422095943	-	1704161017	717934926	89736524	628198402
CDKAL1	CDKAL1	CDKAL1	chr6	20534687	21232634	q1	q2	OK	4.70411	1.82143	-1.36885	-1.32538	0.197	0.96035	no	2419203033	-	2397971049	21231984	-	21231984
OPN3	OPN3	OPN3	chr1	241695433	241803701	q1	q2	OK	5.49589	3.94452	-0.478502	-0.252039	0.8142	0.980848	no	2417732699	-	1692460206	725272493	241757836	483514657
CSRP1	CSRP1	CSRP1	chr1	201452657	201476387	q1	q2	OK	137.056	151.91	0.148458	0.282819	0.774	0.976396	no	2417494419	-	1410221141	1007278921	402918831	604360090
EIF3A	EIF3A	EIF3A	chr10	120794540	120840334	q1	q2	OK	179.304	115.88	-0.629779	-1.29634	0.18705	0.96035	no	2416304184	120839914	1449785683	966518501	604087670	241590917
CBFB	CBFB	CBFB	chr16	67063049	67134958	q1	q2	OK	21.2983	10.8669	-0.970789	-1.3956	0.15395	0.96035	no	2415914570	-	1677441651	738472919	-	738472919
ELK3	ELK3	ELK3	chr12	96588159	96663613	q1	q2	OK	49.3817	33.589	-0.555989	-1.00967	0.3035	0.96035	no	2415914373	-	1642636782	773277591	96640943	676636648
TEAD1	TEAD1	TEAD1	chr11	12695968	12966284	q1	q2	OK	13.3684	8.2469	-0.696901	-1.17614	0.2264	0.96035	no	2415664021	12785774	1910449946	530869820	38746346	479337700
SEC24A	SEC24A	SEC24A	chr5	133984474	134063601	q1	q2	OK	9.66529	3.87219	-1.31967	-1.54764	0.11635	0.96035	no	2412601089	-	1474310101	938290988	402041231	536249757
ZFAND6	ZFAND6	ZFAND6	chr15	80351909	80430735	q1	q2	OK	65.371	44.6852	-0.548853	-0.874031	0.3794	0.96035	no	2411641183	-	2411641183	-	-	-
METTL8	METTL8	METTL8	chr2	172173912	172341562	q1	q2	OK	1.86016	0.84864	-1.13221	-0.8602	0.38975	0.96035	no	2411248112	-	-	-	-	-
CNNM2	CNNM2	CNNM2	chr10	104678074	104838344	q1	q2	OK	4.49274	9.98195	1.15172	1.21469	0.24695	0.96035	no	2408895888	-	2304058675	104837213	-	104837213
IVNS1ABP	IVNS1ABP	IVNS1ABP	chr1	185265521	185286461	q1	q2	OK	22.5079	15.3566	-0.551579	-0.883432	0.37945	0.96035	no	2408572819	185280286	1667489626	741083193	185269229	370533678
MDFIC	MDFIC	MDFIC	chr7	114562208	114659970	q1	q2	OK	8.17981	3.4507	-1.24518	-1.33618	0.1094	0.96035	no	2407161994	-	1833873678	573288316	-	573288316
HIPK1	HIPK1	HIPK1	chr1	114466622	114520491	q1	q2	OK	5.22169	5.17991	-0.0115892	-0.0164611	0.98605	0.995286	no	2404663772	-	686974219	1717689553	457996692	1259692861
VAMP4	VAMP4	VAMP4	chr1	171669295	171711379	q1	q2	OK	6.37481	2.08837	-1.61001	-1.74278	0.08065	0.96035	no	2403487525	-	858439249	1545048276	-	1545048276
ANKS1B	ANKS1B	ANKS1B	chr12	99039077	100378432	q1	q2	NOTEST	0	0	0	0	1	1	no	2403009683	-	2403009683	-	-	-
SRPK1	SRPK1	SRPK1	chr6	35800810	35888957	q1	q2	OK	52.4277	29.6709	-0.821279	-1.50426	0.1285	0.96035	no	2401279643	-	2186434260	214845383	35836858	179008525
ZCCHC6	ZCCHC6	ZCCHC6	chr9	88902647	88969402	q1	q2	OK	10.3645	6.6695	-0.635994	-0.900627	0.3531	0.96035	no	2401057530	-	2134234282	266823248	88960038	177863210
MTMR1	MTMR1	MTMR1	chrX	149861836	149933576	q1	q2	OK	12.8758	6.34509	-1.02095	-1.26558	0.1699	0.96035	no	2398430232	-	2098565281	449764875	149899924	299864951
FCHSD2	FCHSD2	FCHSD2	chr11	72547789	72853143	q1	q2	OK	5.43887	4.21958	-0.366209	-0.450873	0.64165	0.967991	no	2398344275	-	2325796301	72547974	-	72547974
TRIM44	TRIM44	TRIM44	chr11	35684299	35832603	q1	q2	OK	23.7211	19.4494	-0.286446	-0.504253	0.611	0.965558	no	2396433348	-	2181461432	214971916	-	214971916
EIF4G1	EIF4G1	EIF4G1	chr3	184032282	184053146	q1	q2	OK	124.388	138.817	0.158339	0.32094	0.73795	0.97341	no	2392519204	-	920189287	1288297502	1104244500	184053002
PAN3	PAN3	PAN3	chr13	28710979	28869475	q1	q2	OK	5.99894	4.03685	-0.571477	-0.720621	0.4543	0.96035	no	2390214036	-	2188245546	201968490	57629056	144339434
TSPAN14	TSPAN14	TSPAN14	chr10	82214037	82282391	q1	q2	OK	18.7027	21.992	0.233731	0.395427	0.691	0.969414	no	2385432768	-	1562608423	822824345	-	822824345
KIAA1524	KIAA1524	KIAA1524	chr3	108268717	108413693	q1	q2	OK	21.9332	5.67322	-1.95088	-2.57428	0.01375	0.96035	no	2382288486	-	1949182711	433105775	108298243	324807532
PSME4	PSME4	PSME4	chr2	54091203	54197977	q1	q2	OK	13.9033	7.22651	-0.944056	-1.47897	0.14465	0.96035	no	2382287314	-	2111674238	270613076	162428072	108185004
HLTF	HLTF	HLTF	chr3	148747903	148820610	q1	q2	OK	19.0962	6.25114	-1.6111	-2.36988	0.01865	0.96035	no	2380320663	-	1785266686	595053977	446306043	148747934
RNF145	RNF145	RNF145	chr5	158584416	158637061	q1	q2	OK	58.3037	42.2121	-0.46593	-0.851088	0.38525	0.96035	no	2379122063	-	1903356144	475765919	158596717	317169202
IKBIP	IKBIP	IKBIP	chr12	99007181	99038829	q1	q2	OK	125.861	60.9506	-1.04611	-1.73937	0.08025	0.96035	no	2376494231	-	1386325516	990168715	198027754	792140961
SLC12A8	SLC12A8	SLC12A8	chr3	124801479	124931609	q1	q2	OK	1.41601	2.92912	1.04864	0.920345	0.34345	0.96035	no	2372493863	-	2122889219	249604644	-	249604644
CD47	CD47	CD47	chr3	107761940	107809935	q1	q2	OK	17.7405	18.6263	0.0702909	0.118021	0.8994	0.988122	no	2371109346	-	1724522834	646586512	-	646586512
DDX60	DDX60	DDX60	chr4	169137441	169239958	q1	q2	OK	16.4172	4.18295	-1.97262	-2.85219	0.0077	0.838393	no	2368815996	-	2199678439	169137557	-	169137557
SPOPL	SPOPL	SPOPL	chr2	139259349	139330805	q1	q2	OK	2.46911	0.999611	-1.30455	-1.25823	0.2193	0.96035	no	2368024143	-	1810706780	557317363	-	557317363
HECW2	HECW2	HECW2	chr2	197063974	197457335	q1	q2	NOTEST	0.373564	0.0959477	-1.96104	0	1	1	no	2367952169	-	2367952169	-	-	-
ITGB5	ITGB5	ITGB5	chr3	124480794	124606152	q1	q2	OK	24.7879	26.7837	0.111715	0.192122	0.84745	0.983003	no	2366560184	-	2241943522	-	-	-
RAN	RAN	RAN	chr12	131356538	131362223	q1	q2	OK	202.44	272.94	0.431089	0.877838	0.359	0.96035	no	2364492471	-	-	2364492471	394074465	1970418006
HSD17B12	HSD17B12	HSD17B12	chr11	43702142	43878169	q1	q2	OK	37.5639	23.6839	-0.665441	-1.04757	0.3016	0.96035	no	2364168289	-	2276620721	43877749	-	43877749
USP3	USP3	USP3	chr15	63796709	63894620	q1	q2	OK	3.49927	2.02763	-0.78726	-0.854207	0.3814	0.96035	no	2362038217	-	2170418486	127733347	63850321	63883026
TBC1D31	TBC1D31	TBC1D31	chr8	124084919	124164392	q1	q2	OK	2.92596	1.37444	-1.09007	-0.853917	0.39635	0.96035	no	2358229171	-	1985830399	372398772	372398772	-
TACC2	TACC2	TACC2	chr10	123748688	124014060	q1	q2	OK	6.5845	11.9883	0.864482	1.14404	0.22845	0.96035	no	2354762220	-	2230791220	123971000	123971000	-
STX6	STX6	STX6	chr1	180941849	180992257	q1	q2	OK	8.62061	8.30001	-0.0546772	-0.0784006	0.93555	0.990324	no	2352547979	-	1809720137	542827842	-	542827842
FBXO21	FBXO21	FBXO21	chr12	117581584	117628300	q1	q2	OK	21.8174	10.4439	-1.06281	-1.60081	0.10795	0.96035	no	2351970982	-	1646474751	705496231	-	705496231
WDFY2	WDFY2	WDFY2	chr13	52158483	52336171	q1	q2	OK	4.15989	3.54578	-0.230441	-0.254394	0.7977	0.978705	no	2351217487	-	2246545599	104671888	-	104671888
ITPR2	ITPR2	ITPR2	chr12	26488269	26986131	q1	q2	OK	5.07834	1.9212	-1.40235	-1.96269	0.0461	0.96035	no	2351212397	-	2324721871	26490526	-	26490526
TFRC	TFRC	TFRC	chr3	195776154	195809032	q1	q2	OK	105.549	63.3897	-0.735598	-1.47214	0.14185	0.96035	no	2349405848	-	978944456	1370461392	195794482	1174666910
UXS1	UXS1	UXS1	chr2	106709758	106810795	q1	q2	OK	80.4756	69.3962	-0.213694	-0.378307	0.6947	0.970173	no	2348961798	-	2348961798	-	-	-
HJURP	HJURP	HJURP	chr2	234745346	234763212	q1	q2	OK	54.0393	46.974	-0.202147	-0.357769	0.7199	0.971862	no	2347562971	-	2112813526	234749445	234749445	-
SEC31A	SEC31A	SEC31A	chr4	83739813	83812433	q1	q2	OK	22.4895	20.9295	-0.103716	-0.169439	0.8635	0.984337	no	2345818052	-	2010769134	335048918	251308987	83739931
PRKG1	PRKG1	PRKG1	chr10	52750910	54073888	q1	q2	NOTEST	0.0479426	0.159044	1.73004	0	1	1	no	2343918997	-	2289864401	54054596	-	54054596
TOP1	TOP1	TOP1	chr20	39657461	39804357	q1	q2	OK	79.8511	47.9265	-0.736487	-1.20389	0.2202	0.96035	no	2342662583	39657470	2144129923	198618942	79457162	79504310
GAB2	GAB2	GAB2	chr11	77926335	78128868	q1	q2	OK	1.06922	2.90702	1.44298	1.39192	0.17465	0.96035	no	2341384281	-	2185529098	155855183	-	155855183
IQUB	IQUB	IQUB	chr7	123092235	123174718	q1	q2	NOTEST	0.772473	0	#NAME?	0	1	1	no	2339492865	-	2216349581	123143284	123143284	-
CCDC91	CCDC91	CCDC91	chr12	28410132	28703099	q1	q2	OK	13.6514	8.63407	-0.660932	-0.829913	0.40445	0.96035	no	2337802095	-	2337802095	-	-	-
ITPK1	ITPK1	ITPK1	chr14	93403258	93582263	q1	q2	OK	34.6462	53.0568	0.614839	1.09263	0.26995	0.96035	no	2336763397	-	1869734387	467029010	-	467029010
CSNK1G3	CSNK1G3	CSNK1G3	chr5	122847792	122952738	q1	q2	OK	11.1131	5.11733	-1.11879	-1.44	0.13705	0.96035	no	2335177092	122881298	1720489421	614687671	-	491806373
DOCK7	DOCK7	DOCK7	chr1	62920396	63154039	q1	q2	OK	8.20084	3.05097	-1.4265	-1.72155	0.07995	0.96035	no	2333164227	-	2333164227	-	-	-
SRSF11	SRSF11	SRSF11	chr1	70671364	70717701	q1	q2	OK	16.6859	11.1616	-0.580084	-0.78165	0.4391	0.96035	no	2333015621	141394879	1484486068	848529553	141395986	565738688
GALNT3	GALNT3	GALNT3	chr2	166604312	166650803	q1	q2	OK	13.5456	1.95896	-2.78966	-2.95662	0.0165	0.96035	no	2332816684	-	1832980130	499836554	166627033	333209521
ZFHX4	ZFHX4	ZFHX4	chr8	77523113	77779521	q1	q2	NOTEST	0.929163	0.36926	-1.3313	0	1	1	no	2331286790	-	2175892935	155393855	155393855	-
NAMPT	NAMPT	NAMPT	chr7	105888731	105925638	q1	q2	OK	119.088	71.9535	-0.726895	-1.45602	0.1415	0.96035	no	2329943903	105925365	1800459367	529484536	-	423559171
ZNF280C	ZNF280C	ZNF280C	chrX	129336672	129402922	q1	q2	OK	3.75631	0.868789	-2.11224	-1.8343	0.09735	0.96035	no	2328548992	-	1940535335	388013657	-	388013657
PIGK	PIGK	PIGK	chr1	77554666	77685132	q1	q2	OK	18.8739	8.59539	-1.13476	-1.71849	0.08775	0.96035	no	2328452511	-	1940670771	387781740	-	387781740
ATAD1	ATAD1	ATAD1	chr10	89512874	89577917	q1	q2	OK	25.1563	9.08369	-1.46957	-2.07965	0.0401	0.96035	no	2327981836	89574608	1611817352	716164484	-	626589876
RUFY1	RUFY1	RUFY1	chr5	178977561	179037027	q1	q2	OK	15.9642	23.2758	0.543993	0.772237	0.43225	0.96035	no	2326995013	-	2147958157	179036856	-	179036856
PDE6D	PDE6D	PDE6D	chr2	232597134	232646037	q1	q2	OK	26.2663	21.8786	-0.263695	-0.321415	0.75105	0.974184	no	2326196690	-	2326196690	-	-	-
NCL	NCL	NCL	chr2	232319458	232329205	q1	q2	OK	996.507	758.215	-0.394273	-0.788109	0.41805	0.96035	no	2323251750	-	1161628439	1393947002	1393947002	-
POLK	POLK	POLK	chr5	74666927	74895646	q1	q2	OK	6.43522	1.62183	-1.98837	-1.26715	0.2257	0.96035	no	2320809535	-	1946338604	374470931	74892304	299578627
MAST2	MAST2	MAST2	chr1	46269284	46501796	q1	q2	OK	4.1261	8.25	0.999614	1.3138	0.1877	0.96035	no	2319693842	-	2273193336	46500506	46500506	-
SHB	SHB	SHB	chr9	37915894	38069210	q1	q2	OK	20.7935	22.5813	0.118999	0.208679	0.83075	0.982127	no	2317894142	-	2317894142	-	-	-
NEIL3	NEIL3	NEIL3	chr4	178230990	178284092	q1	q2	OK	6.55667	4.08602	-0.682268	-0.718603	0.4737	0.96035	no	2317488936	-	2317488936	-	-	-
BMP2K	BMP2K	BMP2K	chr4	79697531	79833341	q1	q2	OK	4.18361	3.01973	-0.470327	-0.465546	0.635	0.966259	no	2312954176	-	2312954176	-	-	-
PUS7	PUS7	PUS7	chr7	105096959	105162685	q1	q2	OK	18.3851	15.0622	-0.287604	-0.435777	0.6488	0.967994	no	2312825696	-	1892469124	105097173	-	105097173
IQCB1	IQCB1	IQCB1	chr3	121488609	121553926	q1	q2	OK	6.93327	5.66512	-0.291428	-0.330762	0.7315	0.973097	no	2308912823	-	2187423968	121488855	-	121488855
MOB1A	MOB1A	MOB1A	chr2	74383210	74405995	q1	q2	OK	60.0134	41.0397	-0.548264	-0.826047	0.393	0.96035	no	2305928907	-	446365285	1859563622	148780534	1710783088
LRRC69	LRRC69	LRRC69	chr8	92114846	92410382	q1	q2	NOTEST	0	0	0	0	1	1	no	2303529252	-	2303529252	-	-	-
DNAJC6	DNAJC6	DNAJC6	chr1	65730376	65881552	q1	q2	OK	2.49336	2.08394	-0.258782	-0.279081	0.7755	0.976396	no	2302608956	-	1776334027	197641184	-	197641184
NUDT3	NUDT3	NUDT3	chr6	34254972	34393902	q1	q2	OK	43.087	38.0576	-0.17907	-0.0842899	0.5848	0.965558	no	2297725471	-	1715432287	582293184	-	582293184
AP1G1	AP1G1	AP1G1	chr16	71762904	71842976	q1	q2	OK	11.8048	6.37353	-0.889211	-1.35771	0.16345	0.96035	no	2297605224	-	1867009392	430595832	71767025	358828807
SESN1	SESN1	SESN1	chr6	109307639	109415708	q1	q2	OK	3.48352	1.17602	-1.56663	-1.24862	0.21565	0.96035	no	2296767537	-	2187459354	109308183	-	109308183
NHS	NHS	NHS	chrX	17393542	17754113	q1	q2	OK	1.29214	0.256133	-2.3348	-1.50565	0.1404	0.96035	no	2296757943	-	2208009692	88748251	35490409	53257842
RAB4A	RAB4A	RAB4A	chr1	229406808	229441640	q1	q2	OK	2.51195	4.08379	0.701098	0.692765	0.4474	0.96035	no	2294259529	-	1605939834	688319695	-	688319695
AKAP9	AKAP9	AKAP9	chr7	91570188	91739987	q1	q2	OK	1.90517	0.531622	-1.84145	-1.86217	0.0753	0.96035	no	2291441137	-	1924643479	366797658	366797658	-
KLF7	KLF7	KLF7	chr2	207938861	208031970	q1	q2	OK	0.886758	1.30435	0.556717	0.541042	0.575	0.965558	no	2287888655	-	1872004483	415884172	-	415884172
ORMDL1	ORMDL1	ORMDL1	chr2	190634992	190742355	q1	q2	OK	27.7749	29.1089	0.0676815	0.0921091	0.92465	0.989725	no	2287692906	190648028	1715773010	571919896	190636593	190635275
RAPGEF1	RAPGEF1	RAPGEF1	chr9	134452156	134615331	q1	q2	OK	6.28612	8.67008	0.463874	0.643946	0.5186	0.96035	no	2287190733	-	2152735779	134454954	134454954	-
HDAC2	HDAC2	HDAC2	chr6	114257319	114661893	q1	q2	OK	47.8407	23.7231	-1.01195	-1.9257	0.04825	0.96035	no	2285409651	-	1371327285	914082366	228537397	685544969
SGMS2	SGMS2	SGMS2	chr4	108745720	108874613	q1	q2	OK	3.47173	0.569205	-2.60863	-1.71188	0.1292	0.96035	no	2284915768	-	1305410875	979504893	-	979504893
ACSL5	ACSL5	ACSL5	chr10	114133915	114188138	q1	q2	OK	23.444	22.9347	-0.0316873	-0.0502918	0.958	0.99318	no	2283437748	-	1826687131	456750617	-	456750617
PSEN1	PSEN1	PSEN1	chr14	73603142	73690399	q1	q2	OK	6.69245	8.09815	0.275058	0.398568	0.68295	0.967994	no	2283380426	-	1620187081	663193345	-	663193345
ARF1	ARF1	ARF1	chr1	228270360	228286913	q1	q2	OK	243.375	314.914	0.371777	0.749209	0.44525	0.96035	no	2282838519	-	684836775	1598001744	228285143	1369716601
DDR2	DDR2	DDR2	chr1	162602227	162750247	q1	q2	NOTEST	0	0.489697	inf	0	1	1	no	2277337125	-	2277337125	-	-	-
DNAJB4	DNAJB4	DNAJB4	chr1	78470635	78482995	q1	q2	OK	19.3841	8.24124	-1.23394	-1.50198	0.14315	0.96035	no	2275595260	-	313901141	784811767	156950080	627861687
MEIS2	MEIS2	MEIS2	chr15	37183221	37393500	q1	q2	OK	5.9704	4.97091	-0.264319	-0.290931	0.7626	0.974184	no	2275168586	-	2237984823	37183763	-	37183763
DYRK3	DYRK3	DYRK3	chr1	206808880	206822542	q1	q2	OK	8.05701	6.19598	-0.378912	-0.42148	0.6505	0.967994	no	2275069629	-	413629852	-	-	-
TBC1D22A	TBC1D22A	TBC1D22A	chr22	47158513	47571342	q1	q2	OK	8.28326	16.1817	0.966092	1.37439	0.15435	0.96035	no	2274183754	-	2274183754	-	-	-
WWP1	WWP1	WWP1	chr8	87354993	87480178	q1	q2	OK	4.09671	2.26911	-0.85234	-0.884632	0.3837	0.96035	no	2273183268	-	2185702868	87480400	-	87480400
WARS2	WARS2	WARS2	chr1	119573838	119818596	q1	q2	OK	8.42911	4.94044	-0.770741	-0.814689	0.4233	0.96035	no	2272666964	-	1794367787	478299177	-	478299177
SKP1	SKP1	SKP1	chr5	133492081	133512724	q1	q2	OK	361.38	325.908	-0.149051	-0.305457	0.75545	0.974184	no	2269431156	-	934523748	1334907408	-	1334907408
ME1	ME1	ME1	chr6	83920109	84140938	q1	q2	OK	15.3668	12.9046	-0.251929	-0.365918	0.71535	0.971862	no	2269359088	-	2185218462	84140626	84140626	-
PI4KB	PI4KB	PI4KB	chr1	151254030	151300191	q1	q2	OK	24.959	35.0408	0.489477	0.736822	0.44365	0.96035	no	2269182259	-	1512832750	756349509	302554901	453794608
TPD52	TPD52	TPD52	chr8	80947102	81083894	q1	q2	OK	19.9335	9.17696	-1.11911	-1.66246	0.09225	0.96035	no	2268081316	-	1863335238	404746078	-	404746078
TRRAP	TRRAP	TRRAP	chr7	98476112	98741743	q1	q2	OK	3.13331	2.95399	-0.0850205	-0.0813374	0.9317	0.989751	no	2266524150	-	2069303229	197220921	-	197220921
CHST15	CHST15	CHST15	chr10	125767181	125853123	q1	q2	OK	7.75884	14.0764	0.859366	1.22315	0.21675	0.96035	no	2264622994	125806087	1887244772	377378222	125804418	125767717
ACBD3	ACBD3	ACBD3	chr1	226332379	226374423	q1	q2	OK	30.2617	16.1565	-0.905378	-1.44259	0.15105	0.96035	no	2263452620	-	1584452703	678999917	-	678999917
DOPEY1	DOPEY1	DOPEY1	chr6	83777384	83906256	q1	q2	NOTEST	0.505165	0.341755	-0.563793	0	1	1	no	2263238362	-	2095579598	167658764	167658764	-
PCBP2	PCBP2	PCBP2	chr12	53845885	53893444	q1	q2	OK	41.1966	51.4706	0.321223	0.53849	0.5856	0.965558	no	2262120328	-	1723442958	484816185	161570558	323245627
CDC27	CDC27	CDC27	chr17	45195062	45266678	q1	q2	OK	28.9195	16.4924	-0.810247	-1.38978	0.1609	0.96035	no	2261540094	-	1764246563	497293531	180920073	316373458
ZBTB37	ZBTB37	ZBTB37	chr1	173837492	173855774	q1	q2	OK	0.557404	2.82324	2.34056	1.28493	0.1544	0.96035	no	2260203402	-	173847761	2086355641	173840005	1912515636
BAZ1B	BAZ1B	BAZ1B	chr7	72854727	72936615	q1	q2	OK	48.3757	36.9605	-0.388298	-0.749921	0.4389	0.96035	no	2259829697	-	2186974182	145711542	-	145711542
HSD17B4	HSD17B4	HSD17B4	chr5	118788137	118878030	q1	q2	OK	18.7766	15.5149	-0.27528	-0.388689	0.70015	0.970173	no	2257862901	-	2138985179	118877722	-	118877722
WDR3	WDR3	WDR3	chr1	118472371	118727848	q1	q2	OK	11.3134	8.136	-0.475648	-0.658744	0.48475	0.96035	no	2251433402	-	1066383127	1303535433	236980104	1066555329
HSPA4	HSPA4	HSPA4	chr5	132387661	132440709	q1	q2	OK	55.4072	40.4221	-0.454927	-0.821126	0.40265	0.96035	no	2251096959	-	1324089883	927007076	529683824	397323252
BUB3	BUB3	BUB3	chr10	124913759	124924886	q1	q2	OK	47.6817	36.637	-0.380135	-0.611324	0.5291	0.96035	no	2248620557	-	749535475	1499086294	124921888	1249239854
UBE2E2	UBE2E2	UBE2E2	chr3	23244783	23648882	q1	q2	OK	7.44506	5.85268	-0.347186	-0.353374	0.71605	0.971862	no	2247172464	-	2176277162	70895302	23631234	47264068
CREBRF	CREBRF	CREBRF	chr5	172483354	172566291	q1	q2	OK	3.43564	1.28012	-1.4243	-1.30873	0.17185	0.96035	no	2243130391	-	1035187086	1207943305	-	1207943305
WTAP	WTAP	WTAP	chr6	160148029	160177352	q1	q2	OK	63.3659	47.644	-0.411413	-0.659882	0.5038	0.96035	no	2242314459	-	2082137844	160176615	160176615	-
IFRD1	IFRD1	IFRD1	chr7	112063198	112117258	q1	q2	OK	15.222	13.8258	-0.138792	-0.198752	0.8377	0.982438	no	2242030910	-	1793595287	448435623	224204249	224231374
PCNXL4	PCNXL4	PCNXL4	chr14	60558628	60601532	q1	q2	OK	26.7645	12.1033	-1.14491	-1.79354	0.06495	0.96035	no	2241364561	-	1877809231	363555330	302954308	60601022
COMMD1	COMMD1	COMMD1	chr2	62132802	62363205	q1	q2	OK	56.7965	37.8413	-0.585841	-0.720352	0.4467	0.96035	no	2240940679	-	2240940679	-	-	-
PIGC	PIGC	PIGC	chr1	172389827	172437969	q1	q2	OK	33.8875	26.8943	-0.333452	-0.466808	0.6258	0.965558	no	2240895070	172411952	-	172411952	-	-
TBC1D15	TBC1D15	TBC1D15	chr12	72233486	72320629	q1	q2	OK	3.69539	2.99758	-0.301925	-0.36138	0.70655	0.970701	no	2240619340	-	1879024317	361595023	-	361595023
ADAM10	ADAM10	ADAM10	chr15	58887402	59042177	q1	q2	OK	24.1641	12.9104	-0.904332	-1.44572	0.14725	0.96035	no	2240560453	-	1946068624	294491829	58938285	235553544
NCK2	NCK2	NCK2	chr2	106361519	106510730	q1	q2	OK	25.478	25.1486	-0.0187729	-0.0277949	0.97845	0.994348	no	2235022677	-	2128512224	106510453	-	106510453
PLEKHA1	PLEKHA1	PLEKHA1	chr10	124134093	124191871	q1	q2	OK	3.18155	0.586327	-2.43995	-1.56569	0.14655	0.96035	no	2234873585	-	1738127147	496746438	124175452	372570986
FOXN2	FOXN2	FOXN2	chr2	48541794	48606434	q1	q2	OK	6.75224	1.20765	-2.48316	-2.60455	0.0282	0.96035	no	2234686575	-	1408447006	826239569	48573847	777665722
CD2AP	CD2AP	CD2AP	chr6	47445524	47594996	q1	q2	OK	16.8803	6.84975	-1.30121	-1.96251	0.0522	0.96035	no	2234407312	-	1758572497	475834815	95089242	380745573
PCED1B	PCED1B	PCED1B	chr12	47469489	47630446	q1	q2	OK	0.909696	2.67287	1.55493	0.282114	0.5747	0.965558	no	2233829969	-	2233829969	-	-	-
ZFYVE16	ZFYVE16	ZFYVE16	chr5	79703831	79775688	q1	q2	OK	13.534	2.21775	-2.60942	-3.25024	0.0005	0.195267	no	2232744437	-	1913688601	319055836	79733156	239322680
ANKRD10	ANKRD10	ANKRD10	chr13	111530886	111567454	q1	q2	OK	10.8758	20.1315	0.888335	1.03317	0.27955	0.96035	no	2230930773	-	2230930773	-	-	-
NRG2	NRG2	NRG2	chr5	139226363	139422884	q1	q2	OK	1.89989	3.5761	0.912471	0.829718	0.4043	0.96035	no	2229905730	-	2229905730	-	-	-
RNF19A	RNF19A	RNF19A	chr8	101269286	101348446	q1	q2	OK	9.8614	4.26809	-1.2082	-1.56195	0.1078	0.96035	no	2228405387	-	1823293075	405112312	202572241	202540071
MPP4	MPP4	MPP4	chr2	202509596	202563417	q1	q2	OK	8.72715	6.01808	-0.536207	-0.621539	0.5343	0.96035	no	2227796861	-	2025287123	202509738	-	202509738
TAF1A	TAF1A	TAF1A	chr1	222731243	222765975	q1	q2	OK	14.231	11.6059	-0.294185	-0.345076	0.7258	0.972688	no	2227416295	-	2004684401	222731894	-	222731894
SH3TC2	SH3TC2	SH3TC2	chr5	148361712	148442737	q1	q2	NOTEST	0.379097	0.468665	0.305987	0	1	1	no	2225900624	-	890511901	-	-	-
GLCE	GLCE	GLCE	chr15	69116302	69564544	q1	q2	OK	6.61262	2.24658	-1.55749	-1.72958	0.09025	0.96035	no	2224796949	-	1807420488	417376461	69560937	347815524
ZNF695	ZNF695	ZNF695	chr1	247108848	247242115	q1	q2	OK	4.29652	0	#NAME?	#NAME?	0.2436	0.96035	no	2224296618	-	1729996408	494300210	247151547	247148663
DGKH	DGKH	DGKH	chr13	42614171	42830716	q1	q2	NOTEST	0.904001	0.395592	-1.19231	0	1	1	no	2222916524	-	1452359395	770557129	-	770557129
SLCO3A1	SLCO3A1	SLCO3A1	chr15	92396937	92715665	q1	q2	OK	3.49833	2.27889	-0.618339	-0.592151	0.55895	0.963975	no	2220945797	-	2128238481	92707316	-	92707316
MYO6	MYO6	MYO6	chr6	76458892	76629254	q1	q2	OK	2.36622	2.52204	0.0920063	0.108535	0.91145	0.988122	no	2220589768	-	1760832085	459757683	-	459757683
KLHL23	KLHL23,PHOSPHO2-KLHL23	KLHL23,PHOSPHO2-KLHL23	chr2	170550963	170608396	q1	q2	OK	7.0555	4.83887	-0.544078	-0.633577	0.52985	0.96035	no	2217726309	-	852880125	1364846184	170592102	1194254082
RNF219	RNF219	RNF219	chr13	78628989	79233314	q1	q2	OK	23.2571	10.1706	-1.19326	-1.76242	0.0758	0.96035	no	2217724934	-	1980155236	237569698	158380482	79189216
GFM1	GFM1	GFM1	chr3	158362316	158410360	q1	q2	OK	10.1903	4.17895	-1.28599	-1.36286	0.1548	0.96035	no	2217499892	-	1742317463	475182429	158363488	316818941
NEAT1	NEAT1	NEAT1	chr11	65190268	65213009	q1	q2	OK	20.6934	41.4684	1.00284	1.65971	0.0897	0.96035	no	2216811244	-	-	2216811244	-	-
SEL1L	SEL1L	SEL1L	chr14	81937890	82000205	q1	q2	OK	18.3786	10.063	-0.868971	-1.48193	0.1377	0.96035	no	2213051157	-	1557528212	655522945	-	655522945
TRIM24	TRIM24	TRIM24	chr7	138145078	138270332	q1	q2	OK	4.20774	3.23195	-0.38064	-0.424958	0.65155	0.967994	no	2211461588	-	1658411497	553050091	414777827	138272264
FBXO11	FBXO11	FBXO11	chr2	48010220	48132932	q1	q2	OK	22.3667	15.3502	-0.543093	-0.528469	0.58835	0.965558	no	2211276050	48132954	1586827820	48132954	-	-
NTN4	NTN4	NTN4	chr12	96043030	96184536	q1	q2	OK	16.4208	10.287	-0.6747	-0.97798	0.3178	0.96035	no	2210498728	-	2210498728	-	-	-
PRKCI	PRKCI	PRKCI	chr3	169940219	170023770	q1	q2	OK	9.99691	7.49846	-0.414889	-0.59231	0.5389	0.96035	no	2210014865	-	1699949157	510065708	-	510065708
IL6ST	IL6ST	IL6ST	chr5	55230924	55290821	q1	q2	OK	58.8736	22.0519	-1.41672	-2.75507	0.00615	0.766526	no	2209997520	110526029	1105256540	1159988417	110475046	938987342
KDM2A	KDM2A	KDM2A	chr11	66886739	67025550	q1	q2	OK	14.0461	16.8295	0.260826	0.42612	0.66195	0.967994	no	2209876467	-	2008805825	201070642	-	201070642
CACNA2D1	CACNA2D1	CACNA2D1	chr7	81575759	82073122	q1	q2	OK	1.38802	0.443213	-1.64695	-1.30154	0.1764	0.96035	no	2208398576	-	1963668394	244730182	-	244730182
GIT2	GIT2	GIT2	chr12	110367606	110434194	q1	q2	OK	18.4965	16.605	-0.155638	-0.207408	0.8275	0.981937	no	2207951921	-	1766443450	441508471	110399100	331109371
TANGO6	TANGO6	TANGO6	chr16	68877508	69119085	q1	q2	OK	4.54305	2.80273	-0.69683	-0.805918	0.4238	0.96035	no	2207870727	-	2207870727	-	-	-
PTPRE	PTPRE	PTPRE	chr10	129705324	129884164	q1	q2	OK	3.0812	2.51706	-0.291755	-0.319986	0.7621	0.974184	no	2206454808	-	1427163438	779291370	-	779291370
PTPRM	PTPRM	PTPRM	chr18	7567313	8406859	q1	q2	OK	12.9947	12.3879	-0.0689878	-0.106893	0.9136	0.988122	no	2205914547	-	2205914547	-	-	-
DCTD	DCTD	DCTD	chr4	183811243	183838630	q1	q2	OK	100.32	89.5918	-0.163173	-0.298541	0.75735	0.974184	no	2205849461	-	1102978592	1102870869	183812587	919058282
RGL1	RGL1	RGL1	chr1	183605181	183897685	q1	q2	OK	4.5191	2.51433	-0.845859	-0.961534	0.3149	0.96035	no	2204757976	-	2020862284	183895692	-	183895692
ARPC5	ARPC5	ARPC5	chr1	183595327	183605076	q1	q2	OK	155.451	128.427	-0.275517	-0.531627	0.5819	0.965558	no	2203166081	-	1101589871	1101576210	183599713	917976497
C1orf101	C1orf101	C1orf101	chr1	244624672	244803662	q1	q2	NOTEST	0	0	0	0	1	1	no	2202146263	-	2202146263	-	-	-
KAZN	KAZN	KAZN	chr1	14925212	15478960	q1	q2	OK	5.96581	2.75358	-1.11541	-1.23009	0.21665	0.96035	no	2201783469	-	2186390355	15393114	-	15393114
CHD1L	CHD1L	CHD1L	chr1	146714290	146767447	q1	q2	OK	6.33512	9.39913	0.569155	0.666165	0.49505	0.96035	no	2201088579	-	2201088579	-	-	-
CKAP5	CKAP5	CKAP5	chr11	46765083	46867859	q1	q2	OK	32.45	18.7071	-0.794631	-1.44118	0.14395	0.96035	no	2200616717	-	1919959215	280657502	187127030	93530472
NHEJ1	NHEJ1	NHEJ1	chr2	219940045	220025587	q1	q2	OK	11.3417	9.50882	-0.254299	-0.307287	0.7512	0.974184	no	2199928095	-	1979987429	219940666	-	219940666
MTMR2	MTMR2	MTMR2	chr11	95566043	95657371	q1	q2	OK	26.7622	18.3737	-0.542554	-0.915555	0.3558	0.96035	no	2198653156	-	1434109225	764543931	95571353	668972578
SPDL1	SPDL1	SPDL1	chr5	169010637	169031781	q1	q2	OK	34.1488	17.4906	-0.965253	-1.46338	0.15225	0.96035	no	2197253116	-	2028224601	169028515	169028515	-
STARD13	STARD13	STARD13	chr13	33677271	34250972	q1	q2	OK	4.6356	2.69085	-0.784694	-0.948074	0.33425	0.96035	no	2197179313	-	2163500017	33679296	-	33679296
KIAA1429	KIAA1429	KIAA1429	chr8	95500004	95565746	q1	q2	OK	19.0418	9.14788	-1.05766	-1.65907	0.0927	0.96035	no	2197152351	-	1719540355	477611996	286588082	191023914
PNISR	PNISR	PNISR	chr6	99847840	99879190	q1	q2	OK	25.1873	17.9171	-0.491358	-0.76098	0.445	0.96035	no	2196925768	-	1797533325	399392443	-	399392443
TTLL4	TTLL4	TTLL4	chr2	219575567	219620138	q1	q2	OK	1.19374	3.38201	1.5024	1.44741	0.1639	0.96035	no	2195962632	-	1756724290	439238342	219618925	219619417
SIPA1L3	SIPA1L3	SIPA1L3	chr19	38397860	38699012	q1	q2	OK	8.39438	5.49838	-0.610416	-0.90577	0.3705	0.96035	no	2195887327	-	2002499961	193387366	38597270	154790096
R3HDM2	R3HDM2	R3HDM2	chr12	57647547	57704246	q1	q2	OK	10.1105	7.04841	-0.520488	-0.704875	0.4857	0.96035	no	2194306346	-	1963680177	230626169	172978235	57647934
ZNF250	ZNF250	ZNF250	chr8	146102335	146126846	q1	q2	OK	1.60075	1.06477	-0.588208	-0.522071	0.6055	0.965558	no	2191424604	-	1899224856	292199748	-	292199748
NEDD4	NEDD4	NEDD4	chr15	56119116	56285944	q1	q2	OK	15.5455	2.92489	-2.41004	-3.26551	0.00215	0.322941	no	2191155810	-	1798225205	392930605	56208244	336722361
ABCE1	ABCE1	ABCE1	chr4	145915726	146050676	q1	q2	OK	25.0899	12.6866	-0.983803	-1.37683	0.16595	0.96035	no	2190568897	-	1460340277	730228620	146030380	584198240
HSPA4L	HSPA4L	HSPA4L	chr4	128703452	128754526	q1	q2	OK	3.56106	0.94476	-1.91429	-1.52748	0.1288	0.96035	no	2188681897	-	901104260	1287577637	-	1287577637
SKIV2L2	SKIV2L2	SKIV2L2	chr5	54603575	54830906	q1	q2	OK	5.23409	3.13785	-0.738159	-0.761285	0.43235	0.96035	no	2186839163	-	1968077664	218761499	109319710	109441789
LMNA	LMNA	LMNA	chr1	156052336	156109880	q1	q2	OK	420.601	580.685	0.465304	0.936993	0.33945	0.96035	no	2185416290	-	1873197953	312218337	-	312218337
SPIN1	SPIN1	SPIN1	chr9	91003296	91093622	q1	q2	OK	21.5127	8.01979	-1.42355	-2.13674	0.03755	0.96035	no	2185353217	-	1638799737	546553480	-	546553480
COA1	COA1	COA1	chr7	43670750	43769140	q1	q2	OK	54.1023	73.4874	0.441808	0.597154	0.5326	0.96035	no	2185087552	43688907	1180742509	87368055	-	43679148
RBPMS	RBPMS	RBPMS	chr8	30239634	30429778	q1	q2	OK	16.1172	28.4534	0.819997	1.02517	0.2952	0.96035	no	2183602443	-	2153173960	30428483	-	30428483
HSPD1	HSPD1	HSPD1	chr2	198351307	198418423	q1	q2	OK	637.744	448.855	-0.506727	-1.01167	0.30745	0.96035	no	2181939347	-	1388503670	793435677	595073923	198361754
PLS3	PLS3	PLS3	chrX	114752496	114885179	q1	q2	OK	37.26	13.2529	-1.49132	-2.26507	0.02895	0.96035	no	2181861807	-	2066980985	114880822	114880822	-
TBCEL	TBCEL	TBCEL	chr11	120894802	120960354	q1	q2	OK	4.30147	2.04589	-1.0721	-1.12293	0.2444	0.96035	no	2176690798	-	1813814323	362876475	-	362876475
PGAP1	PGAP1	PGAP1	chr2	197697727	197791454	q1	q2	NOTEST	0.87809	0.130534	-2.74995	0	1	1	no	2175005205	-	1977301757	197703448	-	197703448
MDN1	MDN1	MDN1	chr6	90142896	90529513	q1	q2	OK	4.3894	2.0962	-1.06625	-1.24457	0.21605	0.96035	no	2170822847	-	1989955880	180866967	180866967	-
TMEM38B	TMEM38B	TMEM38B	chr9	108456805	108538892	q1	q2	OK	18.7875	7.7925	-1.26962	-1.79012	0.0704	0.96035	no	2170139348	-	1301840834	868298514	-	868298514
CNOT1	CNOT1	CNOT1	chr16	58549382	58663790	q1	q2	OK	21.744	13.8025	-0.655693	-1.08657	0.2693	0.96035	no	2168576905	-	1934209107	292990501	292990501	-
SETD2	SETD2	SETD2	chr3	47057897	47205467	q1	q2	OK	11.6758	6.36687	-0.874863	-1.3909	0.16115	0.96035	no	2168255507	-	1979700577	188554930	188554930	-
DDX31	DDX31	DDX31	chr9	135469675	135565470	q1	q2	OK	11.2879	10.8218	-0.0608458	-0.062664	0.94905	0.991759	no	2168026343	-	1761552388	406473955	135534058	270939897
LINC00842	LINC00842	LINC00842	chr10	47096453	47151400	q1	q2	OK	1.69834	2.2526	0.407466	0.238001	0.82175	0.980848	no	2167781154	-	2073585267	94195887	-	-
ZNF385B	ZNF385B	ZNF385B	chr2	180306710	180726232	q1	q2	NOTEST	0	0	0	0	1	1	no	2166963289	-	2166963289	-	-	-
ST3GAL6	ST3GAL6	ST3GAL6	chr3	98433176	98514689	q1	q2	OK	4.13675	1.97113	-1.06948	-0.991009	0.33085	0.96035	no	2166792967	-	1575601886	-	-	-
MRE11A	MRE11A	MRE11A	chr11	94150468	94227040	q1	q2	OK	17.2817	8.93544	-0.951631	-1.46925	0.13445	0.96035	no	2166418585	-	1978112557	188306028	-	188306028
FSD1L	FSD1L	FSD1L	chr9	108210314	108314714	q1	q2	NOTEST	0.600325	0.0274406	-4.45136	0	1	1	no	2165432117	-	2165432117	-	-	-
USP53	USP53	USP53	chr4	120113927	120216673	q1	q2	OK	3.57842	1.72685	-1.05118	-1.20607	0.20415	0.96035	no	2163116543	120160640	1802528926	360587617	120212404	120214573
USP32	USP32	USP32	chr17	58254690	58469586	q1	q2	OK	14.3921	6.6161	-1.12122	-1.75761	0.07755	0.96035	no	2160214416	-	2160214416	-	-	-
TM4SF19	TM4SF19	TM4SF19	chr3	196018089	196065291	q1	q2	OK	15.6726	9.14786	-0.776738	-0.62879	0.5335	0.96035	no	2156605942	196065238	1176347520	196065238	-	-
TMCO1	TMCO1	TMCO1	chr1	165693527	165738159	q1	q2	OK	43.2391	41.3792	-0.06343	-0.117571	0.9087	0.988122	no	2154287892	-	1822878119	331409773	165712521	165697252
DIDO1	DIDO1	DIDO1	chr20	61509089	61569304	q1	q2	OK	38.9299	49.0006	0.331919	0.523567	0.60075	0.965558	no	2154073522	-	1784946954	369126568	123045835	246080733
RNF130	RNF130	RNF130	chr5	179382066	179499118	q1	q2	OK	27.3344	28.9754	0.0841133	0.128703	0.8958	0.988122	no	2153167224	-	2153167224	-	-	-
SCLY	SCLY	SCLY	chr2	238875586	239008054	q1	q2	OK	11.3695	13.9111	0.291066	0.331701	0.7446	0.974184	no	2150888597	-	1672903277	477985320	238977987	239007333
PCBD2	PCBD2	PCBD2	chr5	134240809	134298336	q1	q2	OK	2.31924	2.49881	0.107588	0.0902955	0.92285	0.989725	no	2148442891	-	2014139769	134303122	-	134303122
NRP1	NRP1	NRP1	chr10	33466418	33623833	q1	q2	OK	46.3298	30.9202	-0.583389	-1.07928	0.25085	0.96035	no	2147147310	-	1979810461	167336849	-	167336849
SMARCC1	SMARCC1	SMARCC1	chr3	47627377	47823405	q1	q2	OK	30.4773	26.7657	-0.187352	-0.341527	0.7351	0.97341	no	2146892323	-	1908563226	238329097	47814407	190514690
ST3GAL4	ST3GAL4	ST3GAL4	chr11	126225539	126284536	q1	q2	OK	28.4033	44.0364	0.632637	0.953235	0.33705	0.96035	no	2146365420	-	1893793681	126284305	-	126284305
C15orf41	C15orf41	C15orf41	chr15	36871803	37110707	q1	q2	OK	5.85884	4.21339	-0.475631	-0.447812	0.634	0.965949	no	2145803793	-	2071600366	74203427	-	74203427
MCM9	MCM9	MCM9	chr6	119134611	119256327	q1	q2	OK	4.51495	2.50056	-0.852461	-0.549305	0.59795	0.965558	no	2145538200	-	1788034265	357503935	-	357503935
ZMAT3	ZMAT3	ZMAT3	chr3	178735010	178789656	q1	q2	OK	0.799173	1.46015	0.869534	0.844992	0.392	0.96035	no	2144994557	-	536339122	1608655435	-	1608655435
COPS8	COPS8	COPS8	chr2	237994083	238007489	q1	q2	OK	20.132	11.7213	-0.780352	-1.04289	0.2872	0.96035	no	2142025056	-	713994647	952027897	238006309	714021588
IL15	IL15	IL15	chr4	142557748	142655140	q1	q2	OK	2.87108	3.8533	0.424502	0.377177	0.6988	0.970173	no	2138968884	-	2138968884	-	-	-
CDKL3	CDKL3	CDKL3	chr5	133634114	133706738	q1	q2	OK	0.963899	1.50278	0.640679	0.330881	0.73685	0.97341	no	2138392594	-	2138392594	-	-	-
HNRNPA3	HNRNPA3	HNRNPA3	chr2	178077421	178088685	q1	q2	OK	41.3719	29.0759	-0.508829	-0.950348	0.3309	0.96035	no	2137020002	-	534240868	1602779134	-	1602779134
PPP2CA	PPP2CA	PPP2CA	chr5	133532147	133561950	q1	q2	OK	156.966	121.2	-0.373065	-0.745361	0.4441	0.96035	no	2136554140	-	133540975	1869479703	667692017	1201787686
TMEM116	TMEM116	TMEM116	chr12	112369086	112451023	q1	q2	OK	11.2874	11.0527	-0.0303142	-0.0318027	0.97665	0.994348	no	2136121589	-	2136121589	-	-	-
NCOA6	NCOA6	NCOA6	chr20	33302577	33413433	q1	q2	OK	13.7155	12.9491	-0.0829589	-0.128275	0.8998	0.988122	no	2134566598	33397322	1801221014	333345584	266645195	33303067
GOLGA4	GOLGA4	GOLGA4	chr3	37284681	37408370	q1	q2	OK	27.707	6.04205	-2.19714	-3.59757	0.00085	0.236573	no	2129079186	-	1904844616	224234570	186826681	37407889
MYSM1	MYSM1	MYSM1	chr1	59120410	59165747	q1	q2	OK	5.11136	2.40055	-1.09034	-1.41207	0.1613	0.96035	no	2128988056	-	1360381605	768606451	-	768606451
SDHD	SDHD	SDHD	chr11	111957547	111966525	q1	q2	OK	101.934	78.0501	-0.385165	-0.625733	0.53495	0.96035	no	2127884471	-	223926677	447864400	-	447864400
NCOA3	NCOA3	NCOA3	chr20	46130600	46285621	q1	q2	OK	6.37901	3.06755	-1.05625	-1.41674	0.16285	0.96035	no	2126311035	-	1663492221	462818814	46266450	416552364
PPM1A	PPM1A	PPM1A	chr14	60712469	60765805	q1	q2	OK	10.4238	4.15095	-1.32836	-1.73253	0.07985	0.96035	no	2126237798	-	850280155	1275957643	-	1275957643
CTIF	CTIF	CTIF	chr18	46065426	46389586	q1	q2	OK	2.73121	3.20357	0.230138	0.262959	0.7939	0.97701	no	2126081588	46065452	2033627899	92453689	-	46388237
RBM18	RBM18	RBM18	chr9	125001833	125085742	q1	q2	OK	22.8576	19.4108	-0.235812	-0.3442	0.71715	0.971862	no	2125125723	-	750098365	1375027358	-	1375027358
TBC1D9	TBC1D9	TBC1D9	chr4	141541935	141677471	q1	q2	OK	4.39881	0.542985	-3.01813	-2.58202	0.0265	0.96035	no	2124008451	-	1699344772	424663679	141578342	283085337
FAM193B	FAM193B	FAM193B	chr5	176946789	176981548	q1	q2	OK	6.25153	14.4453	1.20832	1.56258	0.1137	0.96035	no	2123584919	-	1946621314	176963605	176963605	-
PRR4	PRR4	PRR4	chr12	10998447	11328619	q1	q2	OK	0.510035	6.26206	3.61797	0.317724	0.48455	0.96035	no	2123275607	-	44002653	-	-	-
FBXO34	FBXO34	FBXO34	chr14	55738020	55820329	q1	q2	OK	11.99	9.02903	-0.409195	-0.535113	0.59145	0.965558	no	2119396031	-	1896114486	167456677	111637170	55819507
YY1	YY1	YY1	chr14	100705101	100745371	q1	q2	OK	48.4469	42.1883	-0.199561	-0.355447	0.71915	0.971862	no	2115436412	100705493	1208766301	906670111	100742929	705221689
HERC1	HERC1	HERC1	chr15	63900816	64126147	q1	q2	OK	2.99475	1.99096	-0.588972	-0.813893	0.4121	0.96035	no	2113237324	-	2049197395	64039929	64039929	-
KRIT1	KRIT1	KRIT1	chr7	91828282	91875414	q1	q2	OK	8.91532	3.04306	-1.55077	-1.86974	0.0672	0.96035	no	2112603380	-	1837079106	275524274	183694624	91829650
ATP5G3	ATP5G3	ATP5G3	chr2	176040985	176046490	q1	q2	OK	52.4516	64.9116	0.30749	0.544493	0.57885	0.965558	no	2112516504	-	1056261246	1232298406	352089261	880209145
SHQ1	SHQ1	SHQ1	chr3	72798427	72897598	q1	q2	OK	15.6944	12.1755	-0.366273	-0.49665	0.625	0.965558	no	2112332613	-	1893935723	145597447	-	145597447
INTS8	INTS8	INTS8	chr8	95835517	95907482	q1	q2	OK	4.88578	3.6346	-0.426792	-0.335632	0.7183	0.971862	no	2109246467	-	1917460165	191786302	-	191786302
VAPB	VAPB	VAPB	chr20	56964174	57026156	q1	q2	OK	13.1215	11.7365	-0.160929	-0.270367	0.7848	0.97701	no	2108766635	56964432	1823724410	342051877	114025629	171061816
C12orf45	C12orf45	C12orf45	chr12	105380097	105388505	q1	q2	OK	12.5699	9.88745	-0.346304	-0.246792	0.8171	0.980848	no	2108386691	-	-	-	-	-
ANXA6	ANXA6	ANXA6	chr5	150480266	150537443	q1	q2	OK	149.692	187.011	0.321126	0.637063	0.5186	0.96035	no	2107011202	-	1806028728	300982474	150501760	150480714
NAB1	NAB1	NAB1	chr2	191513847	191557492	q1	q2	OK	4.57629	3.18053	-0.524911	-0.610281	0.5415	0.960532	no	2106828807	-	2106828807	-	-	-
PBRM1	PBRM1	PBRM1	chr3	52579367	52719866	q1	q2	OK	12.946	3.95959	-1.70909	-2.49445	0.01795	0.96035	no	2105876682	-	1737487741	368388941	263226839	105162102
PPFIA1	PPFIA1	PPFIA1	chr11	70116805	70230607	q1	q2	OK	9.64724	8.14818	-0.243638	-0.354673	0.71465	0.971862	no	2105054740	-	2034824634	70230106	-	70230106
SERTAD4	SERTAD4	SERTAD4	chr1	210404803	210416440	q1	q2	OK	15.2194	6.99776	-1.12094	-0.925313	0.3397	0.96035	no	2104150883	-	631230037	1472920846	210415286	1262505560
DYM	DYM	DYM	chr18	46570171	46987079	q1	q2	OK	4.92233	1.37434	-1.8406	-1.55658	0.1343	0.96035	no	2104044432	-	2057231490	46812942	46812942	-
EIF2A	EIF2A	EIF2A	chr3	150264573	150303803	q1	q2	OK	21.0715	14.6927	-0.520188	-0.810652	0.4124	0.96035	no	2103996431	-	1803420926	300575505	300575505	-
SEC14L1	SEC14L1	SEC14L1	chr17	75084724	75213181	q1	q2	OK	20.7362	25.4178	0.293686	0.491746	0.61465	0.965558	no	2103955528	-	1953534081	150421447	-	150421447
CEP44	CEP44	CEP44	chr4	175157809	175254531	q1	q2	OK	2.52085	1.47074	-0.777367	-0.456947	0.64895	0.967994	no	2102848588	-	700930464	1401918124	175223228	1226694896
SPTAN1	SPTAN1	SPTAN1	chr9	131102838	131424415	q1	q2	OK	15.3459	16.8752	0.137059	0.14987	0.87935	0.986466	no	2101658361	-	2101658361	-	-	-
SLC37A3	SLC37A3	SLC37A3	chr7	140033551	140098350	q1	q2	OK	11.0245	4.44602	-1.31013	-1.5862	0.11455	0.96035	no	2100583667	-	560250261	560136819	-	560136819
WASF1	WASF1	WASF1	chr6	110421021	110501207	q1	q2	OK	19.6864	15.2594	-0.3675	-0.543	0.57565	0.965558	no	2098712822	-	1767443286	331269536	331269536	-
LIN54	LIN54	LIN54	chr4	83845756	83934094	q1	q2	OK	4.17324	1.39377	-1.58218	-1.63284	0.0993	0.96035	no	2096998822	-	1593930958	335392458	-	335392458
CHD7	CHD7	CHD7	chr8	61591323	61780586	q1	q2	OK	3.50866	0.983255	-1.83528	-2.09765	0.05305	0.96035	no	2096710620	-	1849967568	246743052	184964054	61778998
CRTC3	CRTC3	CRTC3	chr15	91073117	91260371	q1	q2	OK	3.79553	3.61704	-0.0694922	-0.0830783	0.9321	0.989751	no	2095836176	-	2004663625	91172551	91172551	-
HDX	HDX	HDX	chrX	83572881	83757487	q1	q2	NOTEST	0.882921	0.0683236	-3.69183	0	1	1	no	2092013942	-	1841137811	250876131	83723556	167152575
BCL2L1	BCL2L1	BCL2L1	chr20	30252260	30311212	q1	q2	OK	188.355	209.49	0.15343	0.308627	0.7547	0.974184	no	2089297600	-	1847272657	242024943	-	242024943
NLK	NLK	NLK	chr17	26369687	26523404	q1	q2	OK	3.36173	2.29178	-0.552734	-0.532869	0.5868	0.965558	no	2088654181	79108600	1877152377	185132716	52978892	53045224
DOCK5	DOCK5	DOCK5	chr8	25042286	25270619	q1	q2	OK	2.23826	1.83227	-0.288746	-0.327192	0.74325	0.974184	no	2088071559	-	1885927200	202144359	50515468	151628891
SORT1	SORT1	SORT1	chr1	109852187	109940563	q1	q2	OK	7.06487	5.66147	-0.319487	-0.450519	0.6482	0.967994	no	2087982507	109935897	1428773519	659208988	-	549273091
RNF169	RNF169	RNF169	chr11	74459912	74660232	q1	q2	OK	3.99475	2.38306	-0.745288	-0.795422	0.40385	0.96035	no	2086746423	-	1043033149	1043713274	-	1043713274
SUFU	SUFU	SUFU	chr10	104263718	104393214	q1	q2	OK	1.43417	2.768	0.948628	0.882525	0.3677	0.96035	no	2086497156	-	1773323829	313173327	-	313173327
CXXC5	CXXC5	CXXC5	chr5	139028300	139062680	q1	q2	OK	39.1829	41.3912	0.0791015	0.116798	0.9029	0.988122	no	2085724005	-	1946660656	139063349	-	139063349
LHFP	LHFP	LHFP	chr13	39917028	40177356	q1	q2	OK	25.501	22.6483	-0.171154	-0.24674	0.806	0.979734	no	2083699547	-	2003864741	79834806	-	79834806
SPRTN	SPRTN	SPRTN	chr1	231473681	231490773	q1	q2	OK	8.9778	6.07901	-0.562525	-0.71504	0.4723	0.96035	no	2083380915	-	462959402	1620421513	231488711	1388932802
PPP1R9A	PPP1R9A	PPP1R9A	chr7	94536948	94925727	q1	q2	NOTEST	0.375467	0.108341	-1.79311	0	1	1	no	2083138842	-	1893295300	189843542	-	189843542
APAF1	APAF1	APAF1	chr12	99039077	100378432	q1	q2	OK	2.88925	2.59955	-0.15243	-0.163381	0.86735	0.984868	no	2080868475	-	1684356599	396511876	-	396511876
ABLIM3	ABLIM3	ABLIM3	chr5	148521045	148640001	q1	q2	OK	6.08469	9.54039	0.648866	0.880321	0.37535	0.96035	no	2080116542	-	2080116542	-	-	-
COG2	COG2	COG2	chr1	230778201	230829731	q1	q2	OK	12.1866	6.85763	-0.829508	-1.06224	0.2765	0.96035	no	2077215955	-	2077215955	-	-	-
ZBTB43	ZBTB43	ZBTB43	chr9	129567284	129600487	q1	q2	OK	4.29072	4.09723	-0.0665712	-0.0850521	0.9298	0.989751	no	2073454644	-	907073984	1166380660	129595062	1036785598
SNX14	SNX14	SNX14	chr6	86215214	86303874	q1	q2	OK	19.2487	8.09192	-1.2502	-1.74081	0.08365	0.96035	no	2070190065	-	2070190065	-	-	-
NPTN	NPTN	NPTN	chr15	73735498	73925753	q1	q2	OK	57.448	67.0046	0.222004	0.380818	0.7026	0.970427	no	2068974552	-	1921236826	147737726	73884389	73853337
POC1B	POC1B	POC1B	chr12	89813497	89920039	q1	q2	OK	8.31776	1.2404	-2.74539	-1.81676	0.09785	0.96035	no	2066647658	-	1887018622	179629036	-	179629036
LARP1B	LARP1B	LARP1B	chr4	128982420	129132298	q1	q2	OK	2.97429	4.43992	0.577987	0.489554	0.637	0.96671	no	2064830615	-	1806782407	258048208	129019456	129028752
COL5A1	COL5A1	COL5A1	chr9	137533650	137764464	q1	q2	OK	8.3004	9.13481	0.138194	0.219717	0.81925	0.980848	no	2064375794	-	1926639361	137736433	-	137736433
UBLCP1	UBLCP1	UBLCP1	chr5	158690088	158713048	q1	q2	OK	20.627	6.68308	-1.62595	-2.04804	0.04855	0.96035	no	2063184360	-	2063184360	-	-	-
METTL15	METTL15	METTL15	chr11	28129797	28355054	q1	q2	OK	6.91831	1.05419	-2.71429	-2.29514	0.0505	0.96035	no	2062123585	-	2033770230	28353355	-	28353355
SENP6	SENP6	SENP6	chr6	76311224	76428001	q1	q2	OK	5.03037	2.62849	-0.93643	-1.13967	0.2742	0.96035	no	2061912260	-	1832633316	229278944	-	229278944
BCL9	BCL9	BCL9	chr1	147013270	147098020	q1	q2	OK	4.36277	2.59592	-0.748997	-0.893303	0.3702	0.96035	no	2058823042	-	1617546233	441276809	441276809	-
RSBN1	RSBN1	RSBN1	chr1	114304453	114355098	q1	q2	OK	1.51189	0.732487	-1.04548	-0.915836	0.3467	0.96035	no	2057783261	-	800309522	1257473739	343020281	914453458
DYRK1A	DYRK1A	DYRK1A	chr21	38739858	38887679	q1	q2	OK	7.55851	5.3739	-0.492133	-0.655934	0.5065	0.96035	no	2057061292	-	1823884227	194437458	-	194437458
EPB41L5	EPB41L5	EPB41L5	chr2	120770603	120936697	q1	q2	OK	2.87557	0.309905	-3.21395	-2.25247	0.0417	0.96035	no	2054819598	-	1450317575	604502023	120836127	483665896
MFF	MFF	MFF	chr2	228029280	228222552	q1	q2	OK	28.3944	32.3715	0.189115	0.260153	0.7893	0.97701	no	2053903159	-	1825681090	228222069	-	228222069
LMTK2	LMTK2	LMTK2	chr7	97736196	97838944	q1	q2	OK	2.97704	2.23783	-0.411775	-0.518979	0.60015	0.965558	no	2053695251	-	1466754335	586940916	195592561	391348355
ZNF107	ZNF107	ZNF107	chr7	64126460	64171960	q1	q2	OK	3.43557	0.789481	-2.12157	-1.74715	0.0753	0.96035	no	2052938312	-	1411248635	641689677	385009321	256680356
STK4	STK4	STK4	chr20	43595119	43708593	q1	q2	OK	17.9335	8.91202	-1.00883	-1.61504	0.113	0.96035	no	2052624090	-	1484433238	568190852	-	568190852
COL12A1	COL12A1	COL12A1	chr6	75794041	75915623	q1	q2	OK	2.87542	2.97514	0.0491843	0.0627644	0.9523	0.991762	no	2047679291	-	1820258326	303254038	151664137	151589901
CEP112	CEP112	CEP112	chr17	63631657	64188249	q1	q2	OK	2.46839	0.701994	-1.81404	-1.07833	0.21555	0.96035	no	2046554841	-	2046554841	-	-	-
DGKG	DGKG	DGKG	chr3	185864989	186080023	q1	q2	NOTEST	0.647474	0.896561	0.46958	0	1	1	no	2045030550	-	1859167292	-	-	-
ETV3	ETV3	ETV3	chr1	157094458	157108383	q1	q2	OK	3.9815	6.79072	0.770252	0.704142	0.47945	0.96035	no	2042283346	-	785494995	1256788351	471303470	785484881
PHF10	PHF10	PHF10	chr6	170102256	170124106	q1	q2	OK	43.328	32.0003	-0.437214	-0.542465	0.5802	0.965558	no	2041367556	-	2041367556	-	-	-
HIATL1	HIATL1	HIATL1	chr9	97136832	97223202	q1	q2	OK	21.3951	8.89208	-1.26669	-1.80753	0.07725	0.96035	no	2041268830	-	1457943245	583325585	97213781	486111804
SENP2	SENP2	SENP2	chr3	185304030	185348885	q1	q2	OK	5.87227	1.24632	-2.23624	-1.96185	0.08275	0.96035	no	2038574116	-	1482557202	370700148	-	370700148
MSL2	MSL2	MSL2	chr3	135867759	135914688	q1	q2	OK	5.28259	3.12655	-0.756673	-0.861373	0.36795	0.96035	no	2038334073	-	1630727019	407607054	135871222	271735832
ZBED6	ZBED6	ZBED6	chr1	203764750	203823256	q1	q2	OK	9.7488	1.13759	-3.09924	-1.2795	0.291	0.96035	no	2037680833	407531877	-	1833911247	1426379370	-
LIX1L	LIX1L	LIX1L	chr1	144146810	146467744	q1	q2	OK	15.4506	7.38497	-1.065	-0.456197	0.58055	0.965558	no	2036951999	-	872952439	1163999560	-	1163999560
UQCC1	UQCC1	UQCC1	chr20	33890368	33999945	q1	q2	OK	81.0104	95.76	0.241315	0.443383	0.65105	0.967994	no	2036404167	-	1832995214	169454564	-	169454564
RAB11FIP2	RAB11FIP2	RAB11FIP2	chr10	119764426	119806114	q1	q2	OK	5.35654	1.81637	-1.56024	-1.72559	0.0992	0.96035	no	2036262508	-	1437428770	598833738	-	598833738
STARD7	STARD7	STARD7	chr2	96850602	96908362	q1	q2	OK	55.5635	63.8759	0.201134	0.367047	0.7021	0.970427	no	2033997777	-	871758737	1162239040	387424886	774814154
NOTCH2NL	NOTCH2NL	NOTCH2NL	chr1	144146810	146467744	q1	q2	OK	5.87431	12.9047	1.13541	0.524555	0.4893	0.96035	no	2033613798	-	1307180896	726432902	-	726432902
SEC22B	SEC22B	SEC22B	chr1	144146810	146467744	q1	q2	OK	30.2959	27.0247	-0.164841	-0.0794103	0.57085	0.965558	no	2031509358	-	-	-	-	-
COTL1	COTL1	COTL1	chr16	84599203	84651702	q1	q2	OK	993.618	1345.13	0.43698	0.883223	0.36325	0.96035	no	2031097191	84651590	1777245778	253851413	-	169199823
SUMO1	SUMO1	SUMO1	chr2	203070902	203103322	q1	q2	OK	134.395	112.609	-0.255163	-0.460877	0.64675	0.967994	no	2030842189	-	1827770237	203071952	-	203071952
HIVEP3	HIVEP3	HIVEP3	chr1	41972035	42501596	q1	q2	OK	4.09583	7.6713	0.905316	0.78534	0.36035	0.96035	no	2030013797	-	1266492876	41974772	-	41974772
ASTN2	ASTN2	ASTN2	chr9	119187503	120177317	q1	q2	OK	2.98818	1.60202	-0.899378	-0.330725	0.76865	0.974833	no	2029013878	-	2029013878	-	-	-
DENND5B	DENND5B	DENND5B	chr12	31535156	31768285	q1	q2	OK	5.84403	3.05781	-0.934465	-1.3175	0.18445	0.96035	no	2026216532	-	1931508945	94707587	31632729	63074858
SENP7	SENP7	SENP7	chr3	101043032	101232085	q1	q2	OK	1.88241	0.846029	-1.1538	-0.908156	0.3309	0.96035	no	2022445070	-	1921400528	101044542	-	101044542
GAB1	GAB1	GAB1	chr4	144257982	144395718	q1	q2	NOTEST	0.706418	0.428572	-0.720986	0	1	1	no	2020553089	-	1731764710	288788379	-	288788379
CDYL2	CDYL2	CDYL2	chr16	80637675	80838175	q1	q2	OK	4.70515	4.64043	-0.0199827	-0.0200925	0.9862	0.995286	no	2018178912	80838206	1372894212	645284700	-	564446494
PRICKLE1	PRICKLE1	PRICKLE1	chr12	42852139	42983572	q1	q2	OK	2.8237	4.21853	0.579157	0.646954	0.5307	0.96035	no	2017893288	-	1932188127	128564239	42859078	85705161
USP38	USP38	USP38	chr4	144106069	144145027	q1	q2	OK	2.92842	1.12841	-1.37584	-1.43865	0.1444	0.96035	no	2017833393	-	1008897070	1008936323	432367024	576569299
EPB41L4B	EPB41L4B	EPB41L4B	chr9	111934253	112083244	q1	q2	OK	10.4209	4.92421	-1.08151	-1.37967	0.1734	0.96035	no	2016364882	-	1568351314	448013568	112005934	336007634
OGFRL1	OGFRL1	OGFRL1	chr6	71998476	72011973	q1	q2	OK	127.1	68.8456	-0.884525	-1.57193	0.1179	0.96035	no	2016341756	-	432040640	1584301116	360056193	1224244923
PHLDB1	PHLDB1	PHLDB1	chr11	118477212	118528748	q1	q2	OK	22.7253	26.2779	0.209552	0.369176	0.69865	0.970173	no	2014633541	-	1421993913	592639628	-	592639628
CPNE3	CPNE3	CPNE3	chr8	87526655	87573726	q1	q2	OK	11.0031	4.97672	-1.14464	-1.51185	0.1411	0.96035	no	2013869569	-	875485853	1138383716	350232207	788151509
FUCA2	FUCA2	FUCA2	chr6	143815948	143833020	q1	q2	OK	104.396	105.903	0.0206769	0.0398755	0.96925	0.994147	no	2013512080	-	1438243737	575268343	287635566	287632777
SLK	SLK	SLK	chr10	105726942	105788991	q1	q2	OK	14.7889	3.7346	-1.98549	-2.90316	0.00685	0.8004	no	2009638728	-	1163341990	846296738	-	846296738
DCUN1D1	DCUN1D1	DCUN1D1	chr3	182655945	182703741	q1	q2	OK	6.02844	1.25757	-2.26115	-2.59547	0.01885	0.96035	no	2009434419	-	1461450694	547983725	-	547983725
FAM122B	FAM122B	FAM122B	chrX	133903595	133988641	q1	q2	OK	15.9792	12.7812	-0.322175	-0.444711	0.6531	0.967994	no	2008706090	401791862	669581108	1339124982	-	937333120
PML	PML	PML	chr15	74287013	74340155	q1	q2	OK	27.4406	39.7574	0.53491	0.869425	0.3713	0.96035	no	2006630352	-	1337619788	594675074	148656406	446018668
BROX	BROX	BROX	chr1	222885894	222908538	q1	q2	OK	21.4324	36.0075	0.748508	0.720133	0.4037	0.96035	no	2006083566	-	1560271131	445812435	-	445812435
MIPOL1	MIPOL1	MIPOL1	chr14	37667117	38020464	q1	q2	NOTEST	1.01618	0.4495	-1.17677	0	1	1	no	2005524354	-	1929488107	76036247	-	76036247
SCARB1	SCARB1	SCARB1	chr12	125262173	125348519	q1	q2	OK	32.1112	41.373	0.365615	0.608121	0.54435	0.960627	no	2005032047	-	1754476943	250555104	125284772	125270332
KIAA0586	KIAA0586	KIAA0586	chr14	58862643	59015549	q1	q2	OK	5.05173	1.85975	-1.44167	-0.935508	0.4279	0.96035	no	2004891046	-	1592207232	412683814	353669055	59014759
LINC00862	LINC00862	LINC00862	chr1	200311671	200342920	q1	q2	NOTEST	0.133603	0	#NAME?	0	1	1	no	2003298067	-	2003298067	-	-	-
NDFIP2	NDFIP2	NDFIP2	chr13	80051498	80130212	q1	q2	OK	13.0934	6.69079	-0.968587	-1.38324	0.15075	0.96035	no	2002629861	-	1361601838	641028023	-	641028023
PARP8	PARP8	PARP8	chr5	49961732	50142356	q1	q2	OK	2.18499	1.04392	-1.06561	-1.06808	0.2715	0.96035	no	2002206231	-	1801779762	200426469	100147375	100279094
MAP2K1	MAP2K1	MAP2K1	chr15	66679210	66790146	q1	q2	OK	33.5994	36.5572	0.121718	0.190291	0.84605	0.982679	no	2002034054	-	1801683458	200350596	-	200350596
TBC1D23	TBC1D23	TBC1D23	chr3	99979660	100044096	q1	q2	OK	7.11297	4.19406	-0.762105	-0.873537	0.37525	0.96035	no	2000370174	-	1600238636	500133968	200005056	300128912
ODF2L	ODF2L	ODF2L	chr1	86812506	86862025	q1	q2	OK	6.94578	2.76906	-1.32674	-1.55492	0.13145	0.96035	no	1997235749	-	1736765862	260469887	86836827	173633060
PLS1	PLS1	PLS1	chr3	142315228	142432505	q1	q2	OK	12.7251	2.12119	-2.58473	-2.89326	0.00755	0.838393	no	1993561703	-	1566295789	427265914	142403207	284862707
KIAA1324L	KIAA1324L	KIAA1324L	chr7	86506221	86689014	q1	q2	OK	3.50466	0.836521	-2.0668	-2.02579	0.04835	0.96035	no	1991660291	-	1991660291	-	-	-
DLG5	DLG5	DLG5	chr10	79550548	79686348	q1	q2	OK	10.1468	9.95937	-0.0268934	-0.0427138	0.96535	0.993741	no	1990811964	-	1990811964	-	-	-
AHCYL1	AHCYL1	AHCYL1	chr1	110527386	110566364	q1	q2	OK	26.6843	19.1987	-0.474985	-0.77451	0.4292	0.96035	no	1989969564	-	1216011791	773957773	-	773957773
CWC22	CWC22	CWC22	chr2	180809603	180871780	q1	q2	OK	25.4866	13.2543	-0.943282	-1.42766	0.1562	0.96035	no	1989172017	-	1808356446	180815571	180815571	-
NPLOC4	NPLOC4	NPLOC4	chr17	79523910	79604179	q1	q2	OK	39.651	49.4358	0.318198	0.581169	0.55805	0.963471	no	1988931564	-	1511765724	477165840	-	477165840
EP400NL	EP400NL	EP400NL	chr12	132568827	132610885	q1	q2	NOTEST	0.0603408	0.479727	2.99101	0	1	1	no	1988788088	-	1723573108	265214980	-	265214980
ALDH9A1	ALDH9A1	ALDH9A1	chr1	165631448	165667900	q1	q2	OK	62.059	67.0385	0.111349	0.201975	0.83645	0.982438	no	1987750861	-	1159548409	662537929	331274825	331263104
WBP1L	WBP1L	WBP1L	chr10	104503726	104576021	q1	q2	OK	8.36365	7.32737	-0.190838	-0.252023	0.79955	0.97938	no	1986267676	-	1777120841	209146835	-	209146835
UPK3B	UPK3B	UPK3B	chr7	76139739	76157199	q1	q2	NOTEST	0.51981	0	#NAME?	0	1	1	no	1982468056	-	1982468056	-	-	-
NT5E	NT5E	NT5E	chr6	86159301	86205509	q1	q2	OK	204.516	123.146	-0.731851	-1.48703	0.1275	0.96035	no	1982346251	-	1292711042	689635209	172405524	517229685
RAB6A	RAB6A	RAB6A	chr11	73386682	73472201	q1	q2	OK	45.6552	27.8525	-0.712973	-1.18546	0.22395	0.96035	no	1982273272	-	1541947016	440326256	-	440326256
GNAI3	GNAI3	GNAI3	chr1	110091185	110138454	q1	q2	OK	19.3262	11.926	-0.69644	-1.09681	0.28295	0.96035	no	1982211304	-	1101134138	881077166	220264251	660812915
XRCC2	XRCC2	XRCC2	chr7	152343586	152373250	q1	q2	OK	5.23539	1.59143	-1.71797	-1.42669	0.18315	0.96035	no	1980653575	-	1371276335	304690543	152346194	152344349
TGFA	TGFA	TGFA	chr2	70674411	70781147	q1	q2	OK	18.9596	17.3938	-0.124362	-0.198846	0.842	0.982438	no	1980316744	-	1697613863	282702881	-	282702881
JPX	JPX	JPX	chrX	73164158	73513409	q1	q2	NOTEST	0.0546639	0	#NAME?	0	1	1	no	1976515081	-	1903290771	73224310	-	-
GTF3C3	GTF3C3	GTF3C3	chr2	197627755	197664492	q1	q2	OK	10.7086	9.99225	-0.0998839	-0.1218	0.90095	0.988122	no	1976413736	-	1581146620	395267116	395267116	-
KDM6A	KDM6A	KDM6A	chrX	44732420	44971857	q1	q2	OK	2.94691	2.80857	-0.0693658	-0.0769828	0.9374	0.990545	no	1973989847	-	1884047146	89942701	-	89942701
TMA16	TMA16	TMA16	chr4	164415672	164441691	q1	q2	OK	13.9664	10.0875	-0.469384	-0.557354	0.5706	0.965558	no	1973182982	-	1808741883	164441099	-	164441099
PLEKHA3	PLEKHA3	PLEKHA3	chr2	179059207	179672150	q1	q2	OK	6.80774	3.96127	-0.781213	-0.451842	0.66875	0.967994	no	1973093228	-	358713767	1614379461	-	1614379461
GALNT11	GALNT11	GALNT11	chr7	151722758	151819432	q1	q2	OK	10.838	4.58047	-1.24253	-1.44994	0.13305	0.96035	no	1973037717	-	1821218552	151819165	-	151819165
SLC44A5	SLC44A5	SLC44A5	chr1	75667815	76076799	q1	q2	NOTEST	0.0339276	0.0899878	1.40727	0	1	1	no	1972460844	-	1896792201	75668643	-	75668643
MRPL47	MRPL47	MRPL47	chr3	179306254	179322434	q1	q2	OK	134.654	101.715	-0.404727	-0.696254	0.4613	0.96035	no	1972424742	-	1434504910	537919832	179306675	358613157
AMMECR1	AMMECR1	AMMECR1	chrX	109437413	109699562	q1	q2	OK	1.9672	1.56671	-0.328403	-0.326551	0.7409	0.974033	no	1971302348	-	1752426137	218876211	-	218876211
UBE2N	UBE2N	UBE2N	chr12	93802087	93836026	q1	q2	OK	86.777	72.3422	-0.262475	-0.487795	0.6277	0.965772	no	1970180374	-	1688771081	281409293	-	281409293
MFN1	MFN1	MFN1	chr3	179065479	179111008	q1	q2	OK	7.15182	1.93497	-1.886	-1.88418	0.08385	0.96035	no	1970011026	-	1790900650	179110376	-	179110376
MAX	MAX	MAX	chr14	65381078	65569413	q1	q2	OK	68.5896	74.2145	0.11371	0.122647	0.8621	0.984337	no	1966209182	-	1572944309	393264873	-	393264873
PDE11A	PDE11A	PDE11A	chr2	178487976	178973066	q1	q2	NOTEST	0.737145	0	#NAME?	0	1	1	no	1966199032	-	1787708496	178490536	-	178490536
SSH1	SSH1	SSH1	chr12	109176465	109251359	q1	q2	OK	11.3429	12.3398	0.12153	0.184824	0.84305	0.982679	no	1965643247	-	1201326255	764316992	436781513	327535479
FNTB	FNTB	FNTB	chr14	65381078	65569413	q1	q2	OK	8.71875	0.585212	-3.89709	-0.887263	0.2402	0.96035	no	1962928870	-	1962928870	-	-	-
WDR11	WDR11	WDR11	chr10	122216465	122806858	q1	q2	OK	2.8182	1.72238	-0.71037	-0.650102	0.4871	0.96035	no	1962195874	-	1594233169	367962705	122625219	245337486
CSDE1	CSDE1	CSDE1	chr1	115259533	115300671	q1	q2	OK	110.065	61.259	-0.845363	-1.61825	0.11335	0.96035	no	1959627588	-	1268005100	691622488	461102049	230520439
ACTN4	ACTN4	ACTN4	chr19	39138266	39235114	q1	q2	OK	164.47	175.191	0.0910971	0.185898	0.8495	0.983651	no	1959181971	-	1684666047	274515924	156854211	117661713
WDR66	WDR66	WDR66	chr12	122356462	122441832	q1	q2	OK	0.790769	1.44529	0.870035	0.634057	0.479	0.96035	no	1958182691	-	1958182691	-	-	-
AVL9	AVL9	AVL9	chr7	32535037	32758780	q1	q2	OK	9.17325	5.62561	-0.705422	-1.0148	0.3076	0.96035	no	1958131547	-	1958131547	-	-	-
ACSS3	ACSS3	ACSS3	chr12	81471808	81649582	q1	q2	OK	3.89497	1.02595	-1.92465	-1.56767	0.10905	0.96035	no	1957960213	-	1794659780	163300433	-	163300433
SLC39A9	SLC39A9	SLC39A9	chr14	69865095	69929107	q1	q2	OK	14.0946	10.4697	-0.428921	-0.648723	0.50205	0.96035	no	1957484903	-	-	-	-	-
WWP2	WWP2	WWP2	chr16	69796186	69975644	q1	q2	OK	8.60125	11.5983	0.431298	0.603305	0.52725	0.96035	no	1956877348	-	1956877348	-	-	-
MORF4L2	MORF4L2	MORF4L2	chrX	102930425	102947484	q1	q2	OK	237.125	236.33	-0.00484263	-0.00951381	0.99215	0.996402	no	1955766713	205873956	1338167898	617598815	308794051	102930808
PRPF3	PRPF3	PRPF3	chr1	150293927	150325704	q1	q2	OK	18.8423	16.535	-0.188456	-0.264794	0.78675	0.97701	no	1954061773	-	1503108491	450953282	300627775	150325507
TICAM2	TICAM2	TICAM2	chr5	114914192	114961876	q1	q2	OK	1.26874	3.19628	1.333	0.440189	0.5739	0.965558	no	1953868293	-	1494207854	459660439	-	459660439
ZBTB18	ZBTB18	ZBTB18	chr1	244212240	244220780	q1	q2	OK	15.274	10.7722	-0.503768	-0.718288	0.47055	0.96035	no	1953741264	-	976861505	976879759	-	976879759
SUSD1	SUSD1	SUSD1	chr9	114758831	115112545	q1	q2	OK	11.8657	7.93478	-0.58054	-0.464762	0.63405	0.965949	no	1952636171	-	1952636171	-	-	-
CPSF6	CPSF6	CPSF6	chr12	69633316	69668138	q1	q2	OK	9.83507	10.773	0.131416	0.206795	0.8338	0.982321	no	1950185937	-	1671536421	278649516	69652591	208996925
KIF21A	KIF21A	KIF21A	chr12	39687029	39837192	q1	q2	OK	7.21907	3.81271	-0.920997	-1.25572	0.2059	0.96035	no	1949249922	-	1869816288	79433634	39745678	39687956
SEC63	SEC63	SEC63	chr6	108188959	108279482	q1	q2	OK	14.2264	9.74004	-0.546571	-0.876366	0.3777	0.96035	no	1948243456	-	1515392322	432851134	108279169	324571965
GIN1	GIN1	GIN1	chr5	102421703	102455842	q1	q2	OK	3.88556	0.864247	-2.16861	-1.78936	0.07625	0.96035	no	1946218908	-	1331669368	614549540	102433179	512116361
ATIC	ATIC	ATIC	chr2	216176678	216214496	q1	q2	OK	16.9387	19.1057	0.17368	0.233803	0.80885	0.980292	no	1945755412	-	1729557282	216198130	216198130	-
INPP5F	INPP5F	INPP5F	chr10	121485558	121588662	q1	q2	OK	11.9333	13.4622	0.173922	0.165557	0.86235	0.984337	no	1944701510	-	1579939969	364761541	121586337	243175204
PTGR1	PTGR1	PTGR1	chr9	114287438	114362135	q1	q2	OK	62.2191	59.1071	-0.0740249	-0.115091	0.90155	0.988122	no	1943871950	-	1943871950	114332476	114332476	-
HNMT	HNMT	HNMT	chr2	138721807	138773934	q1	q2	OK	5.95486	8.5843	0.527633	0.345168	0.686	0.968972	no	1942511633	-	1526193618	416318015	-	416318015
ENOX1	ENOX1	ENOX1	chr13	43787665	44361116	q1	q2	OK	6.92101	3.05333	-1.1806	-1.23409	0.2048	0.96035	no	1940807584	-	1940807584	-	-	-
SNTB2	SNTB2	SNTB2	chr16	69221049	69342955	q1	q2	OK	3.95275	2.78808	-0.503582	-0.683851	0.49105	0.96035	no	1940565153	-	900470834	1040094319	-	1040094319
PPARGC1B	PPARGC1B	PPARGC1B	chr5	149109814	149234585	q1	q2	NOTEST	0.528106	0.928038	0.813355	0	1	1	no	1939133074	-	1789903846	149229228	-	149229228
TLE1	TLE1	TLE1	chr9	84198597	84304450	q1	q2	OK	24.1335	32.0986	0.411473	0.69836	0.47465	0.96035	no	1937773871	-	1769246246	168527625	168527625	-
ELP4	ELP4	ELP4	chr11	31531275	31806073	q1	q2	OK	7.45991	7.66409	0.0389569	0.0447293	0.9632	0.993741	no	1932905766	-	1869295083	63610683	-	63610683
UTP20	UTP20	UTP20	chr12	101673904	101780397	q1	q2	OK	4.22748	4.44236	0.0715284	0.101121	0.91985	0.989725	no	1932648040	101673993	1729233699	203414341	101740348	-
HSPA9	HSPA9	HSPA9	chr5	137890570	137911318	q1	q2	OK	290.984	239.455	-0.281186	-0.581002	0.5536	0.961884	no	1930569015	-	827393281	965266241	413701752	551564489
ATP6V1A	ATP6V1A	ATP6V1A	chr3	113465865	113530905	q1	q2	OK	7.86658	5.24226	-0.585546	-0.750431	0.44605	0.96035	no	1929409081	-	1702348857	227060224	-	227060224
RABL3	RABL3	RABL3	chr3	120405527	120461384	q1	q2	OK	7.9379	2.68882	-1.56179	-1.77296	0.0906	0.96035	no	1926790824	-	843126319	1083664505	-	1083664505
IKZF2	IKZF2	IKZF2	chr2	213864410	214016333	q1	q2	NOTEST	0.108197	0.0441659	-1.29265	0	1	1	no	1925470068	-	1711604550	213865518	-	213865518
MKL1	MKL1	MKL1	chr22	40766565	41032723	q1	q2	OK	6.95548	12.1597	0.805889	1.04163	0.3033	0.96035	no	1924317522	-	1924317522	-	-	-
SCD5	SCD5	SCD5	chr4	83550689	83720010	q1	q2	OK	6.41639	3.21606	-0.996466	-1.03475	0.31085	0.96035	no	1923908603	-	1756804319	167104284	83552660	83551624
ST7L	ST7L	ST7L	chr1	113066140	113162040	q1	q2	OK	1.78897	3.65594	1.03111	0.900088	0.362	0.96035	no	1923295799	-	1923295799	-	-	-
PTPRJ	PTPRJ	PTPRJ	chr11	48002109	48192394	q1	q2	OK	6.15246	6.93232	0.172175	0.220523	0.8209	0.980848	no	1923205004	-	1778691443	144513561	96324343	48189218
C4orf32	C4orf32	C4orf32	chr4	113066552	113110237	q1	q2	OK	5.31598	2.88616	-0.881186	-0.839629	0.4029	0.96035	no	1922631432	-	1017754964	904876468	-	904876468
SAMD5	SAMD5	SAMD5	chr6	147829827	147891157	q1	q2	OK	2.19041	1.50352	-0.542861	-0.572656	0.57555	0.965558	no	1922262111	-	1478599536	443662575	-	443662575
TIMP2	TIMP2	TIMP2	chr17	76849058	76921472	q1	q2	OK	137.969	156.007	0.177267	0.363192	0.70325	0.970427	no	1921902783	-	1383945171	537957612	-	537957612
RBM28	RBM28	RBM28	chr7	127950435	127983962	q1	q2	OK	21.3786	14.5962	-0.550575	-0.789933	0.4176	0.96035	no	1919363695	-	1023739654	895624041	-	895624041
PPP6C	PPP6C	PPP6C	chr9	127908851	127952218	q1	q2	OK	24.003	15.3713	-0.642974	-1.03619	0.3141	0.96035	no	1918888569	127952118	895559000	1023329569	127912066	767465385
METAP2	METAP2	METAP2	chr12	95867821	95909613	q1	q2	OK	39.9873	24.3484	-0.715717	-1.21623	0.2222	0.96035	no	1917766720	-	1342367897	575398823	287674150	287724673
PTPN1	PTPN1	PTPN1	chr20	49126857	49201300	q1	q2	OK	41.4007	47.7614	0.206193	0.369478	0.7032	0.970427	no	1917618770	-	1425654613	491964157	196765725	295198432
SOGA3	SOGA3	SOGA3	chr6	127759550	127840500	q1	q2	OK	1.91932	0.871402	-1.13918	-1.22497	0.21445	0.96035	no	1916931679	127768001	1278077483	638854196	127794490	383291705
TTC7B	TTC7B	TTC7B	chr14	91006931	91282761	q1	q2	OK	9.74227	12.6039	0.371543	0.516242	0.57525	0.965558	no	1914273369	-	1823266041	91007328	-	91007328
BCCIP	BCCIP	BCCIP	chr10	127512103	127569884	q1	q2	OK	104.836	65.4898	-0.678791	-0.950232	0.3261	0.96035	no	1912880630	-	1275230361	637650269	127522358	510127911
KHDRBS3	KHDRBS3	KHDRBS3	chr8	136469707	136659852	q1	q2	OK	5.71848	5.6111	-0.027349	-0.0274956	0.97755	0.994348	no	1912138007	-	1912138007	-	-	-
UBXN4	UBXN4	UBXN4	chr2	136499188	136542633	q1	q2	OK	19.6175	10.3244	-0.926089	-1.37966	0.17485	0.96035	no	1911303732	-	1365136751	546166981	-	546166981
STAU1	STAU1	STAU1	chr20	47729875	47804904	q1	q2	OK	86.4469	76.5413	-0.175576	-0.34036	0.72595	0.972688	no	1910563821	47804738	1576332571	334231250	95504228	190922284
MYH9	MYH9	MYH9	chr22	36677322	36784112	q1	q2	OK	170.299	187.639	0.139895	0.290113	0.76845	0.974684	no	1910222740	-	1653350185	256872555	110160672	146711883
DDX21	DDX21	DDX21	chr10	70715878	70744825	q1	q2	OK	73.4415	38.1258	-0.945828	-1.787	0.0717	0.96035	no	1909863768	-	707306279	1273286221	353615362	919670859
ANXA3	ANXA3	ANXA3	chr4	79472741	79531605	q1	q2	OK	16.5811	7.37458	-1.1689	-1.26635	0.2265	0.96035	no	1908114257	-	1828582940	79531317	-	79531317
PRDX6	PRDX6	PRDX6	chr1	173446485	173457946	q1	q2	OK	80.6839	92.5853	0.198502	0.348432	0.7255	0.972688	no	1907989701	-	1040702894	867286807	173456903	693829904
CNN3	CNN3	CNN3	chr1	95362504	95392779	q1	q2	OK	118.456	99.2434	-0.255311	-0.476287	0.6299	0.965772	no	1907522318	-	1430666450	476855868	381492895	95362973
GRB2	GRB2	GRB2	chr17	73314156	73401790	q1	q2	OK	74.9477	100.604	0.424727	0.834061	0.3926	0.96035	no	1907228171	-	1540651833	366576338	-	366576338
IBTK	IBTK	IBTK	chr6	82879703	82957471	q1	q2	OK	13.318	5.14964	-1.37083	-2.00401	0.039	0.96035	no	1907036956	-	1575401889	331635067	248754489	82880578
TMEM39A	TMEM39A	TMEM39A	chr3	119147806	119182529	q1	q2	OK	10.3538	11.296	0.125654	0.186417	0.847	0.983003	no	1906653860	-	1668353568	238300292	119150877	119149415
SLC30A1	SLC30A1	SLC30A1	chr1	211748380	211752099	q1	q2	OK	12.9015	13.3354	0.0477248	0.0591206	0.9506	0.991762	no	1905721859	-	-	1905721859	211749215	1693972644
PREP	PREP	PREP	chr6	105725441	105850999	q1	q2	OK	22.1885	16.5902	-0.419484	-0.629945	0.50955	0.96035	no	1904083359	-	1904083359	-	-	-
UCHL3	UCHL3	UCHL3	chr13	76123615	76434006	q1	q2	OK	49.7212	35.6351	-0.48056	-0.462103	0.63765	0.96671	no	1903756347	-	1827615394	76140953	76140953	-
LEMD3	LEMD3	LEMD3	chr12	65563350	65642141	q1	q2	OK	10.1601	2.81512	-1.85165	-2.29253	0.0306	0.96035	no	1902390846	-	1705543244	196847602	65564556	131283046
RYR2	RYR2	RYR2	chr1	237205701	237997288	q1	q2	NOTEST	0.113553	0.0251215	-2.17637	0	1	1	no	1901836904	-	1901836904	-	-	-
THRB	THRB	THRB	chr3	24158644	24541502	q1	q2	OK	1.45289	1.75841	0.275346	0.290125	0.76415	0.974234	no	1901386664	-	1853063355	48323309	-	48323309
PON2	PON2	PON2	chr7	95034173	95064384	q1	q2	OK	2.78244	3.16053	0.183816	0.125324	0.9045	0.988122	no	1900927666	-	1900927666	-	-	-
ZRANB1	ZRANB1	ZRANB1	chr10	126630691	126676005	q1	q2	OK	5.72774	7.01551	0.292582	0.392425	0.67825	0.967994	no	1899913350	-	1266539842	633373508	-	633373508
ATP6V1D	ATP6V1D	ATP6V1D	chr14	67804580	67826720	q1	q2	OK	70.4171	31.6845	-1.15215	-1.83602	0.06935	0.96035	no	1898043273	-	203446837	-	-	-
MCTP2	MCTP2	MCTP2	chr15	94841429	95027181	q1	q2	NOTEST	0.986247	0.197031	-2.32353	0	1	1	no	1897993955	-	1329158974	-	-	-
GLRB	GLRB	GLRB	chr4	157997276	158093242	q1	q2	OK	3.77345	1.86691	-1.01523	-0.909627	0.3333	0.96035	no	1896635144	-	1264265466	632369678	-	632369678
VKORC1L1	VKORC1L1	VKORC1L1	chr7	65338256	65424550	q1	q2	OK	13.0598	12.153	-0.103823	-0.165593	0.8577	0.984116	no	1896429995	-	1176792930	719637065	65419202	654217863
TRMT11	TRMT11	TRMT11	chr6	126307575	126360420	q1	q2	OK	8.4147	1.32656	-2.66522	-1.7135	0.15035	0.96035	no	1894972479	-	1894972479	-	-	-
TSGA10	TSGA10	TSGA10	chr2	99613723	99771187	q1	q2	NOTEST	1.03181	0.0595557	-4.11479	0	1	1	no	1894710803	-	1894710803	-	-	-
RALY	RALY	RALY	chr20	32580293	32670991	q1	q2	OK	58.1906	77.7673	0.418378	0.815579	0.403	0.96035	no	1892630744	32581841	1598679924	130581133	65331288	32668004
UBE4A	UBE4A	UBE4A	chr11	118230295	118289530	q1	q2	OK	8.87886	4.40109	-1.01252	-0.60689	0.52795	0.96035	no	1892088558	-	945959406	946129152	118252221	827876931
SH3PXD2B	SH3PXD2B	SH3PXD2B	chr5	171752186	171881527	q1	q2	OK	5.04157	1.32007	-1.93326	-1.77217	0.0809	0.96035	no	1889918271	-	1374627559	515290712	-	515290712
TNFRSF21	TNFRSF21	TNFRSF21	chr6	47199262	47277683	q1	q2	OK	102.621	85.1779	-0.268775	-0.532872	0.59195	0.965558	no	1889489600	47277562	1558959235	330530365	47254030	235998773
LYSMD3	LYSMD3	LYSMD3	chr5	89811444	89825401	q1	q2	OK	31.9377	10.0929	-1.66192	-2.57858	0.01295	0.96035	no	1886141087	-	718558987	1167582100	269450951	898131149
RAD21	RAD21	RAD21	chr8	117858172	117889107	q1	q2	OK	120.977	51.2399	-1.23939	-2.38389	0.01595	0.96035	no	1885940000	-	1060904666	825035334	353599243	471436091
B4GALT5	B4GALT5	B4GALT5	chr20	48249482	48330421	q1	q2	OK	57.462	47.1222	-0.286202	-0.548357	0.57755	0.965558	no	1883100027	-	1304070754	627289459	96523737	530765722
ITCH	ITCH	ITCH	chr20	32951040	33099198	q1	q2	OK	8.98717	4.28897	-1.06724	-1.4773	0.1419	0.96035	no	1882913380	-	1651300950	231612430	33028080	198584350
RBM34	RBM34	RBM34	chr1	235294497	235324571	q1	q2	OK	101.546	75.5859	-0.425944	-0.63353	0.51875	0.96035	no	1882491551	-	1647173279	235318272	235318272	-
STRIP1	STRIP1	STRIP1	chr1	110574198	110597263	q1	q2	OK	4.9707	6.45678	0.377365	0.428678	0.6605	0.967994	no	1880194269	-	1769597510	110596759	-	110596759
FOXJ3	FOXJ3	FOXJ3	chr1	42642209	42801548	q1	q2	OK	14.419	14.9225	0.0495162	0.0780177	0.9362	0.990338	no	1879592430	-	1666271846	213320584	42744120	170576464
C5orf24	C5orf24	C5orf24	chr5	134181369	134195425	q1	q2	OK	10.0423	10.1294	0.0124627	0.0176949	0.98565	0.995286	no	1878696779	-	268375907	1610320872	-	1610320872
AMOTL2	AMOTL2	AMOTL2	chr3	134074186	134094259	q1	q2	OK	90.7442	84.269	-0.106804	-0.214804	0.82365	0.980938	no	1877129316	-	1072671503	804457813	268156478	536301335
NCAPD3	NCAPD3	NCAPD3	chr11	134022336	134094426	q1	q2	OK	36.9904	25.4814	-0.53771	-0.981053	0.32995	0.96035	no	1876657709	-	1608603551	268054158	134031754	134022404
NT5DC3	NT5DC3	NT5DC3	chr12	104166080	104234975	q1	q2	OK	1.99715	1.01941	-0.970208	-0.929871	0.36215	0.96035	no	1875539879	-	1458868369	416671510	-	416671510
IPO5	IPO5	IPO5	chr13	98605928	98676550	q1	q2	OK	40.7011	28.3026	-0.524132	-0.98272	0.32445	0.96035	no	1874531598	-	789228983	986628556	690603181	296025375
APPBP2	APPBP2	APPBP2	chr17	58520509	58603601	q1	q2	OK	7.40185	4.09147	-0.855266	-1.17384	0.23775	0.96035	no	1873962074	-	1464291027	409671047	58531818	351139229
CD58	CD58	CD58	chr1	117057155	117113715	q1	q2	OK	19.0413	20.7201	0.121899	0.144987	0.88095	0.987201	no	1873344500	-	1639204381	234140119	117078643	117061476
ABL1	ABL1	ABL1	chr9	133589267	133763062	q1	q2	OK	13.2778	13.5697	0.0313711	0.0498498	0.957	0.992634	no	1872365698	-	1471078029	401287669	-	401287669
SCMH1	SCMH1	SCMH1	chr1	41480261	41707815	q1	q2	OK	5.9099	3.58994	-0.719176	-0.736627	0.4623	0.96035	no	1872208793	41651848	1789063747	83145046	-	41493198
UBE2B	UBE2B	UBE2B	chr5	133706866	133727799	q1	q2	OK	8.26914	4.54092	-0.864751	-0.935409	0.3581	0.96035	no	1872115109	-	1203480633	668634476	-	668634476
MTF2	MTF2	MTF2	chr1	93544791	93604638	q1	q2	OK	5.00394	1.15271	-2.11804	-1.74681	0.10415	0.96035	no	1871618161	-	1497202653	374415508	-	374415508
PKD2	PKD2	PKD2	chr4	88928798	88998931	q1	q2	OK	1.85477	1.22005	-0.604303	-0.565154	0.584	0.965558	no	1868239575	-	1779242594	88996981	-	88996981
PHF3	PHF3	PHF3	chr6	64345706	64425418	q1	q2	OK	15.2983	5.02372	-1.60655	-2.43653	0.01465	0.96035	no	1867048993	64345988	1545022544	322026449	128831441	128849020
DYSF	DYSF	DYSF	chr2	71680752	71913893	q1	q2	OK	6.53241	7.5769	0.213992	0.314949	0.75055	0.974184	no	1866942555	-	1866942555	-	-	-
VRK2	VRK2	VRK2	chr2	58134785	58468515	q1	q2	OK	4.90075	4.18769	-0.226849	-0.123984	0.897	0.988122	no	1866731068	-	1808344504	58386564	58386564	-
SARS	SARS	SARS	chr1	109756514	109780804	q1	q2	OK	58.3471	78.6864	0.431453	0.742304	0.4376	0.96035	no	1865980790	-	1646427853	219552937	219552937	-
GLG1	GLG1	GLG1	chr16	74481325	74641042	q1	q2	OK	13.0186	15.2683	0.229963	0.409443	0.6758	0.967994	no	1864484391	-	1864484391	-	-	-
ZMYM4	ZMYM4	ZMYM4	chr1	35734567	35887545	q1	q2	OK	5.83639	2.64701	-1.14071	-1.47787	0.14165	0.96035	no	1862583720	-	1575582528	287001192	107568503	179432689
EIF2D	EIF2D	EIF2D	chr1	206764973	206785904	q1	q2	OK	22.7862	25.4034	0.156858	0.227298	0.8128	0.980848	no	1860899079	-	1033883608	-	-	-
STXBP4	STXBP4	STXBP4	chr17	53046125	53241449	q1	q2	OK	2.03207	0.140084	-3.85858	-2.3768	0.0734	0.96035	no	1860495785	-	1541053782	319442003	-	319442003
ST3GAL3	ST3GAL3	ST3GAL3	chr1	44173203	44396837	q1	q2	OK	1.98003	8.4374	2.09128	1.69552	0.02885	0.96035	no	1859565211	-	1859565211	44290380	44290380	-
CLOCK	CLOCK	CLOCK	chr4	56294067	56413076	q1	q2	OK	2.78134	1.07028	-1.3778	-1.59953	0.10645	0.96035	no	1859047185	-	1183465301	675581884	-	675581884
SLC36A4	SLC36A4	SLC36A4	chr11	92877336	92931141	q1	q2	OK	5.51024	4.14829	-0.409597	-0.540249	0.5736	0.965558	no	1857937170	-	1393536693	464400477	92881846	371518631
PAXIP1	PAXIP1	PAXIP1	chr7	154720226	154794682	q1	q2	OK	16.8214	22.1692	0.398257	0.62755	0.52895	0.96035	no	1857182507	-	1857182507	-	-	-
ENTPD1-AS1	ENTPD1-AS1	ENTPD1-AS1	chr10	97471535	97849992	q1	q2	NOTEST	0	0.253459	inf	0	1	1	no	1856173635	-	-	-	-	-
TEX10	TEX10	TEX10	chr9	103064356	103115259	q1	q2	OK	23.985	15.9786	-0.585992	-0.893916	0.35235	0.96035	no	1855566535	-	1752474619	103091916	-	103091916
PRKDC	PRKDC	PRKDC	chr8	48685668	48872743	q1	q2	OK	22.3352	12.096	-0.884792	-1.66984	0.0963	0.96035	no	1853714916	-	1561006677	292708239	195335543	97372696
FBXW2	FBXW2	FBXW2	chr9	123519253	123555740	q1	q2	OK	7.42496	6.96286	-0.0927029	-0.145667	0.8829	0.987201	no	1853015948	-	988356762	617624696	123535045	494089651
RBM6	RBM6	RBM6	chr3	49977476	50114685	q1	q2	OK	17.6562	22.3851	0.342366	0.488412	0.60955	0.965558	no	1851976376	-	1801971358	50005018	50005018	-
SWT1	SWT1	SWT1	chr1	185087217	185260913	q1	q2	OK	1.23344	1.32058	0.0984869	0.0452219	0.72775	0.972688	no	1851818629	-	1666664614	185154015	185154015	-
ERP44	ERP44	ERP44	chr9	102741462	102861334	q1	q2	OK	13.8742	11.627	-0.254919	-0.390405	0.7012	0.970427	no	1850402581	-	1439357323	411045258	102814790	308230468
TRIP11	TRIP11	TRIP11	chr14	92434242	92506403	q1	q2	OK	11.139	4.42339	-1.3324	-2.00536	0.04655	0.96035	no	1849259009	-	1202140572	647118437	277382820	369735617
DENR	DENR	DENR	chr12	123237367	123255611	q1	q2	OK	81.3648	48.7319	-0.739539	-1.33852	0.18245	0.96035	no	1848708976	-	1478944487	369764489	-	369764489
TTC13	TTC13	TTC13	chr1	231041986	231114618	q1	q2	OK	8.28896	6.90691	-0.26315	-0.318699	0.7485	0.974184	no	1848640252	-	1617597895	231042357	-	231042357
LEPR	LEPR	LEPR	chr1	65886130	66103176	q1	q2	NOTEST	0.604574	0.586391	-0.0440563	0	1	1	no	1848175354	-	1583828787	264346567	66036351	198310216
RAD50	RAD50	RAD50	chr5	131892615	131991846	q1	q2	OK	7.09435	1.37465	-2.3676	-2.71772	0.01805	0.96035	no	1847293978	-	1715315218	131978760	-	131978760
ADCY10	ADCY10	ADCY10	chr1	167778624	167883464	q1	q2	NOTEST	0	0	0	0	1	1	no	1846336139	-	1846336139	-	-	-
SLC7A5	SLC7A5	SLC7A5	chr16	87863628	87903100	q1	q2	OK	95.9695	107.305	0.161067	0.329343	0.73125	0.973097	no	1845384422	-	966720455	878663967	87874710	790789257
NR2F2	NR2F2	NR2F2	chr15	96670588	96883492	q1	q2	OK	49.8144	50.0437	0.00662476	0.0120843	0.9891	0.995588	no	1840673066	96874127	871867466	968805600	96875389	775056084
ZNF706	ZNF706	ZNF706	chr8	102209265	102218292	q1	q2	OK	32.6604	36.6488	0.166224	0.274354	0.77825	0.976501	no	1839721974	102212222	1635302663	306631533	-	204419311
NDFIP1	NDFIP1	NDFIP1	chr5	141488323	141534008	q1	q2	OK	28.4337	30.4199	0.0974167	0.163505	0.8648	0.984337	no	1839711202	-	1415114586	424596616	-	424596616
FBXO5	FBXO5	FBXO5	chr6	153291657	153304740	q1	q2	OK	44.2677	26.7713	-0.725566	-1.13043	0.25615	0.96035	no	1839557851	-	1379682331	459875520	-	459875520
PPP1R15B	PPP1R15B	PPP1R15B	chr1	204372491	204380945	q1	q2	OK	15.6391	10.8712	-0.524649	-0.818037	0.41275	0.96035	no	1839379224	204380893	204375922	1635003302	204379101	1226243308
DVL3	DVL3	DVL3	chr3	183873283	183891314	q1	q2	OK	10.3886	8.90843	-0.221762	-0.320814	0.75045	0.974184	no	1838888271	-	183886261	1655002010	183882104	1471119906
PNPLA8	PNPLA8	PNPLA8	chr7	108110865	108168605	q1	q2	OK	5.44558	3.10935	-0.808473	-0.935935	0.35835	0.96035	no	1838472596	-	1189532672	432566544	324454120	108112424
ABCB10	ABCB10	ABCB10	chr1	229652328	229694442	q1	q2	OK	9.7818	4.00608	-1.28791	-1.58431	0.11635	0.96035	no	1837319330	-	1148359142	688960188	-	688960188
ABCC5	ABCC5	ABCC5	chr3	183637723	183735727	q1	q2	OK	5.32462	4.96082	-0.1021	-0.109951	0.9097	0.988122	no	1836898714	-	1653199135	183699579	183699579	-
PODXL	PODXL	PODXL	chr7	131185020	131241376	q1	q2	OK	78.8639	60.2483	-0.388446	-0.764223	0.4319	0.96035	no	1836859289	-	1049726900	787132389	131194169	655938220
PRKRIP1	PRKRIP1	PRKRIP1	chr7	102004307	102067129	q1	q2	OK	13.7961	19.1666	0.474336	0.580126	0.5681	0.965558	no	1836822810	-	1734756472	102066338	-	102066338
SHANK2	SHANK2	SHANK2	chr11	70313960	70935842	q1	q2	NOTEST	0.892676	0.262889	-1.76368	0	1	1	no	1835006155	-	1835006155	-	-	-
ATP2B4	ATP2B4	ATP2B4	chr1	203595914	203713209	q1	q2	OK	2.7247	1.31282	-1.05342	-1.2143	0.2108	0.96035	no	1833096813	-	1221965715	611131098	-	611131098
JAK1	JAK1	JAK1	chr1	65210777	65432187	q1	q2	OK	18.1068	9.9404	-0.865154	-1.32418	0.17705	0.96035	no	1830297782	-	1438435634	391862148	195963570	195898578
CASK	CASK	CASK	chrX	41374188	41782287	q1	q2	OK	4.65521	3.33017	-0.48325	-0.645863	0.50385	0.96035	no	1830025160	-	1747267345	82757815	-	82757815
ANO10	ANO10	ANO10	chr3	43407817	43663560	q1	q2	OK	15.8325	14.466	-0.130224	-0.180128	0.85635	0.984116	no	1827976887	-	1827976887	-	-	-
TMEM183A	TMEM183A,TMEM183B	TMEM183A,TMEM183B	chr1	202976533	202993197	q1	q2	OK	7.73109	8.33612	0.108704	0.117871	0.90315	0.988122	no	1826880826	-	1420894525	405986301	-	405986301
ANAPC5	ANAPC5	ANAPC5	chr12	121746047	121792012	q1	q2	OK	44.5551	58.9729	0.404462	0.694969	0.4746	0.96035	no	1826492523	-	1704746298	121746225	-	121746225
AASS	AASS	AASS	chr7	121713597	121784344	q1	q2	OK	6.58631	7.25936	0.140372	0.198397	0.84145	0.982438	no	1826333933	-	1826333933	-	-	-
SEC23IP	SEC23IP	SEC23IP	chr10	121652084	121704170	q1	q2	OK	5.96717	3.93805	-0.599566	-0.806321	0.40735	0.96035	no	1825285685	-	1338566800	486718885	243316423	243402462
TTC17	TTC17	TTC17	chr11	43380434	43516483	q1	q2	OK	10.5026	6.3605	-0.723536	-0.959784	0.3308	0.96035	no	1825029172	-	1651110247	173918925	43419592	130499333
S100A10	S100A10	S100A10	chr1	151955385	151966714	q1	q2	OK	1422.68	1783.5	0.326099	0.675589	0.4944	0.96035	no	1823519855	-	1367650038	455869817	303914384	151955433
ARHGEF3	ARHGEF3	ARHGEF3	chr3	56761445	57113336	q1	q2	OK	7.71482	3.24434	-1.24971	-1.44485	0.13425	0.96035	no	1822068707	-	1822068707	-	-	-
RIMS1	RIMS1	RIMS1	chr6	72596405	73112845	q1	q2	NOTEST	0.0806373	0	#NAME?	0	1	1	no	1820182150	-	1820182150	-	-	-
N4BP2L2	N4BP2L2	N4BP2L2	chr13	33006624	33113022	q1	q2	OK	11.8453	12.5358	0.0817497	0.107481	0.9093	0.988122	no	1818911943	-	1653491123	165420820	99237862	66182958
PCLO	PCLO	PCLO	chr7	82383320	82792197	q1	q2	NOTEST	0.117676	0.0240309	-2.29186	0	1	1	no	1818144945	-	1652982957	165161988	165161988	-
GAS2L3	GAS2L3	GAS2L3	chr12	100967438	101022066	q1	q2	OK	3.0529	1.88426	-0.696184	-0.730828	0.44455	0.96035	no	1817947376	-	1514893413	303053963	303053963	-
XPOT	XPOT	XPOT	chr12	64798152	64842463	q1	q2	OK	42.1295	21.0806	-0.998917	-1.70347	0.0931	0.96035	no	1815182533	-	1037062717	778119816	-	778119816
RNF10	RNF10	RNF10	chr12	120972131	121015397	q1	q2	OK	43.0965	55.7329	0.370957	0.690869	0.4752	0.96035	no	1814949207	-	1330931509	484017698	363002774	121014924
SYNCRIP	SYNCRIP	SYNCRIP	chr6	86317501	86353043	q1	q2	OK	113.768	75.208	-0.597134	-1.10744	0.24795	0.96035	no	1812892447	-	777046856	1035845591	-	1035845591
ZFPM2	ZFPM2	ZFPM2	chr8	106331146	107072731	q1	q2	OK	0.181123	2.01868	3.47837	1.28956	0.26075	0.96035	no	1812246137	-	1812246137	-	-	-
UBQLN1	UBQLN1	UBQLN1	chr9	86274877	86323168	q1	q2	OK	69.0381	54.1519	-0.350381	-0.66775	0.4973	0.96035	no	1812112407	-	1208159100	603953307	86297934	517655373
TMEM167A	TMEM167A	TMEM167A	chr5	82348664	82373272	q1	q2	OK	40.7123	25.2635	-0.688412	-1.21814	0.21395	0.96035	no	1811891892	-	1070731454	741160438	-	741160438
SLC36A1	SLC36A1	SLC36A1	chr5	150816552	150871942	q1	q2	OK	2.50334	3.74407	0.580752	0.644773	0.51065	0.96035	no	1810239379	-	1508509359	301730020	150858960	150871060
ZFP91	ZFP91	ZFP91	chr11	58346586	58393205	q1	q2	OK	29.6722	19.8057	-0.583196	-0.979574	0.3167	0.96035	no	1809427718	-	1108791708	700636010	-	700636010
SLC35A3	SLC35A3	SLC35A3	chr1	100435344	100492534	q1	q2	OK	1.50004	1.24802	-0.265353	-0.236276	0.81055	0.980848	no	1808464036	-	1004569747	401930942	100464922	301466020
EPHX1	EPHX1	EPHX1	chr1	225997775	226070420	q1	q2	OK	10.0734	10.3339	0.0368349	0.026675	0.9784	0.994348	no	1808125979	-	1582093029	226032950	226032950	-
TYW5	TYW5	TYW5	chr2	200793633	200828847	q1	q2	OK	3.2435	2.26903	-0.515475	-0.393181	0.69585	0.970173	no	1807213767	-	803234348	1003979419	-	1003979419
CACUL1	CACUL1	CACUL1	chr10	120440493	120514758	q1	q2	OK	7.0787	2.8448	-1.31516	-1.73274	0.0814	0.96035	no	1807121561	-	1686683480	-	-	-
UGGT1	UGGT1	UGGT1	chr2	128848753	128953249	q1	q2	OK	5.85429	3.61723	-0.694606	-1.01399	0.3015	0.96035	no	1804646979	-	1417816301	386830678	128932377	257898301
FSTL1	FSTL1	FSTL1	chr3	120113060	120169918	q1	q2	OK	49.9971	32.2581	-0.63218	-1.13763	0.2399	0.96035	no	1802076869	-	1441732649	360344220	-	360344220
RNF213	RNF213	RNF213	chr17	78234659	78411884	q1	q2	OK	9.08258	4.78417	-0.924832	-1.38592	0.1209	0.96035	no	1801036850	-	1252721382	548315468	391577835	156737633
TGFBRAP1	TGFBRAP1	TGFBRAP1	chr2	105880846	105946171	q1	q2	OK	9.59474	7.40327	-0.374081	-0.552474	0.56925	0.965558	no	1800374810	-	1376838402	423536408	105890059	317646349
CCDC85C	CCDC85C	CCDC85C	chr14	99947738	100070727	q1	q2	OK	21.7759	32.4359	0.574861	0.895347	0.3554	0.96035	no	1800336200	-	1400415344	399920856	-	399920856
STEAP3	STEAP3	STEAP3	chr2	119981383	120023227	q1	q2	OK	21.0239	28.0058	0.413696	0.681377	0.47995	0.96035	no	1799966945	-	1439900776	360066169	-	360066169
IWS1	IWS1	IWS1	chr2	128238382	128284087	q1	q2	OK	53.4013	34.118	-0.64634	-1.12493	0.255	0.96035	no	1795592223	-	1667338623	128253600	128253600	-
UBE2R2	UBE2R2	UBE2R2	chr9	33817181	33920401	q1	q2	OK	14.8246	16.9148	0.190299	0.298392	0.765	0.974234	no	1795580663	-	1456423331	339157332	33886903	305270429
SEC24D	SEC24D	SEC24D	chr4	119643977	119757326	q1	q2	OK	12.5873	9.39049	-0.422701	-0.605166	0.5379	0.96035	no	1795257675	-	1555876679	239380996	119736758	119644238
YTHDF3	YTHDF3	YTHDF3	chr8	64081111	64125346	q1	q2	OK	15.1901	9.02404	-0.751288	-1.13911	0.24745	0.96035	no	1795005965	-	961466387	833539578	192297806	641241772
PEG10	PEG10	PEG10	chr7	94285636	94299006	q1	q2	OK	27.6657	13.9262	-0.990295	-1.72903	0.0848	0.96035	no	1791622485	-	188580212	1603042273	-	1603042273
OSBPL6	OSBPL6	OSBPL6	chr2	179059207	179672150	q1	q2	NOTEST	0.612256	0.185462	-1.72302	0	1	1	no	1791612927	-	1791612927	-	-	-
DZIP1L	DZIP1L	DZIP1L	chr3	137780826	137834451	q1	q2	OK	2.97793	2.50835	-0.247569	-0.243734	0.80325	0.97938	no	1791482034	-	1515919413	275562621	-	275562621
HNRNPH1	HNRNPH1	HNRNPH1	chr5	179041178	179050722	q1	q2	OK	187.145	154.807	-0.273687	-0.549715	0.57335	0.965558	no	1790458115	-	1432370933	358087182	358087182	-
SLAIN2	SLAIN2	SLAIN2	chr4	48343612	48428215	q1	q2	OK	11.2712	6.41272	-0.813628	-1.20623	0.2237	0.96035	no	1790322775	-	1257805691	532517084	193535274	338981810
ARHGEF7	ARHGEF7	ARHGEF7	chr13	111766158	111958081	q1	q2	OK	6.86353	5.40856	-0.343706	-0.445112	0.65255	0.967994	no	1790135962	-	1566233851	223902111	-	223902111
PARK2	PARK2	PARK2	chr6	161768589	163745505	q1	q2	NOTEST	0	0.06031	inf	0	1	1	no	1789960135	-	1789960135	-	-	-
CRADD	CRADD	CRADD	chr12	94071150	94244531	q1	q2	OK	16.1356	7.08467	-1.18747	-1.08522	0.28865	0.96035	no	1789414824	-	1789414824	-	-	-
PCDH7	PCDH7	PCDH7	chr4	30722029	31148423	q1	q2	OK	15.7731	10.3586	-0.60664	-0.924659	0.34085	0.96035	no	1789033702	-	1634971739	154061963	92595493	61466470
UAP1	UAP1	UAP1	chr1	162531295	162569633	q1	q2	OK	35.8401	15.7595	-1.18535	-1.73214	0.0781	0.96035	no	1787981836	162535832	1462910119	487634203	325098371	-
RPSAP52	RPSAP52	RPSAP52	chr12	66151799	66360071	q1	q2	OK	1.14204	9.76953	3.09667	0.605655	0.28255	0.96035	no	1787288276	-	-	-	-	-
HPS3	HPS3	HPS3	chr3	148847370	148939832	q1	q2	OK	16.1855	9.23737	-0.80915	-1.17633	0.2161	0.96035	no	1786441972	-	1488673918	297768054	148876582	148891472
ZNF410	ZNF410	ZNF410	chr14	74353317	74398991	q1	q2	OK	10.5721	10.8175	0.0331034	0.0429328	0.96715	0.993741	no	1785257721	-	1487698174	297559547	74363042	223196505
CTNND1	CTNND1	CTNND1	chr11	57479994	57586652	q1	q2	OK	19.2674	18.1694	-0.0846498	-0.0921963	0.92225	0.989725	no	1784382573	-	1323718325	518249761	57569258	460680503
LGR4	LGR4	LGR4	chr11	27387507	27503980	q1	q2	OK	28.2595	14.8776	-0.9256	-1.57418	0.1148	0.96035	no	1783356774	-	1564226581	219130193	54798989	164331204
PUM2	PUM2	PUM2	chr2	20448452	20550611	q1	q2	OK	24.8292	13.5751	-0.871074	-1.43555	0.1477	0.96035	no	1782652558	-	1455367658	327284900	40986693	286298207
RPF2	RPF2	RPF2	chr6	111303219	111349466	q1	q2	OK	6.97781	4.90932	-0.507251	-0.622315	0.52045	0.96035	no	1781343068	-	1113254190	222694184	-	222694184
PHYKPL	PHYKPL	PHYKPL	chr5	177631507	177659823	q1	q2	OK	0.691942	3.15148	2.18731	0.30527	0.28595	0.96035	no	1776486649	-	1776486649	-	-	-
MBTD1	MBTD1	MBTD1	chr17	49254785	49337427	q1	q2	OK	2.93761	0.514468	-2.51349	-2.03332	0.04875	0.96035	no	1774820841	-	1627051584	147769257	-	147769257
TJP1	TJP1	TJP1	chr15	29991570	30261002	q1	q2	OK	15.3159	8.50825	-0.848095	-1.38163	0.1677	0.96035	no	1773130650	-	1563136857	209993793	120015418	89978375
ARFGEF1	ARFGEF1	ARFGEF1	chr8	68109883	68255912	q1	q2	OK	5.54372	2.67535	-1.05113	-1.36823	0.16685	0.96035	no	1772254870	-	1567932504	-	-	-
LDLRAD3	LDLRAD3	LDLRAD3	chr11	35965530	36253686	q1	q2	OK	8.75331	5.70306	-0.618093	-0.776452	0.4225	0.96035	no	1770346518	-	1661588494	108758024	-	108758024
KLC1	KLC1	KLC1	chr14	104095524	104181823	q1	q2	OK	49.9479	32.6178	-0.614765	-0.824766	0.41695	0.96035	no	1770339055	-	1666199612	104139443	104139443	-
SMAD2	SMAD2	SMAD2	chr18	45359465	45457517	q1	q2	OK	3.34431	2.19508	-0.60743	-0.781806	0.44025	0.96035	no	1770253939	-	953692432	816561507	-	816561507
OSBPL3	OSBPL3	OSBPL3	chr7	24836155	25019831	q1	q2	OK	6.83359	7.45227	0.125036	0.181965	0.8517	0.983651	no	1769346160	-	1595414920	173931240	24905762	149025478
POLA1	POLA1	POLA1	chrX	24712063	25015102	q1	q2	OK	3.86373	2.97446	-0.377365	-0.440556	0.64975	0.967994	no	1764843518	-	1764843518	-	-	-
EIF5	EIF5	EIF5	chr14	103800338	103811361	q1	q2	OK	40.1103	24.8003	-0.693616	-1.29233	0.1934	0.96035	no	1764713694	207604186	103803819	1660909875	415215783	1038089906
WDR44	WDR44	WDR44	chrX	117480035	117583923	q1	q2	OK	3.71888	3.9402	0.083403	0.0933119	0.92495	0.989725	no	1763059152	117480252	1292897817	470161335	235097781	117583302
CCAR1	CCAR1	CCAR1	chr10	70480900	70552134	q1	q2	OK	17.0647	10.4663	-0.705258	-1.05824	0.28155	0.96035	no	1762938365	-	1128227141	564209057	352554268	211654789
RTTN	RTTN	RTTN	chr18	67671042	67872962	q1	q2	OK	2.92606	1.09679	-1.41567	-1.50575	0.12775	0.96035	no	1762157691	-	1762157691	-	-	-
FAM134A	FAM134A	FAM134A	chr2	220042938	220050197	q1	q2	OK	6.19609	6.75401	0.124387	0.163983	0.87215	0.986209	no	1760385156	-	-	1760385156	220047117	1540338039
TLK2	TLK2	TLK2	chr17	60556385	60692841	q1	q2	OK	4.47854	3.76678	-0.249697	-0.306817	0.7584	0.974184	no	1758139583	-	1697448993	60690590	-	60690590
KIAA1191	KIAA1191	KIAA1191	chr5	175773063	175788810	q1	q2	OK	55.5311	66.4125	0.258159	0.437267	0.65385	0.967994	no	1757786910	-	1054692766	703094144	-	703094144
RNF214	RNF214	RNF214	chr11	117103340	117186972	q1	q2	OK	8.26223	12.4442	0.590867	0.586964	0.54385	0.960532	no	1756889962	117103490	1522630417	234259545	-	117156055
ZNF142	ZNF142	ZNF142	chr2	219502639	219524355	q1	q2	OK	4.91849	4.36484	-0.172289	-0.222641	0.81755	0.980848	no	1756094989	-	878065665	878029324	658526553	219502771
ELOVL5	ELOVL5	ELOVL5	chr6	53132195	53213977	q1	q2	OK	72.163	73.4125	0.024765	0.0447329	0.96195	0.993741	no	1754580886	-	1435772196	318808690	106275443	212533247
ZNF83	ZNF83	ZNF83	chr19	53115617	53193834	q1	q2	OK	7.52245	4.17086	-0.850858	-0.887244	0.3567	0.96035	no	1754195940	-	1701079452	53116488	53116488	-
SCRN3	SCRN3	SCRN3	chr2	175260456	175294303	q1	q2	OK	4.38798	2.4822	-0.821938	-0.761993	0.4473	0.96035	no	1752857262	-	1051685883	701171379	175289345	525882034
OTUD4	OTUD4	OTUD4	chr4	146054801	146100832	q1	q2	OK	8.11552	2.38349	-1.76761	-1.6402	0.03165	0.96035	no	1752849954	-	1460735644	292114310	-	292114310
AKNAD1	AKNAD1	AKNAD1	chr1	109358519	109401146	q1	q2	NOTEST	0	0.153283	inf	0	1	1	no	1751744934	-	1751744934	-	-	-
ZNF251	ZNF251	ZNF251	chr8	145946293	145980970	q1	q2	OK	8.14302	6.8801	-0.243136	-0.293402	0.7666	0.974282	no	1751607880	-	1459714682	291893198	-	291893198
[truncated: 9,439 more rows]
