# Supplementary material for: Keratin 19 binds and regulates cytoplasmic HNRNPK mRNA targets in triple-negative breast cancer
Source: BMC Mol Cell Biol. 2023 Aug 17;24:26. doi: 10.1186/s12860-023-00488-z (PMC10433649; doi:10.1186/s12860-023-00488-z)
Supplement: Supplementary file 3 — Supplementary Material 3 [file 12860_2023_488_MOESM3_ESM.xlsx]

## Sheet: Sheet1
test_id	gene_id	gene	locus	sample_1	sample_2	status	Parental	KRT19 KO	log2(fold_change)	test_stat	p_value	q_value	significant
A1BG	A1BG	A1BG	chr19:58858171-58874214	WT	KO	OK	1.3044	1.39264	0.0944351	0.16545	0.76895	0.889389	no
A1BG-AS1	A1BG-AS1	A1BG-AS1	chr19:58858171-58874214	WT	KO	OK	0.574997	0.890855	0.631636	0.965382	0.09465	0.233432	no
A1CF	A1CF	A1CF	chr10:52559168-52645435	WT	KO	NOTEST	0.0219314	0.0127362	-0.784063	0	1	1	no
A2M	A2M	A2M	chr12:9217772-9268558	WT	KO	NOTEST	0.00321025	0	#NAME?	0	1	1	no
A2M-AS1	A2M-AS1	A2M-AS1	chr12:9217772-9268558	WT	KO	NOTEST	0.0136249	0	#NAME?	0	1	1	no
A2ML1	A2ML1	A2ML1	chr12:8975149-9029381	WT	KO	NOTEST	0.00680688	0	#NAME?	0	1	1	no
A2MP1	A2MP1	A2MP1	chr12:9381128-9386803	WT	KO	NOTEST	0	0	0	0	1	1	no
A3GALT2	A3GALT2	A3GALT2	chr1:33772366-33786699	WT	KO	NOTEST	0.0174409	0.0928381	2.41224	0	1	1	no
A4GALT	A4GALT	A4GALT	chr22:43088126-43116876	WT	KO	OK	3.38715	4.17081	0.300255	1.11903	0.05105	0.146489	no
A4GNT	A4GNT	A4GNT	chr3:137842559-137851229	WT	KO	NOTEST	0.130397	0.0901742	-0.532127	0	1	1	no
AA06	AA06	AA06	chr17:31340105-32483825	WT	KO	NOTEST	0	0	0	0	1	1	no
AAAS	AAAS	AAAS	chr12:53701239-53715412	WT	KO	OK	26.6143	27.1111	0.0266784	0.130082	0.81875	0.914713	no
AACS	AACS	AACS	chr12:125549924-125627871	WT	KO	OK	19.1965	16.9277	-0.181459	-0.895023	0.1142	0.267627	no
AACSP1	AACSP1	AACSP1	chr5:178191863-178203277	WT	KO	NOTEST	0	0	0	0	1	1	no
AADAC	AADAC	AADAC	chr3:151347319-151645963	WT	KO	NOTEST	0	0.0213992	inf	0	1	1	no
AADACL2	AADACL2	AADACL2	chr3:151347319-151645963	WT	KO	NOTEST	0	0	0	0	1	1	no
AADACL2-AS1	AADACL2-AS1	AADACL2-AS1	chr3:151347319-151645963	WT	KO	NOTEST	0.021448	0	#NAME?	0	1	1	no
AADACL3	AADACL3	AADACL3	chr1:12776117-12788726	WT	KO	NOTEST	0	0	0	0	1	1	no
AADACL4	AADACL4	AADACL4	chr1:12704565-12727097	WT	KO	NOTEST	0	0	0	0	1	1	no
AADACP1	AADACP1	AADACP1	chr3:151347319-151645963	WT	KO	OK	0.208011	0.523469	1.33144	1.55209	0.0146	0.0550925	no
AADAT	AADAT	AADAT	chr4:170981372-171011538	WT	KO	OK	2.31729	2.33994	0.014037	0.0471473	0.9329	0.965819	no
AAED1	AAED1	AAED1	chr9:99403532-99417599	WT	KO	OK	13.6526	10.4588	-0.384461	-1.6124	0.0051	0.0236204	yes
AAGAB	AAGAB	AAGAB	chr15:67493012-67819641	WT	KO	OK	16.9594	14.6511	-0.21108	-0.904795	0.1156	0.270053	no
AAK1	AAK1	AAK1	chr2:69685126-69870977	WT	KO	OK	5.17184	4.51056	-0.197374	-0.996932	0.08285	0.211406	no
AAMDC	AAMDC	AAMDC	chr11:77532207-77583398	WT	KO	OK	8.3568	10.1284	0.27739	0.792892	0.1657	0.346388	no
AAMP	AAMP	AAMP	chr2:219128851-219134932	WT	KO	OK	57.3964	60.7558	0.0820615	0.415453	0.47245	0.684693	no
AANAT	AANAT	AANAT	chr17:74449432-74466199	WT	KO	NOTEST	0.169044	0.185964	0.137622	0	1	1	no
AAR2	AAR2	AAR2	chr20:34824338-34844863	WT	KO	OK	32.8993	36.2086	0.138276	0.69355	0.22105	0.418971	no
AARD	AARD	AARD	chr8:117950463-117956239	WT	KO	NOTEST	0.163649	0.0257628	-2.66725	0	1	1	no
AARS	AARS	AARS	chr16:70286296-70323412	WT	KO	OK	60.6114	58.245	-0.0574561	-0.294308	0.60585	0.784917	no
AARS2	AARS2	AARS2	chr6:44266462-44281063	WT	KO	OK	4.23621	7.06157	0.737213	3.4036	5e-05	0.000426257	yes
AARSD1	AARSD1	AARSD1	chr17:41102542-41132545	WT	KO	OK	22.189	20.6727	-0.102113	-0.451501	0.43355	0.650417	no
AASDH	AASDH	AASDH	chr4:57204450-57253674	WT	KO	OK	3.38854	3.8052	0.167308	0.67313	0.24035	0.442907	no
AASDHPPT	AASDHPPT	AASDHPPT	chr11:105921824-105969419	WT	KO	OK	27.5027	19.1925	-0.519027	-2.50564	5e-05	0.000426257	yes
AASS	AASS	AASS	chr7:121713597-121784344	WT	KO	OK	7.79912	5.57591	-0.484104	-2.32287	5e-05	0.000426257	yes
AATBC	AATBC	AATBC	chr21:45225638-45232448	WT	KO	OK	0.451492	0.834571	0.886335	2.47638	0.0001	0.000802452	yes
AATF	AATF	AATF	chr17:35306174-35414171	WT	KO	OK	59.9837	56.3973	-0.0889466	-0.450466	0.42475	0.643387	no
AATK	AATK	AATK	chr17:79008946-79156964	WT	KO	NOTEST	0.176701	0.123272	-0.519473	0	1	1	no
AATK-AS1	AATK-AS1	AATK-AS1	chr17:79008946-79156964	WT	KO	NOTEST	0	0	0	0	1	1	no
ABALON	ABALON	ABALON	chr20:30252260-30311212	WT	KO	OK	16.7974	13.0989	-0.358794	-0.427852	0.4626	0.676759	no
ABAT	ABAT	ABAT	chr16:8768443-8878432	WT	KO	NOTEST	0.0722541	0.0714427	-0.0162931	0	1	1	no
ABCA1	ABCA1	ABCA1	chr9:107543283-107690527	WT	KO	OK	7.56688	11.8349	0.645275	3.25415	5e-05	0.000426257	yes
ABCA10	ABCA10	ABCA10	chr17:67144147-67323323	WT	KO	NOTEST	0.105392	0.20889	0.986979	0	1	1	no
ABCA11P	ABCA11P	ABCA11P	chr4:419223-492960	WT	KO	OK	3.60592	4.92101	0.44859	0.823694	0.15235	0.326381	no
ABCA12	ABCA12	ABCA12	chr2:215674952-216003151	WT	KO	NOTEST	0.176266	0.211561	0.263318	0	1	1	no
ABCA13	ABCA13	ABCA13	chr7:48211056-48687091	WT	KO	NOTEST	0.0244365	0.00742521	-1.71853	0	1	1	no
ABCA17P	ABCA17P	ABCA17P	chr16:2390922-2476700	WT	KO	NOTEST	0.0613846	0.0899611	0.551425	0	1	1	no
ABCA2	ABCA2	ABCA2	chr9:139901685-139931234	WT	KO	OK	3.71399	3.51341	-0.0800976	-0.375499	0.5108	0.716015	no
ABCA3	ABCA3	ABCA3	chr16:2325878-2390747	WT	KO	OK	4.78865	5.08569	0.0868243	0.409537	0.47295	0.685205	no
ABCA4	ABCA4	ABCA4	chr1:94458393-94586705	WT	KO	NOTEST	0.0649793	0.114243	0.81405	0	1	1	no
ABCA5	ABCA5	ABCA5	chr17:67144147-67323323	WT	KO	OK	1.19761	0.582454	-1.03995	-3.52053	5e-05	0.000426257	yes
ABCA6	ABCA6	ABCA6	chr17:67074846-67138015	WT	KO	NOTEST	0.00973682	0.0189112	0.957716	0	1	1	no
ABCA7	ABCA7	ABCA7	chr19:1040101-1065570	WT	KO	OK	2.29977	2.25922	-0.0256608	-0.111064	0.84685	0.926283	no
ABCA8	ABCA8	ABCA8	chr17:66863427-66951533	WT	KO	NOTEST	0.00244617	0	#NAME?	0	1	1	no
ABCA9	ABCA9	ABCA9	chr17:66970772-67057136	WT	KO	NOTEST	0	0.00492041	inf	0	1	1	no
ABCA9-AS1	ABCA9-AS1	ABCA9-AS1	chr17:66970772-67057136	WT	KO	NOTEST	0	0	0	0	1	1	no
ABCB1	ABCB1	ABCB1	chr7:87133178-87461613	WT	KO	NOTEST	0.00299394	0.00449261	0.585509	0	1	1	no
ABCB10	ABCB10	ABCB10	chr1:229652328-229694442	WT	KO	OK	13.6263	13.6379	0.00121893	0.00596789	0.9934	0.995359	no
ABCB11	ABCB11	ABCB11	chr2:169779448-169887833	WT	KO	NOTEST	0	0.00328155	inf	0	1	1	no
ABCB4	ABCB4	ABCB4	chr7:87031360-87105019	WT	KO	NOTEST	0	0	0	0	1	1	no
ABCB5	ABCB5	ABCB5	chr7:20655244-20796637	WT	KO	NOTEST	0.00699112	0	#NAME?	0	1	1	no
ABCB6	ABCB6	ABCB6	chr2:220074487-220083712	WT	KO	OK	5.49931	5.48889	-0.00273683	-0.0119195	0.98645	0.991664	no
ABCB7	ABCB7	ABCB7	chrX:74273006-74376175	WT	KO	OK	7.18872	7.26349	0.014927	0.0659397	0.90965	0.956543	no
ABCB8	ABCB8	ABCB8	chr7:150725508-150744869	WT	KO	OK	5.6149	5.96095	0.0862812	0.402565	0.48255	0.692979	no
ABCB9	ABCB9	ABCB9	chr12:123405497-123451056	WT	KO	OK	6.71451	8.06533	0.264453	1.20733	0.0364	0.113473	no
ABCC1	ABCC1	ABCC1	chr16:16043433-16236930	WT	KO	OK	25.3822	23.5408	-0.108656	-0.554977	0.3267	0.543663	no
ABCC10	ABCC10	ABCC10	chr6:43395291-43424370	WT	KO	OK	5.60383	6.14607	0.133251	0.520787	0.36185	0.580536	no
ABCC11	ABCC11	ABCC11	chr16:48200821-48269088	WT	KO	NOTEST	0.0122539	0.028033	1.19389	0	1	1	no
ABCC12	ABCC12	ABCC12	chr16:48116883-48180681	WT	KO	NOTEST	0.0132358	0.0296548	1.16381	0	1	1	no
ABCC13	ABCC13	ABCC13	chr21:15646119-15673692	WT	KO	NOTEST	0.0103122	0	#NAME?	0	1	1	no
ABCC2	ABCC2	ABCC2	chr10:101542354-101611949	WT	KO	OK	1.49799	1.4525	-0.0444929	-0.170152	0.76435	0.88814	no
ABCC3	ABCC3	ABCC3	chr17:48712217-48769063	WT	KO	OK	9.61605	10.1902	0.0836683	0.34389	0.54625	0.744646	no
ABCC4	ABCC4	ABCC4	chr13:95672082-95953700	WT	KO	OK	12.6637	5.4274	-1.22236	-5.68733	5e-05	0.000426257	yes
ABCC5	ABCC5	ABCC5	chr3:183637723-183735727	WT	KO	OK	4.74697	5.41858	0.190907	0.711826	0.21395	0.410082	no
ABCC5-AS1	ABCC5-AS1	ABCC5-AS1	chr3:183637723-183735727	WT	KO	NOTEST	0	0.153051	inf	0	1	1	no
ABCC6	ABCC6	ABCC6	chr16:16243421-16317328	WT	KO	OK	0.495436	0.497116	0.00488522	0.00529576	0.99415	0.995756	no
ABCC6P1	ABCC6P1	ABCC6P1	chr16:18582569-18609607	WT	KO	NOTEST	0.0263802	0	#NAME?	0	1	1	no
ABCC6P2	ABCC6P2	ABCC6P2	chr16:14916288-14918559	WT	KO	OK	0.766253	0.301336	-1.34645	-1.20957	0.0432	0.129123	no
ABCC8	ABCC8	ABCC8	chr11:17414431-17498392	WT	KO	NOTEST	0.00230889	0	#NAME?	0	1	1	no
ABCC9	ABCC9	ABCC9	chr12:21950323-22089628	WT	KO	NOTEST	0.069413	0.185701	1.4197	0	1	1	no
ABCD1	ABCD1	ABCD1	chrX:152990322-153010216	WT	KO	OK	5.04833	9.65124	0.934907	4.27945	5e-05	0.000426257	yes
ABCD2	ABCD2	ABCD2	chr12:39945021-40013843	WT	KO	NOTEST	0.00278029	0.0127475	2.1969	0	1	1	no
ABCD3	ABCD3	ABCD3	chr1:94883932-94984219	WT	KO	OK	19.1329	19.5687	0.0324937	0.13316	0.818	0.914411	no
ABCD4	ABCD4	ABCD4	chr14:74751979-74769767	WT	KO	OK	13.0937	12.1261	-0.110762	-0.52939	0.35995	0.578873	no
ABCE1	ABCE1	ABCE1	chr4:145915726-146050676	WT	KO	OK	53.0184	52.5125	-0.0138316	-0.0695566	0.9046	0.953726	no
ABCF1	ABCF1	ABCF1	chr6_ssto_hap7:1871447-1891586	WT	KO	OK	52.8027	62.5208	0.243726	1.23852	0.0313	0.101415	no
ABCF2	ABCF2	ABCF2	chr7:150904922-150924460	WT	KO	OK	41.2667	50.607	0.294357	1.39002	0.01675	0.0614268	no
ABCF3	ABCF3	ABCF3	chr3:183903862-183911795	WT	KO	OK	19.9794	23.5142	0.23502	1.15461	0.04615	0.135608	no
ABCG1	ABCG1	ABCG1	chr21:43619798-43717354	WT	KO	OK	0.774327	1.06272	0.456744	1.2425	0.0262	0.0878012	no
ABCG2	ABCG2	ABCG2	chr4:89011415-89152474	WT	KO	OK	2.28757	3.88013	0.76229	3.19058	5e-05	0.000426257	yes
ABCG4	ABCG4	ABCG4	chr11:119019749-119033374	WT	KO	NOTEST	0.0421131	0.00601171	-2.80842	0	1	1	no
ABCG5	ABCG5	ABCG5	chr2:44039610-44065958	WT	KO	NOTEST	0.0109588	0	#NAME?	0	1	1	no
ABCG8	ABCG8	ABCG8	chr2:44066102-44105605	WT	KO	NOTEST	0	0.00609521	inf	0	1	1	no
ABHD1	ABHD1	ABHD1	chr2:27346656-27357542	WT	KO	NOTEST	0.370823	0.265621	-0.48136	0	1	1	no
ABHD10	ABHD10	ABHD10	chr3:111697722-111712215	WT	KO	OK	16.2639	16.0787	-0.0165236	-0.0801475	0.8918	0.949621	no
ABHD11	ABHD11	ABHD11	chr7:73150424-73153197	WT	KO	OK	10.1987	13.46	0.400292	1.71534	0.00225	0.0118521	yes
ABHD11-AS1	ABHD11-AS1	ABHD11-AS1	chr7:73149398-73150330	WT	KO	OK	0.628608	0.922176	0.552881	0.495012	0.4004	0.619705	no
ABHD12	ABHD12	ABHD12	chr20:25228705-25371618	WT	KO	OK	47.5215	51.338	0.111447	0.246194	0.67195	0.832008	no
ABHD12B	ABHD12B	ABHD12B	chr14:51338877-51371688	WT	KO	NOTEST	0.257849	0.455783	0.821824	0	1	1	no
ABHD13	ABHD13	ABHD13	chr13:108870762-108886603	WT	KO	OK	4.12506	2.38332	-0.791445	-3.43382	5e-05	0.000426257	yes
ABHD14A	ABHD14A	ABHD14A	chr3:52009041-52023218	WT	KO	OK	7.70473	8.77639	0.187883	0.386616	0.49705	0.704955	no
ABHD14A-ACY1	ABHD14A-ACY1	ABHD14A-ACY1	chr3:52009041-52023218	WT	KO	OK	1.47421	0.0723035	-4.34973	-1.50665	0.2214	0.419521	no
ABHD14B	ABHD14B	ABHD14B	chr3:52002525-52008646	WT	KO	OK	16.4528	11.1189	-0.565317	-2.58741	5e-05	0.000426257	yes
ABHD15	ABHD15	ABHD15	chr17:27887688-27894042	WT	KO	OK	4.65026	3.82269	-0.282721	-1.2036	0.0351	0.110571	no
ABHD16A	ABHD16A	ABHD16A	chr6_ssto_hap7:2985531-3001955	WT	KO	OK	13.1171	17.3603	0.404342	1.87975	0.0011	0.00654374	yes
ABHD16B	ABHD16B	ABHD16B	chr20:62492565-62494341	WT	KO	OK	9.46561	10.5829	0.160963	0.70114	0.22505	0.423115	no
ABHD17A	ABHD17A	ABHD17A	chr19:1876974-1885518	WT	KO	OK	8.3928	10.0244	0.256295	1.07031	0.06175	0.168731	no
ABHD17B	ABHD17B	ABHD17B	chr9:74477367-74526148	WT	KO	OK	8.8395	8.79108	-0.00792433	-0.03046	0.956	0.976801	no
ABHD17C	ABHD17C	ABHD17C	chr15:80987651-81047962	WT	KO	OK	13.6349	16.5972	0.283635	1.3451	0.0211	0.0735469	no
ABHD2	ABHD2	ABHD2	chr15:89631380-89745591	WT	KO	OK	17.6171	19.1072	0.117141	0.603432	0.294	0.508298	no
ABHD3	ABHD3	ABHD3	chr18:19230857-19284766	WT	KO	OK	6.84466	7.32051	0.0969653	0.408968	0.47095	0.683363	no
ABHD4	ABHD4	ABHD4	chr14:23067146-23081265	WT	KO	OK	6.70087	7.49682	0.16193	0.711366	0.2201	0.417902	no
ABHD5	ABHD5	ABHD5	chr3:43732374-43764217	WT	KO	OK	7.39463	7.72585	0.0632158	0.304316	0.6011	0.782284	no
ABHD6	ABHD6	ABHD6	chr3:58223258-58280461	WT	KO	OK	4.84068	5.4297	0.16566	0.68486	0.23355	0.43453	no
ABHD8	ABHD8	ABHD8	chr19:17402939-17414282	WT	KO	OK	10.7915	12.7693	0.242791	1.10597	0.05585	0.15656	no
ABI1	ABI1	ABI1	chr10:26986594-27150016	WT	KO	OK	13.9048	10.9336	-0.346808	-1.43173	0.0143	0.0541929	no
ABI2	ABI2	ABI2	chr2:204192961-204296896	WT	KO	OK	15.045	13.2397	-0.184418	-0.928224	0.10595	0.253226	no
ABI3	ABI3	ABI3	chr17:47283595-47300587	WT	KO	NOTEST	0.30574	0.259548	-0.236304	0	1	1	no
ABI3BP	ABI3BP	ABI3BP	chr3:100468178-100712334	WT	KO	OK	0.267177	0.644847	1.27116	3.04474	5e-05	0.000426257	yes
ABL1	ABL1	ABL1	chr9:133589267-133763062	WT	KO	OK	22.2857	26.2966	0.238761	1.21256	0.03405	0.107964	no
ABL2	ABL2	ABL2	chr1:179068461-179198819	WT	KO	OK	62.5829	51.4962	-0.281303	-1.11142	0.0546	0.154007	no
ABLIM1	ABLIM1	ABLIM1	chr10:116190868-116444414	WT	KO	OK	11.8052	11.5455	-0.0320883	-0.161342	0.77145	0.890743	no
ABLIM2	ABLIM2	ABLIM2	chr4:7967036-8160559	WT	KO	NOTEST	0.308543	0.168387	-0.87369	0	1	1	no
ABLIM3	ABLIM3	ABLIM3	chr5:148521045-148640001	WT	KO	OK	9.08843	14.1818	0.64194	2.96668	5e-05	0.000426257	yes
ABO	ABO	ABO	chr9:136130562-136150630	WT	KO	NOTEST	0	0	0	0	1	1	no
ABR	ABR	ABR	chr17:906757-1090616	WT	KO	OK	32.3425	27.4297	-0.237689	-1.21618	0.0338	0.107438	no
ABRA	ABRA	ABRA	chr8:107771710-107782472	WT	KO	NOTEST	0.0319743	0.0756115	1.24169	0	1	1	no
ABRACL	ABRACL	ABRACL	chr6:139349818-139364439	WT	KO	OK	39.6955	30.2108	-0.393913	-1.79452	0.0024	0.0125157	yes
ABT1	ABT1	ABT1	chr6:26597170-26600277	WT	KO	OK	17.8265	22.1065	0.310446	1.49466	0.01065	0.0428527	yes
ABTB1	ABTB1	ABTB1	chr3:127391780-127399769	WT	KO	OK	6.69435	5.09675	-0.393367	-1.60815	0.00505	0.0234506	yes
ABTB2	ABTB2	ABTB2	chr11:34172533-34379555	WT	KO	OK	9.7252	17.8266	0.874231	4.32185	5e-05	0.000426257	yes
ACAA1	ACAA1	ACAA1	chr3:38080695-38178733	WT	KO	OK	14.2106	13.3001	-0.0955312	-0.428191	0.45705	0.672413	no
ACAA2	ACAA2	ACAA2	chr18:47309873-47340251	WT	KO	OK	17.8219	17.9859	0.0132124	0.06234	0.91265	0.956909	no
ACACA	ACACA	ACACA	chr17:35441926-35766902	WT	KO	OK	27.1005	16.6042	-0.706766	-3.59459	5e-05	0.000426257	yes
ACACB	ACACB	ACACB	chr12:109577201-109706030	WT	KO	OK	1.48185	1.82756	0.302516	1.30956	0.023	0.0788804	no
ACAD10	ACAD10	ACAD10	chr12:112123856-112194911	WT	KO	OK	2.78435	3.04858	0.130799	0.537571	0.3519	0.57049	no
ACAD11	ACAD11	ACAD11	chr3:132276981-132593050	WT	KO	OK	2.27056	2.09377	-0.116947	-0.214473	0.71	0.856967	no
ACAD8	ACAD8	ACAD8	chr11:134123433-134135746	WT	KO	OK	14.4314	12.8873	-0.163266	-0.762596	0.19005	0.380343	no
ACAD9	ACAD9	ACAD9	chr3:128598332-128631957	WT	KO	OK	19.4782	20.0465	0.04149	0.203746	0.72175	0.862342	no
ACADL	ACADL	ACADL	chr2:211052715-211090215	WT	KO	NOTEST	0.0860795	0.179151	1.05743	0	1	1	no
ACADM	ACADM	ACADM	chr1:76190031-76229363	WT	KO	OK	10.7456	7.64965	-0.490284	-1.98491	0.00065	0.0041718	yes
ACADS	ACADS	ACADS	chr12:121163540-121177811	WT	KO	OK	8.0223	9.07001	0.177088	0.76557	0.1843	0.37233	no
ACADSB	ACADSB	ACADSB	chr10:124768428-124817806	WT	KO	OK	2.56084	1.96805	-0.379854	-1.60187	0.00585	0.0263568	yes
ACADVL	ACADVL	ACADVL	chr17:7093209-7128586	WT	KO	OK	77.7737	81.7601	0.0721156	0.348839	0.5432	0.742354	no
ACAN	ACAN	ACAN	chr15:89346673-89418585	WT	KO	NOTEST	0.00171218	0.00845807	2.30449	0	1	1	no
ACAP1	ACAP1	ACAP1	chr17:7239847-7254793	WT	KO	OK	1.63909	1.04574	-0.648368	-1.90216	0.0016	0.00903329	yes
ACAP2	ACAP2	ACAP2	chr3:194995464-195163817	WT	KO	OK	11.8691	8.56885	-0.470039	-2.33303	5e-05	0.000426257	yes
ACAP3	ACAP3	ACAP3	chr1:1227763-1243269	WT	KO	OK	7.07446	8.77214	0.310308	1.45102	0.01185	0.046563	yes
ACAT1	ACAT1	ACAT1	chr11:107992257-108018891	WT	KO	OK	34.0394	24.1208	-0.496929	-2.45101	5e-05	0.000426257	yes
ACAT2	ACAT2	ACAT2	chr6:160181290-160210735	WT	KO	OK	79.3405	58.7045	-0.434587	-1.00346	0.0826	0.210997	no
ACBD3	ACBD3	ACBD3	chr1:226332379-226374423	WT	KO	OK	24.0708	23.4138	-0.0399224	-0.199964	0.7278	0.865934	no
ACBD4	ACBD4	ACBD4	chr17:43209966-43221543	WT	KO	OK	3.07192	2.47271	-0.313046	-0.984761	0.08635	0.217459	no
ACBD5	ACBD5	ACBD5	chr10:27484142-27531068	WT	KO	OK	11.0437	10.7722	-0.035912	-0.17286	0.75935	0.885239	no
ACBD6	ACBD6	ACBD6	chr1:180257351-180472022	WT	KO	OK	35.5933	37.108	0.0601273	0.294709	0.60405	0.784014	no
ACBD7	ACBD7	ACBD7	chr10:15117473-15130775	WT	KO	OK	2.4844	1.47141	-0.755694	-2.69567	5e-05	0.000426257	yes
ACCS	ACCS	ACCS	chr11:44087728-44105569	WT	KO	OK	1.09273	1.06319	-0.0395351	-0.101546	0.85645	0.930565	no
ACCSL	ACCSL	ACCSL	chr11:44069530-44081527	WT	KO	NOTEST	0	0	0	0	1	1	no
ACD	ACD	ACD	chr16:67679029-67694718	WT	KO	OK	16.2429	19.2968	0.248557	1.17514	0.0389	0.119259	no
ACE	ACE	ACE	chr17:61554421-61575741	WT	KO	NOTEST	0.0830615	0.0220356	-1.91434	0	1	1	no
ACE2	ACE2	ACE2	chrX:15579155-15620192	WT	KO	NOTEST	0.0205818	0.0123388	-0.738168	0	1	1	no
ACER1	ACER1	ACER1	chr19:6306509-6333640	WT	KO	NOTEST	0	0	0	0	1	1	no
ACER2	ACER2	ACER2	chr9:19408924-19452500	WT	KO	NOTEST	0.261093	0.209848	-0.315218	0	1	1	no
ACER3	ACER3	ACER3	chr11:76571916-76737841	WT	KO	OK	5.43711	5.59192	0.0405024	0.19547	0.7345	0.870855	no
ACHE	ACHE	ACHE	chr7:100487614-100493754	WT	KO	NOTEST	0.446293	0.425869	-0.0675822	0	1	1	no
ACIN1	ACIN1	ACIN1	chr14:23527773-23569665	WT	KO	OK	49.1186	53.6883	0.128338	0.538659	0.35265	0.571377	no
ACKR1	ACKR1	ACKR1	chr1:159173802-159176290	WT	KO	NOTEST	0	0	0	0	1	1	no
ACKR2	ACKR2	ACKR2	chr3:42850963-42908775	WT	KO	NOTEST	0.00395308	0.00735523	0.895794	0	1	1	no
ACKR3	ACKR3	ACKR3	chr2:237478379-237490994	WT	KO	NOTEST	0.0754637	0.149389	0.985222	0	1	1	no
ACKR4	ACKR4	ACKR4	chr3:132276981-132593050	WT	KO	NOTEST	0.0871181	0.118367	0.442224	0	1	1	no
ACLY	ACLY	ACLY	chr17:40023169-40075275	WT	KO	OK	173.369	96.4368	-0.846188	-4.24353	5e-05	0.000426257	yes
ACMSD	ACMSD	ACMSD	chr2:135596185-135676176	WT	KO	NOTEST	0.0579864	0.0841945	0.538012	0	1	1	no
ACO1	ACO1	ACO1	chr9:32384600-32450832	WT	KO	OK	67.2414	71.8056	0.0947477	0.487949	0.3942	0.613079	no
ACO2	ACO2	ACO2	chr22:41865128-41940610	WT	KO	OK	35.2216	35.3695	0.0060422	0.023217	0.96675	0.982468	no
ACOT1	ACOT1	ACOT1	chr14:73945188-74025651	WT	KO	OK	2.61166	1.61276	-0.695437	-0.743177	0.19325	0.384941	no
ACOT11	ACOT11	ACOT11	chr1:55013806-55100417	WT	KO	NOTEST	0.250434	0.162537	-0.623657	0	1	1	no
ACOT12	ACOT12	ACOT12	chr5:80243511-81047072	WT	KO	NOTEST	0	0	0	0	1	1	no
ACOT13	ACOT13	ACOT13	chr6:24667262-24719403	WT	KO	OK	3.77753	4.091	0.11501	0.177155	0.763	0.887671	no
ACOT2	ACOT2	ACOT2	chr14:74034323-74042362	WT	KO	OK	24.6879	34.1581	0.468422	2.25158	0.00015	0.00115748	yes
ACOT4	ACOT4	ACOT4	chr14:74058409-74062470	WT	KO	OK	0.62072	0.422424	-0.555251	-0.981474	0.0892	0.222763	no
ACOT6	ACOT6	ACOT6	chr14:74083547-74086592	WT	KO	OK	0.300895	0.72156	1.26186	1.55019	0.01635	0.0602267	no
ACOT7	ACOT7	ACOT7	chr1:6324331-6453826	WT	KO	OK	52.5254	86.2369	0.715291	3.55528	5e-05	0.000426257	yes
ACOT8	ACOT8	ACOT8	chr20:44462469-44486048	WT	KO	OK	17.5284	22.4449	0.356689	1.14713	0.04815	0.140458	no
ACOT9	ACOT9	ACOT9	chrX:23721776-23761407	WT	KO	OK	32.4616	31.7685	-0.031138	-0.153472	0.79005	0.900734	no
ACOX1	ACOX1	ACOX1	chr17:73937588-74002080	WT	KO	OK	8.95704	7.32451	-0.290289	-1.22671	0.0345	0.108974	no
ACOX2	ACOX2	ACOX2	chr3:58490862-58522929	WT	KO	OK	1.77844	4.7045	1.40343	4.93083	5e-05	0.000426257	yes
ACOX3	ACOX3	ACOX3	chr4:8368008-8442452	WT	KO	OK	3.07742	3.25528	0.0810574	0.317953	0.58325	0.769057	no
ACOXL	ACOXL	ACOXL	chr2:111490149-111875799	WT	KO	OK	0.856859	1.11826	0.384129	0.919634	0.1123	0.264009	no
ACP1	ACP1	ACP1	chr2:264868-278282	WT	KO	OK	54.3522	54.7422	0.0103147	0.0499205	0.92795	0.964188	no
ACP2	ACP2	ACP2	chr11:47260852-47290584	WT	KO	OK	16.2815	31.1252	0.934852	3.76066	5e-05	0.000426257	yes
ACP5	ACP5	ACP5	chr19:11685474-11689801	WT	KO	NOTEST	0.0331274	0.032089	-0.0459494	0	1	1	no
ACP6	ACP6	ACP6	chr1:147119167-147142634	WT	KO	OK	8.32901	7.00838	-0.249064	-1.04693	0.068	0.181993	no
ACPP	ACPP	ACPP	chr3:132036210-132087146	WT	KO	NOTEST	0.00880034	0	#NAME?	0	1	1	no
ACPT	ACPT	ACPT	chr19:51293671-51298481	WT	KO	OK	0.305989	0.571562	0.901432	1.26754	0.0334	0.106479	no
ACR	ACR	ACR	chr22:51176651-51183727	WT	KO	NOTEST	0	0	0	0	1	1	no
ACRBP	ACRBP	ACRBP	chr12:6747241-6756580	WT	KO	NOTEST	0.0225407	0.0813576	1.85174	0	1	1	no
ACRC	ACRC	ACRC	chrX:70430034-70948962	WT	KO	NOTEST	0.113667	0.16008	0.49399	0	1	1	no
ACRV1	ACRV1	ACRV1	chr11:125495030-125550793	WT	KO	OK	0.705746	0.479027	-0.559044	-0.223331	0.7637	0.887941	no
ACSBG1	ACSBG1	ACSBG1	chr15:78463186-78527049	WT	KO	NOTEST	0.129042	0.0348696	-1.8878	0	1	1	no
ACSBG2	ACSBG2	ACSBG2	chr19:6135643-6193114	WT	KO	NOTEST	0.20916	0.18993	-0.139141	0	1	1	no
ACSF2	ACSF2	ACSF2	chr17:48503518-48552206	WT	KO	OK	12.1203	7.39926	-0.71197	-2.18219	5e-05	0.000426257	yes
ACSF3	ACSF3	ACSF3	chr16:89160216-89222254	WT	KO	OK	5.20488	6.06521	0.220693	0.981722	0.0881	0.220799	no
ACSL1	ACSL1	ACSL1	chr4:185676748-185747268	WT	KO	OK	10.5742	8.2403	-0.359774	-1.70979	0.0033	0.0164125	yes
ACSL3	ACSL3	ACSL3	chr2:223725731-223808119	WT	KO	OK	56.7241	27.6283	-1.03781	-5.30125	5e-05	0.000426257	yes
ACSL4	ACSL4	ACSL4	chrX:108884563-108976621	WT	KO	OK	39.9407	28.5407	-0.484841	-2.48286	5e-05	0.000426257	yes
ACSL5	ACSL5	ACSL5	chr10:114133915-114188138	WT	KO	OK	25.8298	19.6421	-0.395085	-1.97982	0.0006	0.00389171	yes
ACSL6	ACSL6	ACSL6	chr5:131285666-131347761	WT	KO	NOTEST	0.0293387	0.0665146	1.18086	0	1	1	no
ACSM1	ACSM1	ACSM1	chr16:20634558-20702578	WT	KO	NOTEST	0	0.0110909	inf	0	1	1	no
ACSM2A	ACSM2A	ACSM2A	chr16:20462782-20498991	WT	KO	NOTEST	0	0.00798537	inf	0	1	1	no
ACSM2B	ACSM2B	ACSM2B	chr16:20548082-20587695	WT	KO	NOTEST	0	0	0	0	1	1	no
ACSM3	ACSM3	ACSM3	chr16:20775311-20860990	WT	KO	NOTEST	0.221328	0.1716	-0.367138	0	1	1	no
ACSM4	ACSM4	ACSM4	chr12:7456927-7480969	WT	KO	OK	0.87619	0.799119	-0.132833	-0.293927	0.60695	0.785691	no
ACSM5	ACSM5	ACSM5	chr16:20420855-20452281	WT	KO	NOTEST	0	0	0	0	1	1	no
ACSM6	ACSM6	ACSM6	chr10:96953956-96988686	WT	KO	NOTEST	0.0990867	0	#NAME?	0	1	1	no
ACSS1	ACSS1	ACSS1	chr20:24986865-25038818	WT	KO	OK	2.18903	1.30145	-0.750168	-2.43139	5e-05	0.000426257	yes
ACSS2	ACSS2	ACSS2	chr20:33462765-33515769	WT	KO	OK	20.825	15.8932	-0.389905	-1.90699	0.0011	0.00654374	yes
ACSS3	ACSS3	ACSS3	chr12:81471808-81649582	WT	KO	OK	6.82535	6.66279	-0.0347756	-0.15625	0.7858	0.898687	no
ACTA1	ACTA1	ACTA1	chr1:229566992-229569843	WT	KO	NOTEST	0.234777	0.271059	0.207317	0	1	1	no
ACTA2	ACTA2	ACTA2	chr10:90692440-90775542	WT	KO	OK	1.27843	0.540464	-1.24211	-1.61136	0.0086	0.0360897	yes
ACTA2-AS1	ACTA2-AS1	ACTA2-AS1	chr10:90692440-90775542	WT	KO	OK	0.784613	0.600897	-0.384865	-0.597706	0.29835	0.513108	no
ACTB	ACTB	ACTB	chr7:5566778-5570232	WT	KO	OK	3568.31	3775.12	0.0812813	0.313042	0.584	0.769572	no
ACTBL2	ACTBL2	ACTBL2	chr5:56775842-56778636	WT	KO	NOTEST	0.0648499	0.0668642	0.044129	0	1	1	no
ACTC1	ACTC1	ACTC1	chr15:35047284-35105124	WT	KO	NOTEST	0.0383162	0.0418369	0.126824	0	1	1	no
ACTG1	ACTG1	ACTG1	chr17:79476996-79479892	WT	KO	OK	2313.73	1833.87	-0.335329	-1.43786	0.0138	0.0527669	no
ACTG1P17	ACTG1P17	ACTG1P17	chr15:83394649-83408532	WT	KO	NOTEST	0.0451455	0.0245069	-0.881393	0	1	1	no
ACTG1P20	ACTG1P20	ACTG1P20	chr1:27648635-27662891	WT	KO	OK	2.10272	1.84491	-0.188705	-0.315642	0.58095	0.767781	no
ACTG1P4	ACTG1P4	ACTG1P4	chr1:104068577-104122156	WT	KO	NOTEST	0.105524	0.226911	1.10456	0	1	1	no
ACTG2	ACTG2	ACTG2	chr2:74120092-74146780	WT	KO	OK	0.853574	26.1614	4.93778	12.4818	5e-05	0.000426257	yes
ACTL10	ACTL10	ACTL10	chr20:32244892-32262264	WT	KO	OK	2.12625	3.06781	0.528896	0.865433	0.13465	0.300396	no
ACTL6A	ACTL6A	ACTL6A	chr3:179280667-179306193	WT	KO	OK	45.6713	44.7939	-0.0279834	-0.138523	0.8105	0.911384	no
ACTL6B	ACTL6B	ACTL6B	chr7:100240725-100254084	WT	KO	NOTEST	0	0	0	0	1	1	no
ACTL7A	ACTL7A	ACTL7A	chr9:111624507-111626035	WT	KO	NOTEST	0.0368651	0.0268023	-0.459899	0	1	1	no
ACTL7B	ACTL7B	ACTL7B	chr9:111616868-111618275	WT	KO	NOTEST	0.0315167	0	#NAME?	0	1	1	no
ACTL8	ACTL8	ACTL8	chr1:18081807-18153558	WT	KO	NOTEST	0	0	0	0	1	1	no
ACTL9	ACTL9	ACTL9	chr19:8807746-8809180	WT	KO	NOTEST	0	0	0	0	1	1	no
ACTN1	ACTN1	ACTN1	chr14:69340839-69446083	WT	KO	OK	360.531	388.715	0.108588	0.519246	0.3601	0.578916	no
ACTN1-AS1	ACTN1-AS1	ACTN1-AS1	chr14:69446398-69454180	WT	KO	OK	0.579212	0.666449	0.202404	0.206358	0.71165	0.857842	no
ACTN2	ACTN2	ACTN2	chr1:236849753-236927927	WT	KO	NOTEST	0.0194612	0.0193277	-0.00992542	0	1	1	no
ACTN3	ACTN3	ACTN3	chr11:66313865-66330800	WT	KO	NOTEST	0.00377893	0.00548354	0.537128	0	1	1	no
ACTN4	ACTN4	ACTN4	chr19:39138266-39235114	WT	KO	OK	308.896	302.962	-0.0279869	-0.135098	0.81255	0.912055	no
ACTR10	ACTR10	ACTR10	chr14:58666832-58702353	WT	KO	OK	19.3543	20.5996	0.0899639	0.43836	0.44705	0.662968	no
ACTR1A	ACTR1A	ACTR1A	chr10:104238985-104262512	WT	KO	OK	50.5097	47.4453	-0.0902963	-0.460226	0.4217	0.640629	no
ACTR1B	ACTR1B	ACTR1B	chr2:98272401-98280561	WT	KO	OK	28.374	36.7817	0.374417	1.85724	0.00095	0.00576844	yes
ACTR2	ACTR2	ACTR2	chr2:65454828-65498390	WT	KO	OK	109.883	85.8552	-0.355988	-1.80349	0.0013	0.00758603	yes
ACTR3	ACTR3	ACTR3	chr2:114588759-114719129	WT	KO	OK	55.8717	50.2074	-0.154217	-0.789714	0.172	0.35544	no
ACTR3B	ACTR3B	ACTR3B	chr7:152456833-152552464	WT	KO	OK	2.65927	3.37729	0.344836	1.22048	0.0345	0.108974	no
ACTR3BP2	ACTR3BP2	ACTR3BP2	chr2:92129158-92130496	WT	KO	NOTEST	0	0	0	0	1	1	no
ACTR3BP5	ACTR3BP5	ACTR3BP5	chr10:38989726-38991371	WT	KO	NOTEST	0	0	0	0	1	1	no
ACTR3C	ACTR3C	ACTR3C	chr7:149944300-150035245	WT	KO	OK	1.38803	1.29936	-0.0952297	-0.0671994	0.90445	0.953711	no
ACTR5	ACTR5	ACTR5	chr20:37377096-37401089	WT	KO	OK	8.83152	9.73324	0.140257	0.63677	0.2672	0.476599	no
ACTR6	ACTR6	ACTR6	chr12:100593864-100618202	WT	KO	OK	12.3248	12.1788	-0.0171885	-0.0764359	0.89285	0.949869	no
ACTR8	ACTR8	ACTR8	chr3:53901093-53916229	WT	KO	OK	11.4572	11.0967	-0.0461234	-0.222101	0.6979	0.850827	no
ACTRT1	ACTRT1	ACTRT1	chrX:127184940-127186382	WT	KO	NOTEST	0.023075	0	#NAME?	0	1	1	no
ACTRT2	ACTRT2	ACTRT2	chr1:2938045-2939467	WT	KO	NOTEST	0	0	0	0	1	1	no
ACTRT3	ACTRT3	ACTRT3	chr3:169484710-169487683	WT	KO	NOTEST	0.0331869	0	#NAME?	0	1	1	no
ACVR1	ACVR1	ACVR1	chr2:158592957-158732374	WT	KO	OK	7.42036	7.93682	0.0970718	0.439404	0.4377	0.654342	no
ACVR1B	ACVR1B	ACVR1B	chr12:52345450-52390863	WT	KO	OK	7.21692	5.80415	-0.314299	-1.46835	0.0093	0.0384314	yes
ACVR1C	ACVR1C	ACVR1C	chr2:158383278-158485399	WT	KO	NOTEST	0.0373839	0.0355975	-0.0706383	0	1	1	no
ACVR2A	ACVR2A	ACVR2A	chr2:148602085-149271044	WT	KO	OK	2.45871	2.90931	0.242773	0.513537	0.37265	0.591992	no
ACVR2B	ACVR2B	ACVR2B	chr3:38492517-38534633	WT	KO	OK	1.48818	1.67959	0.174559	0.766638	0.1864	0.375333	no
ACVR2B-AS1	ACVR2B-AS1	ACVR2B-AS1	chr3:38492517-38534633	WT	KO	NOTEST	0.138977	0.363954	1.38891	0	1	1	no
ACVRL1	ACVRL1	ACVRL1	chr12:52301201-52317145	WT	KO	NOTEST	0.05871	0.0270303	-1.11903	0	1	1	no
ACY1	ACY1	ACY1	chr3:52009041-52023218	WT	KO	OK	16.9704	24.2123	0.512717	2.08112	0.00035	0.00245453	yes
ACY3	ACY3	ACY3	chr11:67410025-67418130	WT	KO	NOTEST	0.036006	0	#NAME?	0	1	1	no
ACYP1	ACYP1	ACYP1	chr14:75519927-75536186	WT	KO	OK	15.102	18.3178	0.278507	0.941036	0.1006	0.244213	no
ACYP2	ACYP2	ACYP2	chr2:54342409-54532435	WT	KO	OK	2.52653	2.94239	0.219835	0.625873	0.27345	0.484005	no
ADA	ADA	ADA	chr20:43248162-43280376	WT	KO	OK	3.91324	3.52563	-0.150482	-0.512276	0.3741	0.593558	no
ADAD1	ADAD1	ADAD1	chr4:123300120-123350947	WT	KO	NOTEST	0.00640357	0	#NAME?	0	1	1	no
ADAD2	ADAD2	ADAD2	chr16:84224722-84230772	WT	KO	NOTEST	0	0.0110484	inf	0	1	1	no
ADAL	ADAL	ADAL	chr15:43619973-43646753	WT	KO	OK	2.74866	2.48737	-0.144105	-0.324568	0.5733	0.762385	no
ADAM10	ADAM10	ADAM10	chr15:58887402-59042177	WT	KO	OK	40.3784	37.1616	-0.119769	-0.610773	0.28245	0.49391	no
ADAM11	ADAM11	ADAM11	chr17:42836567-42859214	WT	KO	NOTEST	0.348107	0.229406	-0.601629	0	1	1	no
ADAM12	ADAM12	ADAM12	chr10:127700953-128077127	WT	KO	OK	0.358646	0.708353	0.981909	2.79872	5e-05	0.000426257	yes
ADAM15	ADAM15	ADAM15	chr1:155006281-155042029	WT	KO	OK	83.8185	64.3213	-0.381972	-1.88769	0.00075	0.00471893	yes
ADAM17	ADAM17	ADAM17	chr2:9629410-9695917	WT	KO	OK	16.2299	14.9774	-0.115872	-0.570516	0.31345	0.530264	no
ADAM18	ADAM18	ADAM18	chr8:39442086-39587583	WT	KO	NOTEST	0	0.00683389	inf	0	1	1	no
ADAM19	ADAM19	ADAM19	chr5:156904311-157002831	WT	KO	OK	11.9052	16.5715	0.477119	2.40017	5e-05	0.000426257	yes
ADAM1A	ADAM1A	ADAM1A	chr12:112336866-112339706	WT	KO	OK	1.46994	1.71894	0.225765	0.72335	0.20995	0.405579	no
ADAM2	ADAM2	ADAM2	chr8:39601254-39695808	WT	KO	NOTEST	0	0	0	0	1	1	no
ADAM20	ADAM20	ADAM20	chr14:70989077-71001732	WT	KO	NOTEST	0.0146494	0.0115922	-0.337688	0	1	1	no
ADAM20P1	ADAM20P1	ADAM20P1	chr14:70935595-70950473	WT	KO	NOTEST	0.00954016	0.0196877	1.04521	0	1	1	no
ADAM21	ADAM21	ADAM21	chr14:70918873-70926622	WT	KO	NOTEST	0.0430643	0.0618106	0.52136	0	1	1	no
ADAM21P1	ADAM21P1	ADAM21P1	chr14:70712469-70714518	WT	KO	NOTEST	0.0391033	0	#NAME?	0	1	1	no
ADAM22	ADAM22	ADAM22	chr7:87563565-87832204	WT	KO	OK	0.945235	0.993257	0.0714927	0.195392	0.72995	0.867228	no
ADAM23	ADAM23	ADAM23	chr2:207308367-207485854	WT	KO	NOTEST	0.0396199	0.00747378	-2.40632	0	1	1	no
ADAM28	ADAM28	ADAM28	chr8:24151552-24406131	WT	KO	NOTEST	0.104703	0.215392	1.04067	0	1	1	no
ADAM29	ADAM29	ADAM29	chr4:175839508-175899331	WT	KO	NOTEST	0	0.00738395	inf	0	1	1	no
ADAM30	ADAM30	ADAM30	chr1:120436155-120439147	WT	KO	NOTEST	0	0	0	0	1	1	no
ADAM32	ADAM32	ADAM32	chr8:38965049-39142436	WT	KO	NOTEST	0.183811	0.13662	-0.42806	0	1	1	no
ADAM33	ADAM33	ADAM33	chr20:3648619-3662778	WT	KO	NOTEST	0.0110035	0.0186184	0.758771	0	1	1	no
ADAM3A	ADAM3A	ADAM3A	chr8:39308563-39380508	WT	KO	NOTEST	0	0	0	0	1	1	no
ADAM5	ADAM5	ADAM5	chr8:39172181-39260375	WT	KO	NOTEST	0	0	0	0	1	1	no
ADAM6	ADAM6	ADAM6	chr14:106435817-106438358	WT	KO	NOTEST	0	0	0	0	1	1	no
ADAM7	ADAM7	ADAM7	chr8:24151552-24406131	WT	KO	NOTEST	0	0	0	0	1	1	no
ADAM8	ADAM8	ADAM8	chr10:135075919-135090407	WT	KO	OK	46.185	114.008	1.30364	6.66422	5e-05	0.000426257	yes
ADAM9	ADAM9	ADAM9	chr8:38854504-38962779	WT	KO	OK	100.224	76.3461	-0.392602	-2.01068	0.0005	0.00333215	yes
ADAMDEC1	ADAMDEC1	ADAMDEC1	chr8:24151552-24406131	WT	KO	NOTEST	0	0.0101159	inf	0	1	1	no
ADAMTS1	ADAMTS1	ADAMTS1	chr21:28208605-28217728	WT	KO	OK	12.0353	8.33166	-0.530601	-2.58139	5e-05	0.000426257	yes
ADAMTS10	ADAMTS10	ADAMTS10	chr19:8645123-8675620	WT	KO	NOTEST	0	0.00907999	inf	0	1	1	no
ADAMTS12	ADAMTS12	ADAMTS12	chr5:33527286-33892124	WT	KO	OK	12.3711	18.175	0.554987	2.76774	5e-05	0.000426257	yes
ADAMTS13	ADAMTS13	ADAMTS13	chr9:136228324-136324525	WT	KO	NOTEST	0.14499	0.17784	0.294624	0	1	1	no
ADAMTS14	ADAMTS14	ADAMTS14	chr10:72432558-72522195	WT	KO	NOTEST	0.00645534	0	#NAME?	0	1	1	no
ADAMTS15	ADAMTS15	ADAMTS15	chr11:130318868-130346539	WT	KO	OK	5.34733	5.82075	0.122387	0.576125	0.3157	0.531982	no
ADAMTS16	ADAMTS16	ADAMTS16	chr5:5140442-5320412	WT	KO	OK	4.60689	3.40421	-0.436473	-1.95526	0.0006	0.00389171	yes
ADAMTS17	ADAMTS17	ADAMTS17	chr15:100511642-100882183	WT	KO	NOTEST	0.225318	0.372696	0.726039	0	1	1	no
ADAMTS18	ADAMTS18	ADAMTS18	chr16:77316024-77469011	WT	KO	NOTEST	0.02105	0.0283375	0.428892	0	1	1	no
ADAMTS19	ADAMTS19	ADAMTS19	chr5:128795251-129074376	WT	KO	NOTEST	0	0	0	0	1	1	no
ADAMTS19-AS1	ADAMTS19-AS1	ADAMTS19-AS1	chr5:128795251-129074376	WT	KO	NOTEST	0	0	0	0	1	1	no
ADAMTS2	ADAMTS2	ADAMTS2	chr5:178537851-178772431	WT	KO	NOTEST	0.00372564	0.0147016	1.98041	0	1	1	no
ADAMTS20	ADAMTS20	ADAMTS20	chr12:43748011-43945724	WT	KO	NOTEST	0.00258317	0.00641777	1.31293	0	1	1	no
ADAMTS3	ADAMTS3	ADAMTS3	chr4:73146685-73434516	WT	KO	OK	0.90977	1.57012	0.7873	2.86913	5e-05	0.000426257	yes
ADAMTS4	ADAMTS4	ADAMTS4	chr1:161159537-161168845	WT	KO	NOTEST	0.00527835	0.0158634	1.58754	0	1	1	no
ADAMTS5	ADAMTS5	ADAMTS5	chr21:28290230-28339439	WT	KO	NOTEST	0.160259	0.198838	0.311188	0	1	1	no
ADAMTS6	ADAMTS6	ADAMTS6	chr5:64444562-64777704	WT	KO	OK	0.862195	1.23762	0.521482	1.95601	0.00065	0.0041718	yes
ADAMTS7	ADAMTS7	ADAMTS7	chr15:79051544-79103773	WT	KO	OK	0.603651	0.493748	-0.28994	-0.835253	0.14335	0.313105	no
ADAMTS7P1	ADAMTS7P1	ADAMTS7P1	chr15:82632349-83195272	WT	KO	NOTEST	0.00683897	0	#NAME?	0	1	1	no
ADAMTS8	ADAMTS8	ADAMTS8	chr11:130274817-130298539	WT	KO	NOTEST	0.121303	0.04402	-1.46238	0	1	1	no
ADAMTS9	ADAMTS9	ADAMTS9	chr3:64501330-64997143	WT	KO	OK	1.04486	2.70643	1.37308	5.52344	5e-05	0.000426257	yes
ADAMTS9-AS1	ADAMTS9-AS1	ADAMTS9-AS1	chr3:64501330-64997143	WT	KO	NOTEST	0.030936	0.100622	1.70158	0	1	1	no
ADAMTS9-AS2	ADAMTS9-AS2	ADAMTS9-AS2	chr3:64501330-64997143	WT	KO	NOTEST	0.100571	0.307442	1.6121	0	1	1	no
ADAMTSL1	ADAMTSL1	ADAMTSL1	chr9:18474078-18910947	WT	KO	OK	2.3857	0.92761	-1.36282	-5.43799	5e-05	0.000426257	yes
ADAMTSL2	ADAMTSL2	ADAMTSL2	chr9:136397285-136440641	WT	KO	NOTEST	0	0.00851752	inf	0	1	1	no
ADAMTSL3	ADAMTSL3	ADAMTSL3	chr15:84322837-84708593	WT	KO	NOTEST	0.135887	0.125047	-0.119938	0	1	1	no
ADAMTSL4	ADAMTSL4	ADAMTSL4	chr1:150521844-150552214	WT	KO	OK	18.9297	13.5555	-0.481774	-0.820641	0.1512	0.324956	no
ADAMTSL4-AS1	ADAMTSL4-AS1	ADAMTSL4-AS1	chr1:150521844-150552214	WT	KO	OK	1.65458	2.16221	0.386039	0.112473	0.85275	0.928965	no
ADAMTSL5	ADAMTSL5	ADAMTSL5	chr19:1505016-1513188	WT	KO	OK	3.19186	3.28317	0.040693	0.159209	0.7758	0.893243	no
ADAP1	ADAP1	ADAP1	chr7:937536-995043	WT	KO	OK	3.04627	4.50667	0.565015	2.0841	0.00035	0.00245453	yes
ADAP2	ADAP2	ADAP2	chr17:29248753-29286211	WT	KO	OK	1.28344	0.281843	-2.18705	-4.66897	5e-05	0.000426257	yes
ADAR	ADAR	ADAR	chr1:154554533-154600456	WT	KO	OK	71.0481	71.8654	0.016501	0.0833719	0.8837	0.944478	no
ADARB1	ADARB1	ADARB1	chr21:46494492-46646478	WT	KO	OK	4.80989	4.06692	-0.242066	-1.04288	0.06605	0.17755	no
ADARB2	ADARB2	ADARB2	chr10:1223252-1779670	WT	KO	NOTEST	0.0211524	0.0467486	1.1441	0	1	1	no
ADARB2-AS1	ADARB2-AS1	ADARB2-AS1	chr10:1223252-1779670	WT	KO	NOTEST	0	0	0	0	1	1	no
ADAT1	ADAT1	ADAT1	chr16:75632246-75657221	WT	KO	OK	10.4694	10.0139	-0.0641742	-0.30581	0.59045	0.774302	no
ADAT2	ADAT2	ADAT2	chr6:143743968-143771841	WT	KO	OK	1.25884	1.64326	0.384463	1.5135	0.0083	0.0350292	yes
ADAT3	ADAT3	ADAT3	chr19:1905370-1926012	WT	KO	OK	7.79877	7.8911	0.0169806	0.0298183	0.9578	0.977646	no
ADCK1	ADCK1	ADCK1	chr14:78266425-78400297	WT	KO	OK	0.910245	1.0335	0.183218	0.455481	0.4236	0.642198	no
ADCK2	ADCK2	ADCK2	chr7:140372952-140394908	WT	KO	OK	8.08163	10.6392	0.396674	1.78853	0.0022	0.0116366	yes
ADCK3	ADCK3	ADCK3	chr1:227127937-227175246	WT	KO	OK	13.1196	13.0779	-0.00459246	-0.0219566	0.96775	0.98254	no
ADCK4	ADCK4	ADCK4	chr19:41197433-41222790	WT	KO	OK	4.56425	5.31643	0.22008	0.865529	0.13195	0.296109	no
ADCK5	ADCK5	ADCK5	chr8:145597703-145634733	WT	KO	OK	5.1276	6.03251	0.234474	0.361074	0.5345	0.735682	no
ADCY1	ADCY1	ADCY1	chr7:45613738-45762714	WT	KO	NOTEST	0.0131733	0.00860665	-0.614099	0	1	1	no
ADCY10	ADCY10	ADCY10	chr1:167778624-167883464	WT	KO	NOTEST	0.0180535	0.0127849	-0.497844	0	1	1	no
ADCY10P1	ADCY10P1	ADCY10P1	chr6:41040706-41108573	WT	KO	NOTEST	0.0618329	0.078267	0.340029	0	1	1	no
ADCY2	ADCY2	ADCY2	chr5:7396342-7830194	WT	KO	NOTEST	0.00212767	0	#NAME?	0	1	1	no
ADCY3	ADCY3	ADCY3	chr2:25013135-25142055	WT	KO	OK	14.5504	14.382	-0.0167994	-0.0513692	0.9295	0.964783	no
ADCY4	ADCY4	ADCY4	chr14:24787554-24804277	WT	KO	NOTEST	0.0391806	0.0298157	-0.394066	0	1	1	no
ADCY5	ADCY5	ADCY5	chr3:123001142-123167392	WT	KO	NOTEST	0.051848	0.0483437	-0.10096	0	1	1	no
ADCY6	ADCY6	ADCY6	chr12:49159973-49182879	WT	KO	OK	7.28462	7.9724	0.130161	0.632957	0.27085	0.480822	no
ADCY7	ADCY7	ADCY7	chr16:50300450-50352045	WT	KO	OK	5.45129	4.21249	-0.371925	-1.68036	0.0035	0.0172247	yes
ADCY8	ADCY8	ADCY8	chr8:131792546-132052835	WT	KO	NOTEST	0	0	0	0	1	1	no
ADCY9	ADCY9	ADCY9	chr16:4012649-4166186	WT	KO	OK	5.59576	4.50965	-0.31132	-1.49326	0.01	0.0407381	yes
ADCYAP1	ADCYAP1	ADCYAP1	chr18:904943-912173	WT	KO	NOTEST	0	0	0	0	1	1	no
ADCYAP1R1	ADCYAP1R1	ADCYAP1R1	chr7:31092075-31151093	WT	KO	NOTEST	0.0166407	0.00240782	-2.78891	0	1	1	no
ADD1	ADD1	ADD1	chr4:2845583-2931802	WT	KO	OK	39.3194	43.3529	0.140887	0.721398	0.2111	0.40713	no
ADD2	ADD2	ADD2	chr2:70889215-70995375	WT	KO	NOTEST	0	0	0	0	1	1	no
ADD3	ADD3	ADD3	chr10:111705316-111895323	WT	KO	OK	8.85216	6.52594	-0.439844	-2.04962	0.0004	0.00275575	yes
ADD3-AS1	ADD3-AS1	ADD3-AS1	chr10:111705316-111895323	WT	KO	NOTEST	0.0844425	0.0781843	-0.111091	0	1	1	no
ADGB	ADGB	ADGB	chr6:146920135-147136597	WT	KO	NOTEST	0	0	0	0	1	1	no
ADGRA1	ADGRA1	ADGRA1	chr10:134901507-134945179	WT	KO	NOTEST	0	0	0	0	1	1	no
ADGRA1-AS1	ADGRA1-AS1	ADGRA1-AS1	chr10:134898752-134900201	WT	KO	NOTEST	0	0	0	0	1	1	no
ADGRA2	ADGRA2	ADGRA2	chr8:37654400-37707431	WT	KO	OK	0.540692	0.63119	0.223267	0.415152	0.46675	0.680214	no
ADGRA3	ADGRA3	ADGRA3	chr4:22388996-22517677	WT	KO	OK	12.9311	13.6691	0.0800683	0.395782	0.4911	0.699619	no
ADGRB1	ADGRB1	ADGRB1	chr8:143545376-143626368	WT	KO	NOTEST	0.0080479	0.00662481	-0.280734	0	1	1	no
ADGRB2	ADGRB2	ADGRB2	chr1:32192705-32229664	WT	KO	OK	1.28221	0.996586	-0.363568	-1.28684	0.0239	0.0813918	no
ADGRB3	ADGRB3	ADGRB3	chr6:69345631-70099403	WT	KO	NOTEST	0.192602	0.167737	-0.199418	0	1	1	no
ADGRD1	ADGRD1	ADGRD1	chr12:131438451-131626008	WT	KO	OK	1.84638	0.28886	-2.67626	-6.71103	5e-05	0.000426257	yes
ADGRE1	ADGRE1	ADGRE1	chr19:6887559-6940464	WT	KO	NOTEST	0.286848	0.0447821	-2.67929	0	1	1	no
ADGRE2	ADGRE2	ADGRE2	chr19:14800851-14889353	WT	KO	NOTEST	0.0284595	0.0651024	1.1938	0	1	1	no
ADGRE3	ADGRE3	ADGRE3	chr19:14729928-14785730	WT	KO	NOTEST	0	0	0	0	1	1	no
ADGRE4P	ADGRE4P	ADGRE4P	chr19:6952510-6990857	WT	KO	NOTEST	0	0.00810303	inf	0	1	1	no
ADGRE5	ADGRE5	ADGRE5	chr19:14491955-14519537	WT	KO	OK	31.0296	37.3011	0.265573	1.33474	0.0192	0.0684325	no
ADGRF1	ADGRF1	ADGRF1	chr6:46965439-47010099	WT	KO	OK	0.367097	1.6006	2.12438	3.88626	5e-05	0.000426257	yes
ADGRF2	ADGRF2	ADGRF2	chr6:47624325-47665533	WT	KO	NOTEST	0.00511516	0	#NAME?	0	1	1	no
ADGRF3	ADGRF3	ADGRF3	chr2:26531040-26618759	WT	KO	NOTEST	0.251486	0.311691	0.309638	0	1	1	no
ADGRF4	ADGRF4	ADGRF4	chr6:47666288-47689757	WT	KO	OK	0.513126	0.929329	0.856876	2.19967	0.00045	0.00304947	yes
ADGRF5	ADGRF5	ADGRF5	chr6:46820241-46922675	WT	KO	OK	18.7047	33.0449	0.821024	4.21295	5e-05	0.000426257	yes
ADGRG1	ADGRG1	ADGRG1	chr16:57653604-57698951	WT	KO	OK	13.3149	23.7348	0.833964	4.11291	5e-05	0.000426257	yes
ADGRG2	ADGRG2	ADGRG2	chrX:19007424-19140755	WT	KO	NOTEST	0.238725	0.145234	-0.716968	0	1	1	no
ADGRG3	ADGRG3	ADGRG3	chr16:57702156-57723290	WT	KO	NOTEST	0.0166218	0.104706	2.6552	0	1	1	no
ADGRG4	ADGRG4	ADGRG4	chrX:135383121-135499047	WT	KO	NOTEST	0.00517663	0	#NAME?	0	1	1	no
ADGRG5	ADGRG5	ADGRG5	chr16:57576332-57611100	WT	KO	NOTEST	0.0572418	0.0966534	0.755751	0	1	1	no
ADGRG6	ADGRG6	ADGRG6	chr6:142623055-142767403	WT	KO	OK	23.2176	11.0568	-1.07028	-5.38338	5e-05	0.000426257	yes
ADGRG7	ADGRG7	ADGRG7	chr3:100328432-100414325	WT	KO	NOTEST	0	0	0	0	1	1	no
ADGRL1	ADGRL1	ADGRL1	chr19:14247963-14316997	WT	KO	OK	3.62018	4.2072	0.216797	0.99211	0.08575	0.216412	no
ADGRL2	ADGRL2	ADGRL2	chr1:82165454-82458422	WT	KO	OK	2.36277	4.05878	0.780567	3.46555	5e-05	0.000426257	yes
ADGRL3	ADGRL3	ADGRL3	chr4:62362838-63027483	WT	KO	NOTEST	0.0512549	0.253925	2.30864	0	1	1	no
ADGRL3-AS1	ADGRL3-AS1	ADGRL3-AS1	chr4:62362838-63027483	WT	KO	NOTEST	0	0	0	0	1	1	no
ADGRL4	ADGRL4	ADGRL4	chr1:79355448-79472495	WT	KO	NOTEST	0	0	0	0	1	1	no
ADGRV1	ADGRV1	ADGRV1	chr5:89854616-90460033	WT	KO	OK	0.479761	0.411081	-0.222892	-0.878463	0.131	0.294588	no
ADH1A	ADH1A	ADH1A	chr4:100010007-100222513	WT	KO	NOTEST	0	0.015642	inf	0	1	1	no
ADH1B	ADH1B	ADH1B	chr4:100227543-100242599	WT	KO	NOTEST	0	0	0	0	1	1	no
ADH1C	ADH1C	ADH1C	chr4:100257648-100274202	WT	KO	NOTEST	0.0546216	0.139991	1.35779	0	1	1	no
ADH4	ADH4	ADH4	chr4:100010007-100222513	WT	KO	NOTEST	0.015438	0	#NAME?	0	1	1	no
ADH5	ADH5	ADH5	chr4:99992129-100009939	WT	KO	OK	26.5774	30.0669	0.177977	0.886506	0.1208	0.278229	no
ADH6	ADH6	ADH6	chr4:100010007-100222513	WT	KO	NOTEST	0.118342	0.0972923	-0.282562	0	1	1	no
ADH7	ADH7	ADH7	chr4:100333417-100356667	WT	KO	NOTEST	0	0	0	0	1	1	no
ADHFE1	ADHFE1	ADHFE1	chr8:67344717-67381044	WT	KO	OK	0.217444	0.501999	1.20704	1.82139	0.00615	0.0274275	yes
ADI1	ADI1	ADI1	chr2:3501689-3523350	WT	KO	OK	61.5024	56.2828	-0.127948	-0.640672	0.26635	0.475504	no
ADIG	ADIG	ADIG	chr20:37209837-37217106	WT	KO	NOTEST	0	0.045128	inf	0	1	1	no
ADIPOQ	ADIPOQ	ADIPOQ	chr3:186560462-186576252	WT	KO	NOTEST	0	0	0	0	1	1	no
ADIPOQ-AS1	ADIPOQ-AS1	ADIPOQ-AS1	chr3:186560462-186576252	WT	KO	NOTEST	0	0	0	0	1	1	no
ADIPOR1	ADIPOR1	ADIPOR1	chr1:202909952-202927700	WT	KO	OK	60.0163	70.3905	0.230027	1.17342	0.0408	0.123364	no
ADIPOR2	ADIPOR2	ADIPOR2	chr12:1800246-1897845	WT	KO	OK	50.7808	39.7074	-0.354873	-1.81598	0.00165	0.00926356	yes
ADIRF	ADIRF	ADIRF	chr10:88728187-88769960	WT	KO	OK	4.2271	9.07005	1.10144	3.10862	5e-05	0.000426257	yes
ADK	ADK	ADK	chr10:75910942-76469061	WT	KO	OK	37.8	29.9053	-0.337985	-1.64693	0.00485	0.0227092	yes
ADM	ADM	ADM	chr11:10326526-10328949	WT	KO	OK	128.878	147.185	0.191627	0.980702	0.0859	0.216674	no
ADM2	ADM2	ADM2	chr22:50919984-50924866	WT	KO	OK	1.42657	1.05177	-0.439725	-1.48123	0.01135	0.0451275	yes
ADM5	ADM5	ADM5	chr19:50191941-50194247	WT	KO	OK	4.6428	3.39588	-0.451209	-1.71159	0.0034	0.0168267	yes
ADNP	ADNP	ADNP	chr20:49505454-49575060	WT	KO	OK	32.8194	35.0695	0.0956711	0.440437	0.44085	0.656958	no
ADNP-AS1	ADNP-AS1	ADNP-AS1	chr20:49505454-49575060	WT	KO	OK	2.57175	3.69771	0.523881	0.270277	0.70825	0.855969	no
ADNP2	ADNP2	ADNP2	chr18:77866914-77898228	WT	KO	OK	10.1357	9.74007	-0.0574413	-0.282446	0.6153	0.791984	no
ADO	ADO	ADO	chr10:64564515-64568239	WT	KO	OK	16.0777	16.0696	-0.000724628	-0.00357927	0.9959	0.997033	no
ADORA1	ADORA1	ADORA1	chr1:203096835-203136533	WT	KO	OK	2.03326	2.65288	0.383768	1.37081	0.01615	0.0595523	no
ADORA2A	ADORA2A	ADORA2A	chr22:24666784-24890783	WT	KO	OK	1.81049	4.0363	1.15665	1.08876	0.0815	0.208984	no
ADORA2A-AS1	ADORA2A-AS1	ADORA2A-AS1	chr22:24666784-24890783	WT	KO	OK	0.279501	0.572634	1.03476	0.473558	0.567	0.759399	no
ADORA2B	ADORA2B	ADORA2B	chr17:15848230-15879210	WT	KO	OK	79.8968	61.8067	-0.370374	-1.88279	0.0014	0.00804614	yes
ADORA3	ADORA3	ADORA3	chr1:112025969-112106625	WT	KO	NOTEST	0	0	0	0	1	1	no
ADPGK	ADPGK	ADPGK	chr15:73043707-73090540	WT	KO	OK	22.3954	22.8731	0.0304459	0.148583	0.79585	0.902828	no
ADPGK-AS1	ADPGK-AS1	ADPGK-AS1	chr15:73043707-73090540	WT	KO	NOTEST	0.344936	0.307882	-0.163949	0	1	1	no
ADPRH	ADPRH	ADPRH	chr3:119298279-119308792	WT	KO	NOTEST	0.289784	0.208487	-0.47502	0	1	1	no
ADPRHL1	ADPRHL1	ADPRHL1	chr13:114076254-114107839	WT	KO	OK	6.52298	3.6246	-0.84771	-3.22029	5e-05	0.000426257	yes
ADPRHL2	ADPRHL2	ADPRHL2	chr1:36554452-36559533	WT	KO	OK	19.9919	26.266	0.393782	1.87494	0.00085	0.00525648	yes
ADPRM	ADPRM	ADPRM	chr17:10600926-10614875	WT	KO	OK	5.84425	3.80902	-0.617598	-2.22112	0.0002	0.00148784	yes
ADRA1A	ADRA1A	ADRA1A	chr8:26605666-26722922	WT	KO	NOTEST	0	0	0	0	1	1	no
ADRA1B	ADRA1B	ADRA1B	chr5:159343739-159400017	WT	KO	OK	2.74703	1.6514	-0.734185	-2.39264	5e-05	0.000426257	yes
ADRA1D	ADRA1D	ADRA1D	chr20:4201277-4229659	WT	KO	NOTEST	0.049875	0.106637	1.09632	0	1	1	no
ADRA2A	ADRA2A	ADRA2A	chr10:112836789-112840662	WT	KO	NOTEST	0	0	0	0	1	1	no
ADRA2B	ADRA2B	ADRA2B	chr2:96778622-96781984	WT	KO	NOTEST	0	0	0	0	1	1	no
ADRA2C	ADRA2C	ADRA2C	chr4:3768295-3770253	WT	KO	NOTEST	0.143737	0.0286617	-2.32624	0	1	1	no
ADRB1	ADRB1	ADRB1	chr10:115803805-115806667	WT	KO	NOTEST	0.424327	0.0741363	-2.51692	0	1	1	no
ADRB2	ADRB2	ADRB2	chr5:148206155-148208197	WT	KO	OK	21.6194	19.4239	-0.154492	-0.742577	0.19265	0.384072	no
ADRB3	ADRB3	ADRB3	chr8:37820513-37824184	WT	KO	NOTEST	0	0	0	0	1	1	no
ADRBK1	ADRBK1	ADRBK1	chr11:67033904-67054029	WT	KO	OK	20.2195	22.1969	0.134611	0.670288	0.23985	0.442507	no
ADRBK2	ADRBK2	ADRBK2	chr22:25960860-26125258	WT	KO	OK	0.867068	0.439933	-0.978861	-3.37962	5e-05	0.000426257	yes
ADRM1	ADRM1	ADRM1	chr20:60877951-60883918	WT	KO	OK	249.481	276.058	0.146043	0.73544	0.2023	0.395621	no
ADSL	ADSL	ADSL	chr22:40742503-40762575	WT	KO	OK	102.956	99.9658	-0.0425163	-0.21809	0.70265	0.852716	no
ADSS	ADSS	ADSS	chr1:244571793-244615436	WT	KO	OK	41.9994	39.0743	-0.104146	-0.524692	0.3534	0.572131	no
ADSSL1	ADSSL1	ADSSL1	chr14:105190533-105213647	WT	KO	OK	0.499237	0.441669	-0.176758	-0.31339	0.5776	0.765582	no
ADTRP	ADTRP	ADTRP	chr6:11713887-11779280	WT	KO	OK	0.379167	0.496321	0.388439	0.6337	0.23315	0.433957	no
AEBP1	AEBP1	AEBP1	chr7:44143959-44154164	WT	KO	NOTEST	0.0832031	0.152336	0.872546	0	1	1	no
AEBP2	AEBP2	AEBP2	chr12:19592607-19675173	WT	KO	OK	8.9013	9.54018	0.100001	0.467767	0.4096	0.629037	no
AEN	AEN	AEN	chr15:89164526-89175512	WT	KO	OK	30.53	26.5153	-0.203402	-1.01946	0.0717	0.189339	no
AES	AES	AES	chr19:3052907-3062964	WT	KO	OK	93.3672	74.8906	-0.318131	-1.61361	0.00535	0.0245441	yes
AFAP1	AFAP1	AFAP1	chr4:7755816-7942023	WT	KO	OK	22.5863	40.2073	0.832009	3.44022	5e-05	0.000426257	yes
AFAP1-AS1	AFAP1-AS1	AFAP1-AS1	chr4:7755816-7942023	WT	KO	OK	15.9863	15.8174	-0.0153198	-0.042944	0.93865	0.968823	no
AFAP1L1	AFAP1L1	AFAP1L1	chr5:148651400-148721367	WT	KO	OK	4.78136	2.8831	-0.729802	-3.14705	5e-05	0.000426257	yes
AFAP1L2	AFAP1L2	AFAP1L2	chr10:116054582-116164537	WT	KO	OK	13.1611	14.343	0.124066	0.611276	0.288	0.501125	no
AFF1	AFF1	AFF1	chr4:87856153-88062206	WT	KO	OK	10.1503	11.1418	0.13446	0.679869	0.23465	0.435942	no
AFF2	AFF2	AFF2	chrX:147582138-148082193	WT	KO	NOTEST	0.00562339	0.00223154	-1.3334	0	1	1	no
AFF3	AFF3	AFF3	chr2:100163715-100759037	WT	KO	OK	0.981613	0.294194	-1.73839	-5.46747	5e-05	0.000426257	yes
AFF4	AFF4	AFF4	chr5:132211070-132299354	WT	KO	OK	30.615	26.0741	-0.231618	-1.18376	0.0397	0.120712	no
AFG3L1P	AFG3L1P	AFG3L1P	chr16:90036182-90067195	WT	KO	OK	6.64544	6.98012	0.0708863	0.258647	0.654	0.820488	no
AFG3L2	AFG3L2	AFG3L2	chr18:12307667-12377275	WT	KO	OK	27.1141	29.3624	0.114928	0.285181	0.617	0.793519	no
AFM	AFM	AFM	chr4:74347461-74369718	WT	KO	NOTEST	0.00753441	0.0114249	0.600615	0	1	1	no
AFMID	AFMID	AFMID	chr17:76183397-76203782	WT	KO	OK	14.4868	13.3653	-0.116243	-0.41681	0.4641	0.677967	no
AFP	AFP	AFP	chr4:74301935-74321502	WT	KO	NOTEST	0.0196582	0.0334902	0.768607	0	1	1	no
AFTPH	AFTPH	AFTPH	chr2:64751438-64820138	WT	KO	OK	10.1246	8.06066	-0.328896	-1.56537	0.00675	0.0295785	yes
AGA	AGA	AGA	chr4:178351928-178363657	WT	KO	OK	6.27001	6.4111	0.0321041	0.134717	0.81765	0.914366	no
AGAP1	AGAP1	AGAP1	chr2:236402732-237040444	WT	KO	OK	10.3522	9.91699	-0.0619608	-0.217898	0.7033	0.853085	no
AGAP1-IT1	AGAP1-IT1	AGAP1-IT1	chr2:236402732-237040444	WT	KO	OK	1.31011	1.32958	0.0212813	0.00907496	0.86	0.932532	no
AGAP11	AGAP11	AGAP11	chr10:88728187-88769960	WT	KO	NOTEST	0.0463746	0.0687626	0.568292	0	1	1	no
AGAP2	AGAP2	AGAP2	chr12:58118075-58135944	WT	KO	OK	0.568029	0.36044	-0.656207	-1.00471	0.0844	0.213849	no
AGAP2-AS1	AGAP2-AS1	AGAP2-AS1	chr12:58118075-58135944	WT	KO	OK	10.8243	10.1757	-0.0891489	-0.359881	0.5296	0.731154	no
AGAP3	AGAP3	AGAP3	chr7:150782917-150841523	WT	KO	OK	38.0227	44.4797	0.226286	1.11298	0.0524	0.149237	no
AGAP4	AGAP4	AGAP4	chr10:46321039-46349325	WT	KO	NOTEST	0.197101	0.22628	0.199174	0	1	1	no
AGAP5	AGAP5	AGAP5	chr10:75434032-75457554	WT	KO	OK	0.456977	0.469839	0.0400441	0.0808405	0.9002	0.952434	no
AGAP6	AGAP6	AGAP6	chr10:51748077-51770259	WT	KO	OK	1.51775	1.73447	0.192567	0.617888	0.28375	0.495691	no
AGAP7P	AGAP7P	AGAP7P	chr10:51371378-51734610	WT	KO	NOTEST	0.0259335	0.0997942	1.94414	0	1	1	no
AGAP9	AGAP9	AGAP9	chr10:48215723-48237508	WT	KO	NOTEST	0.00618829	0	#NAME?	0	1	1	no
AGBL1	AGBL1	AGBL1	chr15:86685241-87572283	WT	KO	NOTEST	0	0	0	0	1	1	no
AGBL1-AS1	AGBL1-AS1	AGBL1-AS1	chr15:86685241-87572283	WT	KO	NOTEST	0	0	0	0	1	1	no
AGBL2	AGBL2	AGBL2	chr11:47681142-47736928	WT	KO	NOTEST	0.144157	0.275431	0.934051	0	1	1	no
AGBL3	AGBL3	AGBL3	chr7:134671258-134855578	WT	KO	NOTEST	0.428869	0.256698	-0.740464	0	1	1	no
AGBL4	AGBL4	AGBL4	chr1:48998526-50489626	WT	KO	NOTEST	0	0.00728125	inf	0	1	1	no
AGBL4-IT1	AGBL4-IT1	AGBL4-IT1	chr1:48998526-50489626	WT	KO	NOTEST	0	0.0484044	inf	0	1	1	no
AGBL5	AGBL5	AGBL5	chr2:27274490-27294567	WT	KO	OK	8.12172	7.95442	-0.0300286	-0.0753107	0.89405	0.950148	no
AGBL5-AS1	AGBL5-AS1	AGBL5-AS1	chr2:27272550-27273132	WT	KO	NOTEST	0.120253	0.100941	-0.252568	0	1	1	no
AGER	AGER	AGER	chr6_ssto_hap7:3496472-3499827	WT	KO	OK	1.82164	1.92094	0.0765766	0.199614	0.7091	0.856482	no
AGFG1	AGFG1	AGFG1	chr2:228336847-228425938	WT	KO	OK	12.1666	12.439	0.0319437	0.160557	0.7734	0.891751	no
AGFG2	AGFG2	AGFG2	chr7:100136833-100165843	WT	KO	OK	5.14945	6.47431	0.330307	1.53643	0.00775	0.033095	yes
AGGF1	AGGF1	AGGF1	chr5:76326209-76361058	WT	KO	OK	9.96219	7.94309	-0.326764	-1.57259	0.00695	0.0303416	yes
AGK	AGK	AGK	chr7:141251077-141354209	WT	KO	OK	11.578	10.4378	-0.149574	-0.703476	0.21935	0.416854	no
AGL	AGL	AGL	chr1:100315639-100389579	WT	KO	OK	3.83915	3.73696	-0.0389231	-0.180954	0.7478	0.878205	no
AGMAT	AGMAT	AGMAT	chr1:15853307-15911605	WT	KO	OK	4.51446	4.44617	-0.0219898	-0.059804	0.91865	0.959412	no
AGMO	AGMO	AGMO	chr7:15239942-15601640	WT	KO	NOTEST	0.017035	0	#NAME?	0	1	1	no
AGO1	AGO1	AGO1	chr1:36348809-36389899	WT	KO	OK	7.82756	9.53907	0.285286	1.41627	0.0135	0.0517745	no
AGO2	AGO2	AGO2	chr8:141541263-141645646	WT	KO	OK	25.3018	26.935	0.0902439	0.452974	0.4265	0.644877	no
AGO3	AGO3	AGO3	chr1:36396682-36522063	WT	KO	OK	3.52537	4.28128	0.280269	1.19161	0.0391	0.11969	no
AGO4	AGO4	AGO4	chr1:36273827-36323490	WT	KO	OK	1.06505	1.01826	-0.0648079	-0.242801	0.66915	0.830244	no
AGPAT1	AGPAT1	AGPAT1	chr6_ssto_hap7:3468303-3493616	WT	KO	OK	52.2016	62.6417	0.263029	1.17313	0.0415	0.125051	no
AGPAT2	AGPAT2	AGPAT2	chr9:139567594-139581911	WT	KO	OK	25.6272	20.6177	-0.31379	-1.47847	0.00905	0.0376081	yes
AGPAT3	AGPAT3	AGPAT3	chr21:45285115-45407475	WT	KO	OK	11.2296	11.9198	0.086047	0.431451	0.45035	0.665548	no
AGPAT4	AGPAT4	AGPAT4	chr6:161551056-161695107	WT	KO	OK	2.09413	1.84022	-0.186474	-0.771926	0.17615	0.361152	no
AGPAT4-IT1	AGPAT4-IT1	AGPAT4-IT1	chr6:161551056-161695107	WT	KO	OK	1.11855	0.91734	-0.286095	-0.359379	0.5411	0.740494	no
AGPAT5	AGPAT5	AGPAT5	chr8:6565877-6619021	WT	KO	OK	11.1099	10.4983	-0.081686	-0.40256	0.4831	0.693062	no
AGPAT6	AGPAT6	AGPAT6	chr8:41386724-41482520	WT	KO	OK	12.9272	13.9131	0.106031	0.404397	0.48635	0.695598	no
AGPAT9	AGPAT9	AGPAT9	chr4:84457066-84527027	WT	KO	OK	13.8076	13.9323	0.0129641	0.0612846	0.918	0.959089	no
AGPS	AGPS	AGPS	chr2:178257470-178408564	WT	KO	OK	18.1261	16.1603	-0.165615	-0.840019	0.1409	0.309773	no
AGR2	AGR2	AGR2	chr7:16832263-16844738	WT	KO	OK	10.7725	7.4054	-0.5407	-2.00503	0.0008	0.00499556	yes
AGR3	AGR3	AGR3	chr7:16899029-16921613	WT	KO	NOTEST	0	0	0	0	1	1	no
AGRN	AGRN	AGRN	chr1:955502-991499	WT	KO	OK	100.964	112.166	0.151805	0.751033	0.1894	0.379528	no
AGRP	AGRP	AGRP	chr16:67516473-67517716	WT	KO	NOTEST	0.11268	0.216157	0.939854	0	1	1	no
AGT	AGT	AGT	chr1:230838271-230850336	WT	KO	NOTEST	0.238324	0.122982	-0.954476	0	1	1	no
AGTPBP1	AGTPBP1	AGTPBP1	chr9:88161453-88356944	WT	KO	OK	13.1934	10.6824	-0.304587	-1.49571	0.0096	0.0393936	yes
AGTR1	AGTR1	AGTR1	chr3:148415657-148460790	WT	KO	NOTEST	0	0	0	0	1	1	no
AGTR2	AGTR2	AGTR2	chrX:115301957-115306225	WT	KO	NOTEST	0	0	0	0	1	1	no
AGTRAP	AGTRAP	AGTRAP	chr1:11796141-11810828	WT	KO	OK	22.6821	29.7205	0.389909	1.80194	0.00235	0.0123006	yes
AGXT	AGXT	AGXT	chr2:241808161-241818536	WT	KO	NOTEST	0	0	0	0	1	1	no
AGXT2	AGXT2	AGXT2	chr5:34998205-35048240	WT	KO	NOTEST	0.00638602	0	#NAME?	0	1	1	no
AHCTF1	AHCTF1	AHCTF1	chr1:247002401-247094726	WT	KO	OK	31.4519	30.3949	-0.0493178	-0.251921	0.65885	0.823771	no
AHCTF1P1	AHCTF1P1	AHCTF1P1	chr2:162355577-162364413	WT	KO	OK	3.70088	3.31723	-0.15789	-0.743123	0.1895	0.379666	no
AHCY	AHCY	AHCY	chr20:32868070-32899608	WT	KO	OK	154.946	148.197	-0.0642517	-0.327535	0.5628	0.757135	no
AHCYL1	AHCYL1	AHCYL1	chr1:110527386-110566364	WT	KO	OK	39.841	35.1196	-0.181977	-0.920173	0.11135	0.262521	no
AHCYL2	AHCYL2	AHCYL2	chr7:128864854-129070052	WT	KO	OK	2.12975	2.21113	0.0540974	0.221362	0.7002	0.85161	no
AHDC1	AHDC1	AHDC1	chr1:27860755-27930005	WT	KO	OK	8.19229	10.3889	0.342708	1.69181	0.0027	0.013809	yes
AHI1	AHI1	AHI1	chr6:135605109-135818903	WT	KO	OK	5.03127	5.16542	0.0379641	0.167214	0.77455	0.892373	no
AHNAK	AHNAK	AHNAK	chr11:62201013-62314332	WT	KO	OK	134.702	112.054	-0.265578	-1.01815	0.03735	0.115768	no
AHNAK2	AHNAK2	AHNAK2	chr14:105403590-105444694	WT	KO	OK	2.56746	7.48069	1.54283	7.69673	5e-05	0.000426257	yes
AHR	AHR	AHR	chr7:17338275-17385775	WT	KO	OK	47.6303	38.4615	-0.308464	-1.57598	0.0059	0.0265566	yes
AHRR	AHRR	AHRR	chr5:271735-438405	WT	KO	OK	1.41129	0.574727	-1.29607	-1.81654	0.0054	0.0247332	yes
AHSA1	AHSA1	AHSA1	chr14:77924372-77935815	WT	KO	OK	80.8436	107.139	0.406283	2.06104	5e-05	0.000426257	yes
AHSA2	AHSA2	AHSA2	chr2:61404554-61697849	WT	KO	OK	3.66148	3.33003	-0.13689	-0.15532	0.78635	0.899023	no
AHSG	AHSG	AHSG	chr3:186330849-186339107	WT	KO	NOTEST	0.0318339	0	#NAME?	0	1	1	no
AHSP	AHSP	AHSP	chr16:31539202-31540124	WT	KO	NOTEST	0	0	0	0	1	1	no
AICDA	AICDA	AICDA	chr12:8754761-8765442	WT	KO	NOTEST	0	0	0	0	1	1	no
AIDA	AIDA	AIDA	chr1:222841354-222885864	WT	KO	OK	9.34073	8.94836	-0.0619112	-0.28589	0.6148	0.79192	no
AIF1	AIF1	AIF1	chr6_ssto_hap7:2913800-2915605	WT	KO	NOTEST	0.047784	0.147272	1.62389	0	1	1	no
AIF1L	AIF1L	AIF1L	chr9:133971862-133998539	WT	KO	OK	23.5922	5.23586	-2.17181	-10.242	5e-05	0.000426257	yes
AIFM1	AIFM1	AIFM1	chrX:129263337-129299861	WT	KO	OK	15.5494	15.3449	-0.0190975	-0.0882264	0.87535	0.939568	no
AIFM2	AIFM2	AIFM2	chr10:71812356-71892690	WT	KO	OK	9.88987	9.36988	-0.0779211	-0.365875	0.51725	0.721246	no
AIFM3	AIFM3	AIFM3	chr22:21319417-21335649	WT	KO	NOTEST	0.251823	0.178264	-0.498392	0	1	1	no
AIG1	AIG1	AIG1	chr6:143380499-143661480	WT	KO	OK	15.1737	18.4322	0.280658	1.16304	0.0426	0.127764	no
AIM1	AIM1	AIM1	chr6:106959729-107018324	WT	KO	OK	2.80451	4.99275	0.832088	3.86736	5e-05	0.000426257	yes
AIM1L	AIM1L	AIM1L	chr1:26648349-26680621	WT	KO	NOTEST	0.415523	0.115923	-1.84177	0	1	1	no
AIM2	AIM2	AIM2	chr1:159032274-159046647	WT	KO	OK	1.07207	3.13531	1.5482	4.02418	5e-05	0.000426257	yes
AIMP1	AIMP1	AIMP1	chr4:106965473-107270381	WT	KO	OK	23.354	22.9005	-0.0282904	-0.130983	0.8236	0.916594	no
AIMP2	AIMP2	AIMP2	chr7:6048881-6098860	WT	KO	OK	57.2273	53.1236	-0.107349	-0.295607	0.60425	0.784071	no
AIP	AIP	AIP	chr11:67250499-67258579	WT	KO	OK	39.6067	34.1016	-0.215906	-1.03345	0.0715	0.188917	no
AIPL1	AIPL1	AIPL1	chr17:6327056-6338519	WT	KO	NOTEST	0.00522803	0	#NAME?	0	1	1	no
AIRE	AIRE	AIRE	chr21:45705720-45718102	WT	KO	NOTEST	0	0	0	0	1	1	no
AIRN	AIRN	AIRN	chr6:160390130-160527583	WT	KO	NOTEST	0.289029	0.269381	-0.101569	0	1	1	no
AJAP1	AJAP1	AJAP1	chr1:4715104-4843851	WT	KO	NOTEST	0	0	0	0	1	1	no
AJUBA	AJUBA	AJUBA	chr14:23440382-23451851	WT	KO	OK	76.8935	68.6725	-0.16313	-0.776131	0.17395	0.35805	no
AK1	AK1	AK1	chr9:130628758-130640022	WT	KO	OK	16.362	15.8972	-0.0415782	-0.196942	0.7288	0.866373	no
AK2	AK2	AK2	chr1:33473540-33502512	WT	KO	OK	49.0754	52.6697	0.101973	0.516512	0.36625	0.58526	no
AK3	AK3	AK3	chr9:4709556-4742043	WT	KO	OK	8.95788	7.50786	-0.254756	-1.20773	0.0354	0.111218	no
AK4	AK4	AK4	chr1:65613231-65697828	WT	KO	OK	5.25491	6.56255	0.320589	1.53556	0.0078	0.0332985	yes
AK5	AK5	AK5	chr1:77747661-78025654	WT	KO	OK	0.41834	0.499291	0.255202	0.577279	0.3022	0.517579	no
AK6	AK6	AK6	chr5:68647552-68710630	WT	KO	OK	30.4598	23.8187	-0.354816	-0.796359	0.17205	0.355491	no
AK7	AK7	AK7	chr14:96858447-96955764	WT	KO	NOTEST	0.0168588	0.0324749	0.945825	0	1	1	no
AK8	AK8	AK8	chr9:135600964-135754198	WT	KO	NOTEST	0.100326	0.116832	0.219737	0	1	1	no
AK9	AK9	AK9	chr6:109814058-110012415	WT	KO	OK	0.76853	0.540859	-0.506851	-0.989581	0.10205	0.246796	no
AKAP1	AKAP1	AKAP1	chr17:55162552-55198710	WT	KO	OK	19.1641	18.6638	-0.0381582	-0.189278	0.7349	0.870903	no
AKAP10	AKAP10	AKAP10	chr17:19807764-19881169	WT	KO	OK	11.5954	8.77269	-0.402462	-1.93307	0.00065	0.0041718	yes
AKAP11	AKAP11	AKAP11	chr13:42846288-42897403	WT	KO	OK	15.7431	10.168	-0.630688	-3.18933	5e-05	0.000426257	yes
AKAP12	AKAP12	AKAP12	chr6:151561133-151679694	WT	KO	OK	9.43918	7.88424	-0.259691	-1.29243	0.0249	0.0841257	no
AKAP13	AKAP13	AKAP13	chr15:85923826-86292589	WT	KO	OK	7.12368	7.60075	0.0935189	0.471865	0.4112	0.630668	no
AKAP14	AKAP14	AKAP14	chrX:119029935-119054679	WT	KO	NOTEST	0.0625188	0.153277	1.29378	0	1	1	no
AKAP17A	AKAP17A	AKAP17A	chrY:1660485-1711974	WT	KO	NOTEST	0	0	0	0	1	1	no
AKAP2	AKAP2	AKAP2	chr9:112403067-112934791	WT	KO	OK	73.5588	52.5384	-0.485524	-2.38008	5e-05	0.000426257	yes
AKAP3	AKAP3	AKAP3	chr12:4724673-4758213	WT	KO	NOTEST	0.0115649	0.0113762	-0.0237421	0	1	1	no
AKAP4	AKAP4	AKAP4	chrX:49955410-49965664	WT	KO	NOTEST	0	0	0	0	1	1	no
AKAP5	AKAP5	AKAP5	chr14:64319682-65007086	WT	KO	OK	1.15735	0.993658	-0.220005	-0.117971	0.82935	0.918602	no
AKAP6	AKAP6	AKAP6	chr14:32798478-33302268	WT	KO	NOTEST	0.178043	0.378278	1.08722	0	1	1	no
AKAP7	AKAP7	AKAP7	chr6:131456825-131604675	WT	KO	OK	1.0147	1.24213	0.291764	0.852584	0.12425	0.283761	no
AKAP8	AKAP8	AKAP8	chr19:15464331-15490612	WT	KO	OK	15.7707	16.3301	0.0502852	0.247608	0.66855	0.830125	no
AKAP8L	AKAP8L	AKAP8L	chr19:15490858-15529932	WT	KO	OK	18.4817	23.963	0.374708	1.80269	0.00175	0.00968971	yes
AKAP9	AKAP9	AKAP9	chr7:91570188-91739987	WT	KO	OK	5.20019	5.12055	-0.0222644	-0.1101	0.84565	0.92569	no
AKIP1	AKIP1	AKIP1	chr11:8932700-8954553	WT	KO	OK	14.5733	23.3279	0.678727	2.92344	5e-05	0.000426257	yes
AKIRIN1	AKIRIN1	AKIRIN1	chr1:39456915-39471737	WT	KO	OK	19.0082	23.9528	0.333572	1.6454	0.00355	0.0174281	yes
AKIRIN2	AKIRIN2	AKIRIN2	chr6:88384577-88411985	WT	KO	OK	23.6543	22.5131	-0.0713383	-0.344431	0.5531	0.749908	no
AKNA	AKNA	AKNA	chr9:117096432-117156685	WT	KO	OK	2.78312	2.77772	-0.00279937	-0.0126181	0.9828	0.9904	no
AKNAD1	AKNAD1	AKNAD1	chr1:109358519-109401146	WT	KO	NOTEST	0.0186707	0.0524761	1.49088	0	1	1	no
AKR1A1	AKR1A1	AKR1A1	chr1:46016454-46035723	WT	KO	OK	23.0433	27.9014	0.275988	1.29378	0.0238	0.0810905	no
AKR1B1	AKR1B1	AKR1B1	chr7:134127106-134143888	WT	KO	OK	210.936	415.169	0.976893	4.96669	5e-05	0.000426257	yes
AKR1B10	AKR1B10	AKR1B10	chr7:134212343-134226166	WT	KO	OK	0.715075	0.311955	-1.19676	-1.93434	0.003	0.0151073	yes
AKR1B15	AKR1B15	AKR1B15	chr7:134233848-134264592	WT	KO	NOTEST	0	0	0	0	1	1	no
AKR1C1	AKR1C1	AKR1C1	chr10:5005453-5020158	WT	KO	OK	0.271366	0.867395	1.67645	2.43138	0.0007	0.00444006	yes
AKR1C2	AKR1C2	AKR1C2	chr10:5029967-5060225	WT	KO	NOTEST	0.0349194	0.127358	1.86679	0	1	1	no
AKR1C3	AKR1C3	AKR1C3	chr10:5090957-5149878	WT	KO	OK	1.98028	4.48132	1.17822	3.32468	5e-05	0.000426257	yes
AKR1C4	AKR1C4	AKR1C4	chr10:5238797-5260910	WT	KO	NOTEST	0	0	0	0	1	1	no
AKR1C6P	AKR1C6P	AKR1C6P	chr10:4913858-4958465	WT	KO	NOTEST	0.0456635	0.0421411	-0.115813	0	1	1	no
AKR1C8P	AKR1C8P	AKR1C8P	chr10:5196654-5227150	WT	KO	NOTEST	0	0	0	0	1	1	no
AKR1D1	AKR1D1	AKR1D1	chr7:137761177-137803050	WT	KO	NOTEST	0.00456786	0	#NAME?	0	1	1	no
AKR1E2	AKR1E2	AKR1E2	chr10:4868368-4890251	WT	KO	OK	2.05334	2.47982	0.272258	0.771861	0.168	0.349845	no
AKR7A2	AKR7A2	AKR7A2	chr1:19629201-19638640	WT	KO	OK	21.9647	25.8093	0.232707	1.14921	0.0449	0.132711	no
AKR7A2P1	AKR7A2P1	AKR7A2P1	chr1:113454469-113498975	WT	KO	NOTEST	0.112667	0.0997604	-0.175531	0	1	1	no
AKR7A3	AKR7A3	AKR7A3	chr1:19609056-19615280	WT	KO	OK	0.564106	0.727738	0.367453	0.619252	0.2791	0.490123	no
AKR7L	AKR7L	AKR7L	chr1:19592475-19600568	WT	KO	OK	0.443605	0.568125	0.356934	0.673965	0.2169	0.41406	no
AKT1	AKT1	AKT1	chr14:105235686-105262080	WT	KO	OK	99.2855	108.851	0.132704	0.677262	0.23795	0.44004	no
AKT1S1	AKT1S1	AKT1S1	chr19:50372289-50392007	WT	KO	OK	33.1416	39.0315	0.235996	0.994631	0.0838	0.213057	no
AKT2	AKT2	AKT2	chr19:40736223-40791302	WT	KO	OK	19.4782	20.7158	0.0888695	0.448706	0.43915	0.655743	no
AKT3	AKT3	AKT3	chr1:243419306-244006886	WT	KO	OK	22.3548	20.1259	-0.151537	-0.51833	0.3631	0.581679	no
AKTIP	AKTIP	AKTIP	chr16:53468350-53537216	WT	KO	OK	4.29578	4.56778	0.0885742	0.213232	0.70585	0.854463	no
ALAD	ALAD	ALAD	chr9:116148591-116163618	WT	KO	OK	7.23578	6.60544	-0.131493	-0.594884	0.3021	0.517471	no
ALAS1	ALAS1	ALAS1	chr3:52232098-52248343	WT	KO	OK	35.4969	26.6566	-0.4132	-2.04031	0.00055	0.00360561	yes
ALAS2	ALAS2	ALAS2	chrX:55035487-55057497	WT	KO	NOTEST	0.0835706	0.0804262	-0.0553308	0	1	1	no
ALB	ALB	ALB	chr4:74269971-74287129	WT	KO	NOTEST	0.0325398	0.0572673	0.815508	0	1	1	no
ALCAM	ALCAM	ALCAM	chr3:105085556-105295757	WT	KO	OK	56.7696	45.9088	-0.306349	-1.47501	0.0107	0.0429434	yes
ALDH16A1	ALDH16A1	ALDH16A1	chr19:49956472-49974305	WT	KO	OK	17.963	19.7714	0.138387	0.678534	0.2415	0.444096	no
ALDH18A1	ALDH18A1	ALDH18A1	chr10:97365685-97416567	WT	KO	OK	31.1555	33.8198	0.118382	0.60562	0.2879	0.501013	no
ALDH1A1	ALDH1A1	ALDH1A1	chr9:75515577-75568233	WT	KO	NOTEST	0.0216939	0.0189234	-0.197113	0	1	1	no
ALDH1A2	ALDH1A2	ALDH1A2	chr15:58245621-58358121	WT	KO	NOTEST	0	0.0185651	inf	0	1	1	no
ALDH1A3	ALDH1A3	ALDH1A3	chr15:101419896-101456830	WT	KO	OK	4.57497	3.76637	-0.280588	-1.2002	0.0366	0.11397	no
ALDH1B1	ALDH1B1	ALDH1B1	chr9:38392660-38398662	WT	KO	OK	20.4583	23.4563	0.197287	0.979395	0.0875	0.219569	no
ALDH1L1	ALDH1L1	ALDH1L1	chr3:125822403-125929011	WT	KO	OK	1.56457	0.414571	-1.91608	-4.58252	5e-05	0.000426257	yes
ALDH1L1-AS1	ALDH1L1-AS1	ALDH1L1-AS1	chr3:125822403-125929011	WT	KO	NOTEST	0.0467803	0.0870419	0.89581	0	1	1	no
ALDH1L1-AS2	ALDH1L1-AS2	ALDH1L1-AS2	chr3:125822403-125929011	WT	KO	NOTEST	0.164658	0.0532265	-1.62926	0	1	1	no
ALDH1L2	ALDH1L2	ALDH1L2	chr12:105413561-105478341	WT	KO	NOTEST	0.151675	0.164352	0.115808	0	1	1	no
ALDH2	ALDH2	ALDH2	chr12:112204690-112247789	WT	KO	OK	19.8914	20.5695	0.0483606	0.232205	0.6861	0.842952	no
ALDH3A1	ALDH3A1	ALDH3A1	chr17:19641297-19651746	WT	KO	NOTEST	0.237882	0.180401	-0.399036	0	1	1	no
ALDH3A2	ALDH3A2	ALDH3A2	chr17:19552063-19580908	WT	KO	OK	10.8355	8.37798	-0.371086	-1.76518	0.0022	0.0116366	yes
ALDH3B1	ALDH3B1	ALDH3B1	chr11:67776016-67796749	WT	KO	OK	13.2631	8.04205	-0.721778	-3.27771	5e-05	0.000426257	yes
ALDH3B2	ALDH3B2	ALDH3B2	chr11:67429632-67448685	WT	KO	NOTEST	0	0.0177031	inf	0	1	1	no
ALDH4A1	ALDH4A1	ALDH4A1	chr1:19197923-19229293	WT	KO	OK	4.558	3.86663	-0.237324	-1.0012	0.08185	0.209538	no
ALDH5A1	ALDH5A1	ALDH5A1	chr6:24495196-24537435	WT	KO	OK	1.45195	0.78914	-0.879635	-3.02054	5e-05	0.000426257	yes
ALDH6A1	ALDH6A1	ALDH6A1	chr14:74486058-74551196	WT	KO	OK	4.08549	4.4184	0.113014	0.451391	0.42935	0.647031	no
ALDH7A1	ALDH7A1	ALDH7A1	chr5:125877532-125931082	WT	KO	OK	14.8733	11.646	-0.352886	-1.74981	0.0018	0.00991197	yes
ALDH8A1	ALDH8A1	ALDH8A1	chr6:135238527-135271260	WT	KO	NOTEST	0.0535307	0.0528775	-0.0177134	0	1	1	no
ALDH9A1	ALDH9A1	ALDH9A1	chr1:165631448-165667900	WT	KO	OK	52.5175	48.0158	-0.12929	-0.656932	0.2478	0.452137	no
ALDOA	ALDOA	ALDOA	chr16:30064410-30081741	WT	KO	OK	1036.13	1221.5	0.237449	1.11856	0.0529	0.150357	no
ALDOB	ALDOB	ALDOB	chr9:104182841-104198062	WT	KO	NOTEST	0.0170625	0.0274649	0.686761	0	1	1	no
ALDOC	ALDOC	ALDOC	chr17:26900132-26903951	WT	KO	OK	10.1299	13.7118	0.436791	1.92859	0.0007	0.00444006	yes
ALG1	ALG1	ALG1	chr16:5121809-5147821	WT	KO	OK	9.23787	10.5081	0.185871	0.757025	0.1926	0.384027	no
ALG10	ALG10	ALG10	chr12:34175215-34181236	WT	KO	OK	2.29655	3.23563	0.494577	1.83676	0.00135	0.00780339	yes
ALG10B	ALG10B	ALG10B	chr12:38710556-38723528	WT	KO	OK	1.70636	1.54296	-0.145224	-0.581049	0.31205	0.528681	no
ALG11	ALG11	ALG11	chr13:52586522-52607736	WT	KO	OK	5.06654	3.24991	-0.640599	-1.59659	0.0057	0.0257966	yes
ALG12	ALG12	ALG12	chr22:50296853-50312106	WT	KO	OK	10.5691	11.0342	0.0621274	0.284872	0.6249	0.798844	no
ALG13	ALG13	ALG13	chrX:110924345-111003875	WT	KO	OK	5.83447	5.64697	-0.0471256	-0.205042	0.71785	0.860851	no
ALG14	ALG14	ALG14	chr1:95448278-95538507	WT	KO	OK	6.45597	5.43008	-0.249659	-0.851392	0.1373	0.30433	no
ALG1L	ALG1L	ALG1L	chr3:125635443-125655887	WT	KO	NOTEST	0.138494	0.0633139	-1.12923	0	1	1	no
ALG1L2	ALG1L2	ALG1L2	chr3:129800673-129830276	WT	KO	NOTEST	0.142356	0.0868665	-0.712631	0	1	1	no
ALG1L9P	ALG1L9P	ALG1L9P	chr11:71498556-71524905	WT	KO	NOTEST	0.249926	0.212915	-0.231222	0	1	1	no
ALG2	ALG2	ALG2	chr9:101978706-101984246	WT	KO	OK	16.1735	16.7738	0.0525747	0.256014	0.6525	0.819629	no
ALG3	ALG3	ALG3	chr3:183948316-183967313	WT	KO	OK	31.1806	48.3671	0.633379	3.08592	5e-05	0.000426257	yes
ALG5	ALG5	ALG5	chr13:37523907-37573504	WT	KO	OK	26.9076	13.9786	-0.944796	-4.22607	5e-05	0.000426257	yes
ALG6	ALG6	ALG6	chr1:63833260-63904233	WT	KO	OK	3.76265	4.52949	0.267599	1.13098	0.05	0.144211	no
ALG8	ALG8	ALG8	chr11:77726760-77850699	WT	KO	OK	38.2585	37.8452	-0.0156717	-0.0448981	0.93705	0.968141	no
ALG9	ALG9	ALG9	chr11:111652918-111742305	WT	KO	OK	5.61458	4.65383	-0.270758	-1.27196	0.0281	0.0929076	no
ALK	ALK	ALK	chr2:29415639-30144477	WT	KO	NOTEST	0.11457	0.0984378	-0.218945	0	1	1	no
ALKBH1	ALKBH1	ALKBH1	chr14:78138748-78174356	WT	KO	OK	6.05339	6.97459	0.204364	0.890524	0.12575	0.285909	no
ALKBH2	ALKBH2	ALKBH2	chr12:109525992-109531293	WT	KO	OK	8.84983	9.66792	0.127556	0.464478	0.4221	0.640891	no
ALKBH3	ALKBH3	ALKBH3	chr11:43902356-43942494	WT	KO	OK	11.7922	18.3955	0.641519	2.61674	5e-05	0.000426257	yes
ALKBH3-AS1	ALKBH3-AS1	ALKBH3-AS1	chr11:43902356-43942494	WT	KO	NOTEST	0.154588	0.305349	0.98203	0	1	1	no
ALKBH4	ALKBH4	ALKBH4	chr7:102073976-102105321	WT	KO	OK	5.38712	6.08627	0.176042	0.365724	0.52555	0.727991	no
ALKBH5	ALKBH5	ALKBH5	chr17:18086866-18113267	WT	KO	OK	64.153	61.836	-0.0530713	-0.27213	0.63435	0.806547	no
ALKBH6	ALKBH6	ALKBH6	chr19:36500017-36505145	WT	KO	OK	16.2172	14.3441	-0.177076	-0.728807	0.2027	0.396085	no
ALKBH7	ALKBH7	ALKBH7	chr19:6372443-6375261	WT	KO	OK	21.1084	21.6495	0.0365107	0.167381	0.77065	0.890258	no
ALKBH8	ALKBH8	ALKBH8	chr11:107373452-107436461	WT	KO	OK	5.41227	3.62981	-0.576338	-2.53404	5e-05	0.000426257	yes
ALLC	ALLC	ALLC	chr2:3705785-3750260	WT	KO	NOTEST	0	0	0	0	1	1	no
ALMS1	ALMS1	ALMS1	chr2:73612885-73837046	WT	KO	OK	5.50431	5.5807	0.0198856	0.0980227	0.8648	0.934659	no
ALMS1-IT1	ALMS1-IT1	ALMS1-IT1	chr2:73612885-73837046	WT	KO	OK	1.37153	0.833558	-0.718427	-0.46579	0.4144	0.633849	no
ALMS1P	ALMS1P	ALMS1P	chr2:73872045-73912694	WT	KO	NOTEST	0	0.0146051	inf	0	1	1	no
ALOX12	ALOX12	ALOX12	chr17:6888441-6915653	WT	KO	OK	0.979013	0.778194	-0.331197	-0.687557	0.2344	0.435593	no
ALOX12-AS1	ALOX12-AS1	ALOX12-AS1	chr17:6888441-6915653	WT	KO	OK	1.6208	1.37583	-0.236404	-0.235291	0.6643	0.827729	no
ALOX12B	ALOX12B	ALOX12B	chr17:7975953-7991021	WT	KO	NOTEST	0.0990707	0.033177	-1.57828	0	1	1	no
ALOX12P2	ALOX12P2	ALOX12P2	chr17:6756894-6803668	WT	KO	NOTEST	0.105455	0.11312	0.101223	0	1	1	no
ALOX15	ALOX15	ALOX15	chr17:4534213-4544960	WT	KO	NOTEST	0	0	0	0	1	1	no
ALOX15B	ALOX15B	ALOX15B	chr17:7942357-7952451	WT	KO	NOTEST	0	0.00894806	inf	0	1	1	no
ALOX15P1	ALOX15P1	ALOX15P1	chr17:6561037-6564701	WT	KO	NOTEST	0	0	0	0	1	1	no
ALOX5	ALOX5	ALOX5	chr10:45869623-45948569	WT	KO	NOTEST	0.0280151	0.0697476	1.31594	0	1	1	no
ALOX5AP	ALOX5AP	ALOX5AP	chr13:31287614-31338565	WT	KO	OK	1.07866	3.08275	1.51498	3.14524	5e-05	0.000426257	yes
ALOXE3	ALOXE3	ALOXE3	chr17:7999217-8022234	WT	KO	NOTEST	0.0824487	0.0840802	0.0282695	0	1	1	no
ALPI	ALPI	ALPI	chr2:233320821-233325455	WT	KO	NOTEST	0	0	0	0	1	1	no
ALPK1	ALPK1	ALPK1	chr4:113218498-113363764	WT	KO	OK	0.521725	0.541855	0.0546171	0.155746	0.78455	0.89806	no
ALPK2	ALPK2	ALPK2	chr18:56148481-56296189	WT	KO	OK	2.19124	2.26108	0.0452631	0.19796	0.7255	0.864335	no
ALPK3	ALPK3	ALPK3	chr15:85359910-85416713	WT	KO	NOTEST	0.0133958	0.0207774	0.633232	0	1	1	no
ALPL	ALPL	ALPL	chr1:21835857-21904905	WT	KO	NOTEST	0.0617407	0.101137	0.712022	0	1	1	no
ALPP	ALPP	ALPP	chr2:233243243-233247599	WT	KO	OK	5.77971	7.23834	0.324662	1.43927	0.01245	0.0484071	yes
ALPPL2	ALPPL2	ALPPL2	chr2:233271551-233275424	WT	KO	NOTEST	0.21486	0.342721	0.673634	0	1	1	no
ALS2	ALS2	ALS2	chr2:202564985-202645895	WT	KO	OK	9.45515	8.8881	-0.0892251	-0.383654	0.49995	0.707429	no
ALS2CL	ALS2CL	ALS2CL	chr3:46710484-46735194	WT	KO	OK	2.52933	1.11594	-1.1805	-4.4126	5e-05	0.000426257	yes
ALS2CR11	ALS2CR11	ALS2CR11	chr2:202352143-202483905	WT	KO	OK	0.401072	0.848199	1.08054	1.92033	0.00065	0.0041718	yes
ALS2CR12	ALS2CR12	ALS2CR12	chr2:202152993-202222121	WT	KO	NOTEST	0.0850382	0.0999049	0.232445	0	1	1	no
ALX1	ALX1	ALX1	chr12:85674035-85695561	WT	KO	NOTEST	0	0	0	0	1	1	no
ALX3	ALX3	ALX3	chr1:110602996-110613322	WT	KO	OK	1.25726	1.324	0.0746115	0.178968	0.7525	0.880536	no
ALX4	ALX4	ALX4	chr11:44282277-44331716	WT	KO	NOTEST	0.0246227	0.0461944	0.907727	0	1	1	no
ALYREF	ALYREF	ALYREF	chr17:79845710-79858409	WT	KO	OK	213.103	163.177	-0.385113	-1.66454	0.0033	0.0164125	yes
AMACR	AMACR	AMACR	chr5:33987090-34124633	WT	KO	OK	3.26356	2.95434	-0.143609	-0.536698	0.3437	0.561856	no
AMBN	AMBN	AMBN	chr4:71457974-71473004	WT	KO	NOTEST	0	0	0	0	1	1	no
AMBP	AMBP	AMBP	chr9:116822407-116840752	WT	KO	OK	0.516197	0.057575	-3.16441	-1.97462	0.05345	0.1514	no
AMBRA1	AMBRA1	AMBRA1	chr11:46417961-46615619	WT	KO	OK	8.24309	12.8224	0.637414	3.09558	5e-05	0.000426257	yes
AMD1	AMD1	AMD1	chr6:110931180-111216915	WT	KO	OK	46.6343	51.6661	0.147827	0.708191	0.20905	0.404937	no
AMDHD1	AMDHD1	AMDHD1	chr12:96337070-96362370	WT	KO	NOTEST	0.438985	0.431942	-0.0233344	0	1	1	no
AMDHD2	AMDHD2	AMDHD2	chr16:2570362-2581409	WT	KO	OK	9.6695	9.52748	-0.021346	-0.0752875	0.8967	0.95115	no
AMELX	AMELX	AMELX	chrX:11155662-11683821	WT	KO	NOTEST	0	0	0	0	1	1	no
AMELY	AMELY	AMELY	chrY:6733958-6742068	WT	KO	NOTEST	0	0	0	0	1	1	no
AMER1	AMER1	AMER1	chrX:63404996-63425624	WT	KO	OK	1.02008	1.54509	0.599007	2.4182	5e-05	0.000426257	yes
AMER2	AMER2	AMER2	chr13:25735816-25746421	WT	KO	NOTEST	0	0	0	0	1	1	no
AMER3	AMER3	AMER3	chr2:131513076-131525707	WT	KO	NOTEST	0	0	0	0	1	1	no
AMFR	AMFR	AMFR	chr16:56395363-56459450	WT	KO	OK	33.8884	39.1896	0.20968	1.06686	0.0593	0.163946	no
AMH	AMH	AMH	chr19:2249112-2252072	WT	KO	OK	3.67547	3.97515	0.113084	0.420712	0.45915	0.673813	no
AMHR2	AMHR2	AMHR2	chr12:53817638-53825318	WT	KO	NOTEST	0.027593	0	#NAME?	0	1	1	no
AMICA1	AMICA1	AMICA1	chr11:118064441-118095809	WT	KO	NOTEST	0	0	0	0	1	1	no
AMIGO1	AMIGO1	AMIGO1	chr1:110049445-110052336	WT	KO	OK	2.15289	1.93211	-0.156099	-0.518315	0.36875	0.587521	no
AMIGO2	AMIGO2	AMIGO2	chr12:47469489-47630446	WT	KO	OK	48.5305	80.4724	0.729602	3.67801	5e-05	0.000426257	yes
AMIGO3	AMIGO3	AMIGO3	chr3:49726949-49761407	WT	KO	OK	3.33003	3.27487	-0.0240963	-0.0393137	0.943	0.970796	no
AMMECR1	AMMECR1	AMMECR1	chrX:109437413-109699562	WT	KO	OK	4.36395	5.13289	0.234135	1.06628	0.06325	0.172028	no
AMMECR1L	AMMECR1L	AMMECR1L	chr2:128619206-128643514	WT	KO	OK	9.15833	9.22568	0.0105712	0.0511982	0.9281	0.964235	no
AMN	AMN	AMN	chr14:103388992-103397179	WT	KO	OK	0.709211	0.586837	-0.273256	-0.517035	0.37475	0.594054	no
AMN1	AMN1	AMN1	chr12:31824070-31882108	WT	KO	OK	2.2362	2.34919	0.0711151	0.233636	0.67785	0.836752	no
AMOT	AMOT	AMOT	chrX:112018104-112084043	WT	KO	OK	2.93856	1.71142	-0.779919	-3.35355	5e-05	0.000426257	yes
AMOTL1	AMOTL1	AMOTL1	chr11:94501507-94609918	WT	KO	OK	13.0067	10.1242	-0.361445	-1.83058	0.0015	0.00855797	yes
AMOTL2	AMOTL2	AMOTL2	chr3:134074186-134094259	WT	KO	OK	99.4222	103.114	0.0526068	0.265743	0.644	0.813964	no
AMPD1	AMPD1	AMPD1	chr1:115215719-115238239	WT	KO	NOTEST	0.00496135	0	#NAME?	0	1	1	no
AMPD2	AMPD2	AMPD2	chr1:110162434-110174677	WT	KO	OK	14.1766	16.0579	0.179763	0.890513	0.11985	0.276902	no
AMPD3	AMPD3	AMPD3	chr11:10471867-10529126	WT	KO	OK	2.94569	4.13417	0.488991	2.10216	0.0001	0.000802452	yes
AMPH	AMPH	AMPH	chr7:38423296-38671167	WT	KO	OK	17.7182	6.8787	-1.36502	-6.47618	5e-05	0.000426257	yes
AMT	AMT	AMT	chr3:49454210-49466757	WT	KO	OK	0.729581	0.790077	0.114925	0.165047	0.76935	0.889559	no
AMTN	AMTN	AMTN	chr4:71384288-71398460	WT	KO	NOTEST	0	0	0	0	1	1	no
AMY1A	AMY1A,AMY1B,AMY1C	AMY1A,AMY1B,AMY1C	chr1:104292278-104301311	WT	KO	NOTEST	0	0	0	0	1	1	no
AMY1B	AMY1B	AMY1B	chr1:104292278-104301311	WT	KO	NOTEST	0	0	0	0	1	1	no
AMY1C	AMY1C	AMY1C	chr1:104292278-104301311	WT	KO	NOTEST	0	0	0	0	1	1	no
AMY2A	AMY2A	AMY2A	chr1:104159953-104168402	WT	KO	NOTEST	0	0	0	0	1	1	no
AMY2B	AMY2B	AMY2B	chr1:104068577-104122156	WT	KO	NOTEST	0.224748	0.0961582	-1.22482	0	1	1	no
AMZ1	AMZ1	AMZ1	chr7:2719155-2755070	WT	KO	NOTEST	0.259094	0.259642	0.00305	0	1	1	no
AMZ2	AMZ2	AMZ2	chr17:66244144-66253305	WT	KO	OK	26.6644	25.894	-0.0422963	-0.180656	0.7563	0.883176	no
AMZ2P1	AMZ2P1	AMZ2P1	chr17:62962667-62971703	WT	KO	OK	0.483885	0.441862	-0.131071	-0.304755	0.60055	0.781865	no
ANAPC1	ANAPC1	ANAPC1	chr2:112525213-112641741	WT	KO	OK	7.5214	7.85473	0.0625594	0.308925	0.5828	0.768776	no
ANAPC10	ANAPC10	ANAPC10	chr4:145915726-146050676	WT	KO	OK	6.99993	7.35219	0.0708337	0.0741929	0.9093	0.956318	no
ANAPC11	ANAPC11	ANAPC11	chr17:79845710-79858409	WT	KO	OK	77.6128	87.0844	0.16612	0.39614	0.5076	0.71366	no
ANAPC13	ANAPC13	ANAPC13	chr3:134196545-134293855	WT	KO	OK	34.7762	31.9388	-0.12279	-0.453358	0.42725	0.645507	no
ANAPC15	ANAPC15	ANAPC15	chr11:71709957-71823822	WT	KO	OK	28.2869	26.3606	-0.101747	-0.109749	0.8624	0.933463	no
ANAPC16	ANAPC16	ANAPC16	chr10:73855789-73995618	WT	KO	OK	13.6735	13.6523	-0.00223485	-0.00860763	0.98915	0.993172	no
ANAPC1P1	ANAPC1P1	ANAPC1P1	chr2:87042459-87122165	WT	KO	NOTEST	0.0328162	0.0355823	0.11675	0	1	1	no
ANAPC2	ANAPC2	ANAPC2	chr9:140069235-140084822	WT	KO	OK	11.6915	14.4358	0.304188	0.95433	0.10015	0.243624	no
ANAPC4	ANAPC4	ANAPC4	chr4:25378847-25420120	WT	KO	OK	7.66317	8.12695	0.0847722	0.382977	0.50445	0.71165	no
ANAPC5	ANAPC5	ANAPC5	chr12:121746047-121792012	WT	KO	OK	60.1423	74.2874	0.304737	1.55111	0.0067	0.0294052	yes
ANAPC7	ANAPC7	ANAPC7	chr12:110810704-110841535	WT	KO	OK	25.5516	28.1698	0.140737	0.703978	0.22055	0.418474	no
ANG	ANG	ANG	chr14:21152335-21168761	WT	KO	OK	0.862831	0.497073	-0.79562	-0.892229	0.11055	0.261248	no
ANGEL1	ANGEL1	ANGEL1	chr14:77253585-77279283	WT	KO	OK	1.89607	3.14764	0.731259	2.90849	5e-05	0.000426257	yes
ANGEL2	ANGEL2	ANGEL2	chr1:213165523-213189217	WT	KO	OK	10.085	8.54403	-0.239218	-1.15449	0.0447	0.132258	no
ANGPT1	ANGPT1	ANGPT1	chr8:108261709-108510254	WT	KO	NOTEST	0.0727705	0.347217	2.25441	0	1	1	no
ANGPT2	ANGPT2	ANGPT2	chr8:6264112-6565730	WT	KO	NOTEST	0.177712	0.19859	0.160251	0	1	1	no
ANGPT4	ANGPT4	ANGPT4	chr20:853296-896960	WT	KO	NOTEST	0.150756	0.0498223	-1.59736	0	1	1	no
ANGPTL1	ANGPTL1	ANGPTL1	chr1:178694281-178890977	WT	KO	NOTEST	0.17565	0.166653	-0.0758579	0	1	1	no
ANGPTL2	ANGPTL2	ANGPTL2	chr9:129677052-129985445	WT	KO	OK	0.517529	1.09659	1.08331	2.354	0.0006	0.00389171	yes
ANGPTL3	ANGPTL3	ANGPTL3	chr1:62920396-63154039	WT	KO	NOTEST	0.0654977	0.114481	0.805587	0	1	1	no
ANGPTL4	ANGPTL4	ANGPTL4	chr19:8429010-8439259	WT	KO	OK	2.23512	18.3742	3.03926	11.0957	5e-05	0.000426257	yes
ANGPTL5	ANGPTL5	ANGPTL5	chr11:101761404-101871796	WT	KO	NOTEST	0.0411469	0	#NAME?	0	1	1	no
ANGPTL6	ANGPTL6	ANGPTL6	chr19:10196794-10213425	WT	KO	NOTEST	0.0371647	0.150301	2.01585	0	1	1	no
ANGPTL7	ANGPTL7	ANGPTL7	chr1:11166587-11322608	WT	KO	NOTEST	0.247082	0.369097	0.57901	0	1	1	no
ANHX	ANHX	ANHX	chr12:133794897-133812422	WT	KO	NOTEST	0	0	0	0	1	1	no
ANK1	ANK1	ANK1	chr8:41510743-41754280	WT	KO	OK	1.48249	2.12433	0.518983	2.18579	0.00025	0.00182602	yes
ANK2	ANK2	ANK2	chr4:113739238-114304896	WT	KO	OK	2.29982	2.55428	0.151397	0.664446	0.25015	0.455336	no
ANK3	ANK3	ANK3	chr10:61786055-62493284	WT	KO	NOTEST	0.268702	0.264008	-0.0254258	0	1	1	no
ANKAR	ANKAR	ANKAR	chr2:190540710-190611376	WT	KO	NOTEST	0.443344	0.377822	-0.230719	0	1	1	no
ANKDD1A	ANKDD1A	ANKDD1A	chr15:65204100-65251041	WT	KO	OK	0.519895	0.611228	0.233492	0.562772	0.32805	0.545265	no
ANKDD1B	ANKDD1B	ANKDD1B	chr5:74907300-74967671	WT	KO	NOTEST	0.0161468	0.0493913	1.61301	0	1	1	no
ANKEF1	ANKEF1	ANKEF1	chr20:10004459-10288066	WT	KO	OK	3.92327	6.11958	0.641378	2.79275	5e-05	0.000426257	yes
ANKFN1	ANKFN1	ANKFN1	chr17:54230835-54560007	WT	KO	NOTEST	0.0774443	0.00675085	-3.52002	0	1	1	no
ANKFY1	ANKFY1	ANKFY1	chr17:4066664-4167274	WT	KO	OK	10.9391	10.2459	-0.0944476	-0.475372	0.4113	0.630684	no
ANKH	ANKH	ANKH	chr5:14704908-14871887	WT	KO	OK	4.10069	5.22228	0.348814	1.55553	0.0075	0.032223	yes
ANKHD1	ANKHD1	ANKHD1	chr5:139781398-139929163	WT	KO	OK	12.4268	12.2874	-0.0162718	-0.0413791	0.9423	0.970675	no
ANKHD1-EIF4EBP3	ANKHD1-EIF4EBP3	ANKHD1-EIF4EBP3	chr5:139781398-139929163	WT	KO	OK	11.4386	9.04548	-0.338637	-1.13043	0.04995	0.144126	no
ANKIB1	ANKIB1	ANKIB1	chr7:91875547-92030698	WT	KO	OK	11.8656	12.4027	0.0638669	0.318486	0.5796	0.766789	no
ANKK1	ANKK1	ANKK1	chr11:113258512-113271140	WT	KO	NOTEST	0.0301826	0.0150797	-1.0011	0	1	1	no
ANKLE1	ANKLE1	ANKLE1	chr19:17392453-17398455	WT	KO	NOTEST	0.267251	0.319045	0.255563	0	1	1	no
ANKLE2	ANKLE2	ANKLE2	chr12:133302252-133338474	WT	KO	OK	32.2249	31.7593	-0.0209982	-0.107182	0.8508	0.928223	no
ANKMY1	ANKMY1	ANKMY1	chr2:241418838-241503431	WT	KO	OK	5.11379	5.0759	-0.010728	-0.0414131	0.9405	0.969692	no
ANKMY2	ANKMY2	ANKMY2	chr7:16639400-16685442	WT	KO	OK	6.77735	5.5099	-0.298696	-1.28692	0.0246	0.083272	no
ANKRA2	ANKRA2	ANKRA2	chr5:72848024-72861511	WT	KO	OK	1.82586	1.95792	0.100744	0.315196	0.5885	0.773258	no
ANKRD1	ANKRD1	ANKRD1	chr10:92671856-92681032	WT	KO	OK	462.958	221.184	-1.06564	-5.33719	5e-05	0.000426257	yes
ANKRD10	ANKRD10	ANKRD10	chr13:111530886-111567454	WT	KO	OK	16.6517	11.6797	-0.51167	-2.09693	0.00015	0.00115748	yes
ANKRD11	ANKRD11	ANKRD11	chr16:89334028-89556969	WT	KO	OK	33.1671	35.403	0.094116	0.373476	0.514	0.718496	no
ANKRD12	ANKRD12	ANKRD12	chr18:9136750-9285983	WT	KO	OK	5.0622	4.50918	-0.166899	-0.814925	0.1572	0.333171	no
ANKRD13A	ANKRD13A	ANKRD13A	chr12:110437234-110477235	WT	KO	OK	23.2139	20.0573	-0.21086	-1.05524	0.0647	0.174789	no
ANKRD13B	ANKRD13B	ANKRD13B	chr17:27920526-27948441	WT	KO	OK	3.29787	3.0342	-0.120222	-0.466701	0.4188	0.638014	no
ANKRD13C	ANKRD13C	ANKRD13C	chr1:70724684-70820417	WT	KO	OK	10.6857	11.0984	0.0546744	0.270554	0.6351	0.807045	no
ANKRD13D	ANKRD13D	ANKRD13D	chr11:67056761-67069955	WT	KO	OK	10.8948	12.0258	0.142497	0.64794	0.2563	0.462905	no
ANKRD16	ANKRD16	ANKRD16	chr10:5903688-5979558	WT	KO	OK	4.48465	6.56644	0.550116	0.921358	0.11945	0.276114	no
ANKRD17	ANKRD17	ANKRD17	chr4:73940501-74124502	WT	KO	OK	21.3581	25.3198	0.24548	1.2542	0.03035	0.0988834	no
ANKRD18A	ANKRD18A	ANKRD18A	chr9:38571360-38620360	WT	KO	OK	2.10465	2.72336	0.371812	1.4503	0.01075	0.0431072	yes
ANKRD18B	ANKRD18B	ANKRD18B	chr9:33524410-33573001	WT	KO	NOTEST	0.184872	0.126937	-0.542417	0	1	1	no
ANKRD18DP	ANKRD18DP	ANKRD18DP	chr3:197784403-197807542	WT	KO	NOTEST	0.0234448	0.0319471	0.446417	0	1	1	no
ANKRD19P	ANKRD19P	ANKRD19P	chr9:95571892-95600739	WT	KO	OK	0.722027	0.881423	0.287781	0.689981	0.2301	0.429929	no
ANKRD2	ANKRD2	ANKRD2	chr10:99332197-99343641	WT	KO	OK	1.01345	0.337277	-1.58727	-2.3463	0.0002	0.00148784	yes
ANKRD20A1	ANKRD20A1,ANKRD20A3	ANKRD20A1,ANKRD20A3	chr9:67926760-67970293	WT	KO	NOTEST	0.0152204	0	#NAME?	0	1	1	no
ANKRD20A11P	ANKRD20A11P	ANKRD20A11P	chr21:15316095-15352765	WT	KO	NOTEST	0.0123115	0.016951	0.46136	0	1	1	no
ANKRD20A12P	ANKRD20A12P	ANKRD20A12P	chr1:142697420-142713605	WT	KO	NOTEST	0	0	0	0	1	1	no
ANKRD20A19P	ANKRD20A19P	ANKRD20A19P	chr13:24481422-24523454	WT	KO	NOTEST	0	0	0	0	1	1	no
ANKRD20A2	ANKRD20A2,ANKRD20A3	ANKRD20A2,ANKRD20A3	chr9:43089971-43133544	WT	KO	NOTEST	0.00431587	0.0045327	0.0707211	0	1	1	no
ANKRD20A3	ANKRD20A3	ANKRD20A3	chr9:67926760-67970293	WT	KO	NOTEST	2.67564e-06	2.81007e-06	0.0707211	0	1	1	no
ANKRD20A4	ANKRD20A4	ANKRD20A4	chr9:69381980-69425109	WT	KO	NOTEST	0.0126996	0.0152383	0.262915	0	1	1	no
ANKRD20A5P	ANKRD20A5P	ANKRD20A5P	chr18:14179095-14227049	WT	KO	OK	0.784694	0.97758	0.317084	0.933538	0.1058	0.25291	no
ANKRD20A8P	ANKRD20A8P	ANKRD20A8P	chr2:95421070-95522820	WT	KO	NOTEST	0	0.0320495	inf	0	1	1	no
ANKRD20A9P	ANKRD20A9P	ANKRD20A9P	chr13:19408542-19446109	WT	KO	NOTEST	0.00677469	0.00837186	0.305394	0	1	1	no
ANKRD22	ANKRD22	ANKRD22	chr10:90562486-90611732	WT	KO	NOTEST	0.0115317	0.00542052	-1.0891	0	1	1	no
ANKRD23	ANKRD23	ANKRD23	chr2:97503650-97509758	WT	KO	OK	0.965345	1.06562	0.142578	0.389761	0.4962	0.704247	no
ANKRD24	ANKRD24	ANKRD24	chr19:4183350-4224811	WT	KO	NOTEST	0.0151388	0.111511	2.88086	0	1	1	no
ANKRD26	ANKRD26	ANKRD26	chr10:27293044-27389427	WT	KO	OK	2.98899	2.79138	-0.098679	-0.444488	0.44265	0.658873	no
ANKRD26P1	ANKRD26P1	ANKRD26P1	chr16:46503248-46603009	WT	KO	NOTEST	0.00837637	0	#NAME?	0	1	1	no
ANKRD26P3	ANKRD26P3	ANKRD26P3	chr13:19836939-19919113	WT	KO	NOTEST	0	0	0	0	1	1	no
ANKRD27	ANKRD27	ANKRD27	chr19:33087906-33166102	WT	KO	OK	10.028	7.78885	-0.364549	-1.75137	0.0019	0.0103533	yes
ANKRD28	ANKRD28	ANKRD28	chr3:15708743-15901053	WT	KO	HIDATA	0	0	0	0	1	1	no
ANKRD29	ANKRD29	ANKRD29	chr18:21178889-21242849	WT	KO	OK	1.262	1.33344	0.0794401	0.256243	0.655	0.82101	no
ANKRD30A	ANKRD30A	ANKRD30A	chr10:37414784-37521495	WT	KO	NOTEST	0.00661536	0.004876	-0.440121	0	1	1	no
ANKRD30B	ANKRD30B	ANKRD30B	chr18:14748238-14852737	WT	KO	NOTEST	0.389833	0.252926	-0.624143	0	1	1	no
ANKRD30BL	ANKRD30BL	ANKRD30BL	chr2:132905163-133015542	WT	KO	OK	80.6024	50.2059	-0.682966	-3.35511	5e-05	0.000426257	yes
ANKRD30BP2	ANKRD30BP2	ANKRD30BP2	chr21:14410486-14490571	WT	KO	NOTEST	0	0	0	0	1	1	no
ANKRD30BP3	ANKRD30BP3	ANKRD30BP3	chr10:45650109-45681489	WT	KO	NOTEST	0.0257361	0	#NAME?	0	1	1	no
ANKRD31	ANKRD31	ANKRD31	chr5:74364121-74532703	WT	KO	NOTEST	0.0657017	0.0436699	-0.589293	0	1	1	no
ANKRD32	ANKRD32	ANKRD32	chr5:93954390-94031573	WT	KO	OK	6.37895	4.84264	-0.397524	-1.78934	0.00185	0.0101121	yes
ANKRD33	ANKRD33	ANKRD33	chr12:52281792-52285505	WT	KO	NOTEST	0.00932213	0	#NAME?	0	1	1	no
ANKRD33B	ANKRD33B	ANKRD33B	chr5:10564434-10657928	WT	KO	OK	8.08855	7.62738	-0.0846939	-0.422825	0.4625	0.676683	no
ANKRD34A	ANKRD34A	ANKRD34A	chr1:144146810-146467744	WT	KO	OK	0.696972	1.20249	0.786849	0.249276	0.7219	0.862342	no
ANKRD34B	ANKRD34B	ANKRD34B	chr5:79852573-79866304	WT	KO	NOTEST	0	0.0160815	inf	0	1	1	no
ANKRD34C	ANKRD34C	ANKRD34C	chr15:79484048-79590581	WT	KO	NOTEST	0.00517571	0.0067568	0.384583	0	1	1	no
ANKRD34C-AS1	ANKRD34C-AS1	ANKRD34C-AS1	chr15:79484048-79590581	WT	KO	NOTEST	0	0	0	0	1	1	no
ANKRD35	ANKRD35	ANKRD35	chr1:144146810-146467744	WT	KO	NOTEST	0.0314696	0.0193107	-0.704556	0	1	1	no
ANKRD36	ANKRD36	ANKRD36	chr2:97779232-97930257	WT	KO	OK	0.98668	0.96143	-0.0373998	-0.133295	0.81925	0.914791	no
ANKRD36B	ANKRD36B	ANKRD36B	chr2:98121260-98206428	WT	KO	OK	0.475054	0.599691	0.336128	0.99693	0.08035	0.206524	no
ANKRD36BP1	ANKRD36BP1	ANKRD36BP1	chr1:168214818-168216668	WT	KO	OK	22.8907	18.5761	-0.301317	-1.41377	0.01355	0.0519097	no
ANKRD36BP2	ANKRD36BP2	ANKRD36BP2	chr2:89065418-89106109	WT	KO	NOTEST	0.0285585	0.0132842	-1.10421	0	1	1	no
ANKRD36C	ANKRD36C	ANKRD36C	chr2:96515295-96658068	WT	KO	OK	1.43936	1.40875	-0.0310124	-0.128305	0.8194	0.914836	no
ANKRD37	ANKRD37	ANKRD37	chr4:186317839-186347139	WT	KO	OK	1.36747	2.3913	0.806291	0.903517	0.1244	0.284011	no
ANKRD39	ANKRD39	ANKRD39	chr2:97513723-97523756	WT	KO	OK	14.1732	17.9113	0.337702	1.38878	0.0162	0.0597211	no
ANKRD40	ANKRD40	ANKRD40	chr17:48770550-48785270	WT	KO	OK	24.8766	20.5628	-0.274753	-1.38394	0.01585	0.0586613	no
ANKRD42	ANKRD42	ANKRD42	chr11:82904780-82967141	WT	KO	OK	2.09757	2.37052	0.176485	0.641219	0.25915	0.466855	no
ANKRD44	ANKRD44	ANKRD44	chr2:197851385-198175521	WT	KO	OK	2.38003	1.75895	-0.436264	-0.933297	0.1085	0.257875	no
ANKRD44-IT1	ANKRD44-IT1	ANKRD44-IT1	chr2:197851385-198175521	WT	KO	NOTEST	0.032132	0.140868	2.13226	0	1	1	no
ANKRD45	ANKRD45	ANKRD45	chr1:173577474-173639001	WT	KO	NOTEST	0.0385085	0.0182411	-1.07798	0	1	1	no
ANKRD46	ANKRD46	ANKRD46	chr8:101521979-101572014	WT	KO	OK	3.67735	3.52038	-0.0629365	-0.246888	0.66885	0.830193	no
ANKRD49	ANKRD49	ANKRD49	chr11:94227152-94232744	WT	KO	OK	7.16858	3.56752	-1.00677	-3.87713	5e-05	0.000426257	yes
ANKRD50	ANKRD50	ANKRD50	chr4:125585203-125633887	WT	KO	OK	8.12373	9.28134	0.192191	0.957076	0.08975	0.223779	no
ANKRD52	ANKRD52	ANKRD52	chr12:56623819-56652143	WT	KO	OK	34.373	34.5904	0.00909394	0.0463627	0.93285	0.965819	no
ANKRD53	ANKRD53	ANKRD53	chr2:71205574-71212629	WT	KO	NOTEST	0.128034	0.264086	1.04448	0	1	1	no
ANKRD54	ANKRD54	ANKRD54	chr22:38226861-38240378	WT	KO	OK	9.63858	10.5847	0.135085	0.60616	0.2902	0.50377	no
ANKRD55	ANKRD55	ANKRD55	chr5:55395506-55529186	WT	KO	NOTEST	0.165735	0.0946545	-0.808134	0	1	1	no
ANKRD6	ANKRD6	ANKRD6	chr6:90142896-90529513	WT	KO	OK	0.821046	0.632463	-0.376481	-0.233992	0.67405	0.833678	no
ANKRD60	ANKRD60	ANKRD60	chr20:56791181-56803709	WT	KO	NOTEST	0.00867667	0.0187326	1.11034	0	1	1	no
ANKRD61	ANKRD61	ANKRD61	chr7:6048881-6098860	WT	KO	OK	0.921354	1.23428	0.421844	0.181318	0.8195	0.914836	no
ANKRD62	ANKRD62	ANKRD62	chr18:12093847-12129748	WT	KO	NOTEST	0.0107764	0.0110997	0.0426473	0	1	1	no
ANKRD62P1-PARP4P3	ANKRD62P1-PARP4P3	ANKRD62P1-PARP4P3	chr22:17134598-17156430	WT	KO	NOTEST	0	0.0153563	inf	0	1	1	no
ANKRD63	ANKRD63	ANKRD63	chr15:40573644-40574787	WT	KO	OK	0.601758	0.463834	-0.375574	-0.548918	0.32905	0.546043	no
ANKRD65	ANKRD65	ANKRD65	chr1:1353799-1356824	WT	KO	NOTEST	0.0441564	0	#NAME?	0	1	1	no
ANKRD66	ANKRD66	ANKRD66	chr6:46714653-46726954	WT	KO	NOTEST	0	0	0	0	1	1	no
ANKRD7	ANKRD7	ANKRD7	chr7:117864711-117882784	WT	KO	NOTEST	0.00944956	0	#NAME?	0	1	1	no
ANKRD9	ANKRD9	ANKRD9	chr14:102973197-102976128	WT	KO	OK	13.6849	18.2851	0.418082	1.9002	0.0015	0.00855797	yes
ANKS1A	ANKS1A	ANKS1A	chr6:34857037-35059190	WT	KO	OK	5.37536	6.67314	0.312004	1.49285	0.00945	0.0389028	yes
ANKS1B	ANKS1B	ANKS1B	chr12:99039077-100378432	WT	KO	NOTEST	0.27583	0.272451	-0.0177843	0	1	1	no
ANKS3	ANKS3	ANKS3	chr16:4746510-4799397	WT	KO	OK	5.35037	6.3915	0.256514	1.03178	0.0732	0.192254	no
ANKS4B	ANKS4B	ANKS4B	chr16:21245015-21263750	WT	KO	NOTEST	0	0	0	0	1	1	no
ANKS6	ANKS6	ANKS6	chr9:101494290-101558794	WT	KO	OK	6.64582	6.21875	-0.0958206	-0.467009	0.41075	0.630253	no
ANKUB1	ANKUB1	ANKUB1	chr3:149478889-149510610	WT	KO	NOTEST	0	0	0	0	1	1	no
ANKZF1	ANKZF1	ANKZF1	chr2:220094478-220110151	WT	KO	OK	7.57589	10.3352	0.448083	1.81147	0.00155	0.00880042	yes
ANLN	ANLN	ANLN	chr7:36363758-36493401	WT	KO	OK	144.152	117.124	-0.29956	-1.49895	0.00935	0.0385475	yes
ANO1	ANO1	ANO1	chr11:69924407-70035652	WT	KO	NOTEST	0.0864541	0.190979	1.14341	0	1	1	no
ANO1-AS2	ANO1-AS2	ANO1-AS2	chr11:69918539-69921454	WT	KO	NOTEST	0	0	0	0	1	1	no
ANO10	ANO10	ANO10	chr3:43407817-43663560	WT	KO	OK	13.5453	11.5966	-0.224088	-1.05597	0.06545	0.176274	no
ANO2	ANO2	ANO2	chr12:5671816-6055398	WT	KO	OK	1.57729	0.104123	-3.92109	-6.50358	5e-05	0.000426257	yes
ANO3	ANO3	ANO3	chr11:26353677-26684836	WT	KO	NOTEST	0	0	0	0	1	1	no
ANO4	ANO4	ANO4	chr12:101188373-101522419	WT	KO	NOTEST	0.0121282	0	#NAME?	0	1	1	no
ANO5	ANO5	ANO5	chr11:22214721-22304913	WT	KO	NOTEST	0.00168762	0.00314004	0.895794	0	1	1	no
ANO6	ANO6	ANO6	chr12:45566816-45834187	WT	KO	OK	21.9527	20.934	-0.0685471	-0.343752	0.55205	0.749066	no
ANO7	ANO7	ANO7	chr2:242127923-242164791	WT	KO	OK	0.7709	0.541985	-0.50829	-1.2773	0.019	0.0678916	no
ANO8	ANO8	ANO8	chr19:17420336-17445638	WT	KO	OK	3.27095	4.18707	0.356232	0.568848	0.314	0.530558	no
ANO9	ANO9	ANO9	chr11:417929-442011	WT	KO	NOTEST	0.0687777	0.172692	1.32818	0	1	1	no
ANOS1	ANOS1	ANOS1	chrX:8496914-8700227	WT	KO	OK	2.04959	3.14106	0.615911	2.67043	5e-05	0.000426257	yes
ANP32A	ANP32A	ANP32A	chr15:69070874-69113261	WT	KO	OK	42.8582	43.7004	0.0280729	0.138634	0.8036	0.906812	no
ANP32A-IT1	ANP32A-IT1	ANP32A-IT1	chr15:69070874-69113261	WT	KO	OK	1.24807	1.35261	0.116046	0.10584	0.85045	0.928095	no
ANP32AP1	ANP32AP1	ANP32AP1	chr15:35529526-35530264	WT	KO	OK	3.36182	3.40286	0.017509	0.0432228	0.9345	0.966854	no
ANP32B	ANP32B	ANP32B	chr9:100745488-100778224	WT	KO	OK	136.625	128.216	-0.0916489	-0.468346	0.4065	0.625504	no
ANP32C	ANP32C	ANP32C	chr4:164445449-165304407	WT	KO	NOTEST	0.135806	0.223473	0.718557	0	1	1	no
ANP32D	ANP32D	ANP32D	chr12:48866447-48866843	WT	KO	NOTEST	0.455733	0.211174	-1.10976	0	1	1	no
ANP32E	ANP32E	ANP32E	chr1:150190716-150208504	WT	KO	OK	86.3001	76.7289	-0.169593	-0.853401	0.1403	0.308743	no
ANPEP	ANPEP	ANPEP	chr15:90328125-90358072	WT	KO	NOTEST	0.0202743	0.0248855	0.295654	0	1	1	no
ANTXR1	ANTXR1	ANTXR1	chr2:69240275-69476459	WT	KO	OK	12.0988	16.2353	0.424266	1.61581	0.00455	0.0215048	yes
ANTXR2	ANTXR2	ANTXR2	chr4:80822770-80994626	WT	KO	OK	17.9694	24.1191	0.424638	1.71446	0.0032	0.0159943	yes
ANTXRL	ANTXRL	ANTXRL	chr10:47658232-47701443	WT	KO	NOTEST	0	0.0458851	inf	0	1	1	no
ANTXRLP1	ANTXRLP1	ANTXRLP1	chr10:47590260-47640844	WT	KO	NOTEST	0	0	0	0	1	1	no
ANXA1	ANXA1	ANXA1	chr9:75766646-75785310	WT	KO	OK	215.288	216.471	0.00790117	0.0403678	0.93995	0.969429	no
ANXA10	ANXA10	ANXA10	chr4:169013687-169108893	WT	KO	OK	0.943993	0.987221	0.0645959	0.137978	0.81265	0.912055	no
ANXA11	ANXA11	ANXA11	chr10:81914879-81965433	WT	KO	OK	62.9429	54.3996	-0.210448	-1.06623	0.0652	0.175803	no
ANXA13	ANXA13	ANXA13	chr8:124693033-124749647	WT	KO	NOTEST	0.0605039	0.0837503	0.469066	0	1	1	no
ANXA2	ANXA2	ANXA2	chr15:60639349-60690185	WT	KO	OK	1198.56	1022.62	-0.229033	-1.08399	0.05855	0.162479	no
ANXA2P1	ANXA2P1	ANXA2P1	chr4:154074269-154260474	WT	KO	OK	29.7118	14.8564	-0.999952	-1.27851	0.1058	0.25291	no
ANXA2P2	ANXA2P2	ANXA2P2	chr9:33624222-33625532	WT	KO	OK	6.22551	6.06694	-0.0372234	-0.137154	0.8107	0.91139	no
ANXA2P3	ANXA2P3	ANXA2P3	chr10:66585284-66586634	WT	KO	NOTEST	0.442177	0.331016	-0.417723	0	1	1	no
ANXA2R	ANXA2R	ANXA2R	chr5:43014830-43093660	WT	KO	OK	1.049	1.05612	0.00976331	0.00933968	0.98725	0.992114	no
ANXA3	ANXA3	ANXA3	chr4:79472741-79531605	WT	KO	OK	77.4092	60.0672	-0.365927	-1.84775	0.00155	0.00880042	yes
ANXA4	ANXA4	ANXA4	chr2:69969126-70053596	WT	KO	OK	10.9965	12.3264	0.164707	0.7533	0.19645	0.388675	no
ANXA5	ANXA5	ANXA5	chr4:122589151-122618147	WT	KO	OK	376.315	368.257	-0.0312273	-0.157769	0.7843	0.897977	no
ANXA6	ANXA6	ANXA6	chr5:150480266-150537443	WT	KO	OK	97.2182	74.3717	-0.386473	-1.98056	0.00055	0.00360561	yes
ANXA7	ANXA7	ANXA7	chr10:75135188-75173841	WT	KO	OK	52.9913	52.1494	-0.0231052	-0.116969	0.83875	0.922946	no
ANXA8	ANXA8	ANXA8	chr10:48255203-48271368	WT	KO	OK	0.673785	0.320864	-1.07033	-1.7842	0.0025	0.0129366	yes
ANXA8L1	ANXA8L1	ANXA8L1	chr10:47746849-47763040	WT	KO	OK	1.75127	0.84247	-1.0557	-2.73633	5e-05	0.000426257	yes
ANXA9	ANXA9	ANXA9	chr1:150954498-150968114	WT	KO	OK	0.701974	0.708869	0.0141006	0.0296497	0.97245	0.985047	no
AOAH	AOAH	AOAH	chr7:36552548-36764154	WT	KO	NOTEST	0.0168689	0.0744442	2.14179	0	1	1	no
AOAH-IT1	AOAH-IT1	AOAH-IT1	chr7:36552548-36764154	WT	KO	NOTEST	0	0	0	0	1	1	no
AOC1	AOC1	AOC1	chr7:150549564-150558379	WT	KO	NOTEST	0.0127955	0.0182543	0.512605	0	1	1	no
AOC2	AOC2	AOC2	chr17:40996608-41002724	WT	KO	OK	1.60054	2.23531	0.481917	1.61633	0.00595	0.0267218	yes
AOC3	AOC3	AOC3	chr17:41003200-41010147	WT	KO	OK	0.25758	0.60581	1.23384	2.35479	0.0001	0.000802452	yes
AOC4P	AOC4P	AOC4P	chr17:41019161-41021234	WT	KO	NOTEST	0.0174878	0.0160519	-0.123602	0	1	1	no
AOX1	AOX1	AOX1	chr2:201450730-201536217	WT	KO	OK	6.78266	8.24536	0.28173	1.34544	0.0207	0.0725841	no
AOX2P	AOX2P	AOX2P	chr2:201560445-201688569	WT	KO	NOTEST	0.00315391	0.0158402	2.32837	0	1	1	no
AP1AR	AP1AR	AP1AR	chr4:113152894-113191211	WT	KO	OK	7.47875	8.44599	0.175469	0.798315	0.1675	0.34932	no
AP1B1	AP1B1	AP1B1	chr22:29723668-29784572	WT	KO	OK	39.5158	41.9671	0.0868292	0.442766	0.44065	0.656868	no
AP1B1P1	AP1B1P1	AP1B1P1	chr22:32517963-32529456	WT	KO	NOTEST	0	0	0	0	1	1	no
AP1G1	AP1G1	AP1G1	chr16:71762904-71842976	WT	KO	OK	21.1533	18.7384	-0.174884	-0.889994	0.1217	0.279936	no
AP1G2	AP1G2	AP1G2	chr14:23980968-24048009	WT	KO	OK	15.5887	12.9755	-0.26471	-1.08808	0.06255	0.170552	no
AP1M1	AP1M1	AP1M1	chr19:16308664-16346156	WT	KO	OK	48.9802	49.3891	0.0119941	0.0607783	0.915	0.958189	no
AP1M2	AP1M2	AP1M2	chr19:10683346-10697991	WT	KO	OK	32.8738	19.1945	-0.77625	-3.72758	5e-05	0.000426257	yes
AP1S1	AP1S1	AP1S1	chr7:100797685-100804557	WT	KO	OK	52.4641	48.2363	-0.121211	-0.597307	0.29705	0.511435	no
AP1S2	AP1S2	AP1S2	chrX:15843928-15873137	WT	KO	OK	22.8874	27.3762	0.258367	1.2628	0.02735	0.0908547	no
AP1S3	AP1S3	AP1S3	chr2:224620046-224702319	WT	KO	OK	8.87434	8.62098	-0.0417869	-0.199093	0.73085	0.867857	no
AP2A1	AP2A1	AP2A1	chr19:50270179-50316567	WT	KO	OK	50.573	58.9304	0.220645	1.12293	0.04835	0.140896	no
AP2A2	AP2A2	AP2A2	chr11:925808-1012245	WT	KO	OK	16.7777	23.6905	0.497764	2.50211	5e-05	0.000426257	yes
AP2B1	AP2B1	AP2B1	chr17:33914281-34053436	WT	KO	OK	113.848	77.4868	-0.555083	-2.80615	5e-05	0.000426257	yes
AP2M1	AP2M1	AP2M1	chr3:183892633-183901879	WT	KO	OK	158.384	155.845	-0.0233153	-0.119271	0.8432	0.924377	no
AP2S1	AP2S1	AP2S1	chr19:47341414-47354252	WT	KO	OK	237.206	260.396	0.134563	0.683107	0.2342	0.435279	no
AP3B1	AP3B1	AP3B1	chr5:77298149-77590579	WT	KO	OK	20.5322	15.9449	-0.364796	-1.82472	0.0015	0.00855797	yes
AP3B2	AP3B2	AP3B2	chr15:83211950-83378660	WT	KO	NOTEST	0	0.00590833	inf	0	1	1	no
AP3D1	AP3D1	AP3D1	chr19:2100986-2151556	WT	KO	OK	50.884	50.7777	-0.00301513	-0.0155111	0.97865	0.988624	no
AP3M1	AP3M1	AP3M1	chr10:75880014-75910826	WT	KO	OK	16.3759	12.209	-0.423626	-2.10124	0.00025	0.00182602	yes
AP3M2	AP3M2	AP3M2	chr8:42010463-42028701	WT	KO	OK	8.88998	8.5568	-0.0551079	-0.259943	0.6471	0.816342	no
AP3S1	AP3S1	AP3S1	chr5:115177618-115249778	WT	KO	OK	31.4386	24.4594	-0.362147	-1.67155	0.0034	0.0168267	yes
AP3S2	AP3S2	AP3S2	chr15:90373830-90456222	WT	KO	OK	1.5408	1.57269	0.0295502	0.0449923	0.93785	0.968469	no
AP4B1	AP4B1	AP4B1	chr1:114355233-114447746	WT	KO	OK	5.52771	6.03508	0.126691	0.516827	0.363	0.581651	no
AP4B1-AS1	AP4B1-AS1	AP4B1-AS1	chr1:114355233-114447746	WT	KO	OK	0.513129	0.36431	-0.494155	-0.339995	0.5464	0.744698	no
AP4E1	AP4E1	AP4E1	chr15:51200868-51298097	WT	KO	OK	5.8523	4.621	-0.3408	-1.59801	0.00545	0.0249054	yes
AP4M1	AP4M1	AP4M1	chr7:99690350-99723128	WT	KO	OK	11.008	12.4578	0.178495	0.176877	0.75655	0.883365	no
AP4S1	AP4S1	AP4S1	chr14:31363004-31565656	WT	KO	OK	1.76561	2.27189	0.363727	0.547833	0.33345	0.550019	no
AP5B1	AP5B1	AP5B1	chr11:65541368-65548062	WT	KO	OK	5.55734	6.06783	0.126788	0.608083	0.2927	0.506735	no
AP5M1	AP5M1	AP5M1	chr14:57669193-57756797	WT	KO	OK	12.1395	12.1338	-0.000677274	-0.00152716	0.99755	0.997954	no
AP5S1	AP5S1	AP5S1	chr20:3801170-3805954	WT	KO	OK	15.4285	18.5413	0.265146	1.23161	0.03275	0.105025	no
AP5Z1	AP5Z1	AP5Z1	chr7:4815261-4834026	WT	KO	OK	6.63908	5.82059	-0.189818	-0.900706	0.11055	0.261248	no
APAF1	APAF1	APAF1	chr12:99039077-100378432	WT	KO	OK	6.96313	6.30409	-0.143448	-0.691168	0.22835	0.427454	no
APBA1	APBA1	APBA1	chr9:72042448-72287275	WT	KO	OK	0.490912	0.104639	-2.23004	-4.68356	5e-05	0.000426257	yes
APBA2	APBA2	APBA2	chr15:29213839-29410516	WT	KO	OK	11.8862	11.9891	0.012438	0.0603526	0.91735	0.959027	no
APBA3	APBA3	APBA3	chr19:3708334-3987432	WT	KO	OK	6.13212	8.03973	0.390761	0.179266	0.72405	0.863718	no
APBB1	APBB1	APBB1	chr11:6416353-6440702	WT	KO	OK	9.11095	3.94465	-1.20771	-4.46459	5e-05	0.000426257	yes
APBB1IP	APBB1IP	APBB1IP	chr10:26727265-26856732	WT	KO	OK	2.9858	1.55275	-0.94329	-3.22708	5e-05	0.000426257	yes
APBB2	APBB2	APBB2	chr4:40812043-41216635	WT	KO	OK	10.9198	12.8983	0.240234	1.21222	0.0347	0.109507	no
APBB3	APBB3	APBB3	chr5:139937852-139948689	WT	KO	OK	2.00952	2.47635	0.301358	0.292287	0.61305	0.790727	no
APC	APC	APC	chr5:112043201-112181936	WT	KO	OK	6.06278	4.37984	-0.4691	-2.31319	5e-05	0.000426257	yes
APC2	APC2	APC2	chr19:1450147-1479228	WT	KO	OK	1.25494	1.39754	0.155272	0.457282	0.42255	0.641366	no
APCDD1	APCDD1	APCDD1	chr18:10454624-10488698	WT	KO	NOTEST	0.0578039	0.211758	1.87318	0	1	1	no
APCDD1L	APCDD1L	APCDD1L	chr20:57034159-57089994	WT	KO	OK	0.754887	1.68891	1.16176	2.20798	0.0004	0.00275575	yes
APCDD1L-AS1	APCDD1L-AS1	APCDD1L-AS1	chr20:57090434-57194948	WT	KO	NOTEST	0.0355459	0.102135	1.52272	0	1	1	no
APCS	APCS	APCS	chr1:159557615-159558661	WT	KO	NOTEST	0	0.0206355	inf	0	1	1	no
APEH	APEH	APEH	chr3:49711434-49720934	WT	KO	OK	26.1337	21.8586	-0.257708	-1.27678	0.02315	0.0792211	no
APELA	APELA	APELA	chr4:165798139-165818679	WT	KO	NOTEST	0	0	0	0	1	1	no
APEX1	APEX1	APEX1	chr14:20923289-20925931	WT	KO	OK	96.6648	116.814	0.273153	1.39922	0.0152	0.0568385	no
APEX2	APEX2	APEX2	chrX:55026755-55034306	WT	KO	OK	22.576	25.284	0.163437	0.794704	0.1655	0.346124	no
APH1A	APH1A	APH1A	chr1:150237798-150241609	WT	KO	OK	67.6666	77.5937	0.197496	1.00374	0.0833	0.212208	no
APH1B	APH1B	APH1B	chr15:63569748-63601325	WT	KO	OK	2.91693	3.07449	0.0758947	0.317652	0.58565	0.770952	no
API5	API5	API5	chr11:43333504-43366080	WT	KO	OK	38.7141	48.2862	0.318752	1.61419	0.00495	0.0230623	yes
APIP	APIP	APIP	chr11:34903842-35017675	WT	KO	OK	22.6971	28.2217	0.3143	0.915459	0.11645	0.271588	no
APITD1	APITD1,APITD1-CORT	APITD1,APITD1-CORT	chr1:10490158-10512060	WT	KO	OK	9.62007	13.8727	0.528131	2.08055	0.0003	0.00214014	yes
APITD1-CORT	APITD1-CORT	APITD1-CORT	chr1:10490158-10512060	WT	KO	OK	1.65409	1.34671	-0.296594	-0.388225	0.47885	0.690272	no
APLF	APLF	APLF	chr2:68694690-68807294	WT	KO	OK	1.26426	1.3562	0.101276	0.340893	0.55585	0.751979	no
APLN	APLN	APLN	chrX:128779235-128788933	WT	KO	OK	1.01858	0.508924	-1.00103	-2.60952	5e-05	0.000426257	yes
APLNR	APLNR	APLNR	chr11:57001051-57004927	WT	KO	NOTEST	0	0.0110407	inf	0	1	1	no
APLP1	APLP1	APLP1	chr19:36359400-36370699	WT	KO	OK	1.69707	1.64041	-0.048994	-0.154064	0.7841	0.897837	no
APLP2	APLP2	APLP2	chr11:129939715-130014706	WT	KO	OK	287.104	189.326	-0.600704	-2.95746	5e-05	0.000426257	yes
APMAP	APMAP	APMAP	chr20:24943579-24973425	WT	KO	OK	65.2365	67.6066	0.051486	0.26269	0.6427	0.812905	no
APOA1	APOA1	APOA1	chr11:116706468-116969131	WT	KO	NOTEST	0.367975	0.225899	-0.70393	0	1	1	no
APOA1-AS	APOA1-AS	APOA1-AS	chr11:116706468-116969131	WT	KO	OK	0.692898	0.480195	-0.529024	-0.160218	0.8269	0.917727	no
APOA1BP	APOA1BP	APOA1BP	chr1:156561557-156564091	WT	KO	OK	90.4923	112.739	0.317119	1.59651	0.0054	0.0247332	yes
APOA2	APOA2	APOA2	chr1:161192082-161193418	WT	KO	NOTEST	0	0	0	0	1	1	no
APOA4	APOA4	APOA4	chr11:116691417-116694011	WT	KO	NOTEST	0	0	0	0	1	1	no
APOA5	APOA5	APOA5	chr11:116660085-116663136	WT	KO	NOTEST	0.0162964	0	#NAME?	0	1	1	no
APOB	APOB	APOB	chr2:21224300-21266945	WT	KO	NOTEST	0	0	0	0	1	1	no
APOBEC1	APOBEC1	APOBEC1	chr12:7801995-7823195	WT	KO	NOTEST	0	0	0	0	1	1	no
APOBEC2	APOBEC2	APOBEC2	chr6:41020939-41032630	WT	KO	OK	0.998613	1.31364	0.39557	0.949114	0.10015	0.243624	no
APOBEC3A	APOBEC3A	APOBEC3A	chr22:39353526-39394225	WT	KO	NOTEST	0.0227819	0.0126485	-0.848925	0	1	1	no
APOBEC3A_B	APOBEC3A_B	APOBEC3A_B	chr22:39353526-39394225	WT	KO	NOTEST	0.0156831	0.029726	0.922512	0	1	1	no
APOBEC3B	APOBEC3B	APOBEC3B	chr22:39353526-39394225	WT	KO	OK	27.8998	19.2789	-0.533234	-2.50856	5e-05	0.000426257	yes
APOBEC3B-AS1	APOBEC3B-AS1	APOBEC3B-AS1	chr22:39353526-39394225	WT	KO	NOTEST	0.076654	0.261274	1.76913	0	1	1	no
APOBEC3C	APOBEC3C	APOBEC3C	chr22:39410264-39414825	WT	KO	OK	28.474	36.8676	0.372707	1.75028	0.00185	0.0101121	yes
APOBEC3D	APOBEC3D	APOBEC3D	chr22:39417117-39429256	WT	KO	OK	4.63055	5.80545	0.326225	1.36083	0.01725	0.0628999	no
APOBEC3F	APOBEC3F	APOBEC3F	chr22:39436672-39451975	WT	KO	OK	3.96145	7.28881	0.879653	2.7007	5e-05	0.000426257	yes
APOBEC3G	APOBEC3G	APOBEC3G	chr22:39473009-39483748	WT	KO	OK	8.51461	17.5815	1.04605	4.68236	5e-05	0.000426257	yes
APOBEC3H	APOBEC3H	APOBEC3H	chr22:39493228-39500072	WT	KO	OK	0.164513	0.514294	1.64439	1.1123	0.02985	0.09748	no
APOBEC4	APOBEC4	APOBEC4	chr1:183605181-183897685	WT	KO	NOTEST	0.123154	0.06655	-0.887948	0	1	1	no
APOBR	APOBR	APOBR	chr16:28505969-28510291	WT	KO	NOTEST	0.00303639	0.0934737	4.94413	0	1	1	no
APOC1	APOC1	APOC1	chr19:45417920-45422606	WT	KO	OK	12.456	4.72036	-1.39987	-3.42034	5e-05	0.000426257	yes
APOC1P1	APOC1P1	APOC1P1	chr19:45430059-45434643	WT	KO	NOTEST	0.0198123	0	#NAME?	0	1	1	no
APOC2	APOC2	APOC2	chr19:45445494-45452822	WT	KO	NOTEST	0.0772079	0	#NAME?	0	1	1	no
APOC3	APOC3	APOC3	chr11:116700623-116703787	WT	KO	NOTEST	0	0	0	0	1	1	no
APOC4	APOC4	APOC4	chr19:45445494-45452822	WT	KO	NOTEST	0.0347386	0	#NAME?	0	1	1	no
APOC4-APOC2	APOC4-APOC2	APOC4-APOC2	chr19:45445494-45452822	WT	KO	NOTEST	5.30887e-06	0	#NAME?	0	1	1	no
APOD	APOD	APOD	chr3:195295572-195311076	WT	KO	NOTEST	0.0145897	0	#NAME?	0	1	1	no
APOE	APOE	APOE	chr19:45409005-45412652	WT	KO	OK	1.91806	1.02548	-0.903348	-1.90241	0.00075	0.00471893	yes
APOF	APOF	APOF	chr12:56754354-56756583	WT	KO	NOTEST	0.0374311	0.037691	0.00998228	0	1	1	no
APOH	APOH	APOH	chr17:64208146-64225556	WT	KO	NOTEST	0.025255	0.0203336	-0.312707	0	1	1	no
APOL1	APOL1	APOL1	chr22:36649116-36663577	WT	KO	OK	15.3137	18.8695	0.301238	1.46546	0.0119	0.0467204	yes
APOL2	APOL2	APOL2	chr22:36622254-36636000	WT	KO	OK	11.9084	15.284	0.360035	1.69387	0.00275	0.0140291	yes
APOL3	APOL3	APOL3	chr22:36536370-36562225	WT	KO	OK	3.5007	5.72185	0.708838	2.73931	5e-05	0.000426257	yes
APOL4	APOL4	APOL4	chr22:36585175-36600879	WT	KO	NOTEST	0.016661	0.00670697	-1.31275	0	1	1	no
APOL5	APOL5	APOL5	chr22:36113918-36125529	WT	KO	NOTEST	0	0	0	0	1	1	no
APOL6	APOL6	APOL6	chr22:36044423-36064456	WT	KO	OK	4.8994	6.97346	0.50927	2.51619	5e-05	0.000426257	yes
APOLD1	APOLD1	APOLD1	chr12:12878850-12944399	WT	KO	OK	3.31096	1.97432	-0.745896	-3.0763	5e-05	0.000426257	yes
APOM	APOM	APOM	chr6_ssto_hap7:2937601-2956785	WT	KO	OK	0.920872	1.29845	0.495721	0.0915389	0.65885	0.823771	no
APOO	APOO	APOO	chrX:23851464-23926057	WT	KO	OK	14.1866	15.2811	0.107222	0.438849	0.4492	0.664686	no
APOOL	APOOL	APOOL	chrX:84258897-84363974	WT	KO	OK	3.73347	3.7975	0.0245333	0.112402	0.8408	0.923596	no
APOOP5	APOOP5	APOOP5	chr16:59788044-59789095	WT	KO	NOTEST	0.330443	0.322441	-0.0353671	0	1	1	no
APOPT1	APOPT1	APOPT1	chr14:104029293-104058510	WT	KO	OK	14.0999	17.9022	0.344451	1.44019	0.01265	0.0490628	yes
APP	APP	APP	chr21:27252860-27543446	WT	KO	OK	135.117	146.132	0.113067	0.573186	0.31575	0.531982	no
APPBP2	APPBP2	APPBP2	chr17:58520509-58603601	WT	KO	OK	6.55681	4.99981	-0.391121	-1.86653	0.00135	0.00780339	yes
APPL1	APPL1	APPL1	chr3:57261764-57326710	WT	KO	OK	10.3253	9.5122	-0.118328	-0.579891	0.31495	0.531334	no
APPL2	APPL2	APPL2	chr12:105567074-105630008	WT	KO	OK	11.9971	9.96628	-0.267564	-1.26846	0.0274	0.0909349	no
APRT	APRT	APRT	chr16:88875876-88878342	WT	KO	OK	130.842	181.454	0.471785	2.32697	0.0002	0.00148784	yes
APTR	APTR	APTR	chr7:77313167-77409120	WT	KO	OK	3.25304	3.84794	0.242301	0.4263	0.4547	0.670638	no
APTX	APTX	APTX	chr9:32972603-33001639	WT	KO	OK	18.7433	20.831	0.152359	0.724169	0.19935	0.392032	no
AQP1	AQP1	AQP1	chr7:30951414-30965131	WT	KO	OK	1.56257	6.66659	2.09302	7.43202	5e-05	0.000426257	yes
AQP10	AQP10	AQP10	chr1:154293591-154297801	WT	KO	NOTEST	0.00900006	0	#NAME?	0	1	1	no
AQP11	AQP11	AQP11	chr11:77300679-77321401	WT	KO	OK	0.92083	1.06893	0.215164	0.54393	0.3471	0.565705	no
AQP12A	AQP12A	AQP12A	chr2:241631261-241637900	WT	KO	NOTEST	0	0	0	0	1	1	no
AQP12B	AQP12B	AQP12B	chr2:241615834-241622317	WT	KO	NOTEST	0	0	0	0	1	1	no
AQP2	AQP2	AQP2	chr12:50344523-50359465	WT	KO	NOTEST	0.040902	0.0103065	-1.98862	0	1	1	no
AQP3	AQP3	AQP3	chr9:33441151-33447631	WT	KO	OK	5.88643	7.96267	0.435861	1.80534	0.00175	0.00968971	yes
AQP4	AQP4	AQP4	chr18:24432007-24765302	WT	KO	NOTEST	0.027712	0	#NAME?	0	1	1	no
AQP4-AS1	AQP4-AS1	AQP4-AS1	chr18:24432007-24765302	WT	KO	NOTEST	0.0611013	0.00936225	-2.70628	0	1	1	no
AQP5	AQP5	AQP5	chr12:50344523-50359465	WT	KO	NOTEST	0.120945	0.0251429	-2.26612	0	1	1	no
AQP6	AQP6	AQP6	chr12:50366619-50370922	WT	KO	NOTEST	0.240277	0.134638	-0.835612	0	1	1	no
AQP7	AQP7	AQP7	chr9:33384947-33402517	WT	KO	NOTEST	0.0103569	0	#NAME?	0	1	1	no
AQP7P1	AQP7P1	AQP7P1	chr9:67270214-67289492	WT	KO	NOTEST	0.0315635	0.0186633	-0.758052	0	1	1	no
AQP7P3	AQP7P3	AQP7P3	chr9:42844369-42893137	WT	KO	NOTEST	0	0	0	0	1	1	no
AQP8	AQP8	AQP8	chr16:25228284-25240253	WT	KO	NOTEST	0	0	0	0	1	1	no
AQP9	AQP9	AQP9	chr15:58430407-58478110	WT	KO	NOTEST	0	0	0	0	1	1	no
AQR	AQR	AQR	chr15:35148551-35261995	WT	KO	OK	17.6868	17.0815	-0.0502385	-0.252127	0.65595	0.821752	no
AR	AR	AR	chrX:66763873-66950461	WT	KO	NOTEST	0.113368	0.0965577	-0.231544	0	1	1	no
ARAF	ARAF	ARAF	chrX:47420498-47479256	WT	KO	OK	26.8374	28.3733	0.0802884	0.236745	0.67685	0.835892	no
ARAP1	ARAP1	ARAP1	chr11:72396113-72463434	WT	KO	OK	23.6928	17.6122	-0.42787	-2.15922	0.0003	0.00214014	yes
ARAP2	ARAP2	ARAP2	chr4:36067619-36275837	WT	KO	OK	2.26924	2.17793	-0.059252	-0.259022	0.6503	0.818033	no
ARAP3	ARAP3	ARAP3	chr5:141032967-141061800	WT	KO	OK	10.3413	7.06341	-0.549983	-2.6684	5e-05	0.000426257	yes
ARC	ARC	ARC	chr8:143692404-143695833	WT	KO	NOTEST	0.208635	0.178797	-0.222657	0	1	1	no
ARCN1	ARCN1	ARCN1	chr11:118443101-118473747	WT	KO	OK	86.4416	60.0889	-0.524629	-2.68581	5e-05	0.000426257	yes
AREG	AREG	AREG	chr4:75480590-75490485	WT	KO	OK	1.80732	1.56429	-0.20835	-0.516643	0.3666	0.585553	no
AREL1	AREL1	AREL1	chr14:75127954-75179807	WT	KO	OK	16.1283	19.4149	0.267568	1.34914	0.01795	0.0649977	no
ARF1	ARF1	ARF1	chr1:228270360-228286913	WT	KO	OK	343.036	350.05	0.0292012	0.14664	0.80085	0.905274	no
ARF3	ARF3	ARF3	chr12:49329991-49351252	WT	KO	OK	78.4854	63.5219	-0.30517	-1.5633	0.00565	0.0256115	yes
ARF4	ARF4	ARF4	chr3:57557089-57583215	WT	KO	OK	128.058	135.03	0.0764744	0.389212	0.4977	0.705451	no
ARF5	ARF5	ARF5	chr7:127228405-127231759	WT	KO	OK	54.7675	66.5259	0.280594	1.37778	0.01625	0.0598897	no
ARF6	ARF6	ARF6	chr14:50359735-50363772	WT	KO	OK	65.8495	58.7949	-0.163482	-0.837896	0.1385	0.306315	no
ARFGAP1	ARFGAP1	ARFGAP1	chr20:61904136-61921142	WT	KO	OK	35.0204	40.0309	0.19292	0.982609	0.0902	0.224742	no
ARFGAP2	ARFGAP2	ARFGAP2	chr11:46958239-47198676	WT	KO	OK	20.3296	27.9963	0.46165	2.00623	0.00035	0.00245453	yes
ARFGAP3	ARFGAP3	ARFGAP3	chr22:43192531-43253408	WT	KO	OK	16.6362	14.4913	-0.199136	-0.96359	0.0913	0.22684	no
ARFGEF1	ARFGEF1	ARFGEF1	chr8:68109883-68255912	WT	KO	OK	6.33784	6.00668	-0.0774229	-0.374542	0.51365	0.718496	no
ARFGEF2	ARFGEF2	ARFGEF2	chr20:47538274-47653230	WT	KO	OK	30.8162	30.3755	-0.0207838	-0.10624	0.8485	0.927099	no
ARFGEF3	ARFGEF3	ARFGEF3	chr6:138483052-138665800	WT	KO	OK	2.66213	2.20452	-0.272121	-1.29625	0.02295	0.0787665	no
ARFIP1	ARFIP1	ARFIP1	chr4:153701088-153833063	WT	KO	OK	16.5253	14.7249	-0.166419	-0.7973	0.16865	0.350783	no
ARFIP2	ARFIP2	ARFIP2	chr11:6495912-6505911	WT	KO	OK	17.3204	27.8408	0.684727	2.99656	5e-05	0.000426257	yes
ARFRP1	ARFRP1	ARFRP1	chr20:62289162-62370460	WT	KO	OK	22.0093	22.9692	0.0615871	0.171041	0.7693	0.889559	no
ARG1	ARG1	ARG1	chr6:131894343-131949379	WT	KO	NOTEST	0.0770119	0.128236	0.735645	0	1	1	no
ARG2	ARG2	ARG2	chr14:68086578-68141602	WT	KO	OK	11.2132	10.364	-0.113621	-0.297794	0.60975	0.788156	no
ARGFX	ARGFX	ARGFX	chr3:121286777-121309469	WT	KO	NOTEST	0.00726138	0.0103416	0.510143	0	1	1	no
ARGFXP2	ARGFXP2	ARGFXP2	chr17:30469472-30552790	WT	KO	OK	0.643876	0.273101	-1.23735	-0.793236	0.1695	0.351771	no
ARGLU1	ARGLU1	ARGLU1	chr13:107195661-107220514	WT	KO	OK	33.8286	26.5263	-0.350822	-1.71068	0.00415	0.0199356	yes
ARHGAP1	ARHGAP1	ARHGAP1	chr11:46698624-46722215	WT	KO	OK	29.5462	44.4776	0.590108	2.99555	5e-05	0.000426257	yes
ARHGAP10	ARHGAP10	ARHGAP10	chr4:148653452-148993927	WT	KO	OK	8.81776	9.48383	0.105057	0.488605	0.3906	0.609703	no
ARHGAP11A	ARHGAP11A	ARHGAP11A	chr15:32907344-32932150	WT	KO	OK	29.2834	23.0347	-0.346275	-1.6712	0.0034	0.0168267	yes
ARHGAP11B	ARHGAP11B	ARHGAP11B	chr15:30918878-30931013	WT	KO	OK	4.31083	4.20523	-0.0357785	-0.109967	0.8481	0.927074	no
ARHGAP12	ARHGAP12	ARHGAP12	chr10:32094325-32217804	WT	KO	OK	12.2874	10.2483	-0.261792	-1.27334	0.027	0.0899255	no
ARHGAP15	ARHGAP15	ARHGAP15	chr2:143886898-144525921	WT	KO	NOTEST	0.0372111	0.0715766	0.943753	0	1	1	no
ARHGAP17	ARHGAP17	ARHGAP17	chr16:24930704-25026699	WT	KO	OK	15.9955	15.2543	-0.0684568	-0.336621	0.55735	0.752909	no
ARHGAP18	ARHGAP18	ARHGAP18	chr6:129898239-130031370	WT	KO	OK	25.771	26.0597	0.0160731	0.0806978	0.88435	0.944976	no
ARHGAP19	ARHGAP19	ARHGAP19	chr10:98757794-99052430	WT	KO	OK	11.1053	7.4564	-0.574701	-2.77698	5e-05	0.000426257	yes
ARHGAP19-SLIT1	ARHGAP19-SLIT1	ARHGAP19-SLIT1	chr10:98757794-99052430	WT	KO	NOTEST	0.113093	0.111806	-0.0165187	0	1	1	no
ARHGAP20	ARHGAP20	ARHGAP20	chr11:110447758-110583912	WT	KO	NOTEST	0.0100215	0	#NAME?	0	1	1	no
ARHGAP21	ARHGAP21	ARHGAP21	chr10:24872537-25012597	WT	KO	OK	20.1169	15.5618	-0.370397	-1.86435	0.00135	0.00780339	yes
ARHGAP22	ARHGAP22	ARHGAP22	chr10:49654067-49864310	WT	KO	OK	3.98845	4.5267	0.182632	0.749442	0.1901	0.380389	no
ARHGAP23	ARHGAP23	ARHGAP23	chr17:36584719-36668628	WT	KO	OK	46.826	29.3558	-0.673667	-3.44843	5e-05	0.000426257	yes
ARHGAP24	ARHGAP24	ARHGAP24	chr4:86396283-86923823	WT	KO	OK	1.38862	1.36126	-0.0287111	-0.102197	0.85115	0.928498	no
ARHGAP25	ARHGAP25	ARHGAP25	chr2:68961912-69053957	WT	KO	NOTEST	0.152362	0.254548	0.740438	0	1	1	no
ARHGAP26	ARHGAP26	ARHGAP26	chr5:142150291-142608572	WT	KO	OK	4.55117	4.26382	-0.0940883	-0.451801	0.43035	0.647688	no
ARHGAP26-AS1	ARHGAP26-AS1	ARHGAP26-AS1	chr5:142150291-142608572	WT	KO	NOTEST	0.0359568	0.110676	1.622	0	1	1	no
ARHGAP26-IT1	ARHGAP26-IT1	ARHGAP26-IT1	chr5:142150291-142608572	WT	KO	NOTEST	0.0591979	0.411943	2.79883	0	1	1	no
ARHGAP27	ARHGAP27	ARHGAP27	chr17_ctg5_hap1:86403-125407	WT	KO	OK	26.5377	25.4968	-0.0577276	-0.23895	0.6786	0.837099	no
ARHGAP28	ARHGAP28	ARHGAP28	chr18:6834431-6915712	WT	KO	OK	0.307153	0.502253	0.709457	1.83652	0.0022	0.0116366	yes
ARHGAP29	ARHGAP29	ARHGAP29	chr1:94634462-94703307	WT	KO	OK	38.7775	26.4848	-0.550055	-2.79819	5e-05	0.000426257	yes
ARHGAP30	ARHGAP30	ARHGAP30	chr1:161016731-161039760	WT	KO	OK	5.21253	1.56518	-1.73565	-6.73013	5e-05	0.000426257	yes
ARHGAP31	ARHGAP31	ARHGAP31	chr3:119013219-119138323	WT	KO	OK	7.49397	10.7419	0.519443	2.57869	5e-05	0.000426257	yes
ARHGAP31-AS1	ARHGAP31-AS1	ARHGAP31-AS1	chr3:119013219-119138323	WT	KO	OK	0.859418	2.09967	1.28873	0.524201	0.6698	0.830318	no
ARHGAP32	ARHGAP32	ARHGAP32	chr11:128834954-129062093	WT	KO	OK	4.61751	4.83518	0.0664538	0.326025	0.57155	0.76158	no
ARHGAP33	ARHGAP33	ARHGAP33	chr19:36266416-36279724	WT	KO	OK	1.2942	1.49306	0.206207	0.717053	0.2038	0.397517	no
ARHGAP35	ARHGAP35	ARHGAP35	chr19:47421932-47508333	WT	KO	OK	29.3033	28.3863	-0.0458687	-0.234813	0.6818	0.839648	no
ARHGAP36	ARHGAP36	ARHGAP36	chrX:130192215-130223859	WT	KO	NOTEST	0	0	0	0	1	1	no
ARHGAP39	ARHGAP39	ARHGAP39	chr8:145754562-145911197	WT	KO	OK	4.75351	5.48558	0.206651	0.946993	0.0975	0.238954	no
ARHGAP4	ARHGAP4	ARHGAP4	chrX:153172829-153191714	WT	KO	OK	0.294361	0.642783	1.12675	2.36203	0.0004	0.00275575	yes
ARHGAP40	ARHGAP40	ARHGAP40	chr20:37230576-37279295	WT	KO	OK	9.76992	9.8603	0.0132852	0.0617465	0.9191	0.959578	no
ARHGAP42	ARHGAP42	ARHGAP42	chr11:100558406-100861656	WT	KO	OK	6.95173	5.25632	-0.40332	-1.8742	0.00185	0.0101121	yes
ARHGAP44	ARHGAP44	ARHGAP44	chr17:12569206-12921381	WT	KO	NOTEST	0.197722	0.18615	-0.087004	0	1	1	no
ARHGAP5	ARHGAP5	ARHGAP5	chr14:32546494-32628934	WT	KO	OK	16.8799	20.3183	0.267474	1.36246	0.01705	0.062397	no
ARHGAP5-AS1	ARHGAP5-AS1	ARHGAP5-AS1	chr14:32544624-32545905	WT	KO	OK	1.66771	4.22044	1.33953	3.74698	5e-05	0.000426257	yes
ARHGAP6	ARHGAP6	ARHGAP6	chrX:11155662-11683821	WT	KO	NOTEST	0	0	0	0	1	1	no
ARHGAP8	ARHGAP8	ARHGAP8	chr22:45064426-45258664	WT	KO	NOTEST	0	0	0	0	1	1	no
ARHGAP9	ARHGAP9	ARHGAP9	chr12:57853917-57873633	WT	KO	OK	2.08261	1.3753	-0.59864	-1.76731	0.0022	0.0116366	yes
ARHGDIA	ARHGDIA	ARHGDIA	chr17:79825594-79829282	WT	KO	OK	319.833	268.921	-0.250133	-1.25299	0.03025	0.0986261	no
ARHGDIB	ARHGDIB	ARHGDIB	chr12:15094949-15114562	WT	KO	OK	167.971	123.249	-0.446632	-2.27892	0.00015	0.00115748	yes
ARHGDIG	ARHGDIG	ARHGDIG	chr16:330605-333003	WT	KO	NOTEST	0	0	0	0	1	1	no
ARHGEF1	ARHGEF1	ARHGEF1	chr19:42387266-42411604	WT	KO	OK	40.9014	31.6325	-0.370742	-1.88433	0.00135	0.00780339	yes
ARHGEF10	ARHGEF10	ARHGEF10	chr8:1772141-1906807	WT	KO	OK	12.973	10.9194	-0.248618	-1.23508	0.0294	0.0963682	no
ARHGEF10L	ARHGEF10L	ARHGEF10L	chr1:17866329-18024370	WT	KO	OK	1.70792	1.35736	-0.331429	-1.1929	0.0386	0.11852	no
ARHGEF11	ARHGEF11	ARHGEF11	chr1:156904631-157015162	WT	KO	OK	18.0561	14.1194	-0.354799	-1.791	0.00185	0.0101121	yes
ARHGEF12	ARHGEF12	ARHGEF12	chr11:120207617-120360645	WT	KO	OK	33.6256	23.2583	-0.531811	-2.73072	5e-05	0.000426257	yes
ARHGEF15	ARHGEF15	ARHGEF15	chr17:8213555-8225834	WT	KO	NOTEST	0	0	0	0	1	1	no
ARHGEF16	ARHGEF16	ARHGEF16	chr1:3371146-3397677	WT	KO	OK	6.60877	5.43023	-0.283369	-1.24105	0.0327	0.104913	no
ARHGEF17	ARHGEF17	ARHGEF17	chr11:73019662-73080425	WT	KO	OK	8.85034	8.89886	0.00788769	0.0391834	0.9433	0.970833	no
ARHGEF18	ARHGEF18	ARHGEF18	chr19:7459998-7537371	WT	KO	OK	25.4329	19.978	-0.348285	-1.76532	0.0018	0.00991197	yes
ARHGEF19	ARHGEF19	ARHGEF19	chr1:16524598-16539104	WT	KO	OK	2.41062	3.20143	0.409312	1.55914	0.00665	0.0292588	yes
ARHGEF2	ARHGEF2	ARHGEF2	chr1:155916629-155948336	WT	KO	OK	41.1361	45.7278	0.152669	0.784242	0.1766	0.361703	no
ARHGEF25	ARHGEF25	ARHGEF25	chr12:58003962-58011028	WT	KO	NOTEST	0.266988	0.105995	-1.33279	0	1	1	no
ARHGEF26	ARHGEF26	ARHGEF26	chr3:153742189-153975616	WT	KO	OK	16.9752	11.2747	-0.590332	-2.94645	5e-05	0.000426257	yes
ARHGEF26-AS1	ARHGEF26-AS1	ARHGEF26-AS1	chr3:153742189-153975616	WT	KO	NOTEST	0.0493644	0.0234217	-1.07563	0	1	1	no
ARHGEF28	ARHGEF28	ARHGEF28	chr5:72921982-73237818	WT	KO	OK	28.3624	15.5903	-0.863328	-4.39526	5e-05	0.000426257	yes
ARHGEF3	ARHGEF3	ARHGEF3	chr3:56761445-57113336	WT	KO	OK	3.09336	3.44241	0.154242	0.62441	0.27505	0.485555	no
ARHGEF3-AS1	ARHGEF3-AS1	ARHGEF3-AS1	chr3:56761445-57113336	WT	KO	NOTEST	0	0.0530245	inf	0	1	1	no
ARHGEF33	ARHGEF33	ARHGEF33	chr2:39146503-39202590	WT	KO	NOTEST	0.0461997	0.0509599	0.14148	0	1	1	no
ARHGEF34P	ARHGEF34P	ARHGEF34P	chr7:143883175-144077725	WT	KO	NOTEST	0.151449	0.100221	-0.595655	0	1	1	no
ARHGEF35	ARHGEF35	ARHGEF35	chr7:143883175-144077725	WT	KO	NOTEST	0.251522	0.113505	-1.14793	0	1	1	no
ARHGEF37	ARHGEF37	ARHGEF37	chr5:148961134-149014527	WT	KO	NOTEST	0.0461018	0.209166	2.18175	0	1	1	no
ARHGEF38	ARHGEF38	ARHGEF38	chr4:106473776-106602070	WT	KO	NOTEST	0.0163083	0.0318476	0.965577	0	1	1	no
ARHGEF38-IT1	ARHGEF38-IT1	ARHGEF38-IT1	chr4:106473776-106602070	WT	KO	NOTEST	0	0	0	0	1	1	no
ARHGEF39	ARHGEF39	ARHGEF39	chr9:35658286-35665278	WT	KO	OK	4.85836	6.1559	0.341499	1.10362	0.05115	0.146746	no
ARHGEF4	ARHGEF4	ARHGEF4	chr2:131674223-131804826	WT	KO	OK	2.89667	5.20913	0.846649	3.58005	5e-05	0.000426257	yes
ARHGEF40	ARHGEF40	ARHGEF40	chr14:21484921-21572863	WT	KO	OK	5.5997	6.14505	0.134075	0.553055	0.33165	0.54827	no
ARHGEF5	ARHGEF5	ARHGEF5	chr7:143883175-144077725	WT	KO	OK	0.613516	1.14397	0.898878	1.51882	0.0117	0.0461282	yes
ARHGEF6	ARHGEF6	ARHGEF6	chrX:135747711-135863503	WT	KO	NOTEST	0.183938	0.198943	0.113134	0	1	1	no
ARHGEF7	ARHGEF7	ARHGEF7	chr13:111766158-111958081	WT	KO	OK	11.7549	8.68807	-0.43616	-2.12202	0.0004	0.00275575	yes
ARHGEF7-AS1	ARHGEF7-AS1	ARHGEF7-AS1	chr13:111766158-111958081	WT	KO	NOTEST	0	0	0	0	1	1	no
ARHGEF7-AS2	ARHGEF7-AS2	ARHGEF7-AS2	chr13:111766158-111958081	WT	KO	NOTEST	0.0138069	0	#NAME?	0	1	1	no
ARHGEF9	ARHGEF9	ARHGEF9	chrX:62854847-63005426	WT	KO	OK	2.57422	2.30134	-0.161656	-0.683155	0.23025	0.430038	no
ARHGEF9-IT1	ARHGEF9-IT1	ARHGEF9-IT1	chrX:62854847-63005426	WT	KO	NOTEST	0.0751734	0	#NAME?	0	1	1	no
ARID1A	ARID1A	ARID1A	chr1:27022521-27108601	WT	KO	OK	25.1315	27.4991	0.129891	0.667042	0.24165	0.444198	no
ARID1B	ARID1B	ARID1B	chr6:157099063-157531913	WT	KO	OK	4.08688	4.07559	-0.003993	-0.0191769	0.97215	0.984936	no
ARID2	ARID2	ARID2	chr12:46123619-46301819	WT	KO	OK	7.67813	6.64751	-0.20794	-1.0276	0.07115	0.188169	no
ARID3A	ARID3A	ARID3A	chr19:926036-972803	WT	KO	OK	1.67783	1.79004	0.0933981	0.308819	0.60325	0.783264	no
ARID3B	ARID3B	ARID3B	chr15:74833517-74890472	WT	KO	OK	2.36157	2.05279	-0.202158	-0.79915	0.1635	0.343216	no
ARID3C	ARID3C	ARID3C	chr9:34621454-34628011	WT	KO	NOTEST	0.120143	0.0685742	-0.809015	0	1	1	no
ARID4A	ARID4A	ARID4A	chr14:58765221-58840451	WT	KO	OK	4.01708	3.89087	-0.0460519	-0.211237	0.71575	0.860379	no
ARID4B	ARID4B	ARID4B	chr1:235330209-235491532	WT	KO	OK	12.1053	11.6969	-0.0495048	-0.245157	0.6725	0.832273	no
ARID5A	ARID5A	ARID5A	chr2:97202463-97218371	WT	KO	OK	4.178	5.2052	0.31714	1.2599	0.0277	0.0917791	no
ARID5B	ARID5B	ARID5B	chr10:63661012-63856707	WT	KO	OK	4.87406	3.011	-0.69488	-3.23371	5e-05	0.000426257	yes
ARIH1	ARIH1	ARIH1	chr15:72766666-72878896	WT	KO	OK	14.8133	14.9149	0.00986195	0.0492872	0.93255	0.96576	no
ARIH2	ARIH2	ARIH2	chr3:48955220-49022971	WT	KO	OK	21.8985	24.1464	0.140979	0.706878	0.2228	0.420984	no
ARIH2OS	ARIH2OS	ARIH2OS	chr3:48955220-49022971	WT	KO	OK	0.536144	0.58761	0.132238	0.0618479	0.93535	0.967023	no
ARL1	ARL1	ARL1	chr12:101786897-101801598	WT	KO	OK	23.1299	25.2717	0.127766	0.640794	0.26215	0.470273	no
ARL10	ARL10	ARL10	chr5:175792501-175800503	WT	KO	NOTEST	0.0682834	0.090287	0.402983	0	1	1	no
ARL11	ARL11	ARL11	chr13:50202434-50208008	WT	KO	NOTEST	0	0.00421824	inf	0	1	1	no
ARL13A	ARL13A	ARL13A	chrX:100224696-100245820	WT	KO	NOTEST	0.150521	0.133456	-0.173603	0	1	1	no
ARL13B	ARL13B	ARL13B	chr3:93698982-93774522	WT	KO	OK	5.67029	5.5262	-0.0371328	-0.167292	0.76835	0.889389	no
ARL14	ARL14	ARL14	chr3:160394947-160396235	WT	KO	NOTEST	0.144191	0.116716	-0.304979	0	1	1	no
ARL14EP	ARL14EP	ARL14EP	chr11:30344645-30359770	WT	KO	OK	8.53642	10.5405	0.304235	1.37572	0.01705	0.062397	no
ARL14EPL	ARL14EPL	ARL14EPL	chr5:115387162-115394827	WT	KO	NOTEST	0.1956	0.16158	-0.275653	0	1	1	no
ARL15	ARL15	ARL15	chr5:53180613-53606403	WT	KO	OK	3.07721	1.20108	-1.35729	-4.33271	5e-05	0.000426257	yes
ARL16	ARL16	ARL16	chr17:79648223-79650954	WT	KO	OK	19.7729	16.7031	-0.243408	-1.08686	0.0561	0.15698	no
ARL17A	ARL17A	ARL17A	chr17_ctg5_hap1:1450905-1513884	WT	KO	NOTEST	0.002666	0.0781085	4.87273	0	1	1	no
ARL17B	ARL17B	ARL17B	chr17_ctg5_hap1:195720-462618	WT	KO	OK	0	0.886121	inf	#NAME?	0.05305	0.150631	no
ARL2	ARL2	ARL2	chr11:64781584-64808044	WT	KO	OK	81.4405	105.972	0.379865	1.71962	0.00275	0.0140291	yes
ARL2-SNX15	ARL2-SNX15	ARL2-SNX15	chr11:64781584-64808044	WT	KO	NOTEST	0	0	0	0	1	1	no
ARL2BP	ARL2BP	ARL2BP	chr16:57279037-57287545	WT	KO	OK	26.5568	29.7304	0.162856	0.801699	0.15525	0.330332	no
ARL3	ARL3	ARL3	chr10:104433483-104474190	WT	KO	OK	7.57933	6.84377	-0.147279	-0.685231	0.23265	0.433256	no
ARL4A	ARL4A	ARL4A	chr7:12726451-12730558	WT	KO	OK	7.71122	6.78506	-0.184598	-0.825799	0.1492	0.322233	no
ARL4C	ARL4C	ARL4C	chr2:235401685-235405697	WT	KO	OK	34.8199	30.4324	-0.194303	-0.988327	0.0883	0.221064	no
ARL4D	ARL4D	ARL4D	chr17:41476352-41478504	WT	KO	OK	11.3887	9.05231	-0.331249	-1.41995	0.01475	0.05548	no
ARL5A	ARL5A	ARL5A	chr2:152657479-152685009	WT	KO	OK	21.0251	18.3761	-0.19428	-0.950841	0.1031	0.248269	no
ARL5B	ARL5B	ARL5B	chr10:18948312-18966940	WT	KO	OK	14.6223	9.23172	-0.663502	-3.17584	5e-05	0.000426257	yes
ARL5C	ARL5C	ARL5C	chr17:37313146-37322414	WT	KO	NOTEST	0	0	0	0	1	1	no
ARL6	ARL6	ARL6	chr3:97483364-97520086	WT	KO	OK	2.71188	2.8734	0.0834662	0.266596	0.6454	0.814928	no
ARL6IP1	ARL6IP1	ARL6IP1	chr16:18802990-18812857	WT	KO	OK	222.331	161.579	-0.460472	-2.33173	5e-05	0.000426257	yes
ARL6IP4	ARL6IP4	ARL6IP4	chr12:123464606-123467460	WT	KO	OK	74.9817	86.8553	0.212076	1.04592	0.07005	0.185994	no
ARL6IP5	ARL6IP5	ARL6IP5	chr3:69134089-69155239	WT	KO	OK	21.7668	25.5722	0.232447	1.12855	0.05045	0.145301	no
ARL6IP6	ARL6IP6	ARL6IP6	chr2:153574406-153617767	WT	KO	OK	18.2004	18.9011	0.0545036	0.243697	0.66865	0.830125	no
ARL8A	ARL8A	ARL8A	chr1:202102531-202113871	WT	KO	OK	12.5485	12.0517	-0.0582793	-0.264342	0.64905	0.817118	no
ARL8B	ARL8B	ARL8B	chr3:5163929-5222601	WT	KO	OK	31.3767	27.8744	-0.170756	-0.854988	0.13445	0.30014	no
ARL9	ARL9	ARL9	chr4:57371374-57390058	WT	KO	OK	0.569921	0.576879	0.0175069	0.0223891	0.9463	0.972124	no
ARMC1	ARMC1	ARMC1	chr8:66514690-66546452	WT	KO	OK	16.9927	15.5261	-0.130218	-0.632907	0.27285	0.483308	no
ARMC10	ARMC10	ARMC10	chr7:102715327-102789569	WT	KO	OK	12.9914	15.1331	0.22015	0.880213	0.1248	0.284555	no
ARMC12	ARMC12	ARMC12	chr6:35704808-35716690	WT	KO	NOTEST	0.24503	0.207361	-0.240816	0	1	1	no
ARMC2	ARMC2	ARMC2	chr6:109169618-109295675	WT	KO	NOTEST	0.2856	0.316732	0.149265	0	1	1	no
ARMC2-AS1	ARMC2-AS1	ARMC2-AS1	chr6:109169618-109295675	WT	KO	NOTEST	0	0.0691851	inf	0	1	1	no
ARMC3	ARMC3	ARMC3	chr10:23216952-23327452	WT	KO	NOTEST	0	0	0	0	1	1	no
ARMC4	ARMC4	ARMC4	chr10:28101092-28287984	WT	KO	OK	0.783506	0.90767	0.212224	0.611089	0.2837	0.495691	no
ARMC5	ARMC5	ARMC5	chr16:31469593-31478488	WT	KO	OK	6.45273	8.63342	0.420022	1.93371	0.0007	0.00444006	yes
ARMC6	ARMC6	ARMC6	chr19:19144386-19168987	WT	KO	OK	40.3984	42.0948	0.0593424	0.298059	0.60235	0.783049	no
ARMC7	ARMC7	ARMC7	chr17:73106046-73127890	WT	KO	OK	11.5672	9.23098	-0.325487	-0.849436	0.13025	0.29337	no
ARMC8	ARMC8	ARMC8	chr3:137906089-138048728	WT	KO	OK	9.71285	10.4271	0.102366	0.475175	0.40755	0.62664	no
ARMC9	ARMC9	ARMC9	chr2:232063259-232240590	WT	KO	OK	5.99547	6.70067	0.160431	0.652463	0.25535	0.461842	no
ARMCX1	ARMCX1	ARMCX1	chrX:100805513-100809675	WT	KO	OK	8.58984	6.73447	-0.351066	-1.51693	0.00925	0.0382585	yes
ARMCX2	ARMCX2	ARMCX2	chrX:100910267-100914876	WT	KO	OK	4.96928	8.58453	0.788703	3.47467	5e-05	0.000426257	yes
ARMCX3	ARMCX3	ARMCX3	chrX:100878119-100882831	WT	KO	OK	6.17474	5.2189	-0.242634	-1.06872	0.06405	0.173633	no
ARMCX4	ARMCX4	ARMCX4	chrX:100673250-100790975	WT	KO	OK	0.554313	0.86169	0.636468	2.08442	0.0002	0.00148784	yes
ARMCX5	ARMCX5	ARMCX5	chrX:101854095-101972661	WT	KO	OK	4.82398	4.90232	0.0232429	0.0714817	0.8993	0.952254	no
ARMCX5-GPRASP2	ARMCX5-GPRASP2,GPRASP2	ARMCX5-GPRASP2,GPRASP2	chrX:101854095-101972661	WT	KO	OK	1.274	1.47873	0.214992	0.219748	0.70975	0.856967	no
ARMCX6	ARMCX6	ARMCX6	chrX:100870107-100872991	WT	KO	OK	18.3102	31.7142	0.792482	3.40525	5e-05	0.000426257	yes
ARMS2	ARMS2	ARMS2	chr10:124214178-124216868	WT	KO	NOTEST	0	0.0671329	inf	0	1	1	no
ARMT1	ARMT1	ARMT1	chr6:151773392-151791234	WT	KO	OK	12.7617	11.8702	-0.104469	-0.489158	0.39575	0.614675	no
ARNT	ARNT	ARNT	chr1:150782180-150849244	WT	KO	OK	10.0774	10.2485	0.0242825	0.117936	0.8405	0.923466	no
ARNT2	ARNT2	ARNT2	chr15:80696691-80890277	WT	KO	OK	8.76767	6.95143	-0.334883	-1.63656	0.00385	0.0187116	yes
ARNTL	ARNTL	ARNTL	chr11:13299273-13408812	WT	KO	OK	3.30324	3.93525	0.252573	1.00935	0.07735	0.200756	no
ARNTL2	ARNTL2	ARNTL2	chr12:27485786-27599567	WT	KO	OK	14.5304	14.1626	-0.0369826	-0.186289	0.7458	0.877233	no
ARNTL2-AS1	ARNTL2-AS1	ARNTL2-AS1	chr12:27485786-27599567	WT	KO	NOTEST	0.236325	0.345057	0.54606	0	1	1	no
ARPC1A	ARPC1A	ARPC1A	chr7:98923495-98963885	WT	KO	OK	84.1527	91.1181	0.114727	0.58388	0.30745	0.523513	no
ARPC1B	ARPC1B	ARPC1B	chr7:98972297-99006305	WT	KO	OK	90.4172	81.6004	-0.148021	-0.516629	0.3641	0.58275	no
ARPC2	ARPC2	ARPC2	chr2:219081816-219119071	WT	KO	OK	185.729	175.797	-0.0792884	-0.407752	0.4768	0.688445	no
ARPC3	ARPC3	ARPC3	chr12:110872694-110888216	WT	KO	OK	190.379	169.196	-0.170179	-0.865884	0.13005	0.293013	no
ARPC4	ARPC4	ARPC4	chr3:9821647-9878040	WT	KO	OK	120.54	122.894	0.027899	0.115623	0.8398	0.923452	no
ARPC4-TTLL3	ARPC4-TTLL3	ARPC4-TTLL3	chr3:9821647-9878040	WT	KO	OK	0.634899	0.544454	-0.221717	-0.0935612	0.9004	0.952434	no
ARPC5	ARPC5	ARPC5	chr1:183595327-183605076	WT	KO	OK	116.529	129.252	0.149508	0.766001	0.1819	0.368699	no
ARPC5L	ARPC5L	ARPC5L	chr9:127631483-127639696	WT	KO	OK	58.2965	63.5413	0.124285	0.609462	0.2865	0.49907	no
ARPIN	ARPIN	ARPIN	chr15:90373830-90456222	WT	KO	OK	5.06643	5.52182	0.124175	0.403135	0.4835	0.693353	no
ARPP19	ARPP19	ARPP19	chr15:52839241-52861643	WT	KO	OK	50.6885	47.6708	-0.0885525	-0.450249	0.43725	0.654016	no
ARPP21	ARPP21	ARPP21	chr3:35680665-35835988	WT	KO	NOTEST	0	0	0	0	1	1	no
ARR3	ARR3	ARR3	chrX:69488184-69501690	WT	KO	NOTEST	0.0295802	0.0556173	0.9109	0	1	1	no
ARRB1	ARRB1	ARRB1	chr11:74971165-75062875	WT	KO	OK	5.19201	7.10767	0.453083	2.20791	0.0002	0.00148784	yes
ARRB2	ARRB2	ARRB2	chr17:4613788-4624795	WT	KO	OK	10.5349	5.23283	-1.00952	-4.18831	5e-05	0.000426257	yes
ARRDC1	ARRDC1	ARRDC1	chr9:140500095-140513347	WT	KO	OK	11.5949	11.4352	-0.0200181	-0.0727684	0.8998	0.952434	no
ARRDC1-AS1	ARRDC1-AS1	ARRDC1-AS1	chr9:140500095-140513347	WT	KO	OK	6.60305	6.92781	0.0692655	0.156278	0.787	0.899255	no
ARRDC2	ARRDC2	ARRDC2	chr19:18111940-18124911	WT	KO	OK	6.72244	7.14447	0.0878419	0.381712	0.50655	0.712755	no
ARRDC3	ARRDC3	ARRDC3	chr5:90664540-90716532	WT	KO	OK	4.62112	7.07448	0.61438	2.75661	5e-05	0.000426257	yes
ARRDC3-AS1	ARRDC3-AS1	ARRDC3-AS1	chr5:90664540-90716532	WT	KO	NOTEST	0.326923	0.336755	0.0427461	0	1	1	no
ARRDC4	ARRDC4	ARRDC4	chr15:98503932-98517068	WT	KO	OK	0.598863	0.929731	0.634588	1.82122	0.0021	0.0112045	yes
ARRDC5	ARRDC5	ARRDC5	chr19:4890448-4902879	WT	KO	NOTEST	0	0	0	0	1	1	no
ARSA	ARSA	ARSA	chr22:51061181-51066601	WT	KO	OK	0.989127	1.13493	0.198372	0.648807	0.2502	0.455336	no
ARSB	ARSB	ARSB	chr5:78073036-78282357	WT	KO	OK	5.66355	5.52524	-0.0356702	-0.147485	0.79285	0.90184	no
ARSD	ARSD	ARSD	chrX:2822010-2847416	WT	KO	OK	0.591364	0.595379	0.00976299	0.0285443	0.95245	0.975246	no
ARSE	ARSE	ARSE	chrX:2852672-2886351	WT	KO	OK	1.75935	1.24939	-0.493821	-1.43326	0.0127	0.0492431	yes
ARSF	ARSF	ARSF	chrX:2958274-3030770	WT	KO	NOTEST	0.0145521	0	#NAME?	0	1	1	no
ARSG	ARSG	ARSG	chr17:66255322-66597095	WT	KO	OK	1.3301	1.78387	0.423477	0.228734	0.7668	0.888999	no
ARSH	ARSH	ARSH	chrX:2924653-2951426	WT	KO	NOTEST	0	0	0	0	1	1	no
ARSI	ARSI	ARSI	chr5:149675908-149682525	WT	KO	OK	0.645614	0.825175	0.354029	0.93145	0.1056	0.252723	no
ARSJ	ARSJ	ARSJ	chr4:114821439-114900878	WT	KO	OK	11.1753	10.7097	-0.0613978	-0.301154	0.5985	0.779701	no
ARSK	ARSK	ARSK	chr5:94890824-94940806	WT	KO	OK	2.67699	2.05066	-0.384529	-1.45003	0.0116	0.045798	yes
ART1	ART1	ART1	chr11:3666360-3685646	WT	KO	NOTEST	0	0.013539	inf	0	1	1	no
ART3	ART3	ART3	chr4:76932332-77033955	WT	KO	NOTEST	0.034641	0.0459391	0.407242	0	1	1	no
ART4	ART4	ART4	chr12:14982244-14996413	WT	KO	NOTEST	0.0231529	0.0651509	1.4926	0	1	1	no
ART5	ART5	ART5	chr11:3659735-3663546	WT	KO	NOTEST	0	0	0	0	1	1	no
ARTN	ARTN	ARTN	chr1:44398991-44402912	WT	KO	OK	1.39249	2.9728	1.09416	3.23243	5e-05	0.000426257	yes
ARV1	ARV1	ARV1	chr1:231114822-231136479	WT	KO	OK	11.713	10.3835	-0.173813	-0.742715	0.1941	0.385924	no
ARVCF	ARVCF	ARVCF	chr22:19863040-20004309	WT	KO	OK	0.865154	0.995014	0.20176	0.202887	0.72405	0.863718	no
ARX	ARX	ARX	chrX:25021812-25034065	WT	KO	NOTEST	0.010119	0.00767206	-0.399385	0	1	1	no
AS3MT	AS3MT	AS3MT	chr10:104613966-104661655	WT	KO	NOTEST	4.82284e-05	0.174524	11.8213	0	1	1	no
ASAH1	ASAH1	ASAH1	chr8:17913924-17955160	WT	KO	OK	13.2	10.4129	-0.342176	-1.59513	0.0051	0.0236204	yes
ASAH2	ASAH2	ASAH2	chr10:51946999-52008370	WT	KO	NOTEST	0.00677085	0	#NAME?	0	1	1	no
ASAH2B	ASAH2B	ASAH2B	chr10:52499687-52514569	WT	KO	OK	0.407539	0.697441	0.775135	0.762027	0.21505	0.411254	no
ASAP1	ASAP1	ASAP1	chr8:131064350-131455906	WT	KO	OK	23.3216	19.5452	-0.254847	-1.29097	0.02305	0.0790133	no
ASAP1-IT1	ASAP1-IT1	ASAP1-IT1	chr8:131064350-131455906	WT	KO	OK	0.721082	1.02059	0.501173	0.201067	0.77875	0.895133	no
ASAP1-IT2	ASAP1-IT2	ASAP1-IT2	chr8:131064350-131455906	WT	KO	NOTEST	0.238227	0.428901	0.848307	0	1	1	no
ASAP2	ASAP2	ASAP2	chr2:9346893-9545812	WT	KO	OK	18.8308	19.2513	0.0318616	0.160906	0.77735	0.894254	no
ASAP3	ASAP3	ASAP3	chr1:23755055-23810750	WT	KO	OK	5.25436	5.13848	-0.0321744	-0.145399	0.80165	0.90541	no
ASB1	ASB1	ASB1	chr2:239335625-239360891	WT	KO	OK	11.1077	9.93631	-0.160784	-0.801401	0.15635	0.331869	no
ASB10	ASB10	ASB10	chr7:150872784-150884919	WT	KO	NOTEST	0	0	0	0	1	1	no
ASB11	ASB11	ASB11	chrX:15299830-15333746	WT	KO	NOTEST	0	0.00582761	inf	0	1	1	no
ASB12	ASB12	ASB12	chrX:63444071-63450511	WT	KO	NOTEST	0.0765658	0.0137752	-2.47462	0	1	1	no
ASB13	ASB13	ASB13	chr10:5680819-5708558	WT	KO	OK	8.87084	13.3545	0.590178	2.74095	5e-05	0.000426257	yes
ASB14	ASB14	ASB14	chr3:57261764-57326710	WT	KO	NOTEST	0.237687	0.255732	0.105573	0	1	1	no
ASB15	ASB15	ASB15	chr7:123241920-123277934	WT	KO	NOTEST	0	0.0079832	inf	0	1	1	no
ASB16	ASB16	ASB16	chr17:42248073-42264085	WT	KO	OK	1.1861	1.26242	0.0899614	0.160919	0.78315	0.897301	no
ASB16-AS1	ASB16-AS1	ASB16-AS1	chr17:42248073-42264085	WT	KO	OK	3.59976	3.37865	-0.0914528	-0.289658	0.6113	0.789435	no
ASB17	ASB17	ASB17	chr1:76384557-76398116	WT	KO	NOTEST	0	0	0	0	1	1	no
ASB18	ASB18	ASB18	chr2:237103514-237172988	WT	KO	NOTEST	0.107603	0.181925	0.757621	0	1	1	no
ASB2	ASB2	ASB2	chr14:94400498-94443076	WT	KO	OK	5.43012	17.2445	1.66708	7.59054	5e-05	0.000426257	yes
ASB3	ASB3	ASB3	chr2:53897116-54087170	WT	KO	OK	3.19217	3.01854	-0.0806865	-0.106765	0.85485	0.929618	no
ASB4	ASB4	ASB4	chr7:95115212-95169543	WT	KO	NOTEST	0.0236864	0.044135	0.897865	0	1	1	no
ASB5	ASB5	ASB5	chr4:177134825-177190373	WT	KO	NOTEST	0	0	0	0	1	1	no
ASB6	ASB6	ASB6	chr9:132371162-132404448	WT	KO	OK	10.3164	12.4044	0.26591	0.958465	0.0997	0.242866	no
ASB7	ASB7	ASB7	chr15:101142754-101191904	WT	KO	OK	6.40147	5.76072	-0.152154	-0.539007	0.34285	0.560727	no
ASB8	ASB8	ASB8	chr12:48541571-48551377	WT	KO	OK	9.52662	8.77058	-0.119292	-0.544239	0.35325	0.571954	no
ASB9	ASB9	ASB9	chrX:15262108-15288589	WT	KO	OK	2.7292	2.95609	0.11521	0.376035	0.51095	0.716083	no
ASB9P1	ASB9P1	ASB9P1	chr15:93338713-93340338	WT	KO	OK	0.387841	0.651316	0.747893	1.28996	0.02965	0.0970295	no
ASCC1	ASCC1	ASCC1	chr10:73855789-73995618	WT	KO	OK	11.526	10.5176	-0.132098	-0.403743	0.4879	0.696682	no
ASCC2	ASCC2	ASCC2	chr22:30184596-30234293	WT	KO	OK	16.8207	17.7342	0.0762949	0.372837	0.51685	0.720978	no
ASCC3	ASCC3	ASCC3	chr6:100956070-101329248	WT	KO	OK	13.6253	14.6844	0.107997	0.493012	0.3845	0.603798	no
ASCL1	ASCL1	ASCL1	chr12:103351451-103354294	WT	KO	NOTEST	0.0364208	0.066597	0.870695	0	1	1	no
ASCL2	ASCL2	ASCL2	chr11:2289727-2292182	WT	KO	NOTEST	0.00868271	0.00911894	0.0707211	0	1	1	no
ASCL3	ASCL3	ASCL3	chr11:8959118-8964580	WT	KO	NOTEST	0.216523	0.432882	0.999453	0	1	1	no
ASCL4	ASCL4	ASCL4	chr12:108168161-108170421	WT	KO	NOTEST	0	0	0	0	1	1	no
ASCL5	ASCL5	ASCL5	chr1:201083080-201084500	WT	KO	NOTEST	0.15693	0.116206	-0.433445	0	1	1	no
ASF1A	ASF1A	ASF1A	chr6:119134611-119256327	WT	KO	OK	8.3674	7.93987	-0.0756646	-0.241745	0.66635	0.828742	no
ASF1B	ASF1B	ASF1B	chr19:14230320-14247440	WT	KO	OK	63.6447	56.8607	-0.162611	-0.819857	0.15175	0.325592	no
ASGR1	ASGR1	ASGR1	chr17:7076750-7082883	WT	KO	NOTEST	0.337418	0.305516	-0.14329	0	1	1	no
ASGR2	ASGR2	ASGR2	chr17:7004640-7018130	WT	KO	NOTEST	0.0816594	0.0613657	-0.412185	0	1	1	no
ASH1L	ASH1L	ASH1L	chr1:155305051-155533735	WT	KO	OK	15.2411	15.6739	0.0403977	0.204367	0.7186	0.860851	no
ASH1L-AS1	ASH1L-AS1	ASH1L-AS1	chr1:155305051-155533735	WT	KO	OK	1.86031	1.86846	0.00630899	0.00356886	0.9952	0.996545	no
ASH2L	ASH2L	ASH2L	chr8:37963010-37997598	WT	KO	OK	19.3053	18.8706	-0.0328579	-0.161169	0.7793	0.895473	no
ASIC1	ASIC1	ASIC1	chr12:50451419-50477405	WT	KO	OK	2.04087	0.678765	-1.5882	-5.04734	5e-05	0.000426257	yes
ASIC2	ASIC2	ASIC2	chr17:31340105-32483825	WT	KO	NOTEST	0	0	0	0	1	1	no
ASIC3	ASIC3	ASIC3	chr7:150745378-150749843	WT	KO	OK	0.93925	1.36634	0.540732	1.4479	0.01285	0.0497562	yes
ASIC4	ASIC4	ASIC4	chr2:220378891-220403494	WT	KO	NOTEST	0.0741325	0.0325642	-1.18682	0	1	1	no
ASIC5	ASIC5	ASIC5	chr4:156750880-156787425	WT	KO	NOTEST	0.00907889	0.0337858	1.89583	0	1	1	no
ASIP	ASIP	ASIP	chr20:32848170-32857148	WT	KO	OK	2.15903	3.72444	0.786638	1.59424	0.00775	0.033095	yes
ASL	ASL	ASL	chr7:65540775-65558329	WT	KO	OK	9.10334	10.0408	0.141412	0.617267	0.27665	0.487523	no
ASMT	ASMT	ASMT	chrY:1660485-1711974	WT	KO	NOTEST	0	0	0	0	1	1	no
ASMTL	ASMTL	ASMTL	chrY:1469423-1522655	WT	KO	NOTEST	0	0	0	0	1	1	no
ASMTL-AS1	ASMTL-AS1	ASMTL-AS1	chrY:1469423-1522655	WT	KO	NOTEST	0	0	0	0	1	1	no
ASNA1	ASNA1	ASNA1	chr19:12848305-12859137	WT	KO	OK	60.1206	74.8341	0.315837	1.5743	0.00555	0.0252803	yes
ASNS	ASNS	ASNS	chr7:97481428-97501854	WT	KO	OK	21.5732	14.6115	-0.562135	-2.60791	5e-05	0.000426257	yes
ASNSD1	ASNSD1	ASNSD1	chr2:190526124-190535557	WT	KO	OK	23.947	23.7292	-0.0131769	-0.0646014	0.90965	0.956543	no
ASPA	ASPA	ASPA	chr17:3377403-3402700	WT	KO	NOTEST	0	0	0	0	1	1	no
ASPDH	ASPDH	ASPDH	chr19:51014856-51017947	WT	KO	NOTEST	0.101687	0.142293	0.484722	0	1	1	no
ASPG	ASPG	ASPG	chr14:104552022-104579046	WT	KO	NOTEST	0	0	0	0	1	1	no
ASPH	ASPH	ASPH	chr8:62200524-62627199	WT	KO	OK	60.7724	68.5596	0.173942	0.862857	0.13265	0.297443	no
ASPHD1	ASPHD1	ASPHD1	chr16:29912146-29917377	WT	KO	OK	8.13922	6.76953	-0.265834	-1.06172	0.06225	0.169932	no
ASPHD2	ASPHD2	ASPHD2	chr22:26825279-26840978	WT	KO	OK	1.07171	0.549521	-0.963671	-2.59163	5e-05	0.000426257	yes
ASPM	ASPM	ASPM	chr1:197053256-197115824	WT	KO	OK	41.722	38.4335	-0.118443	-0.578939	0.3152	0.531692	no
ASPN	ASPN	ASPN	chr9:95059639-95432547	WT	KO	NOTEST	0.130501	0.402616	1.62534	0	1	1	no
ASPRV1	ASPRV1	ASPRV1	chr2:70187223-70314147	WT	KO	NOTEST	0.0806428	0.112691	0.482751	0	1	1	no
ASPSCR1	ASPSCR1	ASPSCR1	chr17:79935425-79975282	WT	KO	OK	14.7365	13.6994	-0.10528	-0.482479	0.39845	0.617846	no
ASRGL1	ASRGL1	ASRGL1	chr11:62104773-62160887	WT	KO	OK	3.99827	0	#NAME?	#NAME?	5e-05	0.000426257	yes
ASS1	ASS1	ASS1	chr9:133320093-133376661	WT	KO	OK	14.8822	26.563	0.835824	3.93199	5e-05	0.000426257	yes
ASTE1	ASTE1	ASTE1	chr3:130569368-131100319	WT	KO	OK	3.3278	3.14043	-0.0836069	-0.0911369	0.87515	0.939425	no
ASTL	ASTL	ASTL	chr2:96789588-96804175	WT	KO	NOTEST	0	0	0	0	1	1	no
ASTN1	ASTN1	ASTN1	chr1:176826440-177134040	WT	KO	NOTEST	0	0	0	0	1	1	no
ASTN2	ASTN2	ASTN2	chr9:119187503-120177317	WT	KO	OK	1.57582	1.64133	0.0587624	0.064577	0.9103	0.956655	no
ASTN2-AS1	ASTN2-AS1	ASTN2-AS1	chr9:119187503-120177317	WT	KO	NOTEST	0.0184061	0.039185	1.09012	0	1	1	no
ASUN	ASUN	ASUN	chr12:27058111-27091254	WT	KO	OK	14.3761	17.171	0.256303	1.24415	0.0315	0.102016	no
ASXL1	ASXL1	ASXL1	chr20:30946146-31027122	WT	KO	OK	56.8402	54.5306	-0.0598451	-0.238887	0.66005	0.82455	no
ASXL2	ASXL2	ASXL2	chr2:25962252-26101312	WT	KO	OK	13.8208	12.8696	-0.102869	-0.518229	0.3604	0.579133	no
ASXL3	ASXL3	ASXL3	chr18:31158540-31327399	WT	KO	NOTEST	0	0	0	0	1	1	no
ASZ1	ASZ1	ASZ1	chr7:117003275-117067577	WT	KO	NOTEST	0.017441	0	#NAME?	0	1	1	no
ATAD1	ATAD1	ATAD1	chr10:89512874-89577917	WT	KO	OK	20.9378	17.9555	-0.221684	-1.08752	0.0559	0.156638	no
ATAD2	ATAD2	ATAD2	chr8:124332090-124408705	WT	KO	OK	60.9968	51.6663	-0.239509	-1.21946	0.0308	0.0999792	no
ATAD2B	ATAD2B	ATAD2B	chr2:23971533-24149984	WT	KO	OK	2.8908	2.82149	-0.0350088	-0.159906	0.7827	0.897255	no
ATAD3A	ATAD3A	ATAD3A	chr1:1447522-1470067	WT	KO	OK	25.7625	28.0023	0.120271	0.594618	0.3011	0.516261	no
ATAD3B	ATAD3B	ATAD3B	chr1:1407163-1431582	WT	KO	OK	7.50229	11.5918	0.627697	2.83733	5e-05	0.000426257	yes
ATAD3C	ATAD3C	ATAD3C	chr1:1385068-1405538	WT	KO	NOTEST	0.139982	0.350116	1.32259	0	1	1	no
ATAD5	ATAD5	ATAD5	chr17:29158987-29222883	WT	KO	OK	12.1562	9.60692	-0.339542	-1.69018	0.0038	0.0185133	yes
ATAT1	ATAT1	ATAT1	chr6_ssto_hap7:1926891-1946878	WT	KO	OK	5.66779	7.7265	0.447028	1.80594	0.00165	0.00926356	yes
ATCAY	ATCAY	ATCAY	chr19:3708334-3987432	WT	KO	NOTEST	0	0.00423965	inf	0	1	1	no
ATE1	ATE1	ATE1	chr10:123499935-123711480	WT	KO	OK	12.2007	10.2838	-0.246592	-1.19432	0.03795	0.117086	no
ATE1-AS1	ATE1-AS1	ATE1-AS1	chr10:123499935-123711480	WT	KO	NOTEST	0.217564	0.335674	0.625618	0	1	1	no
ATF1	ATF1	ATF1	chr12:51157788-51214943	WT	KO	OK	19.56	17.4493	-0.164741	-0.798749	0.1637	0.343533	no
ATF2	ATF2	ATF2	chr2:175936977-176032934	WT	KO	OK	18.3257	18.4088	0.0065295	0.0308334	0.95845	0.978187	no
ATF3	ATF3	ATF3	chr1:212738675-212794119	WT	KO	OK	2.69242	1.90266	-0.500891	-1.57503	0.0063	0.0279901	yes
ATF4	ATF4	ATF4	chr22:39916563-39918691	WT	KO	OK	185.464	163.378	-0.182931	-0.933127	0.09935	0.242181	no
ATF5	ATF5	ATF5	chr19:50392912-50437193	WT	KO	OK	19.5932	23.3175	0.251064	0.605969	0.2903	0.503819	no
ATF6	ATF6	ATF6	chr1:161736033-161933860	WT	KO	OK	16.0073	16.4482	0.0392003	0.198978	0.72285	0.862944	no
ATF6B	ATF6B	ATF6B	chr6_mcf_hap5:3462872-3475845	WT	KO	OK	25.4964	30.5487	0.260813	1.31435	0.02295	0.0787665	no
ATF7	ATF7	ATF7	chr12:53901639-54020199	WT	KO	OK	18.2266	21.0221	0.205863	0.550919	0.33325	0.549753	no
ATF7IP	ATF7IP	ATF7IP	chr12:14518565-14655869	WT	KO	OK	20.1534	19.3877	-0.0558831	-0.262794	0.64225	0.812691	no
ATF7IP2	ATF7IP2	ATF7IP2	chr16:10479911-10577495	WT	KO	OK	1.00417	0.422759	-1.24809	-3.12764	5e-05	0.000426257	yes
ATG10	ATG10	ATG10	chr5:81267843-81551216	WT	KO	OK	1.19918	1.03009	-0.219281	-0.593253	0.3041	0.519632	no
ATG101	ATG101	ATG101	chr12:52463757-52471279	WT	KO	OK	37.2579	33.5869	-0.149646	-0.727482	0.20475	0.399039	no
ATG12	ATG12	ATG12	chr5:115163893-115177548	WT	KO	OK	7.37376	6.08041	-0.278232	-1.29676	0.02355	0.0803944	no
ATG13	ATG13	ATG13	chr11:46638825-46697568	WT	KO	OK	11.4066	15.5431	0.446401	2.22518	0.00015	0.00115748	yes
ATG14	ATG14	ATG14	chr14:55833108-55878576	WT	KO	OK	4.54939	5.4277	0.254667	1.1639	0.04295	0.128539	no
ATG16L1	ATG16L1	ATG16L1	chr2:234160216-234204320	WT	KO	OK	7.64505	10.944	0.517537	1.53116	0.00715	0.0309555	yes
ATG16L2	ATG16L2	ATG16L2	chr11:72525450-72540680	WT	KO	OK	1.79037	2.48687	0.474077	1.52928	0.0087	0.0364442	yes
ATG2A	ATG2A	ATG2A	chr11:64662003-64684722	WT	KO	OK	14.319	13.8362	-0.0494804	-0.248324	0.6647	0.827996	no
ATG2B	ATG2B	ATG2B	chr14:96747594-96829678	WT	KO	OK	5.12142	5.13818	0.00471462	0.0232776	0.96755	0.982468	no
ATG3	ATG3	ATG3	chr3:112251353-112280810	WT	KO	OK	38.3929	42.8928	0.159895	0.784002	0.16785	0.349843	no
ATG4A	ATG4A	ATG4A	chrX:107334898-107397901	WT	KO	OK	3.15416	2.92969	-0.106506	-0.388276	0.49115	0.699619	no
ATG4B	ATG4B	ATG4B	chr2:242577026-242613271	WT	KO	OK	13.3282	14.9324	0.16396	0.783685	0.1802	0.366255	no
ATG4C	ATG4C	ATG4C	chr1:63249776-63330941	WT	KO	OK	4.21718	3.93957	-0.0982405	-0.394556	0.4879	0.696682	no
ATG4D	ATG4D	ATG4D	chr19:10654569-10676702	WT	KO	OK	17.6806	19.2951	0.126068	0.371627	0.51865	0.722484	no
ATG5	ATG5	ATG5	chr6:106632351-106773695	WT	KO	OK	11.3534	11.3798	0.00334282	0.0158381	0.9765	0.987515	no
ATG7	ATG7	ATG7	chr3:11314009-11762242	WT	KO	OK	6.16236	7.06933	0.198091	0.661929	0.2462	0.450093	no
ATG9A	ATG9A	ATG9A	chr2:220084101-220094410	WT	KO	OK	23.9364	30.7696	0.362302	1.81347	0.0017	0.00947249	yes
ATG9B	ATG9B	ATG9B	chr7:150688143-150721586	WT	KO	NOTEST	0.0307252	0.0608289	0.985336	0	1	1	no
ATHL1	ATHL1	ATHL1	chr11:289137-295688	WT	KO	OK	2.23739	2.62878	0.232578	0.879115	0.12385	0.283353	no
ATIC	ATIC	ATIC	chr2:216176678-216214496	WT	KO	OK	74.3984	75.7095	0.0252029	0.128736	0.8253	0.917454	no
ATL1	ATL1	ATL1	chr14:50999799-51099784	WT	KO	OK	2.59202	1.76115	-0.557561	-1.90684	0.0011	0.00654374	yes
ATL2	ATL2	ATL2	chr2:38521098-38604432	WT	KO	OK	22.6583	21.253	-0.0923786	-0.437303	0.44355	0.659933	no
ATL3	ATL3	ATL3	chr11:63391553-63439446	WT	KO	OK	32.3124	31.9814	-0.0148563	-0.0764124	0.89665	0.95115	no
ATM	ATM	ATM	chr11:108093558-108239826	WT	KO	OK	10.6222	6.95196	-0.611585	-3.08871	5e-05	0.000426257	yes
ATMIN	ATMIN	ATMIN	chr16:81069457-81080951	WT	KO	OK	10.0658	11.2517	0.16069	0.788973	0.16535	0.345964	no
ATN1	ATN1	ATN1	chr12:7033625-7051484	WT	KO	OK	38.8432	38.6484	-0.00725412	-0.0370643	0.94975	0.973879	no
ATOH1	ATOH1	ATOH1	chr4:94750077-94751142	WT	KO	NOTEST	0.0418995	0	#NAME?	0	1	1	no
ATOH7	ATOH7	ATOH7	chr10:69990351-69991870	WT	KO	NOTEST	0.16765	0.0737204	-1.18531	0	1	1	no
ATOH8	ATOH8	ATOH8	chr2:85980908-86018506	WT	KO	NOTEST	0.44485	0.0697919	-2.67219	0	1	1	no
ATOX1	ATOX1	ATOX1	chr5:151122382-151138210	WT	KO	OK	179.19	185.563	0.050421	0.246848	0.66675	0.82902	no
ATP10A	ATP10A	ATP10A	chr15:25923859-26108349	WT	KO	OK	4.49599	1.31205	-1.77682	-7.20839	5e-05	0.000426257	yes
ATP10B	ATP10B	ATP10B	chr5:159990126-160279219	WT	KO	NOTEST	0.0018349	0.012422	2.75913	0	1	1	no
ATP10D	ATP10D	ATP10D	chr4:47487409-47595503	WT	KO	OK	3.25728	3.53948	0.119872	0.544958	0.34925	0.567829	no
ATP11A	ATP11A	ATP11A	chr13:113344642-113541482	WT	KO	OK	6.86467	3.43052	-1.00076	-4.78425	5e-05	0.000426257	yes
ATP11A-AS1	ATP11A-AS1	ATP11A-AS1	chr13:113344642-113541482	WT	KO	NOTEST	0.171996	0.188231	0.130133	0	1	1	no
ATP11AUN	ATP11AUN	ATP11AUN	chr13:113301357-113338811	WT	KO	NOTEST	0	0	0	0	1	1	no
ATP11B	ATP11B	ATP11B	chr3:182511290-182639421	WT	KO	OK	9.25918	7.13097	-0.376786	-1.85843	0.001	0.00604077	yes
ATP11C	ATP11C	ATP11C	chrX:138808504-138914447	WT	KO	OK	3.46025	2.85668	-0.276535	-1.23116	0.03235	0.10398	no
ATP12A	ATP12A	ATP12A	chr13:25254548-25285923	WT	KO	NOTEST	0.0112157	0	#NAME?	0	1	1	no
ATP13A1	ATP13A1	ATP13A1	chr19:19756009-19774503	WT	KO	OK	21.6315	25.7385	0.250789	1.25852	0.02695	0.0898014	no
ATP13A2	ATP13A2	ATP13A2	chr1:17312452-17338467	WT	KO	OK	48.3773	36.6487	-0.400568	-2.04359	0.00035	0.00245453	yes
ATP13A3	ATP13A3	ATP13A3	chr3:194123402-194188968	WT	KO	OK	44.7155	36.3206	-0.299986	-1.52329	0.0072	0.0311241	yes
ATP13A4	ATP13A4	ATP13A4	chr3:193116755-193273373	WT	KO	NOTEST	0	0	0	0	1	1	no
ATP13A4-AS1	ATP13A4-AS1	ATP13A4-AS1	chr3:193116755-193273373	WT	KO	NOTEST	0	0	0	0	1	1	no
ATP13A5	ATP13A5	ATP13A5	chr3:192992830-193096514	WT	KO	NOTEST	0.0111293	0.00593229	-0.907707	0	1	1	no
ATP13A5-AS1	ATP13A5-AS1	ATP13A5-AS1	chr3:192992830-193096514	WT	KO	NOTEST	0.115659	0	#NAME?	0	1	1	no
ATP1A1	ATP1A1	ATP1A1	chr1:116915794-116961244	WT	KO	OK	139.202	160.592	0.206222	1.0378	0.0697	0.185414	no
ATP1A1-AS1	ATP1A1-AS1	ATP1A1-AS1	chr1:116915794-116961244	WT	KO	OK	2.29068	1.92635	-0.249904	-0.0671168	0.7688	0.889389	no
ATP1A2	ATP1A2	ATP1A2	chr1:160085519-160113374	WT	KO	NOTEST	0.0161579	0.021187	0.390944	0	1	1	no
ATP1A3	ATP1A3	ATP1A3	chr19:42470733-42498428	WT	KO	OK	1.72213	0.964675	-0.836083	-2.67681	5e-05	0.000426257	yes
ATP1A4	ATP1A4	ATP1A4	chr1:160121351-160156767	WT	KO	NOTEST	0.00370814	0.043839	3.56345	0	1	1	no
ATP1B1	ATP1B1	ATP1B1	chr1:169075946-169429907	WT	KO	OK	125.485	113.496	-0.144876	-0.648816	0.25795	0.46505	no
ATP1B2	ATP1B2	ATP1B2	chr17:7549944-7561089	WT	KO	NOTEST	0.00567824	0.0086104	0.600636	0	1	1	no
ATP1B3	ATP1B3	ATP1B3	chr3:141595469-141645382	WT	KO	OK	63.4469	69.253	0.126326	0.640358	0.2624	0.470601	no
ATP1B4	ATP1B4	ATP1B4	chrX:119495939-119517104	WT	KO	NOTEST	0	0.00448919	inf	0	1	1	no
ATP2A1	ATP2A1	ATP2A1	chr16:28889808-28936532	WT	KO	NOTEST	0.314573	0.390233	0.310942	0	1	1	no
ATP2A1-AS1	ATP2A1-AS1	ATP2A1-AS1	chr16:28889808-28936532	WT	KO	OK	2.68646	4.20391	0.646027	0.727931	0.20125	0.394457	no
ATP2A2	ATP2A2	ATP2A2	chr12:110719031-110788897	WT	KO	OK	124.871	136.335	0.126721	0.589574	0.3016	0.516992	no
ATP2A3	ATP2A3	ATP2A3	chr17:3827162-3867758	WT	KO	NOTEST	0.413761	0.151471	-1.44976	0	1	1	no
ATP2B1	ATP2B1	ATP2B1	chr12:89981825-90049844	WT	KO	OK	37.2079	43.7131	0.232456	1.1869	0.03665	0.114025	no
ATP2B2	ATP2B2	ATP2B2	chr3:10365706-10547268	WT	KO	NOTEST	0.0250444	0	#NAME?	0	1	1	no
ATP2B2-IT2	ATP2B2-IT2	ATP2B2-IT2	chr3:10667700-10668492	WT	KO	NOTEST	0	0	0	0	1	1	no
ATP2B3	ATP2B3	ATP2B3	chrX:152801579-152848387	WT	KO	NOTEST	0	0.0048252	inf	0	1	1	no
ATP2B4	ATP2B4	ATP2B4	chr1:203595914-203713209	WT	KO	OK	6.5783	9.11462	0.470469	2.33641	0.0001	0.000802452	yes
ATP2C1	ATP2C1	ATP2C1	chr3:130569368-131100319	WT	KO	OK	28.7416	37.7153	0.392009	1.75863	0.00195	0.0105481	yes
ATP2C2	ATP2C2	ATP2C2	chr16:84402128-84497793	WT	KO	OK	0.540566	0.679681	0.330386	0.798334	0.16135	0.339919	no
ATP4A	ATP4A	ATP4A	chr19:36041094-36054560	WT	KO	NOTEST	0.0157879	0.0239259	0.599751	0	1	1	no
ATP4B	ATP4B	ATP4B	chr13:114303121-114312513	WT	KO	NOTEST	0	0.0315216	inf	0	1	1	no
ATP5A1	ATP5A1	ATP5A1	chr18:43664109-43684199	WT	KO	OK	221.591	211.271	-0.0688063	-0.350568	0.5441	0.742862	no
ATP5B	ATP5B	ATP5B	chr12:57031958-57039852	WT	KO	OK	643.673	617.681	-0.0594667	-0.290197	0.6053	0.784782	no
ATP5C1	ATP5C1	ATP5C1	chr10:7830092-7849762	WT	KO	OK	139.094	133.772	-0.0562858	-0.286292	0.6183	0.794529	no
ATP5D	ATP5D	ATP5D	chr19:1241748-1244824	WT	KO	OK	145.627	146.985	0.0133916	0.0646748	0.9119	0.956655	no
ATP5E	ATP5E	ATP5E	chr20:57603732-57617901	WT	KO	OK	537.006	612.924	0.190769	0.554566	0.3322	0.548857	no
ATP5EP2	ATP5EP2	ATP5EP2	chr13:28519342-28519710	WT	KO	OK	1.38561	2.7103	0.967935	1.10751	0.0598	0.164972	no
ATP5F1	ATP5F1	ATP5F1	chr1:111982511-112004525	WT	KO	OK	67.0514	70.9476	0.0814864	0.341001	0.5532	0.749908	no
ATP5G1	ATP5G1	ATP5G1	chr17:46970147-46973232	WT	KO	OK	243.448	235.907	-0.0453938	-0.228834	0.69285	0.847472	no
ATP5G2	ATP5G2	ATP5G2	chr12:54058943-54070512	WT	KO	OK	249.524	277.897	0.155369	0.796195	0.1584	0.335008	no
ATP5G3	ATP5G3	ATP5G3	chr2:176040985-176046490	WT	KO	OK	51.0625	56.5281	0.146704	0.748081	0.1969	0.388964	no
ATP5H	ATP5H	ATP5H	chr17:73028661-73061984	WT	KO	OK	126.506	112.12	-0.174153	-0.640954	0.2667	0.475948	no
ATP5I	ATP5I	ATP5I	chr4:666224-668127	WT	KO	OK	177.087	195.717	0.144311	0.608744	0.2899	0.503571	no
ATP5J	ATP5J	ATP5J	chr21:27096790-27144771	WT	KO	OK	83.1019	83.673	0.00988015	0.034818	0.95265	0.97527	no
ATP5J2	ATP5J2	ATP5J2	chr7:99006600-99063824	WT	KO	OK	190.029	190.379	0.00265119	0.00666348	0.9905	0.993748	no
ATP5J2-PTCD1	ATP5J2-PTCD1	ATP5J2-PTCD1	chr7:99006600-99063824	WT	KO	NOTEST	0.00025649	0.000509468	0.990086	0	1	1	no
ATP5L	ATP5L	ATP5L	chr11:118230295-118289530	WT	KO	OK	110.597	90.4064	-0.290819	-0.896996	0.12165	0.279912	no
ATP5L2	ATP5L2	ATP5L2	chr22:43013845-43045405	WT	KO	NOTEST	0.317585	0.390524	0.298267	0	1	1	no
ATP5O	ATP5O	ATP5O	chr21:35275756-35288158	WT	KO	OK	130.403	143.096	0.134013	0.672296	0.23615	0.437667	no
ATP5S	ATP5S	ATP5S	chr14:50779046-50792946	WT	KO	OK	4.36305	5.15234	0.239889	0.872177	0.13315	0.298231	no
ATP5SL	ATP5SL	ATP5SL	chr19:41937222-41945843	WT	KO	OK	34.2355	34.4889	0.0106381	0.0522124	0.9282	0.964235	no
ATP6AP1	ATP6AP1	ATP6AP1	chrX:153656977-153664863	WT	KO	OK	37.4445	63.2315	0.75589	3.80183	5e-05	0.000426257	yes
ATP6AP1L	ATP6AP1L	ATP6AP1L	chr5:81575280-81614465	WT	KO	NOTEST	0.394901	0.33849	-0.22238	0	1	1	no
ATP6AP2	ATP6AP2	ATP6AP2	chrX:40440215-40465888	WT	KO	OK	25.8262	25.4799	-0.0194728	-0.0949599	0.86775	0.936122	no
ATP6V0A1	ATP6V0A1	ATP6V0A1	chr17:40610861-40674597	WT	KO	OK	14.1987	9.3825	-0.59771	-2.90405	5e-05	0.000426257	yes
ATP6V0A2	ATP6V0A2	ATP6V0A2	chr12:124196864-124246301	WT	KO	OK	7.57856	7.65835	0.0151085	0.074076	0.89535	0.950718	no
ATP6V0A4	ATP6V0A4	ATP6V0A4	chr7:138391038-138490769	WT	KO	OK	2.69896	2.57318	-0.0688483	-0.258702	0.6522	0.819325	no
ATP6V0B	ATP6V0B	ATP6V0B	chr1:44440319-44443972	WT	KO	OK	57.031	76.3472	0.420828	2.0898	0.0003	0.00214014	yes
ATP6V0C	ATP6V0C	ATP6V0C	chr16:2563726-2570224	WT	KO	OK	148.667	140.398	-0.0825641	-0.420541	0.4602	0.674229	no
ATP6V0CP3	ATP6V0CP3	ATP6V0CP3	chr6:42695313-42695932	WT	KO	NOTEST	0	0	0	0	1	1	no
ATP6V0D1	ATP6V0D1	ATP6V0D1	chr16:67471916-67515089	WT	KO	OK	49.1765	55.5373	0.175487	0.876446	0.11945	0.276114	no
ATP6V0D2	ATP6V0D2	ATP6V0D2	chr8:87111138-87166454	WT	KO	NOTEST	0.122767	0.159612	0.378641	0	1	1	no
ATP6V0E1	ATP6V0E1	ATP6V0E1	chr5:172410762-172461900	WT	KO	OK	126.046	114.694	-0.136161	-0.6661	0.2493	0.454344	no
ATP6V0E2	ATP6V0E2	ATP6V0E2	chr7:149564782-149577801	WT	KO	OK	23.2491	23.1413	-0.00670762	-0.0304458	0.95895	0.978343	no
ATP6V0E2-AS1	ATP6V0E2-AS1	ATP6V0E2-AS1	chr7:149564782-149577801	WT	KO	OK	3.76061	4.10215	0.125412	0.239686	0.684	0.8414	no
ATP6V1A	ATP6V1A	ATP6V1A	chr3:113465865-113530905	WT	KO	OK	20.1069	18.2167	-0.142431	-0.71421	0.2077	0.402947	no
ATP6V1B1	ATP6V1B1	ATP6V1B1	chr2:71162997-71192561	WT	KO	NOTEST	0.200937	0.210358	0.0661064	0	1	1	no
ATP6V1B1-AS1	ATP6V1B1-AS1	ATP6V1B1-AS1	chr2:71162997-71192561	WT	KO	OK	1.56802	0.970048	-0.692812	-0.980501	0.1167	0.271991	no
ATP6V1B2	ATP6V1B2	ATP6V1B2	chr8:20054703-20079207	WT	KO	OK	40.995	33.6263	-0.285856	-1.44734	0.0107	0.0429434	yes
ATP6V1C1	ATP6V1C1	ATP6V1C1	chr8:104033247-104085285	WT	KO	OK	25.0481	18.8838	-0.407546	-2.06681	0.0003	0.00214014	yes
ATP6V1C2	ATP6V1C2	ATP6V1C2	chr2:10861774-10978103	WT	KO	OK	0.716472	0.604465	-0.245253	-0.115718	0.9139	0.957364	no
ATP6V1D	ATP6V1D	ATP6V1D	chr14:67804580-67826720	WT	KO	OK	41.1527	41.4836	0.0115545	0.0572768	0.92005	0.959782	no
ATP6V1E1	ATP6V1E1	ATP6V1E1	chr22:18074902-18111588	WT	KO	OK	83.5911	77.3509	-0.111933	-0.56776	0.3222	0.538594	no
ATP6V1E2	ATP6V1E2	ATP6V1E2	chr2:46738985-46747096	WT	KO	OK	0.948729	1.1611	0.291427	0.731909	0.2094	0.405239	no
ATP6V1F	ATP6V1F	ATP6V1F	chr7:128502856-128505903	WT	KO	OK	77.8602	95.3894	0.292943	1.43417	0.01175	0.0462864	yes
ATP6V1G1	ATP6V1G1	ATP6V1G1	chr9:117349993-117361152	WT	KO	OK	36.586	37.8517	0.0490655	0.241112	0.67385	0.833577	no
ATP6V1G2	ATP6V1G2	ATP6V1G2	chr6_ssto_hap7:2827543-2845430	WT	KO	NOTEST	0.235573	0.327964	0.477363	0	1	1	no
ATP6V1G2-DDX39B	ATP6V1G2-DDX39B	ATP6V1G2-DDX39B	chr6_ssto_hap7:2827543-2845430	WT	KO	OK	0.235442	0.784375	1.73617	0.496037	0.6142	0.791703	no
ATP6V1G3	ATP6V1G3	ATP6V1G3	chr1:198492351-198510075	WT	KO	NOTEST	0.0333752	0.0478688	0.52031	0	1	1	no
ATP6V1H	ATP6V1H	ATP6V1H	chr8:54628102-54755871	WT	KO	OK	23.4594	20.1784	-0.217355	-1.05019	0.07	0.185931	no
ATP7A	ATP7A	ATP7A	chrX:77166152-77305892	WT	KO	OK	0.939062	1.28115	0.448145	0.35183	0.45515	0.670951	no
ATP7B	ATP7B	ATP7B	chr13:52506805-52585630	WT	KO	NOTEST	0.389754	0.241503	-0.690522	0	1	1	no
ATP8A1	ATP8A1	ATP8A1	chr4:42410391-42659122	WT	KO	OK	0.436048	0.695767	0.674118	2.20861	0.0002	0.00148784	yes
ATP8A2	ATP8A2	ATP8A2	chr13:25946208-26595420	WT	KO	NOTEST	0.34731	0.178471	-0.960537	0	1	1	no
ATP8B1	ATP8B1	ATP8B1	chr18:55297533-55470327	WT	KO	OK	6.49743	4.46091	-0.54253	-2.53865	0.0001	0.000802452	yes
ATP8B2	ATP8B2	ATP8B2	chr1:154298035-154323780	WT	KO	OK	4.78116	3.45809	-0.467386	-1.45744	0.01055	0.0425111	yes
ATP8B3	ATP8B3	ATP8B3	chr19:1782073-1812275	WT	KO	OK	2.22687	2.74026	0.299296	1.23869	0.0324	0.104069	no
ATP8B4	ATP8B4	ATP8B4	chr15:50150434-50411419	WT	KO	NOTEST	0.00774906	0.00665689	-0.219173	0	1	1	no
ATP8B5P	ATP8B5P	ATP8B5P	chr9:35406751-35483026	WT	KO	NOTEST	0.0153634	0.0164951	0.102539	0	1	1	no
ATP9A	ATP9A	ATP9A	chr20:50213313-50384950	WT	KO	OK	2.53808	2.22307	-0.19118	-0.849192	0.13305	0.298102	no
ATP9B	ATP9B	ATP9B	chr18:76829274-77138282	WT	KO	OK	5.75527	4.68885	-0.295648	-1.33719	0.0191	0.0681797	no
ATPAF1	ATPAF1	ATPAF1	chr1:47100710-47134099	WT	KO	OK	12.7854	14.2844	0.159945	0.717423	0.20965	0.405389	no
ATPAF2	ATPAF2	ATPAF2	chr17:17921333-17942480	WT	KO	OK	6.33739	4.04362	-0.648243	-2.37673	5e-05	0.000426257	yes
ATPIF1	ATPIF1	ATPIF1	chr1:28562601-28564616	WT	KO	OK	86.3901	106.753	0.305332	1.29848	0.02325	0.0795053	no
ATR	ATR	ATR	chr3:142168076-142297668	WT	KO	OK	10.9104	11.4162	0.0653864	0.328241	0.5643	0.757874	no
ATRAID	ATRAID	ATRAID	chr2:27422454-27440046	WT	KO	OK	54.5708	76.414	0.485708	1.68128	0.0034	0.0168267	yes
ATRIP	ATRIP	ATRIP	chr3:48488113-48509044	WT	KO	OK	7.13317	7.89996	0.147302	0.536907	0.34885	0.567506	no
ATRN	ATRN	ATRN	chr20:3451664-3631769	WT	KO	OK	10.853	13.2768	0.290814	1.30515	0.0223	0.0769861	no
ATRNL1	ATRNL1	ATRNL1	chr10:116853123-117708509	WT	KO	OK	3.58181	3.05135	-0.23124	-0.68803	0.225	0.423115	no
ATRX	ATRX	ATRX	chrX:76760355-77041755	WT	KO	OK	8.84278	7.77674	-0.185334	-0.931537	0.1027	0.247772	no
ATXN1	ATXN1	ATXN1	chr6:16299342-16761721	WT	KO	OK	3.23386	5.07975	0.651499	3.15193	5e-05	0.000426257	yes
ATXN10	ATXN10	ATXN10	chr22:46067677-46241187	WT	KO	OK	58.4667	44.4576	-0.395186	-2.0187	0.0001	0.000802452	yes
ATXN1L	ATXN1L	ATXN1L	chr16:71879893-71891236	WT	KO	OK	8.10949	8.7625	0.11173	0.555134	0.3269	0.543739	no
ATXN2	ATXN2	ATXN2	chr12:111890017-112037480	WT	KO	OK	14.965	17.0648	0.189429	0.924806	0.1072	0.255519	no
ATXN2L	ATXN2L	ATXN2L	chr16:28834368-28848558	WT	KO	OK	60.6343	65.2131	0.105028	0.532602	0.3529	0.571584	no
ATXN3	ATXN3	ATXN3	chr14:92524895-92572965	WT	KO	OK	4.07969	3.84243	-0.0864426	-0.396815	0.4806	0.691661	no
ATXN3L	ATXN3L	ATXN3L	chrX:13328770-13338518	WT	KO	NOTEST	0	0	0	0	1	1	no
ATXN7	ATXN7	ATXN7	chr3:63850232-63989136	WT	KO	OK	8.06279	8.11207	0.00879156	0.0429915	0.94235	0.970675	no
ATXN7L1	ATXN7L1	ATXN7L1	chr7:105245220-105517031	WT	KO	OK	2.17186	2.96469	0.448949	1.43818	0.01195	0.0468644	yes
ATXN7L2	ATXN7L2	ATXN7L2	chr1:110026560-110035420	WT	KO	OK	2.98579	3.07741	0.0436037	0.159799	0.78205	0.897022	no
ATXN7L3	ATXN7L3	ATXN7L3	chr17:42269172-42275529	WT	KO	OK	21.45	20.2815	-0.0808121	-0.40496	0.4763	0.688288	no
ATXN7L3B	ATXN7L3B	ATXN7L3B	chr12:74931550-74935232	WT	KO	OK	21.2989	25.1999	0.242643	1.217	0.0326	0.104664	no
ATXN8OS	ATXN8OS	ATXN8OS	chr13:70274724-70713885	WT	KO	NOTEST	0.0278392	0	#NAME?	0	1	1	no
AUH	AUH	AUH	chr9:93976096-94124251	WT	KO	OK	3.03532	3.58112	0.238562	0.79669	0.166	0.346912	no
AUNIP	AUNIP	AUNIP	chr1:26146396-26185949	WT	KO	OK	7.02682	8.74432	0.315474	0.784706	0.1688	0.350939	no
AUP1	AUP1	AUP1	chr2:74753774-74784678	WT	KO	OK	59.9427	61.9166	0.0467415	0.193051	0.7374	0.872617	no
AURKA	AURKA	AURKA	chr20:54944444-54967351	WT	KO	OK	153.389	129.525	-0.243971	-1.23623	0.0329	0.105386	no
AURKAIP1	AURKAIP1	AURKAIP1	chr1:1309109-1310818	WT	KO	OK	147.742	173.315	0.230319	1.14364	0.0464	0.136229	no
AURKAPS1	AURKAPS1	AURKAPS1	chr1:220321609-220445843	WT	KO	OK	6.71474	5.87905	-0.191748	-0.263817	0.64775	0.816494	no
AURKB	AURKB	AURKB	chr17:8108048-8113944	WT	KO	OK	99.6594	92.486	-0.10777	-0.541633	0.3453	0.563751	no
AURKC	AURKC	AURKC	chr19:57742376-57746916	WT	KO	NOTEST	0.282231	0.236804	-0.25318	0	1	1	no
AUTS2	AUTS2	AUTS2	chr7:69063904-70258054	WT	KO	OK	2.17419	2.87327	0.402217	1.74366	0.0029	0.0146826	yes
AVEN	AVEN	AVEN	chr15:34158427-34357287	WT	KO	OK	11.7541	12.424	0.0799691	0.350091	0.5415	0.74075	no
AVIL	AVIL	AVIL	chr12:58176527-58209852	WT	KO	NOTEST	0.270828	0.30164	0.155453	0	1	1	no
AVL9	AVL9	AVL9	chr7:32535037-32758780	WT	KO	OK	11.9274	9.32528	-0.355064	-1.75829	0.00215	0.0114237	yes
AVP	AVP	AVP	chr20:3063201-3065370	WT	KO	NOTEST	0	0	0	0	1	1	no
AVPI1	AVPI1	AVPI1	chr10:99437180-99447015	WT	KO	OK	25.281	19.9549	-0.341312	-1.584	0.0061	0.0272477	yes
AVPR1A	AVPR1A	AVPR1A	chr12:63536538-63546590	WT	KO	NOTEST	0	0	0	0	1	1	no
AVPR1B	AVPR1B	AVPR1B	chr1:206224282-206231482	WT	KO	NOTEST	0	0.00956069	inf	0	1	1	no
AVPR2	AVPR2	AVPR2	chrX:153167984-153172620	WT	KO	OK	0.640919	0.520971	-0.29894	-0.544785	0.32365	0.54012	no
AWAT1	AWAT1	AWAT1	chrX:69454504-69460511	WT	KO	NOTEST	0.0119527	0.0125532	0.0707211	0	1	1	no
AWAT2	AWAT2	AWAT2	chrX:69260391-69269788	WT	KO	OK	0.820111	0.208236	-1.9776	-3.25605	5e-05	0.000426257	yes
AXDND1	AXDND1	AXDND1	chr1:179334854-179545087	WT	KO	NOTEST	0.109377	0.0753829	-0.537	0	1	1	no
AXIN1	AXIN1	AXIN1	chr16:337439-402676	WT	KO	OK	10.9808	11.6797	0.0890117	0.429001	0.45885	0.673653	no
AXIN2	AXIN2	AXIN2	chr17:63524682-63557740	WT	KO	OK	1.06602	1.03954	-0.0362875	-0.118179	0.8378	0.922677	no
AXL	AXL	AXL	chr19:41725103-41767672	WT	KO	OK	288.85	278.375	-0.053289	-0.25507	0.65355	0.820362	no
AZGP1	AZGP1	AZGP1	chr7:99564349-99573735	WT	KO	NOTEST	0.0467336	0.114077	1.28748	0	1	1	no
AZGP1P1	AZGP1P1	AZGP1P1	chr7:99578384-99581860	WT	KO	NOTEST	0	0	0	0	1	1	no
AZI2	AZI2	AZI2	chr3:28363843-28390618	WT	KO	OK	15.7348	15.7705	0.00326529	0.0122747	0.9825	0.990289	no
AZIN1	AZIN1	AZIN1	chr8:103838529-103876428	WT	KO	OK	70.9653	54.2356	-0.387872	-1.96432	0.0003	0.00214014	yes
AZIN1-AS1	AZIN1-AS1	AZIN1-AS1	chr8:103876498-103990104	WT	KO	OK	0.77498	1.0341	0.416143	0.617547	0.25375	0.459953	no
AZIN2	AZIN2	AZIN2	chr1:33546713-33586132	WT	KO	OK	5.04803	3.41822	-0.562474	-1.98779	0.00075	0.00471893	yes
AZU1	AZU1	AZU1	chr19:827830-832017	WT	KO	NOTEST	0.136384	0.0713152	-0.93539	0	1	1	no
B2M	B2M	B2M	chr15:45003684-45010357	WT	KO	OK	535.497	533.394	-0.00567697	-0.0287725	0.9604	0.979042	no
B3GALNT1	B3GALNT1	B3GALNT1	chr3:160801670-160823160	WT	KO	OK	12.6645	10.0702	-0.330698	-1.54421	0.00715	0.0309555	yes
B3GALNT2	B3GALNT2	B3GALNT2	chr1:235530674-235667781	WT	KO	OK	20.7044	21.9752	0.0859414	0.338337	0.5561	0.752096	no
B3GALT1	B3GALT1	B3GALT1	chr2:168671283-168797654	WT	KO	NOTEST	0.170159	0.139045	-0.291331	0	1	1	no
B3GALT2	B3GALT2	B3GALT2	chr1:193091087-193223942	WT	KO	OK	0.436141	0.620526	0.508696	0.277873	0.61835	0.79453	no
B3GALT4	B3GALT4	B3GALT4	chr6_qbl_hap6:4477155-4478841	WT	KO	OK	1.35773	1.65055	0.281754	0.752672	0.1878	0.37745	no
B3GALT5	B3GALT5	B3GALT5	chr21:40984866-41034816	WT	KO	OK	3.05551	3.12482	0.0323571	0.122826	0.82945	0.918602	no
B3GALT5-AS1	B3GALT5-AS1	B3GALT5-AS1	chr21:40969074-40984749	WT	KO	NOTEST	0.0117886	0.0661572	2.48851	0	1	1	no
B3GALT6	B3GALT6	B3GALT6	chr1:1167628-1170420	WT	KO	OK	18.7261	19.1115	0.0293965	0.143786	0.80125	0.905346	no
B3GAT1	B3GAT1	B3GAT1	chr11:134248397-134281812	WT	KO	NOTEST	0	0	0	0	1	1	no
B3GAT2	B3GAT2	B3GAT2	chr6:71377473-71666788	WT	KO	NOTEST	0.00904377	0.0265999	1.55642	0	1	1	no
B3GAT3	B3GAT3	B3GAT3	chr11:62382767-62389647	WT	KO	OK	12.2968	13.7103	0.156977	0.700948	0.2282	0.427344	no
B3GLCT	B3GLCT	B3GLCT	chr13:31774111-31906411	WT	KO	OK	3.5149	2.20153	-0.674979	-2.77585	5e-05	0.000426257	yes
B3GNT2	B3GNT2	B3GNT2	chr2:62423261-62451866	WT	KO	OK	9.81734	6.48619	-0.597962	-2.68962	5e-05	0.000426257	yes
B3GNT3	B3GNT3	B3GNT3	chr19:17905918-17924385	WT	KO	OK	1.44946	2.91898	1.00995	3.432	5e-05	0.000426257	yes
B3GNT4	B3GNT4	B3GNT4	chr12:122688227-122692084	WT	KO	OK	0.842787	1.32126	0.648677	1.44557	0.0151	0.0565999	no
B3GNT5	B3GNT5	B3GNT5	chr3:182895791-183146057	WT	KO	OK	5.11256	6.1445	0.265249	1.18288	0.04125	0.124431	no
B3GNT6	B3GNT6	B3GNT6	chr11:76745384-76753005	WT	KO	NOTEST	0	0	0	0	1	1	no
B3GNT7	B3GNT7	B3GNT7	chr2:232260334-232265875	WT	KO	OK	3.17814	0.376517	-3.0774	-8.39788	5e-05	0.000426257	yes
B3GNT8	B3GNT8	B3GNT8	chr19:41931263-41934635	WT	KO	OK	1.68574	2.0405	0.275542	0.820748	0.1563	0.331813	no
B3GNT9	B3GNT9	B3GNT9	chr16:67143914-67184902	WT	KO	OK	3.74163	5.48076	0.550707	1.43321	0.01295	0.0500745	no
B3GNTL1	B3GNTL1	B3GNTL1	chr17:80901666-81009686	WT	KO	OK	9.39792	7.47347	-0.330563	-1.32765	0.0214	0.0744083	no
B4GALNT1	B4GALNT1	B4GALNT1	chr12:58012187-58027022	WT	KO	OK	2.01469	1.73802	-0.213109	-0.680672	0.2397	0.442289	no
B4GALNT2	B4GALNT2	B4GALNT2	chr17:47209821-47247351	WT	KO	NOTEST	0.0292904	0	#NAME?	0	1	1	no
B4GALNT3	B4GALNT3	B4GALNT3	chr12:569542-671058	WT	KO	OK	1.10424	1.18687	0.104114	0.324509	0.57315	0.762385	no
B4GALNT4	B4GALNT4	B4GALNT4	chr11:369794-382117	WT	KO	OK	2.05808	4.48396	1.12347	4.4355	5e-05	0.000426257	yes
B4GALT1	B4GALT1	B4GALT1	chr9:33110638-33179981	WT	KO	OK	28.4743	43.9335	0.625663	3.18866	5e-05	0.000426257	yes
B4GALT1-AS1	B4GALT1-AS1	B4GALT1-AS1	chr9:33110638-33179981	WT	KO	NOTEST	0.447685	0.438149	-0.0310608	0	1	1	no
B4GALT2	B4GALT2	B4GALT2	chr1:44444873-44456843	WT	KO	OK	22.2271	31.0368	0.481664	2.33375	0.0001	0.000802452	yes
B4GALT3	B4GALT3	B4GALT3	chr1:161141099-161147758	WT	KO	OK	27.0784	30.9097	0.190915	0.938116	0.1032	0.248382	no
B4GALT4	B4GALT4	B4GALT4	chr3:118930588-119009513	WT	KO	OK	5.39579	5.29585	-0.0269717	-0.110452	0.85075	0.928223	no
B4GALT4-AS1	B4GALT4-AS1	B4GALT4-AS1	chr3:118930588-119009513	WT	KO	NOTEST	0.248871	0.255435	0.0375605	0	1	1	no
B4GALT5	B4GALT5	B4GALT5	chr20:48249482-48330421	WT	KO	OK	36.6606	57.461	0.648352	3.3212	5e-05	0.000426257	yes
B4GALT6	B4GALT6	B4GALT6	chr18:29202208-29264686	WT	KO	OK	6.5132	5.35063	-0.283658	-1.31678	0.02315	0.0792211	no
B4GALT7	B4GALT7	B4GALT7	chr5:177027118-177037346	WT	KO	OK	7.06285	9.48284	0.42507	1.78237	0.0018	0.00991197	yes
B4GAT1	B4GAT1	B4GAT1	chr11:66112842-66115161	WT	KO	OK	8.43377	10.1098	0.2615	1.15727	0.044	0.130847	no
B9D1	B9D1	B9D1	chr17:19240866-19290532	WT	KO	OK	10.4836	9.81797	-0.0946339	-0.194515	0.74335	0.875829	no
B9D2	B9D2	B9D2	chr19:41860321-41889987	WT	KO	OK	5.31861	5.06934	-0.0692491	-0.200275	0.72545	0.864335	no
BAALC	BAALC	BAALC	chr8:104145190-104242533	WT	KO	NOTEST	0	0.00605249	inf	0	1	1	no
BAALC-AS1	BAALC-AS1	BAALC-AS1	chr8:104145190-104242533	WT	KO	NOTEST	0	0	0	0	1	1	no
BAALC-AS2	BAALC-AS2	BAALC-AS2	chr8:104145190-104242533	WT	KO	NOTEST	0	0	0	0	1	1	no
BAAT	BAAT	BAAT	chr9:104122698-104147287	WT	KO	NOTEST	0.0752462	0.0415275	-0.857551	0	1	1	no
BABAM1	BABAM1	BABAM1	chr19:17378184-17390162	WT	KO	OK	51.3781	61.2428	0.253388	1.25253	0.0273	0.0907314	no
BACE1	BACE1	BACE1	chr11:117103340-117186972	WT	KO	OK	8.99369	9.26342	0.0426322	0.171046	0.76815	0.889389	no
BACE1-AS	BACE1-AS	BACE1-AS	chr11:117103340-117186972	WT	KO	OK	1.97335	2.11402	0.099341	0.0587804	0.9203	0.959782	no
BACE2	BACE2	BACE2	chr21:42539727-42654461	WT	KO	OK	13.8661	10.9756	-0.337259	-1.63605	0.0046	0.0217119	yes
BACH1	BACH1	BACH1	chr21:30671115-30734217	WT	KO	OK	14.0753	14.7324	0.0658301	0.295299	0.61145	0.789483	no
BACH1-IT2	BACH1-IT2	BACH1-IT2	chr21:30744820-30746300	WT	KO	OK	0.574803	0.742869	0.37004	0.482407	0.3954	0.614199	no
BACH2	BACH2	BACH2	chr6:90636246-91006627	WT	KO	OK	0.548986	0.505078	-0.120262	-0.406829	0.47805	0.689542	no
BAD	BAD	BAD	chr11:64037299-64056972	WT	KO	OK	57.0198	49.5353	-0.203007	-0.759766	0.18805	0.377791	no
BAG1	BAG1	BAG1	chr9:33252469-33264759	WT	KO	OK	11.4036	14.2426	0.320718	1.56074	0.00685	0.0299794	yes
BAG2	BAG2	BAG2	chr6:57037103-57050012	WT	KO	OK	33.7932	37.394	0.146074	0.723282	0.20215	0.39545	no
BAG3	BAG3	BAG3	chr10:121410881-121437329	WT	KO	OK	54.4283	49.6865	-0.131502	-0.667235	0.23615	0.437667	no
BAG4	BAG4	BAG4	chr8:38020838-38070819	WT	KO	OK	8.71683	8.73976	0.00379051	0.0146756	0.98055	0.989174	no
BAG5	BAG5	BAG5	chr14:104022880-104029151	WT	KO	OK	16.4179	16.0042	-0.0368166	-0.183256	0.7501	0.879189	no
BAG6	BAG6	BAG6	chr6_ssto_hap7:2937601-2956785	WT	KO	OK	123.348	133.61	0.115288	0.578634	0.3201	0.53655	no
BAGE	BAGE,BAGE5	BAGE,BAGE5	chr21:11020841-11098937	WT	KO	NOTEST	0	0	0	0	1	1	no
BAGE3	BAGE3	BAGE3	chr21:11020841-11098937	WT	KO	NOTEST	3.61146e-05	2.36386e-05	-0.611442	0	1	1	no
BAGE4	BAGE4	BAGE4	chr21:11020841-11098937	WT	KO	NOTEST	0.08363	0.0331333	-1.33574	0	1	1	no
BAGE5	BAGE5	BAGE5	chr21:11020841-11098937	WT	KO	NOTEST	0.0888864	0.0350448	-1.34276	0	1	1	no
BAHCC1	BAHCC1	BAHCC1	chr17:79373520-79433358	WT	KO	OK	5.85358	5.36791	-0.124958	-0.61598	0.2786	0.489611	no
BAHD1	BAHD1	BAHD1	chr15:40731919-40760441	WT	KO	OK	9.35943	9.46412	0.0160479	0.076067	0.89495	0.950718	no
BAIAP2	BAIAP2	BAIAP2	chr17:79008946-79156964	WT	KO	OK	27.5905	24.0564	-0.19775	-0.986309	0.08515	0.2154	no
BAIAP2-AS1	BAIAP2-AS1	BAIAP2-AS1	chr17:79002932-79008519	WT	KO	OK	2.098	1.87858	-0.159373	-0.619732	0.2745	0.484888	no
BAIAP2L1	BAIAP2L1	BAIAP2L1	chr7:97910978-98030427	WT	KO	OK	15.9334	15.5673	-0.0335375	-0.115695	0.83855	0.922946	no
BAIAP2L2	BAIAP2L2	BAIAP2L2	chr22:38480895-38506676	WT	KO	OK	2.37946	1.51998	-0.64658	-2.0026	0.0008	0.00499556	yes
BAIAP3	BAIAP3	BAIAP3	chr16:1383605-1401873	WT	KO	OK	1.35541	1.33858	-0.0180217	-0.0271084	0.9642	0.980714	no
BAK1	BAK1	BAK1	chr6:33540322-33548070	WT	KO	OK	17.9839	21.6045	0.264624	1.27528	0.0258	0.0866878	no
BAMBI	BAMBI	BAMBI	chr10:28966423-28971868	WT	KO	OK	3.90543	6.79793	0.799612	3.02755	5e-05	0.000426257	yes
BANCR	BANCR	BANCR	chr9:71911596-71921972	WT	KO	NOTEST	0	0	0	0	1	1	no
BANF1	BANF1	BANF1	chr11:65764015-65771617	WT	KO	OK	181.266	193.192	0.0919235	0.426051	0.4561	0.671577	no
BANF2	BANF2	BANF2	chr20:17674319-17716517	WT	KO	NOTEST	0	0	0	0	1	1	no
BANK1	BANK1	BANK1	chr4:102711763-102995969	WT	KO	OK	0.863557	0.629338	-0.456456	-1.1888	0.0353	0.111027	no
BANP	BANP	BANP	chr16:87985037-88110924	WT	KO	OK	8.58698	8.71748	0.0217604	0.0960761	0.87	0.936754	no
BAP1	BAP1	BAP1	chr3:52435019-52444121	WT	KO	OK	27.7527	31.0553	0.162212	0.819006	0.1504	0.323781	no
BARD1	BARD1	BARD1	chr2:215590369-215674435	WT	KO	OK	9.42856	9.37564	-0.00811952	-0.0393572	0.94375	0.971	no
BARHL1	BARHL1	BARHL1	chr9:135457992-135465640	WT	KO	NOTEST	0.0518318	0.145233	1.48646	0	1	1	no
BARHL2	BARHL2	BARHL2	chr1:91177578-91182794	WT	KO	NOTEST	0	0	0	0	1	1	no
BARX1	BARX1	BARX1	chr9:96713908-96717608	WT	KO	NOTEST	0.0223527	0	#NAME?	0	1	1	no
BARX2	BARX2	BARX2	chr11:129245880-129322174	WT	KO	NOTEST	0.0403659	0.00959739	-2.07242	0	1	1	no
BASP1	BASP1	BASP1	chr5:17130136-17276954	WT	KO	OK	88.3851	106.604	0.270386	1.35845	0.01905	0.068053	no
BASP1P1	BASP1P1	BASP1P1	chr13:23471168-23472320	WT	KO	NOTEST	0	0	0	0	1	1	no
BATF	BATF	BATF	chr14:75988783-76013334	WT	KO	OK	3.26839	3.13261	-0.0612158	-0.166555	0.77165	0.890813	no
BATF2	BATF2	BATF2	chr11:64755416-64764517	WT	KO	OK	1.39204	0.913991	-0.606952	-1.538	0.00665	0.0292588	yes
BATF3	BATF3	BATF3	chr1:212859758-212873327	WT	KO	OK	5.99983	6.05076	0.0121959	0.0408379	0.9457	0.971972	no
BAX	BAX	BAX	chr19:49458116-49465055	WT	KO	OK	130.272	126.852	-0.0383788	-0.174852	0.7656	0.888785	no
BAZ1A	BAZ1A	BAZ1A	chr14:35221936-35344853	WT	KO	OK	16.7604	14.8401	-0.175555	-0.891231	0.11865	0.275033	no
BAZ1B	BAZ1B	BAZ1B	chr7:72854727-72936615	WT	KO	OK	37.7739	35.4267	-0.0925523	-0.474347	0.40355	0.62253	no
BAZ2A	BAZ2A	BAZ2A	chr12:56915608-57030163	WT	KO	OK	31.6068	35.5862	0.171083	0.598415	0.29935	0.514074	no
BAZ2B	BAZ2B	BAZ2B	chr2:160175489-160474553	WT	KO	NOTEST	0.218792	0.205289	-0.0919064	0	1	1	no
BBC3	BBC3	BBC3	chr19:47724078-47736023	WT	KO	OK	3.2242	2.21326	-0.542767	-1.63194	0.00365	0.0178753	yes
BBIP1	BBIP1	BBIP1	chr10:112631552-112679124	WT	KO	OK	4.86523	3.57764	-0.443498	-0.958362	0.0911	0.226503	no
BBOX1	BBOX1	BBOX1	chr11:27062508-27241660	WT	KO	NOTEST	0	0	0	0	1	1	no
BBOX1-AS1	BBOX1-AS1	BBOX1-AS1	chr11:27062508-27241660	WT	KO	NOTEST	0	0.100036	inf	0	1	1	no
BBS1	BBS1	BBS1	chr11:66278118-66301084	WT	KO	OK	1.99039	2.53583	0.349409	1.30288	0.0215	0.0746638	no
BBS10	BBS10	BBS10	chr12:76738265-76742222	WT	KO	OK	5.08629	4.39541	-0.210615	-0.91417	0.11255	0.264508	no
BBS12	BBS12	BBS12	chr4:123653856-123666098	WT	KO	OK	0.999105	1.3451	0.429007	1.32033	0.02015	0.0710093	no
BBS2	BBS2	BBS2	chr16:56518258-56554008	WT	KO	OK	5.13403	4.59951	-0.158614	-0.670667	0.2406	0.443078	no
BBS4	BBS4	BBS4	chr15:72978519-73030817	WT	KO	OK	2.45287	2.32018	-0.0802318	-0.276592	0.6298	0.803156	no
BBS5	BBS5	BBS5	chr2:170336005-170363165	WT	KO	OK	1.03559	1.45119	0.48678	1.50747	0.00935	0.0385475	yes
BBS7	BBS7	BBS7	chr4:122745483-122791652	WT	KO	OK	4.52675	4.94079	0.126264	0.501355	0.38025	0.599532	no
BBS9	BBS9	BBS9	chr7:33169151-33645680	WT	KO	OK	1.16215	0.969002	-0.262225	-0.84182	0.13775	0.305088	no
BBX	BBX	BBX	chr3:107241782-107530176	WT	KO	OK	18.6282	17.4261	-0.0962378	-0.490926	0.3887	0.608154	no
BCAM	BCAM	BCAM	chr19:45312315-45324678	WT	KO	OK	8.5543	7.83801	-0.126162	-0.557536	0.3324	0.549059	no
BCAN	BCAN	BCAN	chr1:156611739-156629324	WT	KO	OK	0.885681	0.344028	-1.36426	-3.19566	5e-05	0.000426257	yes
BCAP29	BCAP29	BCAP29	chr7:107220421-107263762	WT	KO	OK	10.6331	10.6956	0.00846566	0.0416217	0.9432	0.970833	no
BCAP31	BCAP31	BCAP31	chrX:152965946-152990201	WT	KO	OK	176.937	269.701	0.608126	3.12254	5e-05	0.000426257	yes
BCAR1	BCAR1	BCAR1	chr16:75262927-75301951	WT	KO	OK	84.4514	81.2554	-0.055658	-0.283489	0.6225	0.797097	no
BCAR3	BCAR3	BCAR3	chr1:94027297-94312706	WT	KO	OK	55.656	90.7272	0.704998	3.57638	5e-05	0.000426257	yes
BCAR4	BCAR4	BCAR4	chr16:11913690-11922689	WT	KO	NOTEST	0.0279009	0.0514604	0.883153	0	1	1	no
BCAS1	BCAS1	BCAS1	chr20:52560078-52687304	WT	KO	NOTEST	0.00769708	0.0108482	0.495068	0	1	1	no
BCAS2	BCAS2	BCAS2	chr1:115110180-115124265	WT	KO	OK	29.195	33.8358	0.21283	1.014	0.07875	0.203489	no
BCAS3	BCAS3	BCAS3	chr17:58755171-59470199	WT	KO	OK	3.10862	2.76059	-0.171296	-0.691831	0.2253	0.423302	no
BCAS4	BCAS4	BCAS4	chr20:49411430-49493714	WT	KO	OK	14.4147	12.6537	-0.187984	-0.808504	0.16255	0.341629	no
BCAT1	BCAT1	BCAT1	chr12:24962957-25102393	WT	KO	OK	41.0697	37.0433	-0.148861	-0.760543	0.1875	0.377117	no
BCAT2	BCAT2	BCAT2	chr19:49298318-49314320	WT	KO	OK	32.1135	32.1718	0.00261722	0.0125619	0.9821	0.990241	no
BCCIP	BCCIP	BCCIP	chr10:127512103-127569884	WT	KO	OK	76.0868	70.4799	-0.110433	-0.433072	0.4501	0.665458	no
BCDIN3D	BCDIN3D	BCDIN3D	chr12:50222325-50236912	WT	KO	OK	0.938529	0.844872	-0.151669	-0.345084	0.54795	0.74588	no
BCDIN3D-AS1	BCDIN3D-AS1	BCDIN3D-AS1	chr12:50222325-50236912	WT	KO	OK	0.494628	0.359736	-0.459408	-0.557	0.31035	0.526921	no
BCHE	BCHE	BCHE	chr3:165490691-165555253	WT	KO	NOTEST	0	0	0	0	1	1	no
BCKDHA	BCKDHA	BCKDHA	chr19:41903693-41930910	WT	KO	OK	5.90028	6.26066	0.085531	0.341665	0.5464	0.744698	no
BCKDHB	BCKDHB	BCKDHB	chr6:80816343-81055987	WT	KO	OK	4.61866	4.52166	-0.0306214	-0.10306	0.8588	0.931933	no
BCKDK	BCKDK	BCKDK	chr16:31119614-31124112	WT	KO	OK	34.812	39.6235	0.186772	0.930156	0.10715	0.255443	no
BCL10	BCL10	BCL10	chr1:85731459-85743771	WT	KO	OK	10.5723	10.4929	-0.0108717	-0.0511179	0.92855	0.964385	no
BCL11A	BCL11A	BCL11A	chr2:60678301-60780633	WT	KO	NOTEST	0.0912555	0.0904673	-0.0125153	0	1	1	no
BCL11B	BCL11B	BCL11B	chr14:99635624-99738050	WT	KO	OK	0.295074	0.5704	0.950896	2.77746	5e-05	0.000426257	yes
BCL2	BCL2	BCL2	chr18:60790578-60986613	WT	KO	OK	2.63554	1.79519	-0.553961	-1.3321	0.02095	0.0731872	no
BCL2A1	BCL2A1	BCL2A1	chr15:80253231-80263643	WT	KO	OK	0.34053	0.976094	1.51924	1.76241	0.0043	0.02053	yes
BCL2L1	BCL2L1	BCL2L1	chr20:30252260-30311212	WT	KO	OK	188.911	154.029	-0.294508	-1.45298	0.0125	0.0485747	yes
BCL2L10	BCL2L10	BCL2L10	chr15:52401465-52404972	WT	KO	NOTEST	0	0	0	0	1	1	no
BCL2L11	BCL2L11	BCL2L11	chr2:111878490-111926022	WT	KO	OK	4.77392	4.55205	-0.0686593	-0.19671	0.69035	0.845958	no
BCL2L12	BCL2L12	BCL2L12	chr19:50162825-50177173	WT	KO	OK	27.267	33.0167	0.276041	0.996611	0.08255	0.210946	no
BCL2L13	BCL2L13	BCL2L13	chr22:18121349-18213621	WT	KO	OK	8.82297	8.83613	0.00215089	0.010346	0.9861	0.991524	no
BCL2L14	BCL2L14	BCL2L14	chr12:12223877-12252627	WT	KO	NOTEST	0.0481228	0.0577284	0.26256	0	1	1	no
BCL2L15	BCL2L15	BCL2L15	chr1:114355233-114447746	WT	KO	NOTEST	0.12854	0.14858	0.209017	0	1	1	no
BCL2L2	BCL2L2	BCL2L2	chr14:23775970-23795394	WT	KO	OK	6.62066	7.61684	0.202217	0.416679	0.46895	0.682008	no
BCL2L2-PABPN1	BCL2L2-PABPN1	BCL2L2-PABPN1	chr14:23775970-23795394	WT	KO	OK	30.8519	30.9305	0.00366981	0.0122372	0.983	0.99053	no
BCL3	BCL3	BCL3	chr19:45251977-45263301	WT	KO	OK	15.0529	25.1634	0.741289	3.49864	5e-05	0.000426257	yes
BCL6	BCL6	BCL6	chr3:187416046-187463513	WT	KO	OK	4.07062	4.92157	0.273872	1.15465	0.04425	0.131369	no
BCL6B	BCL6B	BCL6B	chr17:6926368-6932961	WT	KO	NOTEST	0.0688731	0.05469	-0.332663	0	1	1	no
BCL7A	BCL7A	BCL7A	chr12:122459791-122499950	WT	KO	OK	3.1335	3.66038	0.224218	0.940187	0.101	0.24493	no
BCL7B	BCL7B	BCL7B	chr7:72950682-72972065	WT	KO	OK	40.1356	40.8629	0.025909	0.127591	0.8258	0.917474	no
BCL7C	BCL7C	BCL7C	chr16:30845361-30906539	WT	KO	OK	27.7422	31.0549	0.16274	0.723386	0.2096	0.405389	no
BCL9	BCL9	BCL9	chr1:147013270-147098020	WT	KO	OK	10.1922	9.06925	-0.168404	-0.831834	0.14985	0.323141	no
BCL9L	BCL9L	BCL9L	chr11:118754474-118781613	WT	KO	OK	42.2251	34.3112	-0.299421	-1.52782	0.0071	0.0308624	yes
BCLAF1	BCLAF1	BCLAF1	chr6:136578000-136610989	WT	KO	OK	34.9237	30.5123	-0.194816	-0.997076	0.08475	0.214542	no
BCO1	BCO1	BCO1	chr16:81272295-81324747	WT	KO	NOTEST	0.121952	0.0342963	-1.83019	0	1	1	no
BCO2	BCO2	BCO2	chr11:112046207-112089649	WT	KO	NOTEST	0.0535461	0.0767539	0.519459	0	1	1	no
BCOR	BCOR	BCOR	chrX:39910498-40036582	WT	KO	OK	10.6234	10.7647	0.0190507	0.0938423	0.86935	0.936412	no
BCORL1	BCORL1	BCORL1	chrX:129139163-129192058	WT	KO	OK	3.71797	3.21075	-0.211606	-0.977139	0.08495	0.214971	no
BCORP1	BCORP1	BCORP1	chrY:21617316-21665039	WT	KO	NOTEST	0	0	0	0	1	1	no
BCR	BCR	BCR	chr22:23522551-23660224	WT	KO	OK	13.2845	13.736	0.0482182	0.240144	0.67185	0.832008	no
BCRP2	BCRP2	BCRP2	chr22:21457304-21476575	WT	KO	NOTEST	0	0	0	0	1	1	no
BCRP3	BCRP3	BCRP3	chr22:25028881-25055114	WT	KO	NOTEST	0.194826	0.308568	0.663404	0	1	1	no
BCS1L	BCS1L	BCS1L	chr2:219524378-219528166	WT	KO	OK	15.4621	20.9094	0.435419	1.97361	0.0005	0.00333215	yes
BCYRN1	BCYRN1	BCYRN1	chrX:70430034-70948962	WT	KO	NOTEST	0	0	0	0	1	1	no
BDH1	BDH1	BDH1	chr3:197236653-197300194	WT	KO	OK	5.02731	6.45271	0.360117	1.60451	0.0049	0.0228824	yes
BDH2	BDH2	BDH2	chr4:103998781-104021024	WT	KO	OK	1.29633	2.28809	0.819706	2.73015	5e-05	0.000426257	yes
BDKRB1	BDKRB1	BDKRB1	chr14:96722546-96731100	WT	KO	NOTEST	0.143454	0.198121	0.465793	0	1	1	no
BDKRB2	BDKRB2	BDKRB2	chr14:96671134-96710666	WT	KO	OK	0.570011	1.0275	0.850083	2.48101	5e-05	0.000426257	yes
BDNF	BDNF	BDNF	chr11:27528398-27743605	WT	KO	OK	11.826	15.0519	0.34798	1.63645	0.00455	0.0215048	yes
BDNF-AS	BDNF-AS	BDNF-AS	chr11:27528398-27743605	WT	KO	OK	2.52095	3.29127	0.384679	0.539451	0.3737	0.593191	no
BDP1	BDP1	BDP1	chr5:70751441-70863649	WT	KO	OK	9.22147	7.59558	-0.279837	-1.40749	0.0153	0.0571668	no
BEAN1	BEAN1	BEAN1	chr16:66461199-66527432	WT	KO	OK	0.234879	0.538379	1.1967	1.61356	0.0018	0.00991197	yes
BEAN1-AS1	BEAN1-AS1	BEAN1-AS1	chr16:66461199-66527432	WT	KO	NOTEST	0	0	0	0	1	1	no
BECN1	BECN1	BECN1	chr17:40950853-40976310	WT	KO	OK	29.027	24.5683	-0.240601	-1.16888	0.04115	0.124262	no
BECN2	BECN2	BECN2	chr1:242121068-242122364	WT	KO	NOTEST	0	0.0549495	inf	0	1	1	no
BEGAIN	BEGAIN	BEGAIN	chr14:101003483-101036131	WT	KO	NOTEST	0.373866	0.18189	-1.03945	0	1	1	no
BEND2	BEND2	BEND2	chrX:18181050-18239024	WT	KO	NOTEST	0.0119348	0	#NAME?	0	1	1	no
BEND3	BEND3	BEND3	chr6:107386384-107435636	WT	KO	OK	8.25187	10.1394	0.297178	1.46957	0.00965	0.0395872	yes
BEND3P3	BEND3P3	BEND3P3	chr10:81442730-81448650	WT	KO	OK	1.59754	1.5852	-0.0111871	-0.0443443	0.93895	0.968823	no
BEND4	BEND4	BEND4	chr4:42112869-42154895	WT	KO	NOTEST	0	0.00236141	inf	0	1	1	no
BEND5	BEND5	BEND5	chr1:48998526-50489626	WT	KO	NOTEST	0	0	0	0	1	1	no
BEND6	BEND6	BEND6	chr6:56819772-56892142	WT	KO	OK	0.606963	1.27591	1.07184	2.79332	5e-05	0.000426257	yes
BEND7	BEND7	BEND7	chr10:13480483-13544976	WT	KO	OK	6.01577	4.90838	-0.293502	-1.17759	0.04345	0.129595	no
BEST1	BEST1	BEST1	chr11:61717355-61735132	WT	KO	OK	0.428774	0.472431	0.139886	0.0252386	0.8961	0.950978	no
BEST2	BEST2	BEST2	chr19:12863406-12869271	WT	KO	NOTEST	0.00638627	0	#NAME?	0	1	1	no
BEST3	BEST3	BEST3	chr12:70037287-70093196	WT	KO	OK	0.656453	0.39948	-0.716569	-1.26891	0.01195	0.0468644	yes
BEST4	BEST4	BEST4	chr1:45249256-45253426	WT	KO	NOTEST	0.0524121	0.0885219	0.756134	0	1	1	no
BET1	BET1	BET1	chr7:93620999-93633690	WT	KO	OK	4.71096	5.04815	0.0997343	0.425427	0.4579	0.67296	no
BET1L	BET1L	BET1L	chr11:202923-207422	WT	KO	OK	17.2976	23.2063	0.423942	2.09039	0.0002	0.00148784	yes
BEX1	BEX1	BEX1	chrX:102317580-102319168	WT	KO	NOTEST	0.436785	0.0683996	-2.67486	0	1	1	no
BEX2	BEX2	BEX2	chrX:102564273-102565974	WT	KO	OK	6.83039	1.65497	-2.04516	-5.06759	5e-05	0.000426257	yes
BEX4	BEX4	BEX4	chrX:102470019-102472128	WT	KO	NOTEST	0.0132501	0	#NAME?	0	1	1	no
BEX5	BEX5	BEX5	chrX:101408678-101410986	WT	KO	NOTEST	0	0	0	0	1	1	no
BFAR	BFAR	BFAR	chr16:14726667-14763093	WT	KO	OK	18.6197	19.6429	0.0771798	0.380613	0.5043	0.71165	no
BFSP1	BFSP1	BFSP1	chr20:17474549-17549865	WT	KO	OK	3.82834	3.9048	0.0285295	0.108455	0.84035	0.923466	no
BFSP2	BFSP2	BFSP2	chr3:133118838-133194056	WT	KO	NOTEST	0	0	0	0	1	1	no
BGLAP	BGLAP	BGLAP	chr1:156182778-156217908	WT	KO	OK	0.737856	0.843998	0.193902	0.0773293	0.91565	0.958413	no
BGLT3	BGLT3	BGLT3	chr11:5265783-5266776	WT	KO	NOTEST	0	0	0	0	1	1	no
BGN	BGN	BGN	chrX:152713122-152775004	WT	KO	NOTEST	0.00972749	0.0066966	-0.53864	0	1	1	no
BHLHA15	BHLHA15	BHLHA15	chr7:97841565-97842271	WT	KO	OK	0.812579	0.281526	-1.52924	-1.39174	0.01455	0.054948	no
BHLHA9	BHLHA9	BHLHA9	chr17:1173857-1174565	WT	KO	NOTEST	0	0	0	0	1	1	no
BHLHB9	BHLHB9	BHLHB9	chrX:101975641-102007369	WT	KO	OK	1.65001	2.00276	0.27951	1.02373	0.0712	0.188266	no
BHLHE22	BHLHE22	BHLHE22	chr8:65492794-65496191	WT	KO	NOTEST	0	0	0	0	1	1	no
BHLHE23	BHLHE23	BHLHE23	chr20:61637330-61638387	WT	KO	NOTEST	0	0	0	0	1	1	no
BHLHE40	BHLHE40	BHLHE40	chr3:4938492-5026865	WT	KO	OK	21.3968	20.339	-0.0731448	-0.360475	0.5211	0.724536	no
BHLHE40-AS1	BHLHE40-AS1	BHLHE40-AS1	chr3:4938492-5026865	WT	KO	NOTEST	0.165484	0.32597	0.978046	0	1	1	no
BHLHE41	BHLHE41	BHLHE41	chr12:26272958-26278003	WT	KO	OK	3.2699	6.10692	0.901199	3.92313	5e-05	0.000426257	yes
BHMG1	BHMG1	BHMG1	chr19:46236508-46267797	WT	KO	NOTEST	0.0108987	0.0158989	0.544772	0	1	1	no
BHMT	BHMT	BHMT	chr5:78407603-78428113	WT	KO	NOTEST	0.00622072	0	#NAME?	0	1	1	no
BHMT2	BHMT2	BHMT2	chr5:78365546-78385897	WT	KO	NOTEST	0.00483062	0	#NAME?	0	1	1	no
BICC1	BICC1	BICC1	chr10:60272903-60591197	WT	KO	OK	44.2124	15.96	-1.46999	-7.4187	5e-05	0.000426257	yes
BICD1	BICD1	BICD1	chr12:32260184-32531141	WT	KO	OK	6.1185	7.99734	0.386343	1.75247	0.00245	0.0127152	yes
BICD2	BICD2	BICD2	chr9:95473644-95527083	WT	KO	OK	19.7153	17.7288	-0.153226	-0.761456	0.1865	0.375481	no
BID	BID	BID	chr22:18216905-18257431	WT	KO	OK	30.4513	27.5851	-0.142618	-0.696113	0.22535	0.423302	no
BIK	BIK	BIK	chr22:43506753-43525718	WT	KO	OK	3.27061	4.4814	0.454389	1.30882	0.0237	0.0808281	no
BIN1	BIN1	BIN1	chr2:127805598-127864903	WT	KO	OK	22.0406	28.983	0.395043	1.92578	0.0007	0.00444006	yes
BIN2	BIN2	BIN2	chr12:51674821-51718464	WT	KO	NOTEST	0	0	0	0	1	1	no
BIN3	BIN3	BIN3	chr8:22462144-22526661	WT	KO	OK	8.59218	8.04143	-0.0955722	-0.146289	0.7972	0.903405	no
BIN3-IT1	BIN3-IT1	BIN3-IT1	chr8:22462144-22526661	WT	KO	OK	0.62786	0.467736	-0.424751	-0.167605	0.7754	0.89296	no
BIRC2	BIRC2	BIRC2	chr11:102217912-102249401	WT	KO	OK	43.411	23.6628	-0.875442	-4.2755	5e-05	0.000426257	yes
BIRC3	BIRC3	BIRC3	chr11:102188180-102210135	WT	KO	OK	9.36752	4.12647	-1.18276	-5.42498	5e-05	0.000426257	yes
BIRC5	BIRC5	BIRC5	chr17:76210276-76221716	WT	KO	OK	70.5853	68.2578	-0.0483746	-0.245559	0.6696	0.830268	no
BIRC6	BIRC6	BIRC6	chr2:32582095-32843965	WT	KO	OK	14.1879	14.1793	-0.000877259	-0.00448852	0.99285	0.995042	no
BIRC6-AS2	BIRC6-AS2	BIRC6-AS2	chr2:32582095-32843965	WT	KO	OK	0.199529	0.488511	1.29179	0.145399	0.47515	0.68712	no
BIRC7	BIRC7	BIRC7	chr20:61867234-61871859	WT	KO	NOTEST	0.0557063	0.017416	-1.67743	0	1	1	no
BIRC8	BIRC8	BIRC8	chr19:53792853-53794875	WT	KO	NOTEST	0	0	0	0	1	1	no
BISPR	BISPR,MVB12A	BISPR,MVB12A	chr19:17516494-17536148	WT	KO	OK	0.835004	0.943088	0.175609	0.174195	0.7598	0.885352	no
BIVM	BIVM	BIVM	chr13:103436630-103528351	WT	KO	OK	3.93375	2.77854	-0.501579	-1.17715	0.04395	0.130726	no
BIVM-ERCC5	BIVM-ERCC5	BIVM-ERCC5	chr13:103436630-103528351	WT	KO	OK	2.67187	1.46036	-0.871529	-1.51491	0.01575	0.0584294	no
BLACAT1	BLACAT1	BLACAT1	chr1:205404013-205425214	WT	KO	NOTEST	0.153568	0.0440469	-1.80176	0	1	1	no
BLACE	BLACE	BLACE	chr7:155149682-155160628	WT	KO	NOTEST	0.0123629	0	#NAME?	0	1	1	no
BLCAP	BLCAP	BLCAP	chr20:36145818-36156333	WT	KO	OK	50.7942	41.325	-0.297647	-1.45428	0.01155	0.0457032	yes
BLID	BLID	BLID	chr11:121959810-122073770	WT	KO	OK	3.22742	3.17331	-0.0243941	-0.0298691	0.9607	0.979206	no
BLK	BLK	BLK	chr8:11351520-11422108	WT	KO	NOTEST	0.0800968	0.0680564	-0.235015	0	1	1	no
BLM	BLM	BLM	chr15:91260557-91358692	WT	KO	OK	6.86212	5.48878	-0.32217	-1.49344	0.00905	0.0376081	yes
BLMH	BLMH	BLMH	chr17:28575212-28619184	WT	KO	OK	20.767	21.698	0.0632678	0.310637	0.59135	0.774964	no
BLNK	BLNK	BLNK	chr10:97951454-98031333	WT	KO	NOTEST	0	0	0	0	1	1	no
BLOC1S1	BLOC1S1	BLOC1S1	chr12:56109817-56118526	WT	KO	OK	53.1438	55.0049	0.0496586	0.203138	0.7261	0.864624	no
BLOC1S1-RDH5	BLOC1S1-RDH5	BLOC1S1-RDH5	chr12:56109817-56118526	WT	KO	OK	1.78981	2.22748	0.315603	0.360715	0.5227	0.726039	no
BLOC1S2	BLOC1S2	BLOC1S2	chr10:102033034-102046469	WT	KO	OK	9.71306	9.20443	-0.0775967	-0.356106	0.536	0.73681	no
BLOC1S3	BLOC1S3	BLOC1S3	chr19:45682002-45685058	WT	KO	OK	3.9619	3.59346	-0.140821	-0.557875	0.3257	0.542705	no
BLOC1S4	BLOC1S4	BLOC1S4	chr4:6717841-6719387	WT	KO	OK	8.39289	9.24352	0.139274	0.578097	0.3181	0.534662	no
BLOC1S5	BLOC1S5	BLOC1S5	chr6:7727010-8102828	WT	KO	OK	1.87851	4.59048	1.28906	0.725247	0.3102	0.526794	no
BLOC1S5-TXNDC5	BLOC1S5-TXNDC5	BLOC1S5-TXNDC5	chr6:7727010-8102828	WT	KO	OK	0.959421	0.794345	-0.272398	-0.0788511	0.9181	0.959123	no
BLOC1S6	BLOC1S6	BLOC1S6	chr15:45879416-45901909	WT	KO	OK	12.7716	9.97339	-0.35678	-1.72371	0.0024	0.0125157	yes
BLVRA	BLVRA	BLVRA	chr7:43798271-43846941	WT	KO	OK	20.137	22.2945	0.146838	0.658105	0.25075	0.455983	no
BLVRB	BLVRB	BLVRB	chr19:40953690-40971725	WT	KO	OK	30.8756	53.7983	0.801093	3.70499	5e-05	0.000426257	yes
BLZF1	BLZF1	BLZF1	chr1:169075946-169429907	WT	KO	OK	12.7021	10.7909	-0.235248	-0.33821	0.55615	0.752096	no
BMF	BMF	BMF	chr15:40380090-40401085	WT	KO	OK	0.727869	2.08872	1.52087	5.08473	5e-05	0.000426257	yes
BMI1	BMI1	BMI1	chr10:22605311-22620414	WT	KO	OK	23.087	21.6007	-0.0960028	-0.387083	0.50005	0.707499	no
BMP1	BMP1	BMP1	chr8:22022652-22069840	WT	KO	OK	8.52839	13.3	0.641076	2.95256	5e-05	0.000426257	yes
BMP10	BMP10	BMP10	chr2:69092612-69098649	WT	KO	NOTEST	0.00789504	0.02556	1.69487	0	1	1	no
BMP15	BMP15	BMP15	chrX:50653734-50659641	WT	KO	NOTEST	0	0	0	0	1	1	no
BMP2	BMP2	BMP2	chr20:6748744-6760910	WT	KO	OK	0.665937	0.0707564	-3.23445	-4.20755	0.0001	0.000802452	yes
BMP2K	BMP2K	BMP2K	chr4:79697531-79833341	WT	KO	OK	11.9935	12.7314	0.0861427	0.414705	0.4766	0.688297	no
BMP3	BMP3	BMP3	chr4:81952118-81978685	WT	KO	NOTEST	0.0188767	0.00370415	-2.34939	0	1	1	no
BMP4	BMP4	BMP4	chr14:54416454-54423554	WT	KO	OK	49.8828	50.2158	0.00960105	0.0477433	0.93345	0.966194	no
BMP5	BMP5	BMP5	chr6:55620237-55740375	WT	KO	NOTEST	0.144053	0.0976601	-0.560755	0	1	1	no
BMP6	BMP6	BMP6	chr6:7727010-8102828	WT	KO	NOTEST	0.275086	0.197898	-0.475126	0	1	1	no
BMP7	BMP7	BMP7	chr20:55743808-55841707	WT	KO	NOTEST	0	0	0	0	1	1	no
BMP7-AS1	BMP7-AS1	BMP7-AS1	chr20:55743808-55841707	WT	KO	NOTEST	0	0	0	0	1	1	no
BMP8A	BMP8A	BMP8A	chr1:39957317-40025370	WT	KO	NOTEST	0.0409308	0.0687182	0.747504	0	1	1	no
BMP8B	BMP8B	BMP8B	chr1:40204516-40254533	WT	KO	OK	0.779621	0.995779	0.353053	0.428321	0.4553	0.671031	no
BMPER	BMPER	BMPER	chr7:33944522-34195484	WT	KO	OK	1.85586	1.74713	-0.0870992	-0.342158	0.54845	0.746412	no
BMPR1A	BMPR1A	BMPR1A	chr10:88516395-88684945	WT	KO	OK	11.8632	10.4087	-0.188705	-0.906572	0.1135	0.266341	no
BMPR1B	BMPR1B	BMPR1B	chr4:95679127-96079601	WT	KO	OK	1.77641	1.58303	-0.166284	-0.656796	0.25755	0.464567	no
BMPR1B-AS1	BMPR1B-AS1	BMPR1B-AS1	chr4:95664818-95678684	WT	KO	NOTEST	0.0248227	0	#NAME?	0	1	1	no
BMPR2	BMPR2	BMPR2	chr2:203241049-203432474	WT	KO	OK	8.4486	7.87785	-0.100911	-0.509637	0.3711	0.589929	no
BMS1	BMS1	BMS1	chr10:43277953-43330385	WT	KO	OK	15.5206	14.0762	-0.140925	-0.715823	0.2058	0.400254	no
BMS1P17	BMS1P17	BMS1P17	chr22:16150528-16193009	WT	KO	NOTEST	0.069249	0.0778303	0.168538	0	1	1	no
BMS1P20	BMS1P20	BMS1P20	chr22:22652462-22677324	WT	KO	OK	3.1591	3.12517	-0.0155771	-0.0551378	0.92595	0.963158	no
BMS1P21	BMS1P21	BMS1P21	chr10:81664653-81691557	WT	KO	NOTEST	0.238132	0.14605	-0.705298	0	1	1	no
BMS1P4	BMS1P4	BMS1P4	chr10:75458908-75490272	WT	KO	OK	2.14299	2.40815	0.168305	0.538743	0.35145	0.570023	no
BMS1P5	BMS1P5	BMS1P5	chr10:48927373-48980339	WT	KO	NOTEST	0.00270403	0.00503121	0.895794	0	1	1	no
BMS1P6	BMS1P6	BMS1P6	chr10:48185838-48203780	WT	KO	NOTEST	0.0272377	0.0179172	-0.604262	0	1	1	no
BMX	BMX	BMX	chrX:15518899-15574652	WT	KO	NOTEST	0	0	0	0	1	1	no
BNC1	BNC1	BNC1	chr15:83924654-83953468	WT	KO	NOTEST	0.0200206	0.0366981	0.87422	0	1	1	no
BNC2	BNC2	BNC2	chr9:16409500-16870786	WT	KO	NOTEST	0	0	0	0	1	1	no
BNIP1	BNIP1	BNIP1	chr5:172571444-172591390	WT	KO	OK	17.6746	14.3147	-0.304183	-1.3465	0.0193	0.0687019	no
BNIP2	BNIP2	BNIP2	chr15:59955061-59981642	WT	KO	OK	30.1789	24.6024	-0.294742	-1.4563	0.0113	0.0449668	yes
BNIP3	BNIP3	BNIP3	chr10:133781186-133795517	WT	KO	OK	67.9482	74.1419	0.125854	0.636336	0.2633	0.471555	no
BNIP3L	BNIP3L	BNIP3L	chr8:26240522-26270644	WT	KO	OK	24.5272	23.0789	-0.0878091	-0.439158	0.44255	0.658793	no
BNIPL	BNIPL	BNIPL	chr1:151009028-151020076	WT	KO	NOTEST	0.128497	0.120774	-0.089418	0	1	1	no
BOC	BOC	BOC	chr3:112930311-113160361	WT	KO	OK	2.25503	1.89169	-0.253474	-0.562477	0.32035	0.536817	no
BOD1	BOD1	BOD1	chr5:173034147-173043666	WT	KO	OK	27.3573	24.9223	-0.134487	-0.656783	0.25915	0.466855	no
BOD1L1	BOD1L1	BOD1L1	chr4:13570365-13629328	WT	KO	OK	10.6089	9.94929	-0.0926155	-0.469027	0.4127	0.632004	no
BOD1L2	BOD1L2	BOD1L2	chr18:54814292-54817639	WT	KO	NOTEST	0	0	0	0	1	1	no
BOK	BOK	BOK	chr2:242483800-242513553	WT	KO	OK	12.182	12.5002	0.0372067	0.174834	0.75665	0.883365	no
BOK-AS1	BOK-AS1	BOK-AS1	chr2:242483800-242513553	WT	KO	NOTEST	0.219995	0.254268	0.208877	0	1	1	no
BOLA1	BOLA1	BOLA1	chr1:149871154-149872348	WT	KO	OK	0.0707495	0.567377	3.00352	2.12044	0.004	0.0193604	yes
BOLA2	BOLA2	BOLA2	chr16:30204255-30218248	WT	KO	NOTEST	0.0176784	0.0439212	1.31293	0	1	1	no
BOLA3	BOLA3	BOLA3	chr2:74362527-74375039	WT	KO	OK	72.774	79.3755	0.125271	0.565282	0.32305	0.539503	no
BOLA3-AS1	BOLA3-AS1	BOLA3-AS1	chr2:74375107-74379516	WT	KO	OK	0.905918	1.09467	0.273041	0.335843	0.5391	0.738831	no
BOLL	BOLL	BOLL	chr2:198591602-198651036	WT	KO	NOTEST	0.0377217	0.0680518	0.851238	0	1	1	no
BOP1	BOP1	BOP1	chr8:145486001-145515120	WT	KO	OK	8.12133	10.1823	0.326273	1.46916	0.0094	0.0387196	yes
BORA	BORA	BORA	chr13:73282494-73590591	WT	KO	OK	12.4878	8.54812	-0.546845	-1.0609	0.06375	0.17302	no
BPESC1	BPESC1	BPESC1	chr3:138823026-138844005	WT	KO	NOTEST	0	0	0	0	1	1	no
BPGM	BPGM	BPGM	chr7:134331530-134364567	WT	KO	OK	5.20204	4.64452	-0.163547	-0.625068	0.2721	0.482404	no
BPHL	BPHL	BPHL	chr6:3118609-3153432	WT	KO	OK	4.55227	5.30494	0.220749	0.855225	0.1376	0.304851	no
BPI	BPI	BPI	chr20:36932551-36965905	WT	KO	NOTEST	0	0.0830255	inf	0	1	1	no
BPIFA1	BPIFA1	BPIFA1	chr20:31823801-31831115	WT	KO	NOTEST	0	0	0	0	1	1	no
BPIFA2	BPIFA2	BPIFA2	chr20:31755959-31769223	WT	KO	NOTEST	0.0336888	0	#NAME?	0	1	1	no
BPIFA3	BPIFA3	BPIFA3	chr20:31805115-31815612	WT	KO	NOTEST	0	0	0	0	1	1	no
BPIFA4P	BPIFA4P	BPIFA4P	chr20:31781410-31798268	WT	KO	NOTEST	0	0	0	0	1	1	no
BPIFB1	BPIFB1	BPIFB1	chr20:31870940-31897684	WT	KO	NOTEST	0	0	0	0	1	1	no
BPIFB2	BPIFB2	BPIFB2	chr20:31595383-31611515	WT	KO	NOTEST	0	0	0	0	1	1	no
BPIFB3	BPIFB3	BPIFB3	chr20:31643136-31661443	WT	KO	NOTEST	0	0	0	0	1	1	no
BPIFB4	BPIFB4	BPIFB4	chr20:31669317-31699557	WT	KO	NOTEST	0	0	0	0	1	1	no
BPIFB6	BPIFB6	BPIFB6	chr20:31619453-31631853	WT	KO	NOTEST	0	0	0	0	1	1	no
BPIFC	BPIFC	BPIFC	chr22:32809833-32853373	WT	KO	NOTEST	0	0	0	0	1	1	no
BPNT1	BPNT1	BPNT1	chr1:220046618-220321383	WT	KO	OK	15.0129	15.9065	0.0834146	0.0999387	0.86145	0.933098	no
BPTF	BPTF	BPTF	chr17:65821779-65980494	WT	KO	OK	11.087	10.7122	-0.0496224	-0.251029	0.6598	0.824457	no
BPY2	BPY2	BPY2	chrY:27177049-27198251	WT	KO	NOTEST	0	0	0	0	1	1	no
BPY2B	BPY2B	BPY2B	chrY:26764150-26785352	WT	KO	NOTEST	0	0	0	0	1	1	no
BPY2C	BPY2C	BPY2C	chrY:25130409-25151610	WT	KO	NOTEST	0	0	0	0	1	1	no
BRAF	BRAF	BRAF	chr7:140433812-140624564	WT	KO	OK	4.63894	5.43677	0.228955	0.978211	0.0884	0.221196	no
BRAP	BRAP	BRAP	chr12:112079949-112123800	WT	KO	OK	11.4998	11.2803	-0.0278034	-0.135495	0.81505	0.912926	no
BRAT1	BRAT1	BRAT1	chr7:2577443-2595392	WT	KO	OK	19.2434	23.5412	0.29082	1.43601	0.01185	0.046563	yes
BRCA1	BRCA1	BRCA1	chr17:41196311-41277500	WT	KO	OK	9.36542	7.392	-0.34138	-1.58965	0.00655	0.0289091	yes
BRCA2	BRCA2	BRCA2	chr13:32889616-32973809	WT	KO	OK	9.29517	5.29169	-0.812754	-4.04843	5e-05	0.000426257	yes
BRCAT107	BRCAT107	BRCAT107	chr5:44495245-44510384	WT	KO	NOTEST	0	0	0	0	1	1	no
BRCAT54	BRCAT54	BRCAT54	chr5:44744429-44808895	WT	KO	NOTEST	0.024039	0.0313902	0.38494	0	1	1	no
BRCC3	BRCC3	BRCC3	chrX:154299694-154351349	WT	KO	OK	9.80754	14.7165	0.585471	2.76271	5e-05	0.000426257	yes
BRD1	BRD1	BRD1	chr22:50166925-50221196	WT	KO	OK	12.4121	11.2582	-0.140765	-0.685415	0.2319	0.432202	no
BRD2	BRD2	BRD2	chr6_ssto_hap7:4367204-4430060	WT	KO	OK	61.7264	60.6958	-0.0242895	-0.119957	0.8336	0.921096	no
BRD3	BRD3	BRD3	chr9:136890560-136933141	WT	KO	OK	8.1132	6.82692	-0.249037	-1.02386	0.0754	0.196966	no
BRD4	BRD4	BRD4	chr19:15348300-15391262	WT	KO	OK	38.5032	41.9543	0.12384	0.635938	0.26845	0.47792	no
BRD7	BRD7	BRD7	chr16:50352928-50402845	WT	KO	OK	25.3161	24.5146	-0.0464147	-0.228884	0.69835	0.85086	no
BRD7P3	BRD7P3	BRD7P3	chr6:118781934-119031238	WT	KO	NOTEST	0.144463	0.146246	0.0176979	0	1	1	no
BRD8	BRD8	BRD8	chr5:137475458-137514358	WT	KO	OK	24.4965	20.0326	-0.290224	-1.44145	0.01385	0.052915	no
BRD9	BRD9	BRD9	chr5:863849-892939	WT	KO	OK	24.5102	29.1721	0.251207	1.24836	0.0306	0.0994906	no
BRDT	BRDT	BRDT	chr1:92414927-92479985	WT	KO	NOTEST	0.00775029	0	#NAME?	0	1	1	no
BRDTP1	BRDTP1	BRDTP1	chrX:95592084-95592901	WT	KO	NOTEST	0	0	0	0	1	1	no
BRE	BRE	BRE	chr2:28004230-28561767	WT	KO	OK	18.1838	18.8227	0.0498197	0.206622	0.7149	0.859858	no
BRE-AS1	BRE-AS1	BRE-AS1	chr2:28004230-28561767	WT	KO	OK	0.567446	0.427443	-0.40875	-0.230719	0.7112	0.857693	no
BREA2	BREA2	BREA2	chr8:144779284-144780583	WT	KO	OK	0.464214	0.582598	0.327711	0.445908	0.42765	0.645557	no
BRF1	BRF1	BRF1	chr14:105675622-105864484	WT	KO	OK	12.6389	14.8766	0.23517	0.516835	0.36175	0.580507	no
BRF2	BRF2	BRF2	chr8:37654400-37707431	WT	KO	OK	5.40477	7.66223	0.503532	1.86309	0.00135	0.00780339	yes
BRI3	BRI3	BRI3	chr7:97910978-98030427	WT	KO	OK	94.5911	107.246	0.181145	0.645259	0.26485	0.473666	no
BRI3BP	BRI3BP	BRI3BP	chr12:125478193-125511969	WT	KO	OK	36.7024	40.0234	0.12497	0.408322	0.4805	0.691659	no
BRICD5	BRICD5	BRICD5	chr16:2255177-2261069	WT	KO	OK	1.80268	1.12649	-0.678311	-0.392041	0.53155	0.733053	no
BRINP1	BRINP1	BRINP1	chr9:121928907-122131739	WT	KO	NOTEST	0	0	0	0	1	1	no
BRINP2	BRINP2	BRINP2	chr1:177140523-177251558	WT	KO	NOTEST	0.00824864	0.00585354	-0.494845	0	1	1	no
BRINP3	BRINP3	BRINP3	chr1:190066796-190446759	WT	KO	NOTEST	0	0	0	0	1	1	no
BRIP1	BRIP1	BRIP1	chr17:59756546-59940920	WT	KO	OK	9.629	7.37885	-0.383989	-1.9059	0.0007	0.00444006	yes
BRIX1	BRIX1	BRIX1	chr5:34915819-34925787	WT	KO	OK	77.5052	76.7803	-0.0135563	-0.0677471	0.90425	0.953643	no
BRK1	BRK1	BRK1	chr3:10157332-10168874	WT	KO	OK	72.1094	71.6657	-0.00890286	-0.0443823	0.9381	0.968637	no
BRMS1	BRMS1	BRMS1	chr11:66104803-66112582	WT	KO	OK	31.2287	32.0975	0.0395897	0.191637	0.7399	0.874063	no
BRMS1L	BRMS1L	BRMS1L	chr14:36295596-36341169	WT	KO	OK	6.41432	6.73088	0.0694987	0.302448	0.5985	0.779701	no
BROX	BROX	BROX	chr1:222885894-222908538	WT	KO	OK	47.5093	38.4389	-0.305644	-0.972908	0.0861	0.217062	no
BRPF1	BRPF1	BRPF1	chr3:9773433-9789699	WT	KO	OK	10.4277	11.7822	0.176183	0.858532	0.13925	0.307201	no
BRPF3	BRPF3	BRPF3	chr6:36164549-36200567	WT	KO	OK	21.856	23.2048	0.0863973	0.440195	0.4384	0.65511	no
BRS3	BRS3	BRS3	chrX:135570124-135574598	WT	KO	NOTEST	0	0.0124078	inf	0	1	1	no
BRSK1	BRSK1	BRSK1	chr19:55795533-55823903	WT	KO	OK	1.14375	1.13897	-0.00603971	-0.0182527	0.98635	0.991634	no
BRSK2	BRSK2	BRSK2	chr11:1411128-1483919	WT	KO	OK	0.644207	0.552158	-0.222443	-0.597976	0.2762	0.487157	no
BRWD1	BRWD1	BRWD1	chr21:40557403-40685712	WT	KO	OK	9.82956	9.83893	0.00137564	0.00467879	0.99275	0.995012	no
BRWD1-AS1	BRWD1-AS1	BRWD1-AS1	chr21:40687632-40695144	WT	KO	NOTEST	0.122616	0.0724402	-0.759283	0	1	1	no
BRWD1-IT2	BRWD1-IT2	BRWD1-IT2	chr21:40685832-40686841	WT	KO	OK	0.889962	1.11885	0.330203	0.605847	0.29665	0.511121	no
BRWD3	BRWD3	BRWD3	chrX:79924986-80065233	WT	KO	OK	1.76177	1.87537	0.0901508	0.413122	0.47515	0.68712	no
BSCL2	BSCL2	BSCL2	chr11:62457733-62494857	WT	KO	OK	4.95802	14.2879	1.52695	1.23845	0.0515	0.14733	no
BSDC1	BSDC1	BSDC1	chr1:32830233-32860062	WT	KO	OK	7.53627	9.49089	0.332694	1.50459	0.00975	0.0399276	yes
BSG	BSG	BSG	chr19:571276-583493	WT	KO	OK	342.95	382.943	0.159131	0.801505	0.15465	0.329703	no
BSN	BSN	BSN	chr3:49591921-49708982	WT	KO	NOTEST	0.148289	0.14096	-0.0731189	0	1	1	no
BSN-AS2	BSN-AS2	BSN-AS2	chr3:49586738-49591799	WT	KO	NOTEST	0.0164486	0.00625274	-1.39541	0	1	1	no
BSND	BSND	BSND	chr1:55464616-55474465	WT	KO	NOTEST	0	0	0	0	1	1	no
BSPH1	BSPH1	BSPH1	chr19:48471302-48495427	WT	KO	NOTEST	0	0	0	0	1	1	no
BSPRY	BSPRY	BSPRY	chr9:116111811-116133513	WT	KO	NOTEST	0.00630087	0.0165509	1.39328	0	1	1	no
BST1	BST1	BST1	chr4:15704572-15733796	WT	KO	OK	1.2401	0.922971	-0.426094	-0.94902	0.10095	0.244893	no
BST2	BST2	BST2	chr19:17513747-17516457	WT	KO	OK	13.3346	26.1713	0.972807	4.18569	5e-05	0.000426257	yes
BSX	BSX	BSX	chr11:122848356-122852379	WT	KO	NOTEST	0.0271316	0	#NAME?	0	1	1	no
BTAF1	BTAF1	BTAF1	chr10:93683735-93790080	WT	KO	OK	13.2145	11.5246	-0.197403	-0.989858	0.0843	0.213788	no
BTBD1	BTBD1	BTBD1	chr15:83685180-83736167	WT	KO	OK	26.483	26.9701	0.0262943	0.13225	0.8175	0.914366	no
BTBD10	BTBD10	BTBD10	chr11:13409542-13484844	WT	KO	OK	22.4952	26.5985	0.241726	1.18856	0.03845	0.118111	no
BTBD11	BTBD11	BTBD11	chr12:107712196-108053419	WT	KO	OK	0.0366854	3.08769	6.39518	7.19272	5e-05	0.000426257	yes
BTBD16	BTBD16	BTBD16	chr10:124030820-124097676	WT	KO	NOTEST	0.0347258	0.0305796	-0.183438	0	1	1	no
BTBD17	BTBD17	BTBD17	chr17:72352554-72357958	WT	KO	NOTEST	0	0.0138977	inf	0	1	1	no
BTBD18	BTBD18	BTBD18	chr11:57479994-57586652	WT	KO	OK	0.808787	0.895422	0.146807	0.0664638	0.7915	0.901162	no
BTBD19	BTBD19	BTBD19	chr1:45274153-45279801	WT	KO	NOTEST	0.454936	0.431717	-0.0755759	0	1	1	no
BTBD2	BTBD2	BTBD2	chr19:1985446-2015702	WT	KO	OK	26.5896	39.265	0.562381	2.79936	5e-05	0.000426257	yes
BTBD3	BTBD3	BTBD3	chr20:11871370-11907243	WT	KO	OK	7.37515	7.81134	0.0828977	0.389493	0.49265	0.701117	no
BTBD6	BTBD6	BTBD6	chr14:105675622-105864484	WT	KO	OK	25.4617	36.8899	0.534899	1.6708	0.004	0.0193604	yes
BTBD7	BTBD7	BTBD7	chr14:93703895-93799438	WT	KO	OK	13.1564	11.9497	-0.138788	-0.591222	0.3059	0.521568	no
BTBD8	BTBD8	BTBD8	chr1:92545861-92613401	WT	KO	OK	0.421227	0.509404	0.274213	0.439405	0.4357	0.652599	no
BTBD9	BTBD9	BTBD9	chr6:38136226-38607924	WT	KO	OK	1.96303	1.91381	-0.0366369	-0.161235	0.77295	0.891378	no
BTC	BTC	BTC	chr4:75671447-75719882	WT	KO	OK	0.417319	0.926619	1.15083	1.90304	0.00295	0.0149142	yes
BTD	BTD	BTD	chr3:15602210-15687328	WT	KO	OK	7.35318	10.0949	0.457181	1.20864	0.03455	0.109107	no
BTF3	BTF3	BTF3	chr5:72794249-72801448	WT	KO	OK	489.027	438.854	-0.156175	-0.797519	0.1617	0.340402	no
BTF3L4	BTF3L4	BTF3L4	chr1:52521856-52556388	WT	KO	OK	9.77224	11.4755	0.231791	1.13225	0.04915	0.142519	no
BTF3P11	BTF3P11	BTF3P11	chr13:77502584-77503224	WT	KO	NOTEST	0.0249936	0.0688243	1.46136	0	1	1	no
BTG1	BTG1	BTG1	chr12:92378751-92539673	WT	KO	OK	10.327	12.5293	0.278882	1.36241	0.01765	0.0641425	no
BTG2	BTG2	BTG2	chr1:203274663-203278729	WT	KO	OK	0.913	0.183904	-2.31166	-4.07677	5e-05	0.000426257	yes
BTG3	BTG3	BTG3	chr21:18965967-18985268	WT	KO	OK	44.0001	53.1427	0.272363	1.35381	0.01865	0.0669298	no
BTG4	BTG4	BTG4	chr11:111338255-111383079	WT	KO	NOTEST	0.122586	0.251174	1.03489	0	1	1	no
BTK	BTK	BTK	chrX:100604434-100645784	WT	KO	NOTEST	0.0158127	0.0173599	0.134672	0	1	1	no
BTLA	BTLA	BTLA	chr3:112182812-112218408	WT	KO	NOTEST	0.00498069	0.0123004	1.30429	0	1	1	no
BTN1A1	BTN1A1	BTN1A1	chr6:26501494-26510652	WT	KO	NOTEST	0.0241268	0.0533	1.1435	0	1	1	no
BTN2A1	BTN2A1	BTN2A1	chr6:26458131-26482737	WT	KO	OK	12.3119	12.2728	-0.00458697	-0.0210395	0.97015	0.983851	no
BTN2A2	BTN2A2	BTN2A2	chr6:26383323-26395100	WT	KO	OK	4.68637	5.35576	0.192622	0.779986	0.16925	0.351563	no
BTN2A3P	BTN2A3P	BTN2A3P	chr6:26421618-26430816	WT	KO	OK	1.53215	2.07493	0.437499	1.40228	0.0168	0.0615621	no
BTN3A1	BTN3A1	BTN3A1	chr6:26402464-26415444	WT	KO	OK	1.61626	2.42822	0.587235	2.15125	0.0003	0.00214014	yes
BTN3A2	BTN3A2	BTN3A2	chr6:26365386-26378548	WT	KO	OK	1.7544	2.39486	0.448966	1.49218	0.00905	0.0376081	yes
BTN3A3	BTN3A3	BTN3A3	chr6:26440699-26453643	WT	KO	OK	1.25429	1.80923	0.528512	1.58664	0.00575	0.0259811	yes
BTNL10	BTNL10	BTNL10	chr1:228698059-228699989	WT	KO	NOTEST	0	0.0616154	inf	0	1	1	no
BTNL2	BTNL2	BTNL2	chr6_ssto_hap7:3705728-3722355	WT	KO	NOTEST	0.295778	0.0154866	-4.25542	0	1	1	no
BTNL3	BTNL3	BTNL3	chr5:180415844-180433727	WT	KO	NOTEST	0	0	0	0	1	1	no
BTNL8	BTNL8	BTNL8	chr5:180326076-180377906	WT	KO	NOTEST	0	0	0	0	1	1	no
BTNL9	BTNL9	BTNL9	chr5:180467224-180488523	WT	KO	NOTEST	0.0348378	0.00621488	-2.48686	0	1	1	no
BTRC	BTRC	BTRC	chr10:103113789-103317078	WT	KO	OK	3.90471	3.25483	-0.262635	-1.17794	0.03925	0.119966	no
BUB1	BUB1	BUB1	chr2:111395274-111435684	WT	KO	OK	56.5347	50.31	-0.168292	-0.863872	0.13575	0.301893	no
BUB1B	BUB1B	BUB1B	chr15:40453209-40569688	WT	KO	OK	31.5686	30.9412	-0.0289601	-0.136056	0.8122	0.911934	no
BUB3	BUB3	BUB3	chr10:124913759-124924886	WT	KO	OK	140.836	122.204	-0.20473	-0.924413	0.10565	0.252723	no
BUD13	BUD13	BUD13	chr11:116618885-116643714	WT	KO	OK	21.5429	15.6242	-0.463433	-2.2226	5e-05	0.000426257	yes
BUD31	BUD31	BUD31	chr7:99006600-99063824	WT	KO	OK	53.1675	51.6572	-0.0415753	-0.104181	0.85415	0.929339	no
BVES	BVES	BVES	chr6:105544698-105585049	WT	KO	NOTEST	0	0	0	0	1	1	no
BVES-AS1	BVES-AS1	BVES-AS1	chr6:105585561-105627858	WT	KO	NOTEST	0.0310843	0.124543	2.00239	0	1	1	no
BYSL	BYSL	BYSL	chr6:41888964-41900784	WT	KO	OK	47.8896	57.8481	0.272558	1.37435	0.0157	0.0583054	no
BZRAP1	BZRAP1	BZRAP1	chr17:56378587-56494943	WT	KO	NOTEST	0.385683	0.343667	-0.166405	0	1	1	no
BZRAP1-AS1	BZRAP1-AS1	BZRAP1-AS1	chr17:56378587-56494943	WT	KO	NOTEST	0.27501	0.330585	0.26554	0	1	1	no
BZW1	BZW1	BZW1	chr2:201560445-201688569	WT	KO	OK	181.617	156.394	-0.215708	-0.909364	0.10425	0.250396	no
BZW2	BZW2	BZW2	chr7:16685758-16746148	WT	KO	OK	40.692	44.7084	0.135799	0.677572	0.2367	0.43842	no
C10orf10	C10orf10	C10orf10	chr10:45455218-45500777	WT	KO	OK	0.60204	0.759631	0.33544	0.226203	0.68715	0.843628	no
C10orf105	C10orf105	C10orf105	chr10:73156690-73575704	WT	KO	NOTEST	0	0	0	0	1	1	no
C10orf107	C10orf107	C10orf107	chr10:63422718-63526091	WT	KO	NOTEST	0.0634375	0.0582354	-0.123438	0	1	1	no
C10orf11	C10orf11	C10orf11	chr10:77191403-78317133	WT	KO	OK	0.762836	1.11795	0.551407	0.847346	0.11205	0.263553	no
C10orf111	C10orf111	C10orf111	chr10:15137383-15146256	WT	KO	NOTEST	0.207736	0.247912	0.255076	0	1	1	no
C10orf113	C10orf113	C10orf113	chr10:21068902-21463852	WT	KO	NOTEST	0	0.0400072	inf	0	1	1	no
C10orf12	C10orf12	C10orf12	chr10:98741040-98745585	WT	KO	OK	12.3288	10.8311	-0.186853	-0.915882	0.11075	0.261443	no
C10orf120	C10orf120	C10orf120	chr10:124457224-124459338	WT	KO	NOTEST	0	0	0	0	1	1	no
C10orf126	C10orf126	C10orf126	chr10:29135336-29170826	WT	KO	NOTEST	0	0	0	0	1	1	no
C10orf128	C10orf128	C10orf128	chr10:50362768-50396445	WT	KO	NOTEST	0	0.0540822	inf	0	1	1	no
C10orf131	C10orf131	C10orf131	chr10:97471535-97849992	WT	KO	NOTEST	0.0923839	0.0519618	-0.83019	0	1	1	no
C10orf142	C10orf142	C10orf142	chr10:44788197-44790097	WT	KO	NOTEST	0	0	0	0	1	1	no
C10orf2	C10orf2	C10orf2	chr10:102747292-102754158	WT	KO	OK	10.6211	11.7401	0.144509	0.612022	0.2844	0.496457	no
C10orf25	C10orf25	C10orf25	chr10:45455218-45500777	WT	KO	OK	0.330969	0.510281	0.624598	0.298472	0.5835	0.769057	no
C10orf32	C10orf32	C10orf32	chr10:104613966-104661655	WT	KO	OK	3.25327	2.93538	-0.148341	-0.447646	0.4364	0.653097	no
C10orf32-ASMT	C10orf32-ASMT	C10orf32-ASMT	chr10:104613966-104661655	WT	KO	OK	1.3336	1.29723	-0.0398931	-0.0715986	0.89115	0.949341	no
C10orf35	C10orf35	C10orf35	chr10:71390002-71393355	WT	KO	OK	6.63307	4.12657	-0.684733	-2.25516	0.00015	0.00115748	yes
C10orf53	C10orf53	C10orf53	chr10:50887683-50916956	WT	KO	NOTEST	0	0	0	0	1	1	no
C10orf54	C10orf54	C10orf54	chr10:73156690-73575704	WT	KO	OK	2.45516	1.47741	-0.732753	-2.74431	5e-05	0.000426257	yes
C10orf55	C10orf55	C10orf55	chr10:75669726-75682535	WT	KO	OK	0.988491	1.78517	0.852765	0.468742	0.48425	0.693934	no
C10orf62	C10orf62	C10orf62	chr10:99344101-99372555	WT	KO	NOTEST	0.0137608	0.0195303	0.505155	0	1	1	no
C10orf67	C10orf67	C10orf67	chr10:23605519-23633772	WT	KO	NOTEST	0.0724073	0.170562	1.23609	0	1	1	no
C10orf71	C10orf71	C10orf71	chr10:50507186-50535537	WT	KO	NOTEST	0	0	0	0	1	1	no
C10orf71-AS1	C10orf71-AS1	C10orf71-AS1	chr10:50504327-50506938	WT	KO	NOTEST	0	0	0	0	1	1	no
C10orf76	C10orf76	C10orf76	chr10:103605355-103815932	WT	KO	OK	7.05566	6.32044	-0.158756	-0.737464	0.1963	0.388631	no
C10orf82	C10orf82	C10orf82	chr10:118423206-118429481	WT	KO	NOTEST	0	0	0	0	1	1	no
C10orf88	C10orf88	C10orf88	chr10:124690418-124713919	WT	KO	OK	4.94772	3.86489	-0.356337	-1.49788	0.00935	0.0385475	yes
C10orf90	C10orf90	C10orf90	chr10:128113573-128210010	WT	KO	NOTEST	0.10591	0.165523	0.644196	0	1	1	no
C10orf91	C10orf91	C10orf91	chr10:134258713-134261825	WT	KO	OK	4.34492	3.33189	-0.382989	-0.989951	0.087	0.218665	no
C10orf95	C10orf95	C10orf95	chr10:104209573-104216050	WT	KO	OK	0.975095	1.13442	0.218344	0.3474	0.55575	0.751916	no
C10orf99	C10orf99	C10orf99	chr10:85933553-85945050	WT	KO	NOTEST	0	0	0	0	1	1	no
C11orf1	C11orf1	C11orf1	chr11:111744779-111754797	WT	KO	OK	6.56424	5.24913	-0.322549	-0.788792	0.17755	0.362649	no
C11orf16	C11orf16	C11orf16	chr11:8932700-8954553	WT	KO	NOTEST	0.455217	0.461818	0.0207719	0	1	1	no
C11orf21	C11orf21	C11orf21	chr11:2317506-2323143	WT	KO	NOTEST	0.0234093	0.0207633	-0.173048	0	1	1	no
C11orf24	C11orf24	C11orf24	chr11:68028802-68039469	WT	KO	OK	21.1102	25.5752	0.276805	1.07719	0.0611	0.167507	no
C11orf30	C11orf30	C11orf30	chr11:76156068-76263943	WT	KO	OK	6.01021	5.46479	-0.13725	-0.656868	0.2528	0.458526	no
C11orf31	C11orf31	C11orf31	chr11:57479994-57586652	WT	KO	OK	40.3427	37.565	-0.102922	-0.182764	0.75115	0.879849	no
C11orf39	C11orf39	C11orf39	chr11:131240370-132206716	WT	KO	NOTEST	0	0	0	0	1	1	no
C11orf40	C11orf40	C11orf40	chr11:4592652-4599050	WT	KO	NOTEST	0	0	0	0	1	1	no
C11orf42	C11orf42	C11orf42	chr11:6226797-6232365	WT	KO	OK	0.439713	0.853628	0.957045	1.48684	0.01515	0.0567118	no
C11orf44	C11orf44	C11orf44	chr11:130542850-130587247	WT	KO	NOTEST	0.187401	0.205205	0.130941	0	1	1	no
C11orf45	C11orf45	C11orf45	chr11:128761312-128787951	WT	KO	OK	0.700853	0.403306	-0.797238	-1.9094	0.00115	0.00681239	yes
C11orf49	C11orf49	C11orf49	chr11:46958239-47198676	WT	KO	OK	11.1247	15.9464	0.519467	1.1909	0.04	0.121362	no
C11orf52	C11orf52	C11orf52	chr11:111779343-111797595	WT	KO	NOTEST	0.206159	0.102021	-1.01489	0	1	1	no
C11orf53	C11orf53	C11orf53	chr11:111126706-111157129	WT	KO	NOTEST	0	0	0	0	1	1	no
C11orf54	C11orf54	C11orf54	chr11:93474759-93496268	WT	KO	OK	5.75308	4.84229	-0.248645	-1.04186	0.0708	0.18749	no
C11orf57	C11orf57	C11orf57	chr11:111944967-111957522	WT	KO	OK	13.1299	9.29094	-0.498958	-1.59496	0.00595	0.0267218	yes
C11orf58	C11orf58	C11orf58	chr11:16760147-16779901	WT	KO	OK	31.7964	42.4018	0.415263	2.10783	0.0001	0.000802452	yes
C11orf63	C11orf63	C11orf63	chr11:122753235-122830430	WT	KO	OK	2.02199	1.65295	-0.290737	-0.916424	0.11345	0.266312	no
C11orf65	C11orf65	C11orf65	chr11:108253726-108338258	WT	KO	NOTEST	0.160397	0.0606472	-1.40313	0	1	1	no
C11orf68	C11orf68	C11orf68	chr11:65684282-65686531	WT	KO	OK	32.2097	31.2333	-0.0444126	-0.216731	0.69825	0.85086	no
C11orf70	C11orf70	C11orf70	chr11:101918168-101955291	WT	KO	OK	2.01725	2.62179	0.37816	0.607208	0.2859	0.498272	no
C11orf71	C11orf71	C11orf71	chr11:114262169-114281332	WT	KO	OK	2.95246	2.90502	-0.0233698	-0.0245548	0.9639	0.980672	no
C11orf72	C11orf72	C11orf72	chr11:67370350-67374177	WT	KO	NOTEST	0	0.00919829	inf	0	1	1	no
C11orf73	C11orf73	C11orf73	chr11:86013252-86056985	WT	KO	OK	12.3233	7.14479	-0.786421	-3.04081	5e-05	0.000426257	yes
C11orf74	C11orf74	C11orf74	chr11:36613492-36680841	WT	KO	OK	0.480642	1.63868	1.7695	1.94433	0.0001	0.000802452	yes
C11orf80	C11orf80	C11orf80	chr11:66512206-66614003	WT	KO	OK	3.53317	3.90071	0.142773	0.316853	0.5883	0.773067	no
C11orf84	C11orf84	C11orf84	chr11:63580845-63595190	WT	KO	OK	25.1371	21.8736	-0.200631	-0.969375	0.09405	0.232319	no
C11orf85	C11orf85	C11orf85	chr11:64705701-64739563	WT	KO	NOTEST	0	0	0	0	1	1	no
C11orf86	C11orf86	C11orf86	chr11:66742753-66744479	WT	KO	NOTEST	0.0788772	0.138891	0.816268	0	1	1	no
C11orf87	C11orf87	C11orf87	chr11:109292845-109299893	WT	KO	NOTEST	0.101396	0.0969611	-0.0645242	0	1	1	no
C11orf88	C11orf88	C11orf88	chr11:111385509-111407756	WT	KO	NOTEST	0.118596	0.349123	1.55769	0	1	1	no
C11orf91	C11orf91	C11orf91	chr11:33719653-33722286	WT	KO	OK	2.54242	4.58857	0.851843	2.29804	0.00015	0.00115748	yes
C11orf94	C11orf94	C11orf94	chr11:45928085-45928833	WT	KO	OK	0.0822337	1.48362	4.17324	1.49695	0.13385	0.299323	no
C11orf95	C11orf95	C11orf95	chr11:63527363-63536113	WT	KO	OK	3.44738	4.2904	0.315611	1.42818	0.01425	0.0540325	no
C11orf96	C11orf96	C11orf96	chr11:43964105-43965433	WT	KO	NOTEST	0.204886	0.134375	-0.608556	0	1	1	no
C11orf97	C11orf97	C11orf97	chr11:94245694-94265289	WT	KO	NOTEST	0	0	0	0	1	1	no
C11orf98	C11orf98	C11orf98	chr11:62430288-62441162	WT	KO	OK	122.008	118.991	-0.0361234	-0.10145	0.85245	0.928943	no
C12orf10	C12orf10	C12orf10	chr12:53693469-53700965	WT	KO	OK	48.1982	44.8305	-0.104499	-0.509973	0.37105	0.589916	no
C12orf29	C12orf29	C12orf29	chr12:88429267-88535993	WT	KO	OK	10.4576	10.0907	-0.0515285	-0.161068	0.77825	0.894689	no
C12orf4	C12orf4	C12orf4	chr12:4596895-4647674	WT	KO	OK	15.4415	13.0415	-0.243705	-1.19364	0.03735	0.115768	no
C12orf40	C12orf40	C12orf40	chr12:40019971-40115720	WT	KO	NOTEST	0	0	0	0	1	1	no
C12orf42	C12orf42	C12orf42	chr12:103631368-103889788	WT	KO	NOTEST	0	0	0	0	1	1	no
C12orf43	C12orf43	C12orf43	chr12:121416370-121454305	WT	KO	OK	10.2863	11.1337	0.114201	0.501585	0.3805	0.599859	no
[truncated: 24,279 more rows]
