# Supplementary material for: Keratin 19 binds and regulates cytoplasmic HNRNPK mRNA targets in triple-negative breast cancer
Source: BMC Mol Cell Biol. 2023 Aug 17;24:26. doi: 10.1186/s12860-023-00488-z (PMC10433649; doi:10.1186/s12860-023-00488-z)
Supplement: Supplementary file 4 — Supplementary Material 4 [file 12860_2023_488_MOESM4_ESM.xlsx]

## Sheet: Sheet1
test_id	gene_id	gene	chr	star	end	sample_1	sample_2	status	Parental_siControl	Parental_siHNRNPK	log2(fold_change)	test_stat	p_value	q_value	significant
HSPB2-C11orf52	HSPB2-C11orf52	HSPB2-C11orf52	chr11	111908619	111926871	q1	q2	NOTEST	0.053256	2.19672e-06	-14.5653	0	1	1	no
DNAJC25-GNG10	DNAJC25-GNG10	DNAJC25-GNG10	chr9	111631351	111670246	q1	q2	OK	1.27451	0.000827402	-10.5891	-0.135464	0.26975	0.368108	no
CCDC169-SOHLH2	CCDC169-SOHLH2	CCDC169-SOHLH2	chr13	36168207	36297855	q1	q2	NOTEST	0.0810316	0.000107623	-9.55635	0	1	1	no
MINOS1-NBL1	MINOS1-NBL1	MINOS1-NBL1	chr1	19596976	19658456	q1	q2	NOTEST	0.402546	0.003263	-6.94681	0	1	1	no
GOLGA8IP	GOLGA8IP,GOLGA8J	GOLGA8IP,GOLGA8J	chr15_KI270905v1_alt	2368158	2432417	q1	q2	NOTEST	0.01076	0.000173019	-5.95861	0	1	1	no
COL20A1	COL20A1	COL20A1	chr20	63293185	63330933	q1	q2	NOTEST	0.224535	0.00914561	-4.61772	0	1	1	no
CDRT1	CDRT1	CDRT1	chr17	15565481	15619704	q1	q2	NOTEST	0.248959	0.0130829	-4.25015	0	1	1	no
SLC22A20	SLC22A20	SLC22A20	chr11	65213839	65242757	q1	q2	OK	0.860928	0.0550178	-3.96792	-2.5618	0.16065	0.240685	no
CPEB2-AS1	CPEB2-AS1	CPEB2-AS1	chr4	14909960	15002045	q1	q2	NOTEST	0.198346	0.0132451	-3.90449	0	1	1	no
HNRNPK	HNRNPK	HNRNPK	chr9	83968082	83980654	q1	q2	OK	105.719	8.14996	-3.69729	-28.2889	5e-05	0.000171432	yes
NMBR	NMBR	NMBR	chr6	142075607	142088799	q1	q2	NOTEST	0.186499	0.0151258	-3.62409	0	1	1	no
PYY2	PYY2	PYY2	chr17	28226562	28228059	q1	q2	NOTEST	0.262609	0.0218061	-3.59011	0	1	1	no
CCDC154	CCDC154	CCDC154	chr16	1434387	1444489	q1	q2	NOTEST	0.218558	0.0182618	-3.58112	0	1	1	no
LOC101928837	LOC101928837	LOC101928837	chr11	76782312	76798154	q1	q2	OK	3.09743	0.26015	-3.57366	-1.68742	0.0475	0.085029	no
WT1	WT1	WT1	chr11	32387775	32458769	q1	q2	NOTEST	0.100292	0.00849252	-3.56187	0	1	1	no
KCNK2	KCNK2	KCNK2	chr1	215005541	215237093	q1	q2	NOTEST	0.0662246	0.00566567	-3.54705	0	1	1	no
ACTG1P17	ACTG1P17	ACTG1P17	chr15	82725897	82739780	q1	q2	NOTEST	0.132922	0.0120137	-3.46783	0	1	1	no
LINC00933	LINC00933	LINC00933	chr15	84527195	84580181	q1	q2	NOTEST	0.0768	0.00701394	-3.45281	0	1	1	no
LINC00271	LINC00271	LINC00271	chr6	135497800	135690838	q1	q2	NOTEST	0.13073	0.0121479	-3.42781	0	1	1	no
CDH13	CDH13	CDH13	chr16	82626793	83796610	q1	q2	NOTEST	0.107395	0.0104695	-3.35866	0	1	1	no
KIF25	KIF25	KIF25	chr6	168017872	168045089	q1	q2	NOTEST	0.33502	0.0328445	-3.35052	0	1	1	no
ZNF205-AS1	ZNF205-AS1	ZNF205-AS1	chr16	3110459	3120517	q1	q2	NOTEST	0.188984	0.0186794	-3.33874	0	1	1	no
FOXP3	FOXP3	FOXP3	chrX	49235466	49264826	q1	q2	NOTEST	0.0896634	0.00911015	-3.29897	0	1	1	no
RNVU1-4	RNVU1-4	RNVU1-4	chr1	120912237	120955811	q1	q2	NOTEST	0.0326488	0.00342682	-3.25209	0	1	1	no
KRT32	KRT32	KRT32	chr17	41459512	41467386	q1	q2	NOTEST	0.0988471	0.0104878	-3.23648	0	1	1	no
PNPLA1	PNPLA1	PNPLA1	chr6	36243167	36308595	q1	q2	NOTEST	0.075359	0.00803549	-3.22932	0	1	1	no
PRAC2	PRAC2	PRAC2	chr17	48723167	48724758	q1	q2	OK	0.591627	0.0632072	-3.22653	-0.785334	0.2182	0.309359	no
CTRL	CTRL	CTRL	chr16	67893271	67931875	q1	q2	NOTEST	0.547112	0.0584795	-3.22583	0	1	1	no
LINC01546	LINC01546	LINC01546	chrX	3271819	3284653	q1	q2	NOTEST	0.345262	0.0369914	-3.22243	0	1	1	no
C17orf97	C17orf97	C17orf97	chr17	410326	414666	q1	q2	OK	0.804417	0.0894274	-3.16916	-2.66919	0.00925	0.0200384	yes
HHIPL2	HHIPL2	HHIPL2	chr1	222522259	222548102	q1	q2	NOTEST	0.28004	0.0314786	-3.15319	0	1	1	no
CACNA1F	CACNA1F	CACNA1F	chrX	49205062	49233371	q1	q2	NOTEST	0.027248	0.00306702	-3.15124	0	1	1	no
FGD5	FGD5	FGD5	chr3	14818961	14934565	q1	q2	NOTEST	0.0586411	0.00663673	-3.14337	0	1	1	no
GAS6-AS1	GAS6-AS1	GAS6-AS1	chr13	113815609	113864103	q1	q2	NOTEST	0.468621	0.0532707	-3.13701	0	1	1	no
ST6GALNAC2	ST6GALNAC2	ST6GALNAC2	chr17	76565378	76586063	q1	q2	NOTEST	0.324433	0.0376736	-3.10629	0	1	1	no
UNC5C	UNC5C	UNC5C	chr4	95162504	95549210	q1	q2	NOTEST	0.0154463	0.00179863	-3.1023	0	1	1	no
NUTM2B	NUTM2B	NUTM2B	chr10	79691499	79827602	q1	q2	NOTEST	0.0517486	0.00611734	-3.08054	0	1	1	no
SYTL5	SYTL5	SYTL5	chrX	38006581	38128820	q1	q2	NOTEST	0.0349781	0.00419	-3.06143	0	1	1	no
DLEC1	DLEC1	DLEC1	chr3	38039204	38137242	q1	q2	NOTEST	0.0273933	0.00329001	-3.05766	0	1	1	no
WEE2-AS1	WEE2-AS1	WEE2-AS1	chr7_GL383534v2_alt	76937	110830	q1	q2	NOTEST	0.155569	0.0188793	-3.04267	0	1	1	no
RAD51AP2	RAD51AP2	RAD51AP2	chr2	17510718	17518439	q1	q2	NOTEST	0.0450599	0.00558067	-3.01333	0	1	1	no
LURAP1	LURAP1	LURAP1	chr1	46188680	46221256	q1	q2	NOTEST	0.272776	0.0338666	-3.00978	0	1	1	no
ADAM20	ADAM20	ADAM20	chr14	70522360	70535015	q1	q2	NOTEST	0.112856	0.0140216	-3.00876	0	1	1	no
SLC2A2	SLC2A2	SLC2A2	chr3	170996347	171026979	q1	q2	NOTEST	0.0969999	0.0122074	-2.99023	0	1	1	no
LINC00565	LINC00565	LINC00565	chr13	113926513	113928991	q1	q2	NOTEST	0.50785	0.064722	-2.97207	0	1	1	no
SRR	SRR	SRR	chr17	2303942	2337384	q1	q2	OK	3.11969	0.397856	-2.97108	-1.58193	0.19115	0.277402	no
LOC100129534	LOC100129534	LOC100129534	chr1	2321252	2391751	q1	q2	OK	1.3194	0.169684	-2.95896	-4.16188	5e-05	0.000171432	yes
GOLGA8H	GOLGA8H	GOLGA8H	chr15_KI270905v1_alt	2888968	2902767	q1	q2	NOTEST	0.102462	0.0132123	-2.95514	0	1	1	no
KIAA1875	KIAA1875	KIAA1875	chr8	144107725	144118315	q1	q2	NOTEST	0.389551	0.0507862	-2.9393	0	1	1	no
UCP3	UCP3	UCP3	chr11	74000280	74009237	q1	q2	NOTEST	0.437837	0.0578882	-2.91905	0	1	1	no
LRRC48	LRRC48	LRRC48	chr17	17972812	18016875	q1	q2	NOTEST	0.434974	0.0586148	-2.89159	0	1	1	no
ABCC9	ABCC9	ABCC9	chr12	21797389	21936694	q1	q2	NOTEST	0.017531	0.00239281	-2.87313	0	1	1	no
PLAC8L1	PLAC8L1	PLAC8L1	chr5	146084312	146104383	q1	q2	NOTEST	0.538219	0.0735013	-2.87235	0	1	1	no
TMEM59L	TMEM59L	TMEM59L	chr19	18612871	18621039	q1	q2	NOTEST	0.187576	0.0256419	-2.8709	0	1	1	no
LOC389199	LOC389199	LOC389199	chr4	7754089	7940296	q1	q2	NOTEST	0.12899	0.0177871	-2.85836	0	1	1	no
HNRNPKP3	HNRNPKP3	HNRNPKP3	chr11	43261503	43269369	q1	q2	NOTEST	0.0816137	0.0112564	-2.85806	0	1	1	no
FLRT1	FLRT1	FLRT1	chr11	63998557	64166113	q1	q2	NOTEST	0.0902575	0.0125923	-2.84151	0	1	1	no
WAS	WAS	WAS	chrX	48683796	48691426	q1	q2	NOTEST	0.320919	0.0449611	-2.83546	0	1	1	no
TAF12	TAF12	TAF12	chr1	28603095	28643092	q1	q2	OK	2.76134	0.389453	-2.82585	-4.73123	5e-05	0.000171432	yes
SPTBN5	SPTBN5	SPTBN5	chr15	41828084	41894077	q1	q2	NOTEST	0.256636	0.0370593	-2.79181	0	1	1	no
CDH23	CDH23	CDH23	chr10	71396933	71815947	q1	q2	NOTEST	0.0119046	0.00173004	-2.78264	0	1	1	no
TRPM3	TRPM3	TRPM3	chr9	70535048	71121598	q1	q2	NOTEST	0.0433642	0.00636595	-2.76806	0	1	1	no
P2RY11	P2RY11	P2RY11	chr19	10106222	10119923	q1	q2	OK	7.33533	1.08467	-2.75761	-2.66211	0.001	0.00272143	yes
SYT8	SYT8	SYT8	chr11	1834309	1837521	q1	q2	NOTEST	0.287052	0.0426818	-2.74962	0	1	1	no
MIR6739	MIR6739	MIR6739	chr1	201648321	201884294	q1	q2	OK	234.953	35.0239	-2.74596	-0.474449	0.27095	0.369252	no
SSPO	SSPO	SSPO	chr7	149776041	149833964	q1	q2	NOTEST	0.207279	0.0310248	-2.74008	0	1	1	no
OR51B5	OR51B5	OR51B5	chr11	5340882	5505652	q1	q2	NOTEST	0.0923434	0.0139161	-2.73025	0	1	1	no
LOC101927811	LOC101927811	LOC101927811	chr7	20328300	20415759	q1	q2	NOTEST	0.159378	0.0246679	-2.69175	0	1	1	no
LOC101927787	LOC101927787	LOC101927787	chr1	234646288	234660924	q1	q2	NOTEST	0.214096	0.0332318	-2.68763	0	1	1	no
HSF5	HSF5	HSF5	chr17	58420166	58488401	q1	q2	NOTEST	0.0310507	0.00483513	-2.683	0	1	1	no
VPREB3	VPREB3	VPREB3	chr22	23752742	23754443	q1	q2	NOTEST	0.318113	0.0495358	-2.683	0	1	1	no
MYL3	MYL3	MYL3	chr3	46857866	46863483	q1	q2	NOTEST	0.153658	0.0239878	-2.67935	0	1	1	no
BRICD5	BRICD5	BRICD5	chr16	2205176	2211068	q1	q2	OK	3.38764	0.530029	-2.67614	-2.24946	0.013	0.0271783	yes
ERG	ERG	ERG	chr21	38367260	38661780	q1	q2	NOTEST	0.0273625	0.00431789	-2.6638	0	1	1	no
MYL5	MYL5	MYL5	chr4	677921	689441	q1	q2	OK	3.04753	0.486411	-2.64739	-2.53604	0.00325	0.00786225	yes
LINC01573	LINC01573	LINC01573	chr9	136547841	136549744	q1	q2	NOTEST	0.31645	0.0508202	-2.63851	0	1	1	no
PRAM1	PRAM1	PRAM1	chr19	8490055	8502654	q1	q2	NOTEST	0.0540299	0.00867691	-2.63851	0	1	1	no
LOC102723701	LOC102723701	LOC102723701	chr8	37734760	37757801	q1	q2	NOTEST	0.0640985	0.0103223	-2.63453	0	1	1	no
LINC00959	LINC00959	LINC00959	chr10	130063897	130110817	q1	q2	NOTEST	0.0489009	0.00787492	-2.63452	0	1	1	no
FBXW10	FBXW10	FBXW10	chr17	18744012	18779349	q1	q2	NOTEST	0.0372193	0.00599517	-2.63418	0	1	1	no
RPSAP52	RPSAP52	RPSAP52	chr12	65758020	65966291	q1	q2	OK	2.1815	0.352293	-2.63047	-0.899513	0.20565	0.29487	no
PAQR6	PAQR6	PAQR6	chr1	156212987	156248117	q1	q2	OK	2.0281	0.328161	-2.62765	-2.13834	5e-05	0.000171432	yes
FAM186A	FAM186A	FAM186A	chr12	50327311	50396622	q1	q2	NOTEST	0.0165307	0.0026755	-2.62727	0	1	1	no
GTF2IRD1P1	GTF2IRD1P1	GTF2IRD1P1	chr7	66682090	66844826	q1	q2	NOTEST	0.0525243	0.00850108	-2.62727	0	1	1	no
SEPSECS-AS1	SEPSECS-AS1	SEPSECS-AS1	chr4	25160671	25198505	q1	q2	NOTEST	0.5032	0.0820109	-2.61724	0	1	1	no
DBIL5P2	DBIL5P2	DBIL5P2	chr2	63117850	63119542	q1	q2	NOTEST	0.0775272	0.0126934	-2.61063	0	1	1	no
MYOM3	MYOM3	MYOM3	chr1	24056040	24112175	q1	q2	NOTEST	0.0796941	0.0130664	-2.60861	0	1	1	no
DMBX1	DMBX1	DMBX1	chr1	46506995	46514214	q1	q2	NOTEST	0.125721	0.0206703	-2.60459	0	1	1	no
MSH5-SAPCD1	MSH5-SAPCD1	MSH5-SAPCD1	chr6_GL000256v2_alt	3039244	3064880	q1	q2	OK	0.766234	0.126396	-2.59984	-1.22351	0.2107	0.300845	no
SNORD58A	SNORD58A	SNORD58A	chr18	49481177	49492565	q1	q2	OK	1045.73	172.737	-2.59787	-1.5753	0.24765	0.343059	no
VSIG2	VSIG2	VSIG2	chr11	124747473	124752213	q1	q2	OK	1.3483	0.224584	-2.58582	-2.62847	0.0023	0.00576562	yes
RASA4B	RASA4B	RASA4B	chr7	102579645	102616758	q1	q2	NOTEST	0.0436029	0.00729339	-2.57976	0	1	1	no
CHRM4	CHRM4	CHRM4	chr11	46384791	46386608	q1	q2	NOTEST	0.139093	0.0234199	-2.57024	0	1	1	no
GFRA3	GFRA3	GFRA3	chr5	138252379	138274564	q1	q2	NOTEST	0.0668007	0.0112485	-2.57014	0	1	1	no
NHSL2	NHSL2	NHSL2	chrX	71911087	72143574	q1	q2	NOTEST	0.219403	0.0370852	-2.56467	0	1	1	no
IL17REL	IL17REL	IL17REL	chr22	49994512	50012626	q1	q2	NOTEST	0.0650095	0.0110117	-2.56161	0	1	1	no
APOC1P1	APOC1P1	APOC1P1	chr19	44926802	44931386	q1	q2	NOTEST	0.239622	0.0407117	-2.55725	0	1	1	no
ABCC11	ABCC11	ABCC11	chr16	48166910	48235177	q1	q2	NOTEST	0.0258572	0.00443488	-2.5436	0	1	1	no
KCTD15	KCTD15	KCTD15	chr19	33796845	33815761	q1	q2	NOTEST	0.265222	0.0456262	-2.53927	0	1	1	no
AMH	AMH	AMH	chr19	2249113	2252073	q1	q2	OK	7.07512	1.21848	-2.53767	-9.87992	5e-05	0.000171432	yes
ENO4	ENO4	ENO4	chr10	116849511	116882601	q1	q2	NOTEST	0.153872	0.0267133	-2.5261	0	1	1	no
ACPP	ACPP	ACPP	chr3	132317366	132368302	q1	q2	NOTEST	0.0756199	0.0131368	-2.52516	0	1	1	no
CNBD2	CNBD2	CNBD2	chr20	35968580	36030700	q1	q2	NOTEST	0.171872	0.0299239	-2.52197	0	1	1	no
FER1L4	FER1L4	FER1L4	chr20	35558736	35607562	q1	q2	OK	0.650545	0.113331	-2.52111	-5.68902	5e-05	0.000171432	yes
MORN1	MORN1	MORN1	chr1	2321252	2391751	q1	q2	OK	3.891	0.685143	-2.50567	-6.09709	5e-05	0.000171432	yes
ADSSL1	ADSSL1	ADSSL1	chr14	104724196	104747311	q1	q2	OK	1.87311	0.329903	-2.50533	-4.26522	5e-05	0.000171432	yes
SLAMF8	SLAMF8	SLAMF8	chr1	159826688	159862657	q1	q2	NOTEST	0.0345605	0.00610153	-2.50188	0	1	1	no
CHRNA10	CHRNA10	CHRNA10	chr11	3665586	3671384	q1	q2	NOTEST	0.30052	0.0532355	-2.497	0	1	1	no
FAT2	FAT2	FAT2	chr5	151504091	151568944	q1	q2	NOTEST	0.00682496	0.00121408	-2.49096	0	1	1	no
MOBP	MOBP	MOBP	chr3	39467572	39529497	q1	q2	NOTEST	0.0560445	0.0099743	-2.49029	0	1	1	no
SYCE2	SYCE2	SYCE2	chr19	12891128	12919272	q1	q2	NOTEST	0.267299	0.0477124	-2.48602	0	1	1	no
FAM83F	FAM83F	FAM83F	chr22	39994948	40030039	q1	q2	NOTEST	0.0520236	0.00931813	-2.48106	0	1	1	no
MIR6772	MIR6772	MIR6772	chr16	57758216	57802527	q1	q2	OK	505.057	90.4624	-2.48106	-0.516753	0.33885	0.443762	no
LOC100505912	LOC100505912	LOC100505912	chr4	22327365	22339666	q1	q2	NOTEST	0.295388	0.0531852	-2.47352	0	1	1	no
HSPB6	HSPB6	HSPB6	chr19	35754565	35757029	q1	q2	NOTEST	0.237227	0.0427365	-2.47273	0	1	1	no
LINC00958	LINC00958	LINC00958	chr11	12979533	12989548	q1	q2	NOTEST	0.149212	0.0271737	-2.45708	0	1	1	no
LINC01363	LINC01363	LINC01363	chr1	167175361	167195805	q1	q2	NOTEST	0.18567	0.0340898	-2.44533	0	1	1	no
VWA5B2	VWA5B2	VWA5B2	chr3	184230528	184249525	q1	q2	NOTEST	0.0524722	0.00965254	-2.44257	0	1	1	no
CCDC74A	CCDC74A	CCDC74A	chr2	131527833	131533666	q1	q2	NOTEST	0.427701	0.0792719	-2.43172	0	1	1	no
ANO1	ANO1	ANO1	chr11	70078301	70189546	q1	q2	NOTEST	0.0754619	0.0140107	-2.42922	0	1	1	no
ZNF578	ZNF578	ZNF578	chr19	52453575	52516878	q1	q2	NOTEST	0.0315369	0.00586217	-2.42754	0	1	1	no
FAM71F2	FAM71F2	FAM71F2	chr7	128672265	128687872	q1	q2	NOTEST	0.0351457	0.00653435	-2.42723	0	1	1	no
CEACAM19	CEACAM19	CEACAM19	chr19	44671451	44684355	q1	q2	OK	1.07615	0.200187	-2.42646	-3.85244	5e-05	0.000171432	yes
CCDC183	CCDC183	CCDC183	chr9	136796337	136841187	q1	q2	NOTEST	0.3251	0.0608421	-2.41774	0	1	1	no
ABCA6	ABCA6	ABCA6	chr17	69078705	69141874	q1	q2	NOTEST	0.0203743	0.0038156	-2.41677	0	1	1	no
GLIPR1L2	GLIPR1L2	GLIPR1L2	chr12	75391069	75432397	q1	q2	NOTEST	0.0641471	0.0120767	-2.40916	0	1	1	no
PADI4	PADI4	PADI4	chr1	17308194	17364000	q1	q2	OK	0.624616	0.118278	-2.40078	-2.71757	0.00095	0.00259759	yes
SLC34A3	SLC34A3	SLC34A3	chr9	137230756	137236554	q1	q2	NOTEST	0.05092	0.00965448	-2.39896	0	1	1	no
DNAJC9-AS1	DNAJC9-AS1	DNAJC9-AS1	chr10	73247366	73358859	q1	q2	NOTEST	0.0371035	0.00711754	-2.3821	0	1	1	no
LINC01002	LINC01002	LINC01002	chr19	197015	202209	q1	q2	NOTEST	0.0388236	0.00745146	-2.38134	0	1	1	no
TST	TST	TST	chr22	37010858	37029822	q1	q2	OK	43.3328	8.32378	-2.38015	-7.62165	5e-05	0.000171432	yes
SAP30L	SAP30L	SAP30L	chr5	154445956	154461053	q1	q2	OK	4.84782	0.935777	-2.3731	-12.7613	5e-05	0.000171432	yes
LAG3	LAG3	LAG3	chr12	6772503	6778455	q1	q2	OK	0.653489	0.126604	-2.36784	-2.84833	0.0034	0.00818786	yes
PDCD6IPP2	PDCD6IPP2	PDCD6IPP2	chr15	28789833	28856574	q1	q2	NOTEST	0.102809	0.0199249	-2.36732	0	1	1	no
HGFAC	HGFAC	HGFAC	chr4	3441932	3449495	q1	q2	NOTEST	0.0468222	0.00910291	-2.36279	0	1	1	no
LSS	LSS	LSS	chr21_KI270872v1_alt	49815	80944	q1	q2	OK	32.9299	6.46751	-2.34811	-18.2352	5e-05	0.000171432	yes
LOC101929550	LOC101929550	LOC101929550	chr8	35235456	35794663	q1	q2	NOTEST	0.0369636	0.00728551	-2.343	0	1	1	no
TONSL-AS1	TONSL-AS1	TONSL-AS1	chr8	144428779	144444429	q1	q2	NOTEST	0.191828	0.038075	-2.33289	0	1	1	no
MGC16025	MGC16025	MGC16025	chr2	239048167	239400949	q1	q2	NOTEST	0.431997	0.0858595	-2.33097	0	1	1	no
LINC01252	LINC01252	LINC01252	chr12	11548029	11564401	q1	q2	NOTEST	0.0547096	0.0108974	-2.32781	0	1	1	no
NPC1L1	NPC1L1	NPC1L1	chr7	44512535	44541315	q1	q2	NOTEST	0.0204554	0.00407753	-2.32672	0	1	1	no
LOC388436	LOC388436	LOC388436	chr17	19219381	19223730	q1	q2	NOTEST	0.122556	0.0246417	-2.31427	0	1	1	no
KIAA0825	KIAA0825	KIAA0825	chr5	94150850	94618604	q1	q2	NOTEST	0.365173	0.0736585	-2.30966	0	1	1	no
TTC25	TTC25	TTC25	chr17	41930622	41965650	q1	q2	NOTEST	0.262823	0.0530353	-2.30907	0	1	1	no
LOC100996634	LOC100996634	LOC100996634	chr6	109236613	109270514	q1	q2	NOTEST	0.0528043	0.0107017	-2.30281	0	1	1	no
MIR1908	MIR1908	MIR1908	chr11	61799624	61867354	q1	q2	OK	134.204	27.1988	-2.30281	-10.641	0.37235	0.479272	no
MIR4800	MIR4800	MIR4800	chr4	2247432	2262012	q1	q2	OK	342.99	69.7219	-2.29848	-0.783471	0.2823	0.382562	no
ENHO	ENHO	ENHO	chr9	34521041	34523039	q1	q2	NOTEST	0.105846	0.0216066	-2.29242	0	1	1	no
MIR4517	MIR4517	MIR4517	chr16	28950996	28966446	q1	q2	OK	130.168	26.6966	-2.28564	-21.1624	0.5049	0.610771	no
RBP5	RBP5	RBP5	chr12	7123683	7128870	q1	q2	NOTEST	0.115213	0.0236294	-2.28564	0	1	1	no
DLX2-AS1	DLX2-AS1	DLX2-AS1	chr2	172103005	172109982	q1	q2	NOTEST	0.249986	0.0513445	-2.28356	0	1	1	no
CARD9	CARD9	CARD9	chr9	136363955	136373681	q1	q2	NOTEST	0.344556	0.0707979	-2.28296	0	1	1	no
APOA1-AS	APOA1-AS	APOA1-AS	chr11	116835752	117098415	q1	q2	NOTEST	0.234265	0.0484163	-2.27458	0	1	1	no
CNTD1	CNTD1	CNTD1	chr17	42798835	42824292	q1	q2	NOTEST	0.0273876	0.0056617	-2.27422	0	1	1	no
IGLL3P	IGLL3P	IGLL3P	chr22	25318256	25320226	q1	q2	NOTEST	0.199174	0.0412191	-2.27264	0	1	1	no
TMEM249	TMEM249	TMEM249	chr8	144353225	144358523	q1	q2	OK	0.686969	0.142269	-2.27163	-1.22844	0.01415	0.0292466	yes
LINC01125	LINC01125	LINC01125	chr2	97669742	97703066	q1	q2	OK	0.757268	0.157097	-2.26915	-2.17122	0.0036	0.00862416	yes
SNORD18A	SNORD18A	SNORD18A	chr15	66499314	66504855	q1	q2	OK	517.787	107.505	-2.26796	-13.1644	0.3958	0.504228	no
MSI1	MSI1	MSI1	chr12	120341329	120369180	q1	q2	NOTEST	0.0336367	0.00701111	-2.26232	0	1	1	no
ZNF625-ZNF20	ZNF625-ZNF20	ZNF625-ZNF20	chr19	12131352	12156731	q1	q2	OK	1.02875	0.214737	-2.26026	-1.21782	0.0943	0.153651	no
HRAT5	HRAT5	HRAT5	chr5	269555	271524	q1	q2	NOTEST	0.439023	0.0919068	-2.25606	0	1	1	no
LOC101929584	LOC101929584	LOC101929584	chr12	5233995	5243151	q1	q2	NOTEST	0.139534	0.0293185	-2.25073	0	1	1	no
NECAB2	NECAB2	NECAB2	chr16	83968631	84002774	q1	q2	NOTEST	0.129771	0.027327	-2.24757	0	1	1	no
GMIP	GMIP	GMIP	chr19	19629472	19643667	q1	q2	OK	4.40429	0.928282	-2.24627	-9.42755	5e-05	0.000171432	yes
LOC653160	LOC653160	LOC653160	chr1	34975698	34978706	q1	q2	OK	0.735402	0.155813	-2.23872	-2.57491	0.002	0.00507293	yes
GPT	GPT	GPT	chr8	144504081	144507172	q1	q2	NOTEST	0.305877	0.065037	-2.23362	0	1	1	no
CYTH4	CYTH4	CYTH4	chr22	37282453	37315348	q1	q2	OK	3.62014	0.77106	-2.23113	-8.74404	5e-05	0.000171432	yes
TMEM132A	TMEM132A	TMEM132A	chr11	60924440	60951785	q1	q2	OK	21.8469	4.67271	-2.22509	-14.9002	5e-05	0.000171432	yes
GAS5-AS1	GAS5-AS1	GAS5-AS1	chr1	173863247	173867987	q1	q2	NOTEST	0.530648	0.11363	-2.22341	0	1	1	no
PSPN	PSPN	PSPN	chr19	6375293	6375849	q1	q2	OK	3.15122	0.677086	-2.2185	-2.13568	0.00295	0.0072034	yes
DOK3	DOK3	DOK3	chr5	177501904	177510426	q1	q2	OK	3.89242	0.84028	-2.21173	-5.86758	5e-05	0.000171432	yes
CCDC85A	CCDC85A	CCDC85A	chr2	56173533	56386174	q1	q2	NOTEST	0.0707791	0.0152812	-2.21156	0	1	1	no
ASIC3	ASIC3	ASIC3	chr7	151048291	151052756	q1	q2	OK	2.57261	0.557353	-2.20657	-5.12751	5e-05	0.000171432	yes
OSCP1	OSCP1	OSCP1	chr1	36417905	36450485	q1	q2	OK	1.09584	0.237745	-2.20455	-2.41121	0.0021	0.00531136	yes
BCKDHA	BCKDHA	BCKDHA	chr19	41397788	41425005	q1	q2	OK	5.37053	1.16968	-2.19895	-7.59955	5e-05	0.000171432	yes
FCER1G	FCER1G	FCER1G	chr1	161215296	161219248	q1	q2	NOTEST	0.205411	0.0449169	-2.19318	0	1	1	no
NPW	NPW	NPW	chr16	2019519	2020755	q1	q2	NOTEST	0.0979515	0.0214189	-2.19318	0	1	1	no
MIR6084	MIR6084	MIR6084	chr1	20633454	20661544	q1	q2	OK	14.7332	3.22195	-2.19306	-0.131144	0.4714	0.579856	no
YPEL4	YPEL4	YPEL4	chr11	57645086	57649944	q1	q2	NOTEST	0.107843	0.0239025	-2.1737	0	1	1	no
LEF1-AS1	LEF1-AS1	LEF1-AS1	chr4	108047544	108176430	q1	q2	NOTEST	0.398091	0.0882632	-2.17321	0	1	1	no
HIGD2B	HIGD2B	HIGD2B	chr15	72675781	72686149	q1	q2	NOTEST	0.0856549	0.0190505	-2.16871	0	1	1	no
ATOH8	ATOH8	ATOH8	chr2	85753785	85791383	q1	q2	OK	1.27057	0.283353	-2.1648	-7.07943	5e-05	0.000171432	yes
VMO1	VMO1	VMO1	chr17	4785284	4786434	q1	q2	NOTEST	0.187715	0.0421325	-2.15554	0	1	1	no
PCDH17	PCDH17	PCDH17	chr13	57631654	57728931	q1	q2	NOTEST	0.0417005	0.00936847	-2.15418	0	1	1	no
ERV3-1	ERV3-1	ERV3-1	chr7	64974451	65006746	q1	q2	NOTEST	0.557895	0.12556	-2.15161	0	1	1	no
LOC101929162	LOC101929162	LOC101929162	chr12	107732865	107761137	q1	q2	NOTEST	0.0552859	0.0125085	-2.144	0	1	1	no
TBX2	TBX2	TBX2	chr17	61399895	61409466	q1	q2	NOTEST	0.0262888	0.00594786	-2.144	0	1	1	no
FAM47E-STBD1	FAM47E-STBD1	FAM47E-STBD1	chr4	76214039	76311130	q1	q2	NOTEST	0.0668031	0.01513	-2.1425	0	1	1	no
GPR68	GPR68	GPR68	chr14	91232531	91253880	q1	q2	OK	1.74533	0.399482	-2.12729	-5.30883	5e-05	0.000171432	yes
TRIM31-AS1	TRIM31-AS1	TRIM31-AS1	chr6_GL000256v2_alt	1401828	1413647	q1	q2	NOTEST	0.245637	0.0562558	-2.12645	0	1	1	no
FSCN2	FSCN2	FSCN2	chr17	81528390	81537130	q1	q2	NOTEST	0.43553	0.100377	-2.11735	0	1	1	no
TMOD4	TMOD4	TMOD4	chr1	151156628	151176071	q1	q2	OK	0.801825	0.185075	-2.11518	-1.61771	0.0284	0.054213	no
C19orf67	C19orf67	C19orf67	chr19	14081631	14085795	q1	q2	NOTEST	0.067696	0.015627	-2.11503	0	1	1	no
CSF3	CSF3	CSF3	chr17	40015360	40017813	q1	q2	OK	0.857133	0.198385	-2.11122	-1.8629	5e-05	0.000171432	yes
KEL	KEL	KEL	chr7_KI270803v1_alt	964180	985483	q1	q2	NOTEST	0.0319954	0.00742539	-2.10733	0	1	1	no
ST3GAL4-AS1	ST3GAL4-AS1	ST3GAL4-AS1	chr11	126303751	126355587	q1	q2	OK	2.18083	0.507138	-2.10443	-2.55507	0.0011	0.00296142	yes
MIR604	MIR604	MIR604	chr10	29409533	29735801	q1	q2	OK	56.1632	13.0663	-2.10378	-6.70821	0.39465	0.503198	no
NCCRP1	NCCRP1	NCCRP1	chr19	39196963	39201882	q1	q2	NOTEST	0.0471933	0.0109815	-2.10351	0	1	1	no
LINC00441	LINC00441	LINC00441	chr13	48296512	48303661	q1	q2	NOTEST	0.355406	0.0827363	-2.10288	0	1	1	no
FGF2	FGF2	FGF2	chr4	122826707	122923004	q1	q2	NOTEST	0.0360291	0.00839921	-2.10083	0	1	1	no
PAQR4	PAQR4	PAQR4	chr16	2969244	2980539	q1	q2	OK	11.1615	2.61087	-2.09593	-5.46863	5e-05	0.000171432	yes
ANO3	ANO3	ANO3	chr11	26332130	26663289	q1	q2	NOTEST	0.0129629	0.00303549	-2.09439	0	1	1	no
ITGAD	ITGAD	ITGAD	chr16	31393311	31426505	q1	q2	NOTEST	0.020038	0.00469223	-2.09439	0	1	1	no
MIR661	MIR661	MIR661	chr8	143915146	143976745	q1	q2	OK	64.0465	14.9976	-2.09439	-1.88263	0.46395	0.572441	no
NETO2	NETO2	NETO2	chr16	47081519	47144025	q1	q2	NOTEST	0.248322	0.0583734	-2.08883	0	1	1	no
PERM1	PERM1	PERM1	chr1	975198	982117	q1	q2	NOTEST	0.0280527	0.00660441	-2.08664	0	1	1	no
SNORD38A	SNORD38A	SNORD38A	chr1	44775573	44778740	q1	q2	OK	218.928	51.5444	-2.08657	-13.6404	0.4037	0.512768	no
AP3B2	AP3B2	AP3B2	chr15	82543200	82709908	q1	q2	NOTEST	0.0214629	0.0050717	-2.0813	0	1	1	no
ZNF233	ZNF233	ZNF233	chr19	44259879	44275317	q1	q2	NOTEST	0.0310709	0.00737474	-2.0749	0	1	1	no
SMIM10L2B	SMIM10L2B	SMIM10L2B	chrX	135094984	135098703	q1	q2	NOTEST	0.0305543	0.00725418	-2.07449	0	1	1	no
NME9	NME9	NME9	chr3	138187247	138329886	q1	q2	NOTEST	0.0412437	0.0097926	-2.07441	0	1	1	no
AK8	AK8	AK8	chr9	132725577	132878811	q1	q2	NOTEST	0.127552	0.0303585	-2.07091	0	1	1	no
GPR4	GPR4	GPR4	chr19	45589764	45602208	q1	q2	NOTEST	0.0277507	0.00664444	-2.0623	0	1	1	no
LOC100507291	LOC100507291	LOC100507291	chr3	139389802	139678043	q1	q2	OK	0.811699	0.195033	-2.05723	-1.11592	0.06475	0.111434	no
ROPN1L	ROPN1L	ROPN1L	chr5	10441861	10465026	q1	q2	OK	1.67938	0.404192	-2.05482	-2.16682	0.0006	0.00171028	yes
FTCD	FTCD	FTCD	chr21_KI270872v1_alt	4474	14626	q1	q2	NOTEST	0.136751	0.0329644	-2.05257	0	1	1	no
FPR3	FPR3	FPR3	chr19	51795157	51826081	q1	q2	NOTEST	0.0338191	0.00816668	-2.05002	0	1	1	no
PTTG2	PTTG2	PTTG2	chr4	37891083	38139175	q1	q2	NOTEST	0.21009	0.050733	-2.05001	0	1	1	no
LOC101929470	LOC101929470	LOC101929470	chr8	29815003	29828504	q1	q2	NOTEST	0.139949	0.0338234	-2.04881	0	1	1	no
MUC5B	MUC5B	MUC5B	chr11	1223064	1262176	q1	q2	OK	4.39342	1.06394	-2.04593	-15.1087	5e-05	0.000171432	yes
E2F5	E2F5	E2F5	chr8	85177383	85220422	q1	q2	OK	12.1898	2.96346	-2.04033	-6.02809	5e-05	0.000171432	yes
TIPARP-AS1	TIPARP-AS1	TIPARP-AS1	chr3	156673170	156706768	q1	q2	NOTEST	0.159742	0.0389259	-2.03694	0	1	1	no
LINC01389	LINC01389	LINC01389	chr1	47380795	47440691	q1	q2	NOTEST	0.121046	0.0295568	-2.034	0	1	1	no
PACSIN1	PACSIN1	PACSIN1	chr6	34466060	34535223	q1	q2	NOTEST	0.149401	0.0366112	-2.02883	0	1	1	no
KLRG1	KLRG1	KLRG1	chr12	8989624	9010744	q1	q2	NOTEST	0.333502	0.0819258	-2.02531	0	1	1	no
TMEM143	TMEM143	TMEM143	chr19	48332355	48364237	q1	q2	OK	1.55497	0.382169	-2.02461	-3.37859	5e-05	0.000171432	yes
ATP5D	ATP5D	ATP5D	chr19	1241749	1244825	q1	q2	OK	106.749	26.2814	-2.02211	-13.4404	5e-05	0.000171432	yes
MYOZ1	MYOZ1	MYOZ1	chr10	73631611	73641757	q1	q2	NOTEST	0.0572034	0.0140863	-2.02181	0	1	1	no
TK2	TK2	TK2	chr16	66508002	66550412	q1	q2	OK	6.13446	1.51748	-2.01526	-11.838	5e-05	0.000171432	yes
LGR5	LGR5	LGR5	chr12	71439769	71586308	q1	q2	OK	4.90641	1.21606	-2.01246	-11.0333	5e-05	0.000171432	yes
CRTC3-AS1	CRTC3-AS1	CRTC3-AS1	chr15	90529885	90717140	q1	q2	NOTEST	0.173707	0.043141	-2.00952	0	1	1	no
LINC01135	LINC01135	LINC01135	chr1	58785150	58899712	q1	q2	NOTEST	0.0761551	0.0189262	-2.00856	0	1	1	no
APOL1	APOL1	APOL1	chr22	36253070	36267531	q1	q2	OK	25.5521	6.36562	-2.00507	-14.2466	5e-05	0.000171432	yes
HHLA3	HHLA3	HHLA3	chr1	70354809	70368022	q1	q2	OK	0.626995	0.156574	-2.00161	-0.957009	0.13095	0.202821	no
CACNG6	CACNG6	CACNG6	chr19	53991148	54012666	q1	q2	NOTEST	0.417889	0.104427	-2.00062	0	1	1	no
DACT2	DACT2	DACT2	chr6	168292829	168319754	q1	q2	NOTEST	0.043642	0.0109193	-1.99883	0	1	1	no
MSANTD1	MSANTD1	MSANTD1	chr4	3249039	3256615	q1	q2	NOTEST	0.151667	0.0380006	-1.99681	0	1	1	no
LOC100506022	LOC100506022	LOC100506022	chr1	9425093	9428996	q1	q2	NOTEST	0.167048	0.0419215	-1.9945	0	1	1	no
P4HTM	P4HTM	P4HTM	chr3	48989907	49007148	q1	q2	OK	13.3089	3.35375	-1.98855	-12.3993	5e-05	0.000171432	yes
GRM5-AS1	GRM5-AS1	GRM5-AS1	chr11	88504575	89063678	q1	q2	NOTEST	0.0658352	0.0165995	-1.98772	0	1	1	no
STAC3	STAC3	STAC3	chr12	57243454	57251193	q1	q2	NOTEST	0.343042	0.0865029	-1.98757	0	1	1	no
LRRC24	LRRC24	LRRC24	chr8	144517964	144529074	q1	q2	OK	0.80246	0.202393	-1.98727	-1.19918	0.0637	0.109869	no
PRR29	PRR29	PRR29	chr17	63996070	64020634	q1	q2	NOTEST	0.109297	0.0276783	-1.98142	0	1	1	no
DHRS11	DHRS11	DHRS11	chr17_KI270857v1_alt	827290	836298	q1	q2	OK	8.14675	2.06912	-1.97721	-8.582	5e-05	0.000171432	yes
SLC25A18	SLC25A18	SLC25A18	chr22	17563438	17590890	q1	q2	NOTEST	0.0396592	0.0100817	-1.97592	0	1	1	no
ITGA9	ITGA9	ITGA9	chr3	37452321	37861780	q1	q2	NOTEST	0.0197715	0.00502683	-1.9757	0	1	1	no
NTN3	NTN3	NTN3	chr16	2471498	2474145	q1	q2	NOTEST	0.0416903	0.0105996	-1.9757	0	1	1	no
LOC171391	LOC171391	LOC171391	chr11	777577	784284	q1	q2	OK	3.62442	0.924328	-1.97127	-2.88444	0.0001	0.000331818	yes
C4B	C4B	C4B	chr6_GL000256v2_alt	3306770	3369633	q1	q2	NOTEST	0.0276503	0.00710189	-1.96874	0	1	1	no
ARFIP2	ARFIP2	ARFIP2	chr11	6474682	6484681	q1	q2	OK	12.877	3.29039	-1.96847	-9.20705	5e-05	0.000171432	yes
SOX15	SOX15	SOX15	chr17	7583646	7590170	q1	q2	NOTEST	0.410374	0.105281	-1.96269	0	1	1	no
FAM27E3	FAM27E3	FAM27E3	chr9	67717497	67719179	q1	q2	NOTEST	0.0564981	0.014495	-1.96264	0	1	1	no
POC1B-GALNT4	POC1B-GALNT4	POC1B-GALNT4	chr12	89419720	89526262	q1	q2	NOTEST	0.129921	0.033414	-1.95911	0	1	1	no
MIR15B	MIR15B	MIR15B	chr3	160256985	160434961	q1	q2	OK	118.296	30.4363	-1.95854	-0.452424	0.3867	0.494628	no
TP53INP2	TP53INP2	TP53INP2	chr20	34704343	34713433	q1	q2	OK	7.93177	2.0419	-1.95773	-12.6808	5e-05	0.000171432	yes
FAM57B	FAM57B	FAM57B	chr16	30023333	30030865	q1	q2	NOTEST	0.127362	0.0327981	-1.95725	0	1	1	no
CYP2U1	CYP2U1	CYP2U1	chr4	107824564	107953457	q1	q2	OK	1.70167	0.439406	-1.95332	-4.53808	5e-05	0.000171432	yes
TUBB1	TUBB1	TUBB1	chr20	59019253	59026654	q1	q2	NOTEST	0.0227731	0.00590164	-1.94814	0	1	1	no
DCAKD	DCAKD	DCAKD	chr17	45023337	45061109	q1	q2	OK	8.30448	2.15252	-1.94786	-9.85446	5e-05	0.000171432	yes
RBP1	RBP1	RBP1	chr3	139389802	139678043	q1	q2	NOTEST	0.156702	0.0407702	-1.94243	0	1	1	no
LOC100507373	LOC100507373	LOC100507373	chr19	14137151	14206185	q1	q2	OK	1.18449	0.309068	-1.93827	-2.79445	0.0007	0.00196414	yes
TCAP	TCAP	TCAP	chr17	39665345	39666554	q1	q2	OK	1.61545	0.422	-1.93663	-2.45847	0.0018	0.00461408	yes
LINC01461	LINC01461	LINC01461	chr1	84597963	84621031	q1	q2	NOTEST	0.2085	0.0545195	-1.9352	0	1	1	no
LOC101927274	LOC101927274	LOC101927274	chr17	51312608	51335162	q1	q2	NOTEST	0.0490035	0.0128136	-1.9352	0	1	1	no
PITRM1-AS1	PITRM1-AS1	PITRM1-AS1	chr10	3137726	3172841	q1	q2	NOTEST	0.0745937	0.0195153	-1.93445	0	1	1	no
STK32A	STK32A	STK32A	chr5	147235015	147387855	q1	q2	NOTEST	0.0462741	0.0121236	-1.93239	0	1	1	no
RSPO3	RSPO3	RSPO3	chr6	127118902	127199481	q1	q2	NOTEST	0.04723	0.0123834	-1.93129	0	1	1	no
CCDC116	CCDC116	CCDC116	chr22	21632796	21637327	q1	q2	NOTEST	0.0705287	0.0185231	-1.92889	0	1	1	no
ID4	ID4	ID4	chr6	19837369	19842200	q1	q2	OK	4.72468	1.24266	-1.92678	-10.4511	5e-05	0.000171432	yes
AVIL	AVIL	AVIL	chr12	57782744	57816069	q1	q2	NOTEST	0.350271	0.0921371	-1.92662	0	1	1	no
PCDHGA3	PCDHGA3	PCDHGA3	chr5	141330684	141512981	q1	q2	NOTEST	0.0322123	0.00849834	-1.92236	0	1	1	no
PP14571	PP14571	PP14571	chr2	240435697	240468078	q1	q2	NOTEST	0.0406086	0.010715	-1.92215	0	1	1	no
DHRS4L2	DHRS4L2	DHRS4L2	chr14	23969873	24006408	q1	q2	NOTEST	0.552697	0.145865	-1.92185	0	1	1	no
NRXN2	NRXN2	NRXN2	chr11	64606173	64723188	q1	q2	NOTEST	0.226749	0.0599468	-1.91934	0	1	1	no
TAGLN	TAGLN	TAGLN	chr11	117179222	117204792	q1	q2	OK	34.9343	9.26036	-1.91551	-7.31339	5e-05	0.000171432	yes
MIR6812	MIR6812	MIR6812	chr20	45416066	45426245	q1	q2	OK	339.42	90.4625	-1.90768	-31.2363	0.44555	0.554891	no
NPHS1	NPHS1	NPHS1	chr19	35825371	35851993	q1	q2	NOTEST	0.0146311	0.00391934	-1.90036	0	1	1	no
CORO2A	CORO2A	CORO2A	chr9	98120974	98192674	q1	q2	OK	2.16878	0.581866	-1.89812	-8.35199	5e-05	0.000171432	yes
STAT6	STAT6	STAT6	chr12	57088893	57111413	q1	q2	OK	44.4785	11.9399	-1.89731	-11.2259	5e-05	0.000171432	yes
C17orf107	C17orf107	C17orf107	chr17	4833339	4903074	q1	q2	NOTEST	0.437096	0.117898	-1.89041	0	1	1	no
DNASE1L2	DNASE1L2	DNASE1L2	chr16	2236466	2238711	q1	q2	OK	1.66882	0.450697	-1.8886	-3.17322	5e-05	0.000171432	yes
LINC00239	LINC00239	LINC00239	chr14	101730436	101732525	q1	q2	OK	1.2124	0.327743	-1.88723	-1.67495	0.0412	0.0749943	no
SATB2-AS1	SATB2-AS1	SATB2-AS1	chr2	199269499	199472758	q1	q2	NOTEST	0.0884564	0.0240586	-1.87842	0	1	1	no
DND1	DND1	DND1	chr5	140664798	140673586	q1	q2	OK	1.05692	0.287976	-1.87585	-1.61063	0.0265	0.0510038	no
HSD11B1	HSD11B1	HSD11B1	chr1	209686179	209734950	q1	q2	OK	1.34178	0.365899	-1.87463	-2.88547	5e-05	0.000171432	yes
FANK1	FANK1	FANK1	chr10	125896538	126009592	q1	q2	OK	1.44534	0.394778	-1.87229	-3.01508	0.00015	0.00048068	yes
HCG2040054	HCG2040054	HCG2040054	chr2	47520775	47570331	q1	q2	OK	1.1916	0.326195	-1.8691	-1.07367	0.17365	0.256631	no
IFT88	IFT88	IFT88	chr13	20567068	20691437	q1	q2	OK	7.2313	1.98382	-1.86597	-11.0019	5e-05	0.000171432	yes
H6PD	H6PD	H6PD	chr1	9234803	9271335	q1	q2	OK	6.39193	1.75598	-1.86397	-13.2214	5e-05	0.000171432	yes
DIO2	DIO2	DIO2	chr14	80197524	80455467	q1	q2	OK	0.676133	0.185841	-1.86324	-4.38657	5e-05	0.000171432	yes
IFITM10	IFITM10	IFITM10	chr11_KI270903v1_alt	206155	209175	q1	q2	OK	1.24728	0.34299	-1.86255	-5.16322	5e-05	0.000171432	yes
RAET1E-AS1	RAET1E-AS1	RAET1E-AS1	chr6	149818757	149923152	q1	q2	NOTEST	0.320322	0.0882012	-1.86065	0	1	1	no
PEX11G	PEX11G	PEX11G	chr19	7476869	7489400	q1	q2	OK	0.679806	0.187219	-1.8604	-1.15459	0.01105	0.0235198	yes
KIAA1407	KIAA1407	KIAA1407	chr3	113964136	114056613	q1	q2	NOTEST	0.556129	0.153206	-1.85995	0	1	1	no
SAMD15	SAMD15	SAMD15	chr14	77377418	77391244	q1	q2	NOTEST	0.473729	0.13052	-1.85979	0	1	1	no
LOC388282	LOC388282	LOC388282	chr16	57810636	57816927	q1	q2	OK	2.2715	0.626038	-1.85932	-3.89208	5e-05	0.000171432	yes
MIR497HG	MIR497HG	MIR497HG	chr17	7012416	7019654	q1	q2	NOTEST	0.222209	0.0614729	-1.85389	0	1	1	no
CALCOCO1	CALCOCO1	CALCOCO1	chr12	53711117	53727523	q1	q2	OK	8.92793	2.47381	-1.85159	-12.2733	5e-05	0.000171432	yes
MLLT4-AS1	MLLT4-AS1	MLLT4-AS1	chr6	167823889	167826796	q1	q2	NOTEST	0.128094	0.0356623	-1.84473	0	1	1	no
KCNE5	KCNE5	KCNE5	chrX	109623699	109625164	q1	q2	NOTEST	0.265742	0.0741317	-1.84186	0	1	1	no
MYO5C	MYO5C	MYO5C	chr15	52120925	52295798	q1	q2	OK	6.73164	1.87797	-1.84179	-6.80566	5e-05	0.000171432	yes
RNASEK-C17orf49	RNASEK-C17orf49	RNASEK-C17orf49	chr17	7012416	7019654	q1	q2	OK	1.18071	0.330759	-1.83581	-0.92631	0.1596	0.239382	no
PRAF2	PRAF2	PRAF2	chrX	49071155	49074045	q1	q2	OK	8.23977	2.32381	-1.82611	-7.34118	5e-05	0.000171432	yes
IFI27L1	IFI27L1	IFI27L1	chr14_KI270847v1_alt	1195854	1217276	q1	q2	OK	11.1115	3.13584	-1.82513	-5.38708	5e-05	0.000171432	yes
PYURF	PYURF	PYURF	chr4	88520977	88523801	q1	q2	OK	29.3038	8.278	-1.82373	-12.4967	5e-05	0.000171432	yes
CHRFAM7A	CHRFAM7A	CHRFAM7A	chr15_KI270905v1_alt	2646213	2678539	q1	q2	NOTEST	0.0996894	0.0282695	-1.81819	0	1	1	no
LAMTOR5-AS1	LAMTOR5-AS1	LAMTOR5-AS1	chr1	110401254	110416274	q1	q2	NOTEST	0.580413	0.16464	-1.81776	0	1	1	no
GFPT2	GFPT2	GFPT2	chr5	180300699	180353315	q1	q2	OK	40.9268	11.6099	-1.81769	-12.8222	5e-05	0.000171432	yes
C17orf64	C17orf64	C17orf64	chr17	60422503	60431426	q1	q2	NOTEST	0.0810857	0.0230047	-1.81752	0	1	1	no
IDO1	IDO1	IDO1	chr8	39913808	39928791	q1	q2	NOTEST	0.0354854	0.0100675	-1.81752	0	1	1	no
KCTD4	KCTD4	KCTD4	chr13	45120495	45284104	q1	q2	NOTEST	0.032021	0.00908461	-1.81752	0	1	1	no
CA11	CA11	CA11	chr19	48638014	48682245	q1	q2	OK	1.08904	0.309258	-1.81617	-2.86271	0.00035	0.00104874	yes
PPIL6	PPIL6	PPIL6	chr6	109390214	109443919	q1	q2	NOTEST	0.0991912	0.0281862	-1.81522	0	1	1	no
LOC646471	LOC646471	LOC646471	chr1	25819905	25859458	q1	q2	NOTEST	0.129923	0.0369222	-1.81509	0	1	1	no
TM4SF19-TCTEX1D2	TM4SF19-TCTEX1D2	TM4SF19-TCTEX1D2	chr3	196291218	196338420	q1	q2	OK	4.32873	1.23242	-1.81245	-1.68322	0.0063	0.0142423	yes
MEDAG	MEDAG	MEDAG	chr13	30882561	30932608	q1	q2	NOTEST	0.062345	0.017774	-1.8105	0	1	1	no
C8orf44-SGK3	C8orf44-SGK3,SGK3	C8orf44-SGK3,SGK3	chr8	66667551	66862022	q1	q2	NOTEST	0.271159	0.077316	-1.8103	0	1	1	no
NAT16	NAT16	NAT16	chr7	101170492	101180276	q1	q2	NOTEST	0.072115	0.0205982	-1.80778	0	1	1	no
GNMT	GNMT	GNMT	chr6	42960761	42979243	q1	q2	NOTEST	0.233194	0.0668141	-1.80331	0	1	1	no
EGOT	EGOT	EGOT	chr3	4493347	4847840	q1	q2	NOTEST	0.0523926	0.0150134	-1.80311	0	1	1	no
STAG3	STAG3	STAG3	chr7	100177723	100272232	q1	q2	NOTEST	0.0166189	0.00476238	-1.80307	0	1	1	no
PDZK1IP1	PDZK1IP1	PDZK1IP1	chr1	47183588	47190099	q1	q2	OK	1.60374	0.459853	-1.8022	-2.2501	0.00295	0.0072034	yes
CCER2	CCER2	CCER2	chr19	38908979	38912158	q1	q2	NOTEST	0.0710849	0.0203899	-1.80169	0	1	1	no
CDC42P3	CDC42P3	CDC42P3	chr8	142982030	143018390	q1	q2	NOTEST	0.0371623	0.0106596	-1.80169	0	1	1	no
LOC401127	LOC401127	LOC401127	chr4	39480254	39481903	q1	q2	NOTEST	0.0419702	0.0120387	-1.80169	0	1	1	no
LSAMP	LSAMP	LSAMP	chr3	115802362	116445538	q1	q2	NOTEST	0.00654098	0.0018762	-1.80169	0	1	1	no
SYP-AS1	SYP-AS1	SYP-AS1	chrX	49187811	49202454	q1	q2	NOTEST	0.130348	0.0373889	-1.80169	0	1	1	no
RNF103-CHMP3	RNF103-CHMP3	RNF103-CHMP3	chr2	86503429	86778041	q1	q2	OK	0.704928	0.202367	-1.8005	-0.508324	0.4861	0.593378	no
CCDC151	CCDC151	CCDC151	chr19	11420604	11450967	q1	q2	NOTEST	0.15015	0.0431196	-1.79999	0	1	1	no
PTPRCAP	PTPRCAP	PTPRCAP	chr11	67435509	67437682	q1	q2	OK	2.02241	0.582765	-1.79509	-2.72746	0.00015	0.00048068	yes
LOC339166	LOC339166	LOC339166	chr17	5772233	5930696	q1	q2	NOTEST	0.082209	0.0236945	-1.79475	0	1	1	no
ZGLP1	ZGLP1	ZGLP1	chr19	10304802	10309557	q1	q2	OK	0.86423	0.250045	-1.78923	-2.73966	0.00025	0.000769044	yes
TPI1P3	TPI1P3	TPI1P3	chr6	115941529	116060758	q1	q2	NOTEST	0.125954	0.0364522	-1.78882	0	1	1	no
MYBPHL	MYBPHL	MYBPHL	chr1	109292364	109307041	q1	q2	NOTEST	0.0593554	0.0171815	-1.78853	0	1	1	no
SLIT2-IT1	SLIT2-IT1	SLIT2-IT1	chr4	20253563	20620561	q1	q2	NOTEST	0.164222	0.0475414	-1.78839	0	1	1	no
LTA	LTA	LTA	chr6_GL000256v2_alt	2871378	2873603	q1	q2	NOTEST	0.10389	0.0300766	-1.78834	0	1	1	no
LOC653602	LOC653602	LOC653602	chr2	14632685	14650819	q1	q2	NOTEST	0.0361791	0.0104806	-1.78743	0	1	1	no
RNF166	RNF166	RNF166	chr16	88696494	88706421	q1	q2	OK	7.72767	2.24115	-1.78579	-7.83174	5e-05	0.000171432	yes
SREBF1	SREBF1	SREBF1	chr17	17681472	17837011	q1	q2	OK	27.3508	7.94116	-1.78416	-7.07215	5e-05	0.000171432	yes
TMED6	TMED6	TMED6	chr16	69343245	69351809	q1	q2	NOTEST	0.260532	0.0756711	-1.78365	0	1	1	no
DPYSL3	DPYSL3	DPYSL3	chr5	147390807	147510056	q1	q2	NOTEST	0.0384995	0.0111893	-1.78273	0	1	1	no
HEXDC	HEXDC	HEXDC	chr17	82389209	82450831	q1	q2	OK	7.14236	2.08509	-1.77629	-3.12188	5e-05	0.000171432	yes
SCX	SCX	SCX	chr8	144262045	144291438	q1	q2	OK	0.945617	0.276291	-1.77507	-0.568418	0.4983	0.604383	no
LINC01106	LINC01106	LINC01106	chr2	110375108	110384536	q1	q2	NOTEST	0.0985479	0.0289204	-1.76874	0	1	1	no
INAFM1	INAFM1	INAFM1	chr19	47274401	47275723	q1	q2	OK	8.86322	2.60419	-1.767	-5.34633	5e-05	0.000171432	yes
CELF6	CELF6	CELF6	chr15	72284726	72320184	q1	q2	NOTEST	0.248403	0.0730885	-1.76497	0	1	1	no
HAS2	HAS2	HAS2	chr8	121613030	121645324	q1	q2	OK	3.19907	0.942458	-1.76315	-7.41968	5e-05	0.000171432	yes
LINCR-0001	LINCR-0001	LINCR-0001	chr8	10474564	10481974	q1	q2	NOTEST	0.19312	0.0569149	-1.76262	0	1	1	no
MIR640	MIR640	MIR640	chr19	19385832	19508932	q1	q2	OK	40.3803	11.9006	-1.76262	-5.6141	0.4858	0.593121	no
SLC17A7	SLC17A7	SLC17A7	chr19	49429397	49441551	q1	q2	NOTEST	0.023781	0.00700858	-1.76262	0	1	1	no
MC1R	MC1R	MC1R	chr16	89917878	89920977	q1	q2	OK	2.82589	0.835205	-1.7585	-6.86926	5e-05	0.000171432	yes
ACTR1B	ACTR1B	ACTR1B	chr2	97655938	97664098	q1	q2	OK	28.5164	8.43389	-1.75752	-12.7045	5e-05	0.000171432	yes
AGAP2-AS1	AGAP2-AS1	AGAP2-AS1	chr12	57724292	57742161	q1	q2	OK	8.71905	2.57912	-1.75729	-7.68624	5e-05	0.000171432	yes
WDR38	WDR38	WDR38	chr9	124853416	124861961	q1	q2	NOTEST	0.0605875	0.0179471	-1.75526	0	1	1	no
LOC100506124	LOC100506124	LOC100506124	chr2	165857475	165871941	q1	q2	OK	0.889566	0.263547	-1.75504	-2.39064	0.00125	0.00331951	yes
IZUMO1	IZUMO1	IZUMO1	chr19	48740887	48746909	q1	q2	NOTEST	0.12887	0.0382616	-1.75195	0	1	1	no
SLC8A2	SLC8A2	SLC8A2	chr19	47428021	47472050	q1	q2	NOTEST	0.0262943	0.0078093	-1.75148	0	1	1	no
SNORD19B	SNORD19B	SNORD19B	chr3	52685919	52708181	q1	q2	OK	46.0635	13.7075	-1.74866	-4.64831	0.4885	0.595596	no
LOC101059948	LOC101059948	LOC101059948	chr19	49018247	49019484	q1	q2	OK	0.660096	0.196529	-1.74793	-1.2529	0.06415	0.110559	no
LOC100289650	LOC100289650	LOC100289650	chr19	42821862	42826878	q1	q2	NOTEST	0.0390926	0.0116393	-1.7479	0	1	1	no
PPP1R14D	PPP1R14D	PPP1R14D	chr15	40815444	40828709	q1	q2	NOTEST	0.117927	0.0351115	-1.74788	0	1	1	no
RABL2B	RABL2B	RABL2B	chr22	50757085	50799637	q1	q2	OK	1.12581	0.33691	-1.74052	-2.91555	5e-05	0.000171432	yes
C1QTNF9B-AS1	C1QTNF9B-AS1	C1QTNF9B-AS1	chr13	23730188	23897502	q1	q2	NOTEST	0.192372	0.0579634	-1.73069	0	1	1	no
CYP4V2	CYP4V2	CYP4V2	chr4	186191519	186213463	q1	q2	OK	5.38558	1.62428	-1.7293	-11.7567	5e-05	0.000171432	yes
TTC30A	TTC30A	TTC30A	chr2	177614297	177618966	q1	q2	OK	1.238	0.376303	-1.71804	-5.60019	5e-05	0.000171432	yes
TARID	TARID	TARID	chr6	133241356	133889006	q1	q2	NOTEST	0.0452903	0.0137834	-1.71627	0	1	1	no
ADGRF1	ADGRF1	ADGRF1	chr6	46997702	47042363	q1	q2	NOTEST	0.0586738	0.0178648	-1.7156	0	1	1	no
PTOV1-AS1	PTOV1-AS1	PTOV1-AS1	chr19	49838645	49860744	q1	q2	NOTEST	0.120073	0.0365639	-1.71542	0	1	1	no
C1QTNF5	C1QTNF5	C1QTNF5	chr11	119338933	119346673	q1	q2	OK	0.913713	0.279746	-1.70762	-2.33714	0.00255	0.00632667	yes
LOC100507144	LOC100507144	LOC100507144	chr11	35132649	35138032	q1	q2	NOTEST	0.201452	0.0616827	-1.7075	0	1	1	no
C10orf107	C10orf107	C10orf107	chr10	61662960	61766333	q1	q2	NOTEST	0.0541164	0.0165974	-1.70511	0	1	1	no
SNORD93	SNORD93	SNORD93	chr7	22856612	22856686	q1	q2	OK	122.801	37.6629	-1.70511	-36.2707	0.2364	0.330368	no
PADI3	PADI3	PADI3	chr1	17249097	17284232	q1	q2	OK	1.17397	0.360774	-1.70223	-4.39209	5e-05	0.000171432	yes
ATG16L2	ATG16L2	ATG16L2	chr11	72814405	72829635	q1	q2	OK	2.70358	0.832111	-1.70002	-5.40194	5e-05	0.000171432	yes
LOC101927100	LOC101927100	LOC101927100	chr5	115578495	115626179	q1	q2	NOTEST	0.108477	0.0334151	-1.69882	0	1	1	no
PPA2	PPA2	PPA2	chr4	105369076	105474070	q1	q2	OK	31.2389	9.62735	-1.69813	-11.6091	5e-05	0.000171432	yes
POPDC2	POPDC2	POPDC2	chr3	119642051	119660590	q1	q2	NOTEST	0.117461	0.0362166	-1.69747	0	1	1	no
FPR1	FPR1	FPR1	chr19	51745769	51751897	q1	q2	OK	0.628657	0.193857	-1.69728	-1.74932	0.0127	0.0266349	yes
KLHDC9	KLHDC9	KLHDC9	chr1	161098360	161100348	q1	q2	OK	0.963921	0.298708	-1.69018	-1.75939	0.0027	0.0066578	yes
SPTSSA	SPTSSA	SPTSSA	chr14	34432937	34462262	q1	q2	OK	11.4097	3.54361	-1.68696	-11.5872	5e-05	0.000171432	yes
TRIM67	TRIM67	TRIM67	chr1	231162927	231221568	q1	q2	NOTEST	0.0143506	0.00446072	-1.68576	0	1	1	no
MIR106B	MIR106B	MIR106B	chr7	100092727	100125505	q1	q2	OK	77.4019	24.0839	-1.6843	-0.198226	0.4417	0.551285	no
CD27	CD27	CD27	chr12	6439000	6451718	q1	q2	NOTEST	0.0543388	0.016923	-1.683	0	1	1	no
CEACAM22P	CEACAM22P	CEACAM22P	chr19	44537057	44556917	q1	q2	NOTEST	0.0431402	0.0134354	-1.683	0	1	1	no
LOC101927571	LOC101927571	LOC101927571	chr18	22723490	22786837	q1	q2	NOTEST	0.420475	0.130951	-1.683	0	1	1	no
XPC	XPC	XPC	chr3	14145147	14178672	q1	q2	OK	4.12659	1.28988	-1.67772	-8.56474	5e-05	0.000171432	yes
SCARNA14	SCARNA14	SCARNA14	chr15	66336669	66356716	q1	q2	OK	7.89579	2.47776	-1.67205	-3.57244	0.38875	0.496963	no
SRPK3	SRPK3	SRPK3	chrX	153781000	153785732	q1	q2	NOTEST	0.0326519	0.0102556	-1.67076	0	1	1	no
CEMP1	CEMP1	CEMP1	chr16	2520361	2531408	q1	q2	NOTEST	0.0473317	0.0148673	-1.67067	0	1	1	no
LINC00852	LINC00852	LINC00852	chr3	10248492	10293449	q1	q2	OK	1.53593	0.482884	-1.66936	-1.13794	0.0738	0.124604	no
TSSK1B	TSSK1B	TSSK1B	chr5	112976709	113488830	q1	q2	NOTEST	0.0264161	0.00830672	-1.66907	0	1	1	no
PLAGL1	PLAGL1	PLAGL1	chr6	143940299	144064599	q1	q2	NOTEST	0.0245964	0.00774429	-1.66724	0	1	1	no
KIF5A	KIF5A	KIF5A	chr12	57550063	57584771	q1	q2	NOTEST	0.0162437	0.00511528	-1.66699	0	1	1	no
LINC00602	LINC00602	LINC00602	chr6	165924047	165989615	q1	q2	NOTEST	0.0322308	0.0101498	-1.66699	0	1	1	no
TUBA3FP	TUBA3FP	TUBA3FP	chr22	20999771	21014287	q1	q2	NOTEST	0.0341576	0.0107566	-1.66699	0	1	1	no
NPIPB11	NPIPB11	NPIPB11	chr16	29381317	29403802	q1	q2	NOTEST	0.0536602	0.0169199	-1.66513	0	1	1	no
SPAG8	SPAG8	SPAG8	chr9	35792408	35812262	q1	q2	NOTEST	0.199096	0.0628023	-1.66458	0	1	1	no
ACKR2	ACKR2	ACKR2	chr3	42809471	42867283	q1	q2	NOTEST	0.0423487	0.0133621	-1.66417	0	1	1	no
QRICH2	QRICH2	QRICH2	chr17	76274048	76307680	q1	q2	OK	0.83294	0.263036	-1.66295	-4.09606	5e-05	0.000171432	yes
TF	TF	TF	chr3	133746132	133779006	q1	q2	NOTEST	0.0237045	0.00750969	-1.65833	0	1	1	no
C9orf106	C9orf106	C9orf106	chr9	129321015	129322603	q1	q2	OK	1.08737	0.344777	-1.6571	-1.77465	0.02725	0.0522731	no
BZRAP1	BZRAP1	BZRAP1	chr17	58301226	58417582	q1	q2	OK	0.805843	0.255797	-1.6555	-2.02326	0.00285	0.00699134	yes
CBWD3	CBWD3	CBWD3	chr9	68241888	68300035	q1	q2	NOTEST	0.112661	0.0357695	-1.65519	0	1	1	no
MIR29C	MIR29C	MIR29C	chr1	207801851	207801939	q1	q2	OK	49.7083	15.8047	-1.65313	-17.5468	0.28815	0.389259	no
PIK3CD-AS2	PIK3CD-AS2	PIK3CD-AS2	chr1	9651731	9824526	q1	q2	OK	1.39556	0.444988	-1.649	-0.385445	0.29445	0.395878	no
ARHGAP33	ARHGAP33	ARHGAP33	chr19	35775514	35788822	q1	q2	OK	1.12764	0.359658	-1.64861	-3.84597	5e-05	0.000171432	yes
TNFRSF25	TNFRSF25	TNFRSF25	chr1	6461153	6520061	q1	q2	OK	0.664348	0.211896	-1.64858	-1.04474	0.0153	0.03136	yes
LINC01260	LINC01260	LINC01260	chr20	44656450	44671739	q1	q2	NOTEST	0.063629	0.0203804	-1.64251	0	1	1	no
SLC7A9	SLC7A9	SLC7A9	chr19	32830510	32869777	q1	q2	NOTEST	0.0408061	0.0130701	-1.64251	0	1	1	no
ERAS	ERAS	ERAS	chrX	48826512	48829869	q1	q2	NOTEST	0.174088	0.055915	-1.63851	0	1	1	no
PDZD7	PDZD7	PDZD7	chr10	100997106	101031157	q1	q2	NOTEST	0.238616	0.0766772	-1.63782	0	1	1	no
RNF225	RNF225	RNF225	chr19	58396089	58397079	q1	q2	OK	0.73397	0.23592	-1.63742	-1.51203	0.0201	0.0398521	yes
NUDT7	NUDT7	NUDT7	chr16	77722491	77742260	q1	q2	OK	2.05856	0.663511	-1.63344	-2.5238	0.0001	0.000331818	yes
NQO2	NQO2	NQO2	chr6	2999815	3019876	q1	q2	OK	21.4343	6.924	-1.63024	-10.2729	5e-05	0.000171432	yes
CNTN5	CNTN5	CNTN5	chr11	99020975	100358885	q1	q2	NOTEST	0.102044	0.0329808	-1.6295	0	1	1	no
PIWIL4	PIWIL4	PIWIL4	chr11	94567307	94621421	q1	q2	NOTEST	0.154121	0.0498209	-1.62924	0	1	1	no
OR2M4	OR2M4	OR2M4	chr1	248238928	248239864	q1	q2	NOTEST	0.235019	0.0760844	-1.6271	0	1	1	no
C16orf54	C16orf54	C16orf54	chr16	29742464	29746019	q1	q2	NOTEST	0.0250771	0.00812179	-1.6265	0	1	1	no
FSCN3	FSCN3	FSCN3	chr7	127593634	127601797	q1	q2	NOTEST	0.0355544	0.0115151	-1.6265	0	1	1	no
RAC3	RAC3	RAC3	chr17	82031655	82034204	q1	q2	OK	7.86726	2.5586	-1.62051	-5.9608	5e-05	0.000171432	yes
ZSWIM8-AS1	ZSWIM8-AS1	ZSWIM8-AS1	chr10	73785623	73801798	q1	q2	OK	0.737595	0.239933	-1.6202	-1.10752	0.08625	0.142385	no
ZDHHC11	ZDHHC11	ZDHHC11	chr5	795604	850986	q1	q2	NOTEST	0.477619	0.155744	-1.61668	0	1	1	no
GHRLOS	GHRLOS	GHRLOS	chr3	10248492	10293449	q1	q2	OK	1.29755	0.423987	-1.61369	-1.21915	0.02555	0.04939	yes
MSMP	MSMP	MSMP	chr9	35749279	35754277	q1	q2	OK	2.26636	0.740751	-1.61332	-1.78161	0.0149	0.0306252	yes
CCNG2	CCNG2	CCNG2	chr4	77157203	77170060	q1	q2	OK	5.22571	1.70803	-1.61329	-11.0715	5e-05	0.000171432	yes
DENND5B-AS1	DENND5B-AS1	DENND5B-AS1	chr12	31382222	31615351	q1	q2	NOTEST	0.490361	0.160411	-1.61207	0	1	1	no
HIPK1-AS1	HIPK1-AS1	HIPK1-AS1	chr1	113924000	113977869	q1	q2	NOTEST	0.334649	0.10952	-1.61146	0	1	1	no
INPP5B	INPP5B	INPP5B	chr1	37860696	37947057	q1	q2	OK	3.64692	1.19361	-1.61135	-8.43757	5e-05	0.000171432	yes
SHMT1	SHMT1	SHMT1	chr17	18315279	18363563	q1	q2	OK	13.7035	4.51064	-1.60314	-3.68186	5e-05	0.000171432	yes
LOC254896	LOC254896	LOC254896	chr8	23084354	23117437	q1	q2	OK	1.12413	0.370261	-1.6022	-1.38726	0.0661	0.11339	no
ADCY10P1	ADCY10P1	ADCY10P1	chr6	41072967	41140835	q1	q2	NOTEST	0.431988	0.142393	-1.60112	0	1	1	no
TP63	TP63	TP63	chr3	189631426	189897279	q1	q2	NOTEST	0.0703312	0.0231964	-1.60026	0	1	1	no
YJEFN3	YJEFN3	YJEFN3	chr19	19528860	19537584	q1	q2	OK	4.88768	1.61328	-1.59915	-3.83186	5e-05	0.000171432	yes
NKX6-1	NKX6-1	NKX6-1	chr4	84493282	84498234	q1	q2	OK	0.797859	0.263368	-1.59905	-1.74263	0.0072	0.0160448	yes
CDK18	CDK18	CDK18	chr1	205504555	205532793	q1	q2	OK	3.22398	1.06453	-1.59863	-6.39939	5e-05	0.000171432	yes
TMC5	TMC5	TMC5	chr16	19410538	19499112	q1	q2	NOTEST	0.294285	0.0973931	-1.59532	0	1	1	no
AMDHD1	AMDHD1	AMDHD1	chr12	95943292	95968592	q1	q2	OK	0.615001	0.20368	-1.59429	-2.30931	0.00245	0.00609906	yes
EIF4EBP3	EIF4EBP3	EIF4EBP3	chr5	140401813	140549578	q1	q2	OK	2.18464	0.723774	-1.59379	-0.578826	0.4406	0.550222	no
BHLHE40-AS1	BHLHE40-AS1	BHLHE40-AS1	chr3	4896808	4985180	q1	q2	NOTEST	0.335155	0.111054	-1.59357	0	1	1	no
UGT3A2	UGT3A2	UGT3A2	chr5	36035016	36066921	q1	q2	NOTEST	0.0317969	0.0105493	-1.59174	0	1	1	no
ABCA3	ABCA3	ABCA3	chr16	2275877	2340746	q1	q2	OK	3.76969	1.25217	-1.59002	-11.1871	5e-05	0.000171432	yes
CACTIN-AS1	CACTIN-AS1	CACTIN-AS1	chr19	3607246	3626815	q1	q2	OK	0.652182	0.216823	-1.58875	-1.58315	0.01515	0.031091	yes
LOC613266	LOC613266	LOC613266	chr20	13995499	16053196	q1	q2	NOTEST	0.344144	0.114446	-1.58834	0	1	1	no
MTMR9LP	MTMR9LP	MTMR9LP	chr1	32231659	32241710	q1	q2	OK	1.19912	0.399084	-1.58721	-3.59661	5e-05	0.000171432	yes
LOC102723766	LOC102723766	LOC102723766	chr4	184365560	184382306	q1	q2	NOTEST	0.100877	0.0335895	-1.58652	0	1	1	no
TMEM229A	TMEM229A	TMEM229A	chr7	124030915	124033469	q1	q2	NOTEST	0.0241387	0.00803812	-1.58642	0	1	1	no
SPEF1	SPEF1	SPEF1	chr20	3777503	3781455	q1	q2	NOTEST	0.158725	0.0528587	-1.58632	0	1	1	no
OXCT2	OXCT2	OXCT2	chr1	39738844	39788861	q1	q2	NOTEST	0.103066	0.0343891	-1.58354	0	1	1	no
MIR645	MIR645	MIR645	chr20	50585785	50585879	q1	q2	OK	115.298	38.4755	-1.58336	-1.86518	0.0954	0.155082	no
CLPTM1L	CLPTM1L	CLPTM1L	chr5_KI270791v1_alt	169121	195710	q1	q2	OK	86.5225	28.8801	-1.583	-10.3341	5e-05	0.000171432	yes
TNFRSF18	TNFRSF18	TNFRSF18	chr1	1203507	1206709	q1	q2	NOTEST	0.125395	0.0418843	-1.582	0	1	1	no
HMGCL	HMGCL	HMGCL	chr1	23801876	23825459	q1	q2	OK	8.4313	2.81709	-1.58155	-7.40315	5e-05	0.000171432	yes
AGER	AGER	AGER	chr6_GL000256v2_alt	3497174	3500529	q1	q2	OK	1.44821	0.483987	-1.58123	-2.11776	5e-05	0.000171432	yes
GPR3	GPR3	GPR3	chr1	27392643	27395813	q1	q2	OK	2.54544	0.850817	-1.581	-5.01178	5e-05	0.000171432	yes
SLFN5	SLFN5	SLFN5	chr17	35243066	35267742	q1	q2	OK	4.66664	1.56075	-1.58014	-10.3254	5e-05	0.000171432	yes
TNFRSF14	TNFRSF14	TNFRSF14	chr1_KI270762v1_alt	101109	116812	q1	q2	OK	2.45464	0.821568	-1.57906	-6.02839	5e-05	0.000171432	yes
TMEM80	TMEM80	TMEM80	chr11	644219	705028	q1	q2	OK	4.8724	1.63822	-1.5725	-3.33048	5e-05	0.000171432	yes
ALDH3A1	ALDH3A1	ALDH3A1	chr17	19737984	19748433	q1	q2	OK	0.851588	0.286415	-1.57205	-2.31047	0.0003	0.000910208	yes
LOC100505666	LOC100505666	LOC100505666	chr1	155033805	155069553	q1	q2	OK	1.57232	0.529027	-1.57149	-0.790793	0.3732	0.48018	no
KLC4	KLC4	KLC4	chr6	43059593	43075099	q1	q2	OK	4.5457	1.52965	-1.5713	-5.21406	5e-05	0.000171432	yes
RASGEF1B	RASGEF1B	RASGEF1B	chr4	81426392	81471928	q1	q2	NOTEST	0.0212954	0.00717549	-1.5694	0	1	1	no
POU6F2	POU6F2	POU6F2	chr7	38978008	39464791	q1	q2	NOTEST	0.0278569	0.0093864	-1.56939	0	1	1	no
ADIG	ADIG	ADIG	chr20	38581194	38588463	q1	q2	NOTEST	0.123382	0.0415752	-1.56934	0	1	1	no
C19orf38	C19orf38	C19orf38	chr19	10848429	10869684	q1	q2	NOTEST	0.0633233	0.0213382	-1.5693	0	1	1	no
PCSK6	PCSK6	PCSK6	chr15	101303927	101489984	q1	q2	OK	3.46034	1.16822	-1.5666	-5.60626	5e-05	0.000171432	yes
AXL	AXL	AXL	chr19	41219198	41261767	q1	q2	OK	321.671	108.758	-1.56446	-10.1357	5e-05	0.000171432	yes
VAMP5	VAMP5	VAMP5	chr2	85584407	85593388	q1	q2	OK	1.19182	0.403264	-1.56337	-1.43165	0.026	0.0501358	no
DUSP13	DUSP13	DUSP13	chr10	75094431	75109212	q1	q2	NOTEST	0.459575	0.156303	-1.55596	0	1	1	no
IBA57-AS1	IBA57-AS1	IBA57-AS1	chr1	228164085	228165512	q1	q2	OK	1.09769	0.373456	-1.55546	-0.994687	0.08795	0.144653	no
DOK6	DOK6	DOK6	chr18	69401047	69849086	q1	q2	NOTEST	0.0176263	0.00600547	-1.55338	0	1	1	no
CDK3	CDK3	CDK3	chr17	75941510	76005999	q1	q2	OK	1.66038	0.565773	-1.55322	-0.941039	0.14405	0.21968	no
CLDN11	CLDN11	CLDN11	chr3	170418864	170434691	q1	q2	NOTEST	0.0741154	0.0252576	-1.55306	0	1	1	no
JARID2-AS1	JARID2-AS1	JARID2-AS1	chr6	15245974	15522042	q1	q2	NOTEST	0.176763	0.0602839	-1.55197	0	1	1	no
LOC100507156	LOC100507156	LOC100507156	chr8	23296896	23404209	q1	q2	NOTEST	0.0132834	0.00453021	-1.55197	0	1	1	no
USP12-AS2	USP12-AS2	USP12-AS2	chr13	27172258	27183503	q1	q2	NOTEST	0.0954467	0.0325515	-1.55197	0	1	1	no
FGFBP3	FGFBP3	FGFBP3	chr10	91906587	91909501	q1	q2	OK	2.19488	0.748838	-1.55142	-5.0686	5e-05	0.000171432	yes
RDH12	RDH12	RDH12	chr14	67701885	67734451	q1	q2	NOTEST	0.0670568	0.0228878	-1.5508	0	1	1	no
FERMT3	FERMT3	FERMT3	chr11	64206679	64226254	q1	q2	OK	0.621376	0.212186	-1.55014	-1.72714	0.01815	0.0364702	yes
PANO1	PANO1	PANO1	chr11	790474	805250	q1	q2	NOTEST	0.368388	0.125806	-1.55003	0	1	1	no
CNIH2	CNIH2	CNIH2	chr11	66278200	66284214	q1	q2	OK	1.65743	0.566135	-1.54973	-2.85633	0.0001	0.000331818	yes
SLC25A34	SLC25A34	SLC25A34	chr1	15736313	15741392	q1	q2	NOTEST	0.242068	0.0827046	-1.54938	0	1	1	no
FOXD3	FOXD3	FOXD3	chr1	63320883	63325126	q1	q2	NOTEST	0.262332	0.0896655	-1.54877	0	1	1	no
AMIGO3	AMIGO3	AMIGO3	chr3	49689516	49723974	q1	q2	OK	3.66838	1.25392	-1.5487	-2.66628	5e-05	0.000171432	yes
ITPR3	ITPR3	ITPR3	chr6	33621378	33696571	q1	q2	OK	28.9081	9.88182	-1.54863	-10.2191	5e-05	0.000171432	yes
SNORA37	SNORA37	SNORA37	chr18	54151600	54224788	q1	q2	OK	58.6251	20.0733	-1.54624	-0.942955	0.1369	0.210613	no
FAM71E1	FAM71E1	FAM71E1	chr19	50466784	50483526	q1	q2	NOTEST	0.154058	0.0528424	-1.5437	0	1	1	no
CRAT	CRAT	CRAT	chr9	129094793	129110791	q1	q2	OK	4.88508	1.67868	-1.54106	-7.90132	5e-05	0.000171432	yes
XKR3	XKR3	XKR3	chr22	16783415	16821694	q1	q2	NOTEST	0.442731	0.152163	-1.54082	0	1	1	no
LOC101927701	LOC101927701	LOC101927701	chr2	67796053	67825562	q1	q2	OK	0.715726	0.246091	-1.54022	-1.11349	0.0464	0.0832618	no
INTS9	INTS9	INTS9	chr8	28767657	28890181	q1	q2	OK	5.70737	1.96502	-1.53828	-7.55937	5e-05	0.000171432	yes
SNORA46	SNORA46	SNORA46	chr16	58515478	58629886	q1	q2	OK	65.3839	22.5796	-1.53391	-0.240476	0.39415	0.502657	no
BCO1	BCO1	BCO1	chr16	81238690	81291142	q1	q2	NOTEST	0.257531	0.089014	-1.53264	0	1	1	no
IFT122	IFT122	IFT122	chr3	129430943	129520507	q1	q2	OK	4.15748	1.43761	-1.53203	-3.91708	5e-05	0.000171432	yes
NUDT18	NUDT18	NUDT18	chr8	22106871	22109419	q1	q2	OK	3.16275	1.09479	-1.53053	-4.52491	5e-05	0.000171432	yes
RPA1	RPA1	RPA1	chr17	1829978	1899554	q1	q2	OK	69.168	23.9476	-1.53023	-10.1181	5e-05	0.000171432	yes
MGP	MGP	MGP	chr12	14881180	14885919	q1	q2	NOTEST	0.046936	0.0162656	-1.52887	0	1	1	no
LINC00184	LINC00184	LINC00184	chr1	234629310	234634780	q1	q2	NOTEST	0.0271323	0.00940311	-1.5288	0	1	1	no
LINC01537	LINC01537	LINC01537	chr11	72570655	72573222	q1	q2	NOTEST	0.0249917	0.00866122	-1.5288	0	1	1	no
RNVU1-17	RNVU1-17	RNVU1-17	chr1	143699455	143699619	q1	q2	OK	4.03839	1.39956	-1.5288	-2.4763	0.30745	0.410448	no
SLC1A1	SLC1A1	SLC1A1	chr9	4490426	4587469	q1	q2	NOTEST	0.210499	0.0730084	-1.52768	0	1	1	no
SLC16A5	SLC16A5	SLC16A5	chr17	75087726	75106160	q1	q2	OK	6.84463	2.37412	-1.52758	-7.52252	5e-05	0.000171432	yes
PCSK9	PCSK9	PCSK9	chr1	55039475	55064853	q1	q2	OK	11.4485	3.97219	-1.52715	-10.7704	5e-05	0.000171432	yes
SLC22A18	SLC22A18	SLC22A18	chr11_KI270831v1_alt	119555	157362	q1	q2	OK	7.25447	2.51787	-1.52667	-5.60396	5e-05	0.000171432	yes
OSBPL5	OSBPL5	OSBPL5	chr11	3087115	3165352	q1	q2	OK	6.65555	2.31245	-1.52514	-10.7917	5e-05	0.000171432	yes
ST7-AS1	ST7-AS1	ST7-AS1	chr7	116952446	117230021	q1	q2	NOTEST	0.553611	0.192418	-1.52463	0	1	1	no
FAM9B	FAM9B	FAM9B	chrX	9024231	9034127	q1	q2	NOTEST	0.411369	0.14298	-1.52462	0	1	1	no
MIR378J	MIR378J	MIR378J	chr17_KI270857v1_alt	1848854	1882558	q1	q2	OK	59.6532	20.738	-1.52432	-0.596861	0.6084	0.704603	no
RHOV	RHOV	RHOV	chr15	40872213	40874289	q1	q2	OK	3.04799	1.06027	-1.52343	-4.71383	5e-05	0.000171432	yes
SPATA17	SPATA17	SPATA17	chr1	217631323	217868153	q1	q2	NOTEST	0.2296	0.0799846	-1.52133	0	1	1	no
TRMT10A	TRMT10A	TRMT10A	chr4	99546706	99564057	q1	q2	OK	1.93276	0.673327	-1.52128	-5.21957	5e-05	0.000171432	yes
ATP2C2	ATP2C2	ATP2C2	chr16	84368522	84464187	q1	q2	NOTEST	0.108788	0.0379292	-1.52013	0	1	1	no
PROX1-AS1	PROX1-AS1	PROX1-AS1	chr1	213819640	213986153	q1	q2	NOTEST	0.497062	0.173324	-1.51995	0	1	1	no
NHLRC4	NHLRC4	NHLRC4	chr16	566994	569495	q1	q2	NOTEST	0.428324	0.149465	-1.51889	0	1	1	no
MLLT6	MLLT6	MLLT6	chr17_KI270857v1_alt	2740938	2765122	q1	q2	OK	9.33369	3.25827	-1.51834	-11.6113	5e-05	0.000171432	yes
ATG4B	ATG4B	ATG4B	chr2	241637611	241673856	q1	q2	OK	13.8314	4.83769	-1.51556	-10.6352	5e-05	0.000171432	yes
LOC100288152	LOC100288152	LOC100288152	chr5	473218	524434	q1	q2	OK	0.967888	0.338714	-1.51477	-2.64483	0.0001	0.000331818	yes
HMG20B	HMG20B	HMG20B	chr19	3572944	3579083	q1	q2	OK	40.3732	14.1332	-1.51431	-11.1615	5e-05	0.000171432	yes
CAPN3	CAPN3	CAPN3	chr15	42359499	42412317	q1	q2	NOTEST	0.0735596	0.0257786	-1.51274	0	1	1	no
MESTIT1	MESTIT1	MESTIT1	chr7	130486174	130687432	q1	q2	NOTEST	0.0182453	0.00639515	-1.51247	0	1	1	no
GP6	GP6	GP6	chr19_KI270938v1_alt	996188	1020746	q1	q2	NOTEST	0.0276307	0.00969044	-1.51164	0	1	1	no
FAM132B	FAM132B	FAM132B	chr2	238159007	238168891	q1	q2	OK	2.96214	1.03914	-1.51125	-6.20983	5e-05	0.000171432	yes
C21orf2	C21orf2	C21orf2	chr21	44328943	44339402	q1	q2	OK	3.59554	1.26262	-1.50979	-5.26783	5e-05	0.000171432	yes
GYS1	GYS1	GYS1	chr19	48968124	48993353	q1	q2	OK	9.70929	3.41021	-1.5095	-10.7645	5e-05	0.000171432	yes
LINC00869	LINC00869	LINC00869	chr1	149607011	149679523	q1	q2	NOTEST	0.395694	0.139024	-1.50905	0	1	1	no
MUC16	MUC16	MUC16	chr19	8848843	8981342	q1	q2	NOTEST	0.0108115	0.00379891	-1.50891	0	1	1	no
OXCT1-AS1	OXCT1-AS1	OXCT1-AS1	chr5	41730064	41872236	q1	q2	NOTEST	0.0677121	0.0238397	-1.50605	0	1	1	no
CFAP44	CFAP44	CFAP44	chr3	113211464	113441514	q1	q2	OK	2.25901	0.795343	-1.50604	-4.66571	5e-05	0.000171432	yes
C19orf57	C19orf57	C19orf57	chr19	13882354	13906096	q1	q2	NOTEST	0.372841	0.131297	-1.50573	0	1	1	no
DUSP5P1	DUSP5P1	DUSP5P1	chr1	228644646	228746669	q1	q2	OK	0.784305	0.276574	-1.50375	-2.6026	0.0004	0.00118387	yes
HOTTIP	HOTTIP	HOTTIP	chr7	27200420	27207259	q1	q2	NOTEST	0.164747	0.0581894	-1.50143	0	1	1	no
TPH1	TPH1	TPH1	chr11	18020536	18040788	q1	q2	NOTEST	0.353409	0.125007	-1.49933	0	1	1	no
SLC27A3	SLC27A3	SLC27A3	chr1_GL383518v1_alt	91992	96858	q1	q2	OK	1.29586	0.458617	-1.49855	-3.67301	5e-05	0.000171432	yes
PRPF3	PRPF3	PRPF3	chr1	150321478	150353228	q1	q2	OK	29.5732	10.4788	-1.49681	-11.4491	5e-05	0.000171432	yes
FAM83E	FAM83E	FAM83E	chr19	48600599	48613437	q1	q2	NOTEST	0.0566646	0.0200805	-1.49665	0	1	1	no
SHROOM4	SHROOM4	SHROOM4	chrX	50591644	50814044	q1	q2	NOTEST	0.0679258	0.0240875	-1.49567	0	1	1	no
MIR6728	MIR6728	MIR6728	chr1	8860999	8879884	q1	q2	OK	276.575	98.2697	-1.49285	-0.0847206	0.3946	0.503182	no
WNT9A	WNT9A	WNT9A	chr1	227921463	227947975	q1	q2	OK	0.618599	0.219906	-1.49212	-1.72843	0.0263	0.0506555	no
STX18-IT1	STX18-IT1	STX18-IT1	chr4	4386255	4542048	q1	q2	NOTEST	0.318213	0.11325	-1.49049	0	1	1	no
RPS18P9	RPS18P9	RPS18P9	chr6	149593615	149594584	q1	q2	OK	1.68836	0.602514	-1.48656	-2.47549	0.0016	0.00414459	yes
DNAH7	DNAH7	DNAH7	chr2	195737702	196068812	q1	q2	NOTEST	0.177201	0.0632957	-1.48521	0	1	1	no
ERCC1	ERCC1	ERCC1	chr19	45379633	45423919	q1	q2	OK	49.7297	17.7682	-1.48481	-4.7541	5e-05	0.000171432	yes
IQCH	IQCH	IQCH	chr15	67200674	67527303	q1	q2	OK	1.39311	0.498002	-1.48408	-1.31713	0.02665	0.0512479	no
RASGRF1	RASGRF1	RASGRF1	chr15	78959946	79090873	q1	q2	OK	2.10019	0.750869	-1.48389	-6.69303	5e-05	0.000171432	yes
ZBTB47	ZBTB47	ZBTB47	chr3	42547966	42667580	q1	q2	OK	3.06872	1.09796	-1.48281	-2.22086	0.00105	0.00283947	yes
H1FX-AS1	H1FX-AS1	H1FX-AS1	chr3	129314770	129324569	q1	q2	OK	1.37377	0.491901	-1.4817	-0.84659	0.33755	0.442364	no
MIR25	MIR25	MIR25	chr7	100092727	100125505	q1	q2	OK	239.542	85.8033	-1.48117	-0.326482	0.5154	0.620479	no
SLC43A2	SLC43A2	SLC43A2	chr17_KI270861v1_alt	0	58914	q1	q2	OK	4.74007	1.69965	-1.47967	-10.6716	5e-05	0.000171432	yes
CACNA1A	CACNA1A	CACNA1A	chr19	13206442	13506460	q1	q2	NOTEST	0.115205	0.0414356	-1.47526	0	1	1	no
WWC3	WWC3	WWC3	chrX	10015754	10144478	q1	q2	OK	13.7568	4.95108	-1.47433	-10.3252	5e-05	0.000171432	yes
NXPH3	NXPH3	NXPH3	chr17	49575935	49583809	q1	q2	NOTEST	0.066613	0.0239905	-1.47334	0	1	1	no
LRRK2	LRRK2	LRRK2	chr12	40225010	40369284	q1	q2	NOTEST	0.198326	0.0714534	-1.4728	0	1	1	no
LOC101927229	LOC101927229	LOC101927229	chr18	55105903	55124306	q1	q2	NOTEST	0.108003	0.0389216	-1.47242	0	1	1	no
LOC103091866	LOC103091866	LOC103091866	chr1	145168404	145216071	q1	q2	OK	0.73127	0.263947	-1.47015	-1.38847	0.00235	0.00588098	yes
CLYBL	CLYBL	CLYBL	chr13	99606663	99957165	q1	q2	NOTEST	0.394344	0.142482	-1.46867	0	1	1	no
PDLIM3	PDLIM3	PDLIM3	chr4	185500660	185535558	q1	q2	OK	2.1819	0.789777	-1.46607	-4.80224	5e-05	0.000171432	yes
HGD	HGD	HGD	chr3	120628167	120682571	q1	q2	NOTEST	0.0563255	0.0203893	-1.46597	0	1	1	no
LDB3	LDB3	LDB3	chr10	86668448	86736067	q1	q2	NOTEST	0.159803	0.0578942	-1.4648	0	1	1	no
CELSR2	CELSR2	CELSR2	chr1	109250018	109275756	q1	q2	OK	1.9431	0.704959	-1.46275	-9.67942	5e-05	0.000171432	yes
FGG	FGG	FGG	chr4	154604133	154612750	q1	q2	NOTEST	0.0734256	0.0266629	-1.46145	0	1	1	no
ZSWIM4	ZSWIM4	ZSWIM4	chr19	13795459	13832230	q1	q2	OK	3.74111	1.35901	-1.46091	-8.49785	5e-05	0.000171432	yes
TOPORS-AS1	TOPORS-AS1	TOPORS-AS1	chr9	32540543	32573184	q1	q2	OK	3.39599	1.2341	-1.46037	-0.803128	0.2379	0.33222	no
DUSP15	DUSP15	DUSP15	chr20	31861066	31870676	q1	q2	NOTEST	0.210774	0.0766363	-1.4596	0	1	1	no
FBF1	FBF1	FBF1	chr17	75910536	75941038	q1	q2	OK	2.36728	0.860976	-1.45918	-6.2888	5e-05	0.000171432	yes
LOC100133315	LOC100133315	LOC100133315	chr11	71865508	71928447	q1	q2	OK	1.36422	0.49634	-1.45868	-2.5654	0.0007	0.00196414	yes
TTC32	TTC32	TTC32	chr2	19896752	19901983	q1	q2	OK	6.98876	2.54529	-1.45721	-4.47136	5e-05	0.000171432	yes
MIR210HG	MIR210HG	MIR210HG	chr11_KI270832v1_alt	95311	98112	q1	q2	OK	1.78175	0.648986	-1.45704	-4.12569	5e-05	0.000171432	yes
NT5M	NT5M	NT5M	chr17	17303365	17347663	q1	q2	NOTEST	0.496643	0.180906	-1.45697	0	1	1	no
ORAI3	ORAI3	ORAI3	chr16	30949083	30954938	q1	q2	OK	10.9642	4.01009	-1.45109	-10.0455	5e-05	0.000171432	yes
LOC102724301	LOC102724301	LOC102724301	chr11	119729582	119739623	q1	q2	OK	1.41287	0.517044	-1.45027	-1.32327	0.0869	0.143316	no
LOC101927620	LOC101927620	LOC101927620	chr14	53153353	53157528	q1	q2	NOTEST	0.11366	0.041602	-1.45	0	1	1	no
ANKRD22	ANKRD22	ANKRD22	chr10	88802729	88851975	q1	q2	NOTEST	0.0517638	0.0189534	-1.44949	0	1	1	no
RPL13AP6	RPL13AP6	RPL13AP6	chr10	110919542	111013667	q1	q2	OK	0.793942	0.291232	-1.44687	-0.510276	0.59505	0.692704	no
GPRIN3	GPRIN3	GPRIN3	chr4	89244277	89308010	q1	q2	NOTEST	0.0725392	0.0266167	-1.44643	0	1	1	no
ICA1L	ICA1L	ICA1L	chr2	202773149	202871985	q1	q2	NOTEST	0.303051	0.111296	-1.44517	0	1	1	no
FOXO4	FOXO4	FOXO4	chrX	71096148	71103534	q1	q2	OK	2.15234	0.7914	-1.44343	-5.27472	5e-05	0.000171432	yes
ACVRL1	ACVRL1	ACVRL1	chr12	51907417	51923361	q1	q2	NOTEST	0.351574	0.129272	-1.44342	0	1	1	no
ATP2B4	ATP2B4	ATP2B4	chr1	203626786	203744081	q1	q2	OK	13.1219	4.82779	-1.44254	-9.30822	5e-05	0.000171432	yes
ZNF117	ZNF117	ZNF117	chr7	64974451	65006746	q1	q2	NOTEST	0.420672	0.155001	-1.44042	0	1	1	no
MMP9	MMP9	MMP9	chr20	46008907	46016561	q1	q2	OK	0.778574	0.287005	-1.43976	-2.72131	0.00025	0.000769044	yes
LOC101927314	LOC101927314	LOC101927314	chr6	97305585	97708917	q1	q2	NOTEST	0.0247675	0.00916597	-1.43409	0	1	1	no
MIR3656	MIR3656	MIR3656	chr11	119018530	119023674	q1	q2	OK	151.644	56.1205	-1.43409	-27.0328	0.59645	0.694091	no
RDH10-AS1	RDH10-AS1	RDH10-AS1	chr8	73294601	73356461	q1	q2	NOTEST	0.0153786	0.00569132	-1.43409	0	1	1	no
RNF126P1	RNF126P1	RNF126P1	chr17	57045477	57046795	q1	q2	NOTEST	0.0421919	0.0156144	-1.43409	0	1	1	no
LINC01348	LINC01348	LINC01348	chr1	235065473	235069818	q1	q2	OK	0.692713	0.256833	-1.43143	-1.35911	0.0466	0.0835981	no
C1orf189	C1orf189	C1orf189	chr1	154199085	154206365	q1	q2	NOTEST	0.195091	0.0723847	-1.43039	0	1	1	no
IFITM4P	IFITM4P	IFITM4P	chr6_GL000256v2_alt	1057032	1057375	q1	q2	NOTEST	0.711082	0.264128	-1.42878	0	1	1	no
PLIN1	PLIN1	PLIN1	chr15	89664369	89679417	q1	q2	NOTEST	0.240607	0.0894465	-1.42758	0	1	1	no
SYS1-DBNDD2	SYS1-DBNDD2	SYS1-DBNDD2	chr20	45361936	45410610	q1	q2	NOTEST	0.44647	0.165989	-1.42747	0	1	1	no
SEC24D	SEC24D	SEC24D	chr4	118722822	118836171	q1	q2	OK	13.1174	4.88148	-1.4261	-10.4074	5e-05	0.000171432	yes
SLC25A35	SLC25A35	SLC25A35	chr17	8287763	8294852	q1	q2	OK	1.31855	0.490798	-1.42575	-2.98418	5e-05	0.000171432	yes
DHRS4	DHRS4	DHRS4	chr14	23938730	23969281	q1	q2	OK	2.85811	1.06728	-1.42112	-2.93625	5e-05	0.000171432	yes
NPAS2	NPAS2	NPAS2	chr2	100820150	100996825	q1	q2	OK	18.9799	7.0985	-1.41888	-11.0422	5e-05	0.000171432	yes
GTF2H2B	GTF2H2B	GTF2H2B	chr5_KI270897v1_alt	49475	819690	q1	q2	NOTEST	0.0698519	0.026135	-1.41832	0	1	1	no
RIBC2	RIBC2	RIBC2	chr22	45413690	45432422	q1	q2	OK	2.38299	0.891927	-1.41777	-3.5494	5e-05	0.000171432	yes
GRHL3	GRHL3	GRHL3	chr1	24319321	24415097	q1	q2	NOTEST	0.0500597	0.0187391	-1.4176	0	1	1	no
C16orf86	C16orf86	C16orf86	chr16	67666813	67668758	q1	q2	NOTEST	0.0973853	0.0364757	-1.41677	0	1	1	no
C1orf101	C1orf101	C1orf101	chr1	244461370	244640360	q1	q2	NOTEST	0.464414	0.174113	-1.41539	0	1	1	no
GLDN	GLDN	GLDN	chr15	51341515	51408012	q1	q2	NOTEST	0.442863	0.166098	-1.41482	0	1	1	no
SRP14-AS1	SRP14-AS1	SRP14-AS1	chr15	40039310	40067509	q1	q2	OK	1.99996	0.750935	-1.41321	-1.59402	0.0052	0.0120047	yes
MIR4449	MIR4449	MIR4449	chr4	52712453	52714138	q1	q2	OK	855.766	321.349	-1.41308	-1.31477	0.3386	0.443565	no
PIK3AP1	PIK3AP1	PIK3AP1	chr10	96593311	96720522	q1	q2	OK	1.46167	0.549115	-1.41243	-5.49019	5e-05	0.000171432	yes
LRRC56	LRRC56	LRRC56	chr11_KI270832v1_alt	67162	90434	q1	q2	NOTEST	0.206001	0.0774156	-1.41195	0	1	1	no
DISC1-IT1	DISC1-IT1	DISC1-IT1	chr1	231528652	232041273	q1	q2	NOTEST	0.184455	0.0694411	-1.40941	0	1	1	no
NTN5	NTN5	NTN5	chr19	48638014	48682245	q1	q2	NOTEST	0.0573243	0.0215842	-1.40917	0	1	1	no
NPPA-AS1	NPPA-AS1	NPPA-AS1	chr1	11762192	11847783	q1	q2	OK	0.721028	0.271506	-1.40907	-0.777216	0.2223	0.314066	no
ADH1C	ADH1C	ADH1C	chr4	99336491	99353045	q1	q2	NOTEST	0.065457	0.0246548	-1.40868	0	1	1	no
TMEM214	TMEM214	TMEM214	chr2	27032905	27041697	q1	q2	OK	20.8199	7.84422	-1.40826	-10.6384	5e-05	0.000171432	yes
ADM5	ADM5	ADM5	chr19	49688684	49690990	q1	q2	OK	3.42725	1.29142	-1.4081	-5.38292	5e-05	0.000171432	yes
VWA2	VWA2	VWA2	chr10	114239253	114294500	q1	q2	NOTEST	0.053966	0.0203364	-1.40798	0	1	1	no
FUT3	FUT3	FUT3	chr19	5842887	5858239	q1	q2	NOTEST	0.0226223	0.00853643	-1.40604	0	1	1	no
PFKFB4	PFKFB4	PFKFB4	chr3	48517683	48556794	q1	q2	OK	6.08413	2.29665	-1.40552	-9.37941	5e-05	0.000171432	yes
MZF1	MZF1	MZF1	chr19	58559185	58574797	q1	q2	OK	4.30959	1.6276	-1.40481	-6.27877	5e-05	0.000171432	yes
FKBP9P1	FKBP9P1	FKBP9P1	chr7	55681073	55704567	q1	q2	NOTEST	0.138934	0.0525954	-1.40139	0	1	1	no
ZNF213-AS1	ZNF213-AS1	ZNF213-AS1	chr16	3125528	3134882	q1	q2	OK	1.9565	0.741379	-1.39999	-2.80042	0.00025	0.000769044	yes
KCTD17	KCTD17	KCTD17	chr22	37051735	37063390	q1	q2	OK	7.27831	2.75806	-1.39995	-6.1359	5e-05	0.000171432	yes
KLRC4	KLRC4	KLRC4	chr12	10363768	10410146	q1	q2	OK	2.45792	0.931662	-1.39956	-1.79987	0.01625	0.033103	yes
DMBT1	DMBT1	DMBT1	chr10	122560664	122643736	q1	q2	OK	1.36461	0.517781	-1.39807	-5.42854	5e-05	0.000171432	yes
HABP2	HABP2	HABP2	chr10	113550830	113664070	q1	q2	NOTEST	0.330894	0.125738	-1.39595	0	1	1	no
SLC39A5	SLC39A5	SLC39A5	chr12	56230035	56258359	q1	q2	NOTEST	0.0816649	0.0310343	-1.39585	0	1	1	no
PXN-AS1	PXN-AS1	PXN-AS1	chr12	120201290	120265771	q1	q2	OK	6.21448	2.36454	-1.39407	-0.600036	0.46395	0.572441	no
PDE3A	PDE3A	PDE3A	chr12	20369244	20684107	q1	q2	NOTEST	0.0587909	0.0223707	-1.39398	0	1	1	no
F2RL3	F2RL3	F2RL3	chr19	16889014	16892019	q1	q2	NOTEST	0.152993	0.0582431	-1.39331	0	1	1	no
ANKRD18B	ANKRD18B	ANKRD18B	chr9	33524412	33573003	q1	q2	NOTEST	0.068365	0.0260763	-1.39052	0	1	1	no
TPCN1	TPCN1	TPCN1	chr12	113221437	113298584	q1	q2	OK	21.0322	8.02869	-1.38936	-9.14013	5e-05	0.000171432	yes
MIR22	MIR22	MIR22	chr17_KI270861v1_alt	141531	146300	q1	q2	OK	21.7839	8.32331	-1.38804	-0.116877	0.5468	0.649337	no
RORC	RORC	RORC	chr1	151806070	151831872	q1	q2	NOTEST	0.0688147	0.0263228	-1.3864	0	1	1	no
ERCC4	ERCC4	ERCC4	chr16	13920156	13952348	q1	q2	OK	2.80271	1.07216	-1.3863	-8.94073	5e-05	0.000171432	yes
RABL2A	RABL2A	RABL2A	chr2	113627228	113643398	q1	q2	NOTEST	0.347863	0.133218	-1.38473	0	1	1	no
RBM47	RBM47	RBM47	chr4	40423254	40629866	q1	q2	OK	4.42606	1.69521	-1.38456	-9.24484	5e-05	0.000171432	yes
SLC1A7	SLC1A7	SLC1A7	chr1	53087178	53142632	q1	q2	OK	1.66649	0.638594	-1.38384	-3.11419	5e-05	0.000171432	yes
TLR8-AS1	TLR8-AS1	TLR8-AS1	chrX	12902816	12943300	q1	q2	NOTEST	0.491516	0.188552	-1.38228	0	1	1	no
BRWD1-AS1	BRWD1-AS1	BRWD1-AS1	chr21	39315706	39323218	q1	q2	NOTEST	0.202068	0.0775253	-1.3821	0	1	1	no
BAHCC1	BAHCC1	BAHCC1	chr17	81399720	81466332	q1	q2	OK	7.64976	2.94042	-1.37939	-9.62135	5e-05	0.000171432	yes
LOC100505915	LOC100505915	LOC100505915	chr16_KI270853v1_alt	284550	791405	q1	q2	NOTEST	0.0999942	0.0384448	-1.37906	0	1	1	no
SMIM5	SMIM5	SMIM5	chr17	75588057	75708062	q1	q2	NOTEST	0.103814	0.0399254	-1.37862	0	1	1	no
LINC00473	LINC00473	LINC00473	chr6	165924047	165989615	q1	q2	OK	2.11716	0.815782	-1.37587	-2.80239	5e-05	0.000171432	yes
DCST1	DCST1	DCST1	chr1	155033805	155069553	q1	q2	NOTEST	0.0485059	0.0187206	-1.37353	0	1	1	no
AS3MT	AS3MT	AS3MT	chr10	102854209	102901898	q1	q2	NOTEST	0.00010168	3.93069e-05	-1.37117	0	1	1	no
OLAH	OLAH	OLAH	chr10	15043895	15073852	q1	q2	NOTEST	0.0917273	0.0354766	-1.37048	0	1	1	no
NUTM2D	NUTM2D	NUTM2D	chr10	87357719	87370695	q1	q2	NOTEST	0.144114	0.055899	-1.36631	0	1	1	no
LINC01270	LINC01270	LINC01270	chr20	50292719	50321342	q1	q2	OK	2.60532	1.01188	-1.36443	-4.5238	5e-05	0.000171432	yes
ZBED6	ZBED6	ZBED6	chr1	203795622	203854128	q1	q2	OK	55.0892	21.4104	-1.36346	-5.61443	5e-05	0.000171432	yes
MIR3916	MIR3916	MIR3916	chr1	247201966	247202060	q1	q2	OK	157.541	61.2362	-1.36327	-1.68489	0.17945	0.263561	no
UGT2B7	UGT2B7	UGT2B7	chr4	69096474	69112987	q1	q2	OK	0.72963	0.283717	-1.36271	-2.10952	0.00215	0.0054244	yes
LOH12CR2	LOH12CR2	LOH12CR2	chr12	12355407	12357067	q1	q2	NOTEST	0.42472	0.165205	-1.36225	0	1	1	no
CRIPAK	CRIPAK	CRIPAK	chr4	1391551	1395994	q1	q2	OK	1.36714	0.532009	-1.36163	-4.98229	5e-05	0.000171432	yes
TMEM190	TMEM190	TMEM190	chr19	55376835	55378244	q1	q2	OK	2.09534	0.815627	-1.3612	-1.64177	0.0159	0.0324497	yes
LOC101928335	LOC101928335	LOC101928335	chrX	107825853	107935980	q1	q2	NOTEST	0.0771343	0.0300458	-1.36021	0	1	1	no
FBXL19-AS1	FBXL19-AS1	FBXL19-AS1	chr16	30919318	30948783	q1	q2	OK	2.26233	0.881601	-1.35961	-3.23356	5e-05	0.000171432	yes
LYRM5	LYRM5	LYRM5	chr12	25195215	25250931	q1	q2	OK	6.31613	2.46431	-1.35786	-1.54846	0.01635	0.033271	yes
CSF1R	CSF1R	CSF1R	chr5	150053290	150113372	q1	q2	OK	1.12543	0.439451	-1.3567	-4.01488	5e-05	0.000171432	yes
ZNF214	ZNF214	ZNF214	chr11	6999317	7020355	q1	q2	OK	1.21856	0.476005	-1.35612	-3.53029	5e-05	0.000171432	yes
FLJ46906	FLJ46906	FLJ46906	chr6	138691667	138697288	q1	q2	OK	1.0183	0.398669	-1.3529	-1.64699	0.01715	0.0347181	yes
PHF7	PHF7	PHF7	chr3	52410560	52423641	q1	q2	OK	2.63778	1.03297	-1.35252	-4.45376	5e-05	0.000171432	yes
MANEA-AS1	MANEA-AS1	MANEA-AS1	chr6	95560095	95577451	q1	q2	NOTEST	0.371006	0.14533	-1.35211	0	1	1	no
ANKRD61	ANKRD61	ANKRD61	chr7	6009250	6059229	q1	q2	NOTEST	0.0802184	0.0314281	-1.35188	0	1	1	no
FBXL22	FBXL22	FBXL22	chr15	63504510	63602421	q1	q2	NOTEST	0.14185	0.0556111	-1.35092	0	1	1	no
ETV7	ETV7	ETV7	chr6	36354220	36387800	q1	q2	OK	0.769299	0.301636	-1.35074	-1.35842	0.0016	0.00414459	yes
UCN	UCN	UCN	chr2	27282428	27308262	q1	q2	OK	3.85626	1.51202	-1.35073	-2.47382	0.0005	0.00145012	yes
TMEM222	TMEM222	TMEM222	chr1	27322144	27336400	q1	q2	OK	8.91649	3.50493	-1.34709	-6.9204	5e-05	0.000171432	yes
CSGALNACT1	CSGALNACT1	CSGALNACT1	chr8	19404160	19682750	q1	q2	OK	6.03734	2.37345	-1.34693	-9.57687	5e-05	0.000171432	yes
SLC38A7	SLC38A7	SLC38A7	chr16	58665108	58684777	q1	q2	OK	6.35646	2.50105	-1.34569	-10.0806	5e-05	0.000171432	yes
GTF2IP1	GTF2IP1	GTF2IP1	chr7	75185382	75237705	q1	q2	NOTEST	0.274037	0.107903	-1.34464	0	1	1	no
CERS6-AS1	CERS6-AS1	CERS6-AS1	chr2	168456248	168786429	q1	q2	NOTEST	0.0361363	0.0142551	-1.34197	0	1	1	no
MORN3	MORN3	MORN3	chr12	121651386	121669654	q1	q2	NOTEST	0.101791	0.0401545	-1.34197	0	1	1	no
IRAK1	IRAK1	IRAK1	chrX	154010505	154019891	q1	q2	OK	68.4111	26.9978	-1.34139	-8.84046	5e-05	0.000171432	yes
ACOX3	ACOX3	ACOX3	chr4	8366281	8440725	q1	q2	OK	3.99852	1.57905	-1.34041	-6.29416	5e-05	0.000171432	yes
GTF2F1	GTF2F1	GTF2F1	chr19	6379568	6393280	q1	q2	OK	24.1565	9.55287	-1.33841	-10.0777	5e-05	0.000171432	yes
TENM4	TENM4	TENM4	chr11	78653282	79440651	q1	q2	NOTEST	0.110015	0.0435499	-1.33696	0	1	1	no
TMEM63B	TMEM63B	TMEM63B	chr6	44127638	44155519	q1	q2	OK	7.84906	3.10914	-1.336	-9.89138	5e-05	0.000171432	yes
COPZ2	COPZ2	COPZ2	chr17	48026166	48037806	q1	q2	OK	2.40092	0.951626	-1.33512	-2.66897	0.0002	0.000628328	yes
ID2-AS1	ID2-AS1	ID2-AS1	chr2	8670983	8681863	q1	q2	OK	2.18494	0.866508	-1.33431	-2.03488	0.00255	0.00632667	yes
CYB561A3	CYB561A3	CYB561A3	chr11	61299446	61369503	q1	q2	OK	15.3122	6.07329	-1.33413	-2.14102	0.0008	0.0022222	yes
PRKAR2A-AS1	PRKAR2A-AS1	PRKAR2A-AS1	chr3	48847936	48851982	q1	q2	NOTEST	0.392445	0.155663	-1.33406	0	1	1	no
NUTM2A	NUTM2A	NUTM2A	chr10	87225447	87234976	q1	q2	NOTEST	0.0312798	0.0124249	-1.332	0	1	1	no
CCBL1	CCBL1	CCBL1	chr9	128832941	128882075	q1	q2	OK	5.23022	2.07931	-1.33077	-5.96568	5e-05	0.000171432	yes
XPR1	XPR1	XPR1	chr1	180632009	180890279	q1	q2	OK	9.16861	3.64578	-1.33047	-9.2752	5e-05	0.000171432	yes
PYCRL	PYCRL	PYCRL	chr8_KI270816v1_alt	93952	99654	q1	q2	OK	9.399	3.73872	-1.32996	-9.80826	5e-05	0.000171432	yes
BSCL2	BSCL2	BSCL2	chr11	62690261	62727385	q1	q2	OK	3.63909	1.44804	-1.32947	-1.24634	0.05055	0.0896433	no
GRAMD1B	GRAMD1B	GRAMD1B	chr11	123525635	123627771	q1	q2	OK	3.2032	1.27461	-1.32946	-9.79411	5e-05	0.000171432	yes
RAB42	RAB42	RAB42	chr1	28592199	28594576	q1	q2	OK	1.10887	0.441449	-1.32877	-1.77676	0.0024	0.00598918	yes
B3GALT6	B3GALT6	B3GALT6	chr1	1232248	1235040	q1	q2	OK	15.6462	6.23073	-1.32834	-9.94738	5e-05	0.000171432	yes
PSMB8-AS1	PSMB8-AS1	PSMB8-AS1	chr6_GL000256v2_alt	4239968	4253223	q1	q2	OK	2.45341	0.977894	-1.32704	-0.967032	0.1084	0.173205	no
CFAP54	CFAP54	CFAP54	chr12	96489570	96875555	q1	q2	NOTEST	0.0870178	0.0346941	-1.32662	0	1	1	no
TTC12	TTC12	TTC12	chr11	113314528	113366392	q1	q2	OK	13.1391	5.23934	-1.32642	-10.0406	5e-05	0.000171432	yes
GSTT2B	GSTT2B	GSTT2B	chr22_KI270879v1_alt	216393	220281	q1	q2	OK	1.21229	0.484493	-1.32319	-0.39828	0.6062	0.702603	no
CTSK	CTSK	CTSK	chr1	150796207	150808441	q1	q2	OK	1.37652	0.550225	-1.32293	-2.95992	5e-05	0.000171432	yes
NDNF	NDNF	NDNF	chr4	121035626	121072518	q1	q2	NOTEST	0.313444	0.125345	-1.32231	0	1	1	no
FZD8	FZD8	FZD8	chr10	35638248	35641434	q1	q2	OK	6.10303	2.44075	-1.3222	-8.5964	5e-05	0.000171432	yes
ATG10	ATG10	ATG10	chr5	81972024	82255396	q1	q2	OK	2.46205	0.985582	-1.32081	-4.17761	5e-05	0.000171432	yes
KCNK7	KCNK7	KCNK7	chr11	65592854	65595996	q1	q2	NOTEST	0.114499	0.0458477	-1.32042	0	1	1	no
C4orf47	C4orf47	C4orf47	chr4	185429390	185471759	q1	q2	NOTEST	0.301301	0.12068	-1.32001	0	1	1	no
C16orf74	C16orf74	C16orf74	chr16	85707517	85751083	q1	q2	OK	8.01987	3.21378	-1.31931	-4.75071	5e-05	0.000171432	yes
SULT1C2P1	SULT1C2P1	SULT1C2P1	chr2	108322237	108353798	q1	q2	NOTEST	0.0550061	0.0220494	-1.31885	0	1	1	no
LOC148696	LOC148696	LOC148696	chr1	207818378	207822596	q1	q2	NOTEST	0.0346006	0.013881	-1.31768	0	1	1	no
SIRPB1	SIRPB1	SIRPB1	chr20	1564382	1620043	q1	q2	NOTEST	0.349491	0.140237	-1.31739	0	1	1	no
IFT172	IFT172	IFT172	chr2	27442365	27489811	q1	q2	OK	5.23008	2.09898	-1.31715	-9.56935	5e-05	0.000171432	yes
THEM4	THEM4	THEM4	chr1	151870866	151909885	q1	q2	OK	1.98484	0.797008	-1.31636	-6.25578	5e-05	0.000171432	yes
TGFB2-OT1	TGFB2-OT1	TGFB2-OT1	chr1	218344195	219173788	q1	q2	OK	8.53956	3.42926	-1.31626	-0.894921	0.1292	0.200649	no
MAP3K11	MAP3K11	MAP3K11	chr11	65597754	65614249	q1	q2	OK	24.6243	9.88899	-1.31619	-9.24345	5e-05	0.000171432	yes
SYNPO2	SYNPO2	SYNPO2	chr4	118850687	119061247	q1	q2	NOTEST	0.0719615	0.0289074	-1.31579	0	1	1	no
PPP1R32	PPP1R32	PPP1R32	chr11	61481112	61490928	q1	q2	NOTEST	0.0368627	0.0148098	-1.31561	0	1	1	no
POU4F3	POU4F3	POU4F3	chr5	146339023	146340520	q1	q2	NOTEST	0.0480567	0.0193099	-1.3154	0	1	1	no
VWA3A	VWA3A	VWA3A	chr16	22092537	22156966	q1	q2	NOTEST	0.0106851	0.00429342	-1.3154	0	1	1	no
COL18A1	COL18A1	COL18A1	chr21	45405136	45513720	q1	q2	OK	21.1202	8.48854	-1.31503	-8.46053	5e-05	0.000171432	yes
UXT-AS1	UXT-AS1	UXT-AS1	chrX	47651791	47660111	q1	q2	OK	0.752935	0.302819	-1.31407	-0.771595	0.36385	0.470382	no
GHDC	GHDC	GHDC	chr17	42189086	42194532	q1	q2	OK	12.3923	4.98557	-1.31361	-9.9359	5e-05	0.000171432	yes
LYSMD1	LYSMD1	LYSMD1	chr1	151156628	151176071	q1	q2	OK	4.66331	1.87807	-1.31211	-3.33436	5e-05	0.000171432	yes
SEMA6C	SEMA6C	SEMA6C	chr1	151131686	151146664	q1	q2	OK	0.882001	0.355886	-1.30937	-3.22808	5e-05	0.000171432	yes
SMIM19	SMIM19	SMIM19	chr8	42416461	42552997	q1	q2	OK	2.94994	1.19133	-1.30811	-1.96903	0.0002	0.000628328	yes
TSNAXIP1	TSNAXIP1	TSNAXIP1	chr16	67806877	67828068	q1	q2	NOTEST	0.380734	0.154003	-1.30582	0	1	1	no
KIF18B	KIF18B	KIF18B	chr17	44924710	44947711	q1	q2	OK	26.3594	10.6637	-1.30561	-8.62274	5e-05	0.000171432	yes
SAMD10	SAMD10	SAMD10	chr20	63974112	63979642	q1	q2	OK	6.79612	2.74958	-1.3055	-7.30832	5e-05	0.000171432	yes
ID3	ID3	ID3	chr1	23557929	23559794	q1	q2	OK	56.976	23.0567	-1.30517	-9.94516	5e-05	0.000171432	yes
PRSS27	PRSS27	PRSS27	chr16	2712421	2720551	q1	q2	NOTEST	0.478535	0.193753	-1.3044	0	1	1	no
SIX5	SIX5	SIX5	chr19	45764784	45769239	q1	q2	OK	8.12252	3.28952	-1.30405	-9.99801	5e-05	0.000171432	yes
KCCAT211	KCCAT211	KCCAT211	chr3	177816864	177899224	q1	q2	NOTEST	0.290921	0.118285	-1.29836	0	1	1	no
ADAMTS9	ADAMTS9	ADAMTS9	chr3	64515654	65011471	q1	q2	OK	2.17704	0.887074	-1.29524	-7.72951	5e-05	0.000171432	yes
SPA17	SPA17	SPA17	chr11	124622845	124694791	q1	q2	OK	17.6569	7.19861	-1.29444	-2.33705	0.00075	0.00208856	yes
HMGN2P46	HMGN2P46	HMGN2P46	chr15	45482480	45556730	q1	q2	NOTEST	0.161971	0.0661575	-1.29176	0	1	1	no
SLC9B1	SLC9B1	SLC9B1	chr4	102868977	103019739	q1	q2	NOTEST	0.0324678	0.0132641	-1.29149	0	1	1	no
GDF9	GDF9	GDF9	chr5	132861180	132868844	q1	q2	NOTEST	0.111013	0.0453858	-1.29042	0	1	1	no
C17orf85	C17orf85	C17orf85	chr17	3806750	3846251	q1	q2	OK	13.7108	5.61211	-1.2887	-8.32152	5e-05	0.000171432	yes
PARK2	PARK2	PARK2	chr6	161347557	163324473	q1	q2	NOTEST	0.0655706	0.0268858	-1.2862	0	1	1	no
ENDOU	ENDOU	ENDOU	chr12	47709734	47725572	q1	q2	NOTEST	0.0205231	0.00841786	-1.28572	0	1	1	no
BHMG1	BHMG1	BHMG1	chr19	45733250	45764539	q1	q2	NOTEST	0.0166331	0.00682272	-1.28564	0	1	1	no
EFHC2	EFHC2	EFHC2	chrX	44147881	44343677	q1	q2	NOTEST	0.0139159	0.00570813	-1.28564	0	1	1	no
GPR25	GPR25	GPR25	chr1	200872954	200874178	q1	q2	NOTEST	0.0415731	0.0170528	-1.28564	0	1	1	no
MAB21L3	MAB21L3	MAB21L3	chr1	116111754	116135240	q1	q2	NOTEST	0.0140217	0.00575152	-1.28564	0	1	1	no
MLK7-AS1	MLK7-AS1	MLK7-AS1	chr2	173075836	173282036	q1	q2	NOTEST	0.01818	0.00745721	-1.28564	0	1	1	no
RAB25	RAB25	RAB25	chr1	156061174	156070504	q1	q2	NOTEST	0.0481294	0.0197421	-1.28564	0	1	1	no
SNTB2	SNTB2	SNTB2	chr16	69187146	69309052	q1	q2	OK	8.7266	3.58192	-1.28469	-9.04256	5e-05	0.000171432	yes
TTC36	TTC36	TTC36	chr11	118436489	118566076	q1	q2	NOTEST	0.570956	0.234432	-1.28421	0	1	1	no
LOC100129461	LOC100129461	LOC100129461	chr6	4995045	5260950	q1	q2	OK	3.10321	1.27482	-1.28347	-1.92058	0.0019	0.00484054	yes
CFB	CFB	CFB	chr6_GL000256v2_alt	3247132	3253273	q1	q2	OK	1.89528	0.778673	-1.28332	-4.2248	5e-05	0.000171432	yes
HUNK	HUNK	HUNK	chr21	31873314	32004064	q1	q2	NOTEST	0.0129808	0.00533647	-1.28243	0	1	1	no
MIR6807	MIR6807	MIR6807	chr19	58544468	58550715	q1	q2	OK	69.0478	28.3858	-1.28243	-1.91743	0.5538	0.656008	no
PGAM1P5	PGAM1P5	PGAM1P5	chr12	95649254	95790758	q1	q2	NOTEST	0.159728	0.0656681	-1.28235	0	1	1	no
ANKLE1	ANKLE1	ANKLE1	chr19	17281644	17287646	q1	q2	NOTEST	0.209845	0.0862773	-1.28227	0	1	1	no
SIRT4	SIRT4	SIRT4	chr12	120302320	120313242	q1	q2	OK	0.886044	0.364368	-1.28198	-1.68423	0.0112	0.0238161	yes
UBR5-AS1	UBR5-AS1	UBR5-AS1	chr8	102239450	102252174	q1	q2	NOTEST	0.336157	0.138334	-1.28098	0	1	1	no
SNORD119	SNORD119	SNORD119	chr20	2461634	2470853	q1	q2	OK	54.779	22.5579	-1.27999	-2.0377	0.56585	0.667011	no
MAF	MAF	MAF	chr16	79593847	79600725	q1	q2	NOTEST	0.405894	0.167311	-1.27857	0	1	1	no
SNORD105B	SNORD105B	SNORD105B	chr19	10106222	10119923	q1	q2	OK	34.8533	14.3945	-1.27578	-4.93419	0.6002	0.697477	no
CNTD2	CNTD2	CNTD2	chr19	40222207	40226690	q1	q2	NOTEST	0.469304	0.193928	-1.275	0	1	1	no
LOC101928650	LOC101928650	LOC101928650	chr1	170461316	170553833	q1	q2	NOTEST	0.109245	0.0451457	-1.2749	0	1	1	no
MT1B	MT1B	MT1B	chr16	56651898	56653204	q1	q2	NOTEST	0.266212	0.110013	-1.2749	0	1	1	no
S100B	S100B	S100B	chr21	46598617	46605122	q1	q2	NOTEST	0.0504818	0.0208617	-1.2749	0	1	1	no
SNORD92	SNORD92	SNORD92	chr2	28894642	28948220	q1	q2	OK	40.5252	16.7471	-1.2749	-5.95341	0.6047	0.701479	no
ZNF541	ZNF541	ZNF541	chr19	47520684	47555856	q1	q2	NOTEST	0.0107437	0.00443985	-1.2749	0	1	1	no
SNORD54	SNORD54	SNORD54	chr8	56068179	56074581	q1	q2	OK	487.62	201.606	-1.27422	-0.301778	0.5799	0.679174	no
ARPIN	ARPIN	ARPIN	chr15	89830598	89912990	q1	q2	OK	6.71736	2.77808	-1.27381	-5.15633	5e-05	0.000171432	yes
DACT1	DACT1	DACT1	chr14	58634067	58648320	q1	q2	NOTEST	0.0426886	0.0176582	-1.27351	0	1	1	no
SNORD126	SNORD126	SNORD126	chr14	20311367	20333312	q1	q2	OK	49.543	20.5146	-1.27203	-8.56845	0.3867	0.494628	no
UBE2E4P	UBE2E4P	UBE2E4P	chrX	14244264	14245423	q1	q2	NOTEST	0.131804	0.054639	-1.27039	0	1	1	no
TNIP3	TNIP3	TNIP3	chr4	121131408	121227466	q1	q2	NOTEST	0.057036	0.0236457	-1.2703	0	1	1	no
KRT39	KRT39	KRT39	chr17_JH159146v1_alt	107811	116287	q1	q2	NOTEST	0.180979	0.0750375	-1.27014	0	1	1	no
PLXND1	PLXND1	PLXND1	chr3	129555212	129606739	q1	q2	OK	50.7899	21.0846	-1.26835	-8.41752	5e-05	0.000171432	yes
SOWAHA	SOWAHA	SOWAHA	chr5	132813323	132816797	q1	q2	NOTEST	0.0538329	0.0223595	-1.2676	0	1	1	no
LOC642361	LOC642361	LOC642361	chr10	79691499	79827602	q1	q2	NOTEST	0.436528	0.181643	-1.26496	0	1	1	no
LINC01138	LINC01138	LINC01138	chr1	148432958	148459920	q1	q2	OK	1.4157	0.589337	-1.26435	-2.22829	0.0012	0.00320338	yes
KCNH1	KCNH1	KCNH1	chr1	210678314	211134115	q1	q2	NOTEST	0.455008	0.18949	-1.26377	0	1	1	no
C9orf9	C9orf9	C9orf9	chr9	132878902	132890031	q1	q2	OK	2.52183	1.05032	-1.26364	-2.18323	0.00115	0.00308104	yes
EGFEM1P	EGFEM1P	EGFEM1P	chr3	168249521	168830586	q1	q2	NOTEST	0.121726	0.0507291	-1.26275	0	1	1	no
GPR78	GPR78	GPR78	chr4	8580236	8590023	q1	q2	NOTEST	0.012469	0.00519643	-1.26275	0	1	1	no
KCCAT333	KCCAT333	KCCAT333	chr7	17374916	17558909	q1	q2	NOTEST	0.0376968	0.0157102	-1.26274	0	1	1	no
TNNT2	TNNT2	TNNT2	chr1	201359007	201377700	q1	q2	NOTEST	0.0486351	0.020269	-1.26272	0	1	1	no
ALS2CR12	ALS2CR12	ALS2CR12	chr2	201288270	201357398	q1	q2	NOTEST	0.0264009	0.0110029	-1.26271	0	1	1	no
MADCAM1	MADCAM1	MADCAM1	chr19	496489	505343	q1	q2	NOTEST	0.0389318	0.0162253	-1.26271	0	1	1	no
HEPN1	HEPN1	HEPN1	chr11	124919249	124936412	q1	q2	NOTEST	0.0340999	0.0142116	-1.2627	0	1	1	no
STEAP3-AS1	STEAP3-AS1	STEAP3-AS1	chr2	119223807	119265651	q1	q2	NOTEST	0.0138508	0.00577251	-1.2627	0	1	1	no
VTRNA1-2	VTRNA1-2	VTRNA1-2	chr5	140718925	140719013	q1	q2	OK	37.9225	15.8047	-1.2627	-10.8844	0.5243	0.628857	no
POLN	POLN	POLN	chr4	2071957	2242164	q1	q2	OK	0.884383	0.368596	-1.26263	-1.81831	0.00595	0.0135386	yes
LOC644936	LOC644936	LOC644936	chr5	80299095	80300478	q1	q2	NOTEST	0.114442	0.0477038	-1.26244	0	1	1	no
SNORD117	SNORD117	SNORD117	chr6_GL000256v2_alt	2828245	2846132	q1	q2	OK	253.266	105.625	-1.2617	-0.306418	0.5439	0.646934	no
CNGB1	CNGB1	CNGB1	chr16	57882339	57971116	q1	q2	NOTEST	0.0162527	0.00677999	-1.26132	0	1	1	no
CFAP221	CFAP221	CFAP221	chr2	119544431	119656661	q1	q2	NOTEST	0.0474375	0.0197992	-1.26059	0	1	1	no
TCTEX1D2	TCTEX1D2	TCTEX1D2	chr3	196291218	196338420	q1	q2	OK	7.53107	3.14694	-1.25891	-2.84219	5e-05	0.000171432	yes
TMEM116	TMEM116	TMEM116	chr12	111931282	112013219	q1	q2	OK	10.8499	4.53965	-1.25702	-7.05251	5e-05	0.000171432	yes
SPG20-AS1	SPG20-AS1	SPG20-AS1	chr13	36301637	36370180	q1	q2	NOTEST	0.413043	0.172838	-1.25688	0	1	1	no
MIR6766	MIR6766	MIR6766	chr15	89243962	89334795	q1	q2	OK	105.196	44.1074	-1.25399	-7.85327	0.54655	0.649214	no
BCDIN3D-AS1	BCDIN3D-AS1	BCDIN3D-AS1	chr12	49828542	49843129	q1	q2	NOTEST	0.35015	0.146844	-1.25369	0	1	1	no
CFAP69	CFAP69	CFAP69	chr7	90245173	90311063	q1	q2	NOTEST	0.403344	0.169297	-1.25246	0	1	1	no
TTC34	TTC34	TTC34	chr1_KI270762v1_alt	192152	352839	q1	q2	NOTEST	0.250368	0.105092	-1.25239	0	1	1	no
SLC15A2	SLC15A2	SLC15A2	chr3	121894323	121944187	q1	q2	NOTEST	0.0741067	0.0311198	-1.25177	0	1	1	no
NME5	NME5	NME5	chr5	138115171	138139443	q1	q2	NOTEST	0.169011	0.0709967	-1.25129	0	1	1	no
CCR7	CCR7	CCR7	chr17	40553769	40565484	q1	q2	NOTEST	0.226811	0.0953241	-1.25058	0	1	1	no
DDN	DDN	DDN	chr12	48995149	48999305	q1	q2	OK	0.757862	0.318709	-1.24969	-3.15857	5e-05	0.000171432	yes
LOC101929395	LOC101929395	LOC101929395	chr20	10753089	10754027	q1	q2	OK	0.595996	0.250778	-1.24889	-0.727687	0.1565	0.235557	no
YPEL3	YPEL3	YPEL3	chr16	30092313	30096216	q1	q2	OK	7.0611	2.97182	-1.24854	-4.37757	5e-05	0.000171432	yes
ASB2	ASB2	ASB2	chr14_KI270847v1_alt	1048714	1091292	q1	q2	OK	1.52657	0.642653	-1.24818	-3.55574	5e-05	0.000171432	yes
GALNT9	GALNT9	GALNT9	chr12	132196371	132329319	q1	q2	OK	1.15896	0.488224	-1.24721	-2.86077	5e-05	0.000171432	yes
FMR1-AS1	FMR1-AS1	FMR1-AS1	chrX	147909430	147911817	q1	q2	NOTEST	0.101005	0.0425502	-1.24718	0	1	1	no
TP53I3	TP53I3	TP53I3	chr2	24076873	24169638	q1	q2	OK	10.8083	4.56171	-1.24449	-4.20951	5e-05	0.000171432	yes
CLIP2	CLIP2	CLIP2	chr7	74289474	74405943	q1	q2	OK	12.0009	5.06566	-1.24432	-9.60788	5e-05	0.000171432	yes
FHDC1	FHDC1	FHDC1	chr4	152942982	152979696	q1	q2	OK	1.88261	0.795308	-1.24315	-6.67892	5e-05	0.000171432	yes
CORO7	CORO7	CORO7	chr16_KI270855v1_alt	40614	119284	q1	q2	OK	10.6856	4.51469	-1.24297	-3.68175	5e-05	0.000171432	yes
VSX1	VSX1	VSX1	chr20	25070885	25082379	q1	q2	NOTEST	0.262461	0.110913	-1.24267	0	1	1	no
ITGA2B	ITGA2B	ITGA2B	chr17	44372181	44389505	q1	q2	NOTEST	0.0293516	0.0124141	-1.24146	0	1	1	no
HSD17B3	HSD17B3	HSD17B3	chr9	96235306	96302152	q1	q2	NOTEST	0.176718	0.0748096	-1.24015	0	1	1	no
SCUBE2	SCUBE2	SCUBE2	chr11	9019499	9091603	q1	q2	NOTEST	0.0712693	0.0302007	-1.2387	0	1	1	no
NAT6	NAT6	NAT6	chr3	50292827	50299468	q1	q2	OK	1.92258	0.816229	-1.236	-2.41794	5e-05	0.000171432	yes
CYP2C18	CYP2C18	CYP2C18	chr10	94683493	94736191	q1	q2	NOTEST	0.0622059	0.0264208	-1.23538	0	1	1	no
ATP6V1B1-AS1	ATP6V1B1-AS1	ATP6V1B1-AS1	chr2	70935867	70965431	q1	q2	OK	1.89853	0.806649	-1.23487	-2.02358	0.0011	0.00296142	yes
MCF2L	MCF2L	MCF2L	chr13	112969220	113099739	q1	q2	OK	0.95892	0.407528	-1.23451	-3.61311	5e-05	0.000171432	yes
PAOX	PAOX	PAOX	chr10	133379236	133391696	q1	q2	OK	2.24316	0.954145	-1.23325	-2.78888	5e-05	0.000171432	yes
ADGRG3	ADGRG3	ADGRG3	chr16	57668244	57689378	q1	q2	NOTEST	0.0904917	0.0385185	-1.23224	0	1	1	no
PYGM	PYGM	PYGM	chr11	64746388	64760715	q1	q2	NOTEST	0.268181	0.114168	-1.23205	0	1	1	no
C21orf58	C21orf58	C21orf58	chr21	46300429	46323899	q1	q2	OK	4.88162	2.07862	-1.23174	-6.53849	5e-05	0.000171432	yes
TNFRSF6B	TNFRSF6B	TNFRSF6B	chr20	63657809	63739107	q1	q2	OK	3.27486	1.39483	-1.23134	-0.684673	0.2512	0.347072	no
LRP1B	LRP1B	LRP1B	chr2	140231426	142131701	q1	q2	NOTEST	0.0376267	0.0160318	-1.23082	0	1	1	no
SCARB2	SCARB2	SCARB2	chr4	76158738	76213899	q1	q2	OK	18.099	7.71537	-1.2301	-8.6667	5e-05	0.000171432	yes
CCDC125	CCDC125	CCDC125	chr5_GL339449v2_alt	63866	712608	q1	q2	OK	4.47246	1.9069	-1.22984	-7.18383	5e-05	0.000171432	yes
LINC00926	LINC00926	LINC00926	chr15	57300364	57307769	q1	q2	NOTEST	0.147238	0.0627806	-1.22976	0	1	1	no
RADIL	RADIL	RADIL	chr7	4799108	4883704	q1	q2	OK	0.867982	0.370226	-1.22926	-3.28555	5e-05	0.000171432	yes
ADGRD1	ADGRD1	ADGRD1	chr12	130953906	131141463	q1	q2	OK	3.65458	1.55901	-1.22908	-7.25104	5e-05	0.000171432	yes
DENND5A	DENND5A	DENND5A	chr11	9138825	9265326	q1	q2	OK	13.5716	5.79095	-1.22872	-9.17607	5e-05	0.000171432	yes
DYX1C1	DYX1C1	DYX1C1	chr15	55317183	55508234	q1	q2	NOTEST	0.469423	0.20054	-1.227	0	1	1	no
CATSPERG	CATSPERG	CATSPERG	chr19	38335802	38370949	q1	q2	NOTEST	0.0370342	0.0158289	-1.2263	0	1	1	no
SSBP2	SSBP2	SSBP2	chr5	81417359	81751253	q1	q2	OK	1.76555	0.754822	-1.22591	-4.74889	5e-05	0.000171432	yes
CPNE2	CPNE2	CPNE2	chr16	57092542	57147966	q1	q2	OK	9.41798	4.03394	-1.22323	-8.39621	5e-05	0.000171432	yes
PSMD5-AS1	PSMD5-AS1	PSMD5-AS1	chr9	120843041	120854373	q1	q2	OK	2.73143	1.17228	-1.22034	-5.95805	5e-05	0.000171432	yes
RAB36	RAB36	RAB36	chr22	23145325	23164344	q1	q2	OK	1.28176	0.550546	-1.21919	-4.07165	5e-05	0.000171432	yes
LOC400927-CSNK1E	LOC400927-CSNK1E	LOC400927-CSNK1E	chr22	38290690	38398926	q1	q2	NOTEST	0.263517	0.113196	-1.21908	0	1	1	no
ABCB6	ABCB6	ABCB6	chr2	219209765	219218990	q1	q2	OK	6.73078	2.89245	-1.21848	-8.32187	5e-05	0.000171432	yes
GSDMB	GSDMB	GSDMB	chr17	39904594	39918650	q1	q2	OK	1.05932	0.455278	-1.21832	-1.8082	0.00065	0.00183977	yes
NAT14	NAT14	NAT14	chr19	55485189	55487568	q1	q2	OK	17.0681	7.33876	-1.2177	-8.48287	5e-05	0.000171432	yes
C2orf66	C2orf66	C2orf66	chr2	196804414	196810276	q1	q2	NOTEST	0.0845184	0.0363559	-1.21708	0	1	1	no
LINC00106	LINC00106	LINC00106	chrY	1397024	1399398	q1	q2	OK	1.31362	0.565161	-1.21681	-0.699698	0.28105	0.381218	no
MRPL51	MRPL51	MRPL51	chr12	6492149	6493305	q1	q2	OK	306.348	131.953	-1.21515	-7.93933	5e-05	0.000171432	yes
HS1BP3-IT1	HS1BP3-IT1	HS1BP3-IT1	chr2	20590774	20592548	q1	q2	OK	2.52927	1.0899	-1.21452	-1.72717	0.00955	0.0206043	yes
GPR137C	GPR137C	GPR137C	chr14	52553147	52637713	q1	q2	OK	1.18214	0.509909	-1.21309	-3.94828	5e-05	0.000171432	yes
NTF3	NTF3	NTF3	chr12	5432113	5495299	q1	q2	NOTEST	0.0920454	0.0397361	-1.2119	0	1	1	no
SLC8A1	SLC8A1	SLC8A1	chr2	39917633	40512435	q1	q2	NOTEST	0.0361767	0.0156355	-1.21024	0	1	1	no
PEX10	PEX10	PEX10	chr1	2391774	2412571	q1	q2	OK	7.40664	3.20151	-1.21007	-2.13403	0.001	0.00272143	yes
BTBD19	BTBD19	BTBD19	chr1	44808481	44814129	q1	q2	OK	0.966519	0.418149	-1.20878	-2.18305	0.0017	0.00437632	yes
EFEMP2	EFEMP2	EFEMP2	chr11	65860400	65872934	q1	q2	OK	8.21782	3.55724	-1.208	-3.333	5e-05	0.000171432	yes
MSL3	MSL3	MSL3	chrX	11758158	11775753	q1	q2	OK	8.79613	3.81092	-1.20673	-8.16167	5e-05	0.000171432	yes
KCNMA1	KCNMA1	KCNMA1	chr10	76869600	77637819	q1	q2	NOTEST	0.0505768	0.0219253	-1.20588	0	1	1	no
LOC101929897	LOC101929897	LOC101929897	chr8	42255320	42270961	q1	q2	NOTEST	0.180165	0.0781355	-1.20527	0	1	1	no
CTF1	CTF1	CTF1	chr16	30896606	30903560	q1	q2	OK	2.37454	1.02987	-1.20518	-3.45114	5e-05	0.000171432	yes
HIP1	HIP1	HIP1	chr7	75533297	75738972	q1	q2	OK	9.82201	4.26038	-1.20503	-8.47388	5e-05	0.000171432	yes
PC	PC	PC	chr11	66848525	66958376	q1	q2	OK	7.75828	3.36684	-1.20434	-5.4051	5e-05	0.000171432	yes
SNORD50A	SNORD50A	SNORD50A	chr6	85677006	85678733	q1	q2	OK	856.071	371.507	-1.20434	-0.396746	0.5409	0.644695	no
MIR4648	MIR4648	MIR4648	chr7	2512528	2529176	q1	q2	OK	213.764	92.7982	-1.20385	-10.3228	0.5785	0.678192	no
KLHL7-AS1	KLHL7-AS1	KLHL7-AS1	chr7	23101227	23105703	q1	q2	OK	0.664641	0.288946	-1.20177	-2.35299	0.00075	0.00208856	yes
HOXC9	HOXC9	HOXC9	chr12	54000092	54003336	q1	q2	NOTEST	0.569048	0.247674	-1.20011	0	1	1	no
HOXB7	HOXB7	HOXB7	chr17	48607232	48611021	q1	q2	NOTEST	0.213285	0.0928477	-1.19984	0	1	1	no
FSIP1	FSIP1	FSIP1	chr15	39600030	39782838	q1	q2	OK	0.647334	0.281998	-1.19883	-2.43567	0.0005	0.00145012	yes
LOC100506860	LOC100506860	LOC100506860	chr7	130913463	130921946	q1	q2	OK	0.744018	0.324525	-1.19701	-1.25975	0.02985	0.0565503	no
HRAT92	HRAT92	HRAT92	chr7	520390	525232	q1	q2	NOTEST	0.578081	0.252492	-1.19503	0	1	1	no
CRLF2	CRLF2	CRLF2	chrY	1190495	1212723	q1	q2	OK	1.0409	0.45473	-1.19475	-1.77049	0.0013	0.00344197	yes
CCDC176	CCDC176	CCDC176	chr14	74019355	74084493	q1	q2	OK	0.89839	0.392552	-1.19446	-2.40061	0.0006	0.00171028	yes
CCDC79	CCDC79	CCDC79	chr16	66754975	66801620	q1	q2	NOTEST	0.0354868	0.0155197	-1.19318	0	1	1	no
HPX	HPX	HPX	chr11	6431037	6441024	q1	q2	NOTEST	0.0560629	0.0245184	-1.19318	0	1	1	no
LOC101929140	LOC101929140	LOC101929140	chr13	41132927	41263577	q1	q2	NOTEST	0.0463349	0.020264	-1.19318	0	1	1	no
ZNF358	ZNF358	ZNF358	chr19	7516117	7521025	q1	q2	OK	8.2073	3.58964	-1.19307	-7.11407	5e-05	0.000171432	yes
RHOC	RHOC	RHOC	chr1	112701126	112707403	q1	q2	OK	97.0623	42.4528	-1.19305	-7.7078	5e-05	0.000171432	yes
PSMG3-AS1	PSMG3-AS1	PSMG3-AS1	chr7	1570072	1589625	q1	q2	OK	1.97247	0.863272	-1.19212	-5.03322	5e-05	0.000171432	yes
ABTB1	ABTB1	ABTB1	chr3	127672937	127680926	q1	q2	OK	9.00306	3.94089	-1.1919	-7.33572	5e-05	0.000171432	yes
C15orf38-AP3S2	C15orf38-AP3S2	C15orf38-AP3S2	chr15	89830598	89912990	q1	q2	OK	5.14013	2.25016	-1.19178	-3.14336	5e-05	0.000171432	yes
CNPY4	CNPY4	CNPY4	chr7	100092727	100125505	q1	q2	OK	6.11049	2.67792	-1.19017	-0.869188	0.14125	0.216104	no
PROB1	PROB1	PROB1	chr5	139391945	139395196	q1	q2	OK	1.18328	0.518867	-1.18935	-3.52292	5e-05	0.000171432	yes
SEMA3D	SEMA3D	SEMA3D	chr7	84995555	85121931	q1	q2	NOTEST	0.437255	0.191783	-1.189	0	1	1	no
NPIPA1	NPIPA1	NPIPA1	chr16_KI270853v1_alt	284550	791405	q1	q2	NOTEST	0.229486	0.100763	-1.18744	0	1	1	no
AP5Z1	AP5Z1	AP5Z1	chr7	4775630	4794395	q1	q2	OK	6.5747	2.88698	-1.18736	-9.24264	5e-05	0.000171432	yes
ZDHHC8P1	ZDHHC8P1	ZDHHC8P1	chr22_KI270878v1_alt	36562	48570	q1	q2	NOTEST	0.127134	0.0558261	-1.18733	0	1	1	no
CEPT1	CEPT1	CEPT1	chr1	111117331	111185102	q1	q2	OK	9.57681	4.20598	-1.1871	-6.55348	5e-05	0.000171432	yes
MPI	MPI	MPI	chr15	74890010	74899457	q1	q2	OK	9.48613	4.16704	-1.1868	-9.39641	5e-05	0.000171432	yes
FLJ42351	FLJ42351	FLJ42351	chr2	112641829	112644180	q1	q2	OK	1.37239	0.602907	-1.18668	-1.03336	0.0655	0.112535	no
PPP1R3G	PPP1R3G	PPP1R3G	chr6	4995045	5260950	q1	q2	NOTEST	0.351883	0.15479	-1.18479	0	1	1	no
TMEM163	TMEM163	TMEM163	chr2	134455758	134719001	q1	q2	OK	4.15926	1.83001	-1.18447	-4.92359	5e-05	0.000171432	yes
TFAP2A-AS1	TFAP2A-AS1	TFAP2A-AS1	chr6	10396682	10419564	q1	q2	OK	1.13082	0.498158	-1.18269	-1.76307	0.00715	0.0159468	yes
RBAKDN	RBAKDN	RBAKDN	chr7	5045820	5073223	q1	q2	OK	0.985406	0.434506	-1.18134	-0.545356	0.396	0.504387	no
TMCC2	TMCC2	TMCC2	chr1	205227909	205273343	q1	q2	OK	1.88258	0.831088	-1.17963	-4.11583	5e-05	0.000171432	yes
HESX1	HESX1	HESX1	chr3	57197915	57200252	q1	q2	NOTEST	0.174351	0.0769724	-1.17958	0	1	1	no
ZMYND10	ZMYND10	ZMYND10	chr3	50341105	50345746	q1	q2	NOTEST	0.180051	0.0795072	-1.17925	0	1	1	no
SNED1	SNED1	SNED1	chr2	240998837	241102332	q1	q2	OK	2.76458	1.22098	-1.17903	-5.43561	5e-05	0.000171432	yes
KLRK1	KLRK1	KLRK1	chr12	10363768	10410146	q1	q2	OK	1.91954	0.84799	-1.17864	-1.97007	0.0025	0.00621422	yes
DUSP27	DUSP27	DUSP27	chr1	167094849	167129165	q1	q2	NOTEST	0.0440862	0.0194802	-1.17832	0	1	1	no
PCOLCE-AS1	PCOLCE-AS1	PCOLCE-AS1	chr7	100586332	100608176	q1	q2	NOTEST	0.122406	0.0540957	-1.17809	0	1	1	no
CYP4F35P	CYP4F35P	CYP4F35P	chr18	14337422	14342524	q1	q2	NOTEST	0.15718	0.0694688	-1.17798	0	1	1	no
PIK3IP1	PIK3IP1	PIK3IP1	chr22	31281592	31292534	q1	q2	NOTEST	0.558381	0.24682	-1.17779	0	1	1	no
MMACHC	MMACHC	MMACHC	chr1	45500183	45522890	q1	q2	OK	4.61409	2.04062	-1.17704	-1.10791	0.06755	0.115549	no
LOC101927973	LOC101927973	LOC101927973	chr21	28048413	28228667	q1	q2	NOTEST	0.0588104	0.0260247	-1.17619	0	1	1	no
NANOS3	NANOS3	NANOS3	chr19	13877248	13880757	q1	q2	NOTEST	0.39284	0.173846	-1.17613	0	1	1	no
EFNB3	EFNB3	EFNB3	chr17	7705201	7711375	q1	q2	NOTEST	0.45206	0.200131	-1.17557	0	1	1	no
ANKRD44-IT1	ANKRD44-IT1	ANKRD44-IT1	chr2	196986661	197310797	q1	q2	NOTEST	0.301477	0.133474	-1.17549	0	1	1	no
DQX1	DQX1	DQX1	chr2	74518130	74526281	q1	q2	NOTEST	0.220585	0.0978647	-1.17247	0	1	1	no
SPHK2	SPHK2	SPHK2	chr19	48615326	48630406	q1	q2	OK	8.45789	3.75342	-1.17209	-1.38789	0.02965	0.0562115	no
SPATA33	SPATA33	SPATA33	chr16	89644430	89670458	q1	q2	OK	6.95673	3.0886	-1.17146	-1.61772	0.00955	0.0206043	yes
ECI1	ECI1	ECI1	chr16	2239871	2251601	q1	q2	OK	51.7293	22.9833	-1.1704	-8.52724	5e-05	0.000171432	yes
LOC101927932	LOC101927932	LOC101927932	chr20	58818917	58911196	q1	q2	NOTEST	0.254715	0.113236	-1.16955	0	1	1	no
BNIPL	BNIPL	BNIPL	chr1	151036552	151047600	q1	q2	NOTEST	0.242793	0.107945	-1.16943	0	1	1	no
GPR75	GPR75	GPR75	chr2	53669979	53860033	q1	q2	OK	1.21511	0.540724	-1.16812	-0.772921	0.226	0.318447	no
ATP6AP1L	ATP6AP1L	ATP6AP1L	chr5	82279461	82318646	q1	q2	OK	0.809288	0.360157	-1.16803	-2.40925	0.0001	0.000331818	yes
SNORD61	SNORD61	SNORD61	chrX	136869193	136880780	q1	q2	OK	99.0124	44.0687	-1.16785	-8.73468	0.55565	0.657556	no
HTRA2	HTRA2	HTRA2	chr2	74526647	74557551	q1	q2	OK	12.9543	5.76594	-1.1678	-2.74447	5e-05	0.000171432	yes
UCKL1	UCKL1	UCKL1	chr20	63939828	63969870	q1	q2	OK	21.244	9.45743	-1.16754	-5.18199	5e-05	0.000171432	yes
CST4	CST4	CST4	chr20	23685639	23689025	q1	q2	OK	12.983	5.78154	-1.1671	-4.82387	5e-05	0.000171432	yes
ABR	ABR	ABR	chr17_KI270910v1_alt	42764	149117	q1	q2	OK	29.9857	13.3544	-1.16696	-7.65879	5e-05	0.000171432	yes
DPYSL4	DPYSL4	DPYSL4	chr10	132186909	132205776	q1	q2	NOTEST	0.0168646	0.00751085	-1.16695	0	1	1	no
FAM170A	FAM170A	FAM170A	chr5	119629558	119635822	q1	q2	NOTEST	0.0411667	0.0183341	-1.16695	0	1	1	no
GLP1R	GLP1R	GLP1R	chr6	39048780	39087744	q1	q2	NOTEST	0.0145308	0.00647146	-1.16695	0	1	1	no
LOC100996455	LOC100996455	LOC100996455	chr11	64449056	64451656	q1	q2	NOTEST	0.0197088	0.00877755	-1.16695	0	1	1	no
MIR1915	MIR1915	MIR1915	chr10	21494491	21497284	q1	q2	OK	61.0712	27.1988	-1.16695	-12.7184	0.46545	0.573971	no
SVOP	SVOP	SVOP	chr12	108908128	109021240	q1	q2	NOTEST	0.00681858	0.00303674	-1.16695	0	1	1	no
WDR64	WDR64	WDR64	chr1	241652277	241802132	q1	q2	NOTEST	0.0101817	0.00453456	-1.16695	0	1	1	no
LOC100507140	LOC100507140	LOC100507140	chr2	200695722	200823846	q1	q2	NOTEST	0.0229751	0.0102323	-1.16694	0	1	1	no
MXD3	MXD3	MXD3	chr5	177303761	177312291	q1	q2	OK	7.52792	3.35618	-1.16543	-1.71075	0.00755	0.016735	yes
ZNF783	ZNF783	ZNF783	chr7	149262170	149284994	q1	q2	OK	2.73415	1.21905	-1.16534	-6.25563	5e-05	0.000171432	yes
KCNAB2	KCNAB2	KCNAB2	chr1	5862807	6101193	q1	q2	OK	22.3217	9.95548	-1.16489	-6.53767	5e-05	0.000171432	yes
NMRK1	NMRK1	NMRK1	chr9	75061199	75088217	q1	q2	OK	1.22775	0.547575	-1.16489	-1.98252	0.00075	0.00208856	yes
HOXC5	HOXC5	HOXC5	chr12	54016851	54056030	q1	q2	OK	0.617453	0.275425	-1.16467	-1.36124	0.02495	0.0483497	yes
PADI2	PADI2	PADI2	chr1	17066760	17119453	q1	q2	NOTEST	0.118209	0.0527417	-1.16433	0	1	1	no
ANKRD24	ANKRD24	ANKRD24	chr19	4183353	4224814	q1	q2	NOTEST	0.149511	0.0667459	-1.1635	0	1	1	no
RPH3A	RPH3A	RPH3A	chr12	112791743	112898879	q1	q2	NOTEST	0.0276853	0.012375	-1.16169	0	1	1	no
ACSF2	ACSF2	ACSF2	chr17	50426157	50474845	q1	q2	OK	12.176	5.44407	-1.16128	-5.29657	5e-05	0.000171432	yes
MPZL2	MPZL2	MPZL2	chr11	118253415	118264536	q1	q2	OK	1.02245	0.457428	-1.16042	-2.05988	0.00045	0.00131574	yes
CCDC153	CCDC153	CCDC153	chr11	119190253	119195874	q1	q2	OK	1.26328	0.565206	-1.16033	-1.38274	0.0315	0.0592789	no
PARP12	PARP12	PARP12	chr7	140023743	140063721	q1	q2	OK	9.42495	4.21704	-1.16025	-9.00788	5e-05	0.000171432	yes
PDLIM4	PDLIM4	PDLIM4	chr5	132257657	132273454	q1	q2	OK	8.23943	3.68782	-1.15977	-7.59782	5e-05	0.000171432	yes
SNORD60	SNORD60	SNORD60	chr16	2154781	2155358	q1	q2	OK	246.581	110.412	-1.15916	-0.645053	0.3131	0.416026	no
LOC101927040	LOC101927040	LOC101927040	chr8	79768141	79871737	q1	q2	NOTEST	0.109669	0.0491263	-1.15859	0	1	1	no
CCDC87	CCDC87	CCDC87	chr11	66590168	66593083	q1	q2	NOTEST	0.307242	0.137643	-1.15845	0	1	1	no
NIPSNAP3B	NIPSNAP3B	NIPSNAP3B	chr9	104763740	104777764	q1	q2	NOTEST	0.199916	0.089618	-1.15753	0	1	1	no
LOC407835	LOC407835	LOC407835	chr7	129126270	129127996	q1	q2	NOTEST	0.459707	0.206147	-1.15704	0	1	1	no
NPB	NPB	NPB	chr17	81902108	81911477	q1	q2	OK	0.904502	0.405778	-1.15643	-0.652386	0.26635	0.364135	no
DMPK	DMPK	DMPK	chr19	45769708	45782557	q1	q2	OK	7.99648	3.58776	-1.15628	-8.03519	5e-05	0.000171432	yes
JPH1	JPH1	JPH1	chr8	74234703	74321327	q1	q2	NOTEST	0.526846	0.236396	-1.15617	0	1	1	no
LRRC37A3	LRRC37A3	LRRC37A3	chr17	64854311	64919480	q1	q2	NOTEST	0.165225	0.0741404	-1.1561	0	1	1	no
AMT	AMT	AMT	chr3	49416777	49429324	q1	q2	NOTEST	0.50894	0.228392	-1.15598	0	1	1	no
BDKRB2	BDKRB2	BDKRB2	chr14	96204797	96244329	q1	q2	OK	0.686195	0.308036	-1.15552	-3.01132	5e-05	0.000171432	yes
GACAT2	GACAT2	GACAT2	chr18	8695855	8707621	q1	q2	OK	1.95651	0.878452	-1.15524	-1.97289	0.0029	0.00709958	yes
SLC45A1	SLC45A1	SLC45A1	chr1	8318084	8344167	q1	q2	NOTEST	0.141532	0.0635885	-1.15429	0	1	1	no
ZNF665	ZNF665	ZNF665	chr19	53163298	53193366	q1	q2	NOTEST	0.321683	0.144565	-1.15392	0	1	1	no
LRRC37A6P	LRRC37A6P	LRRC37A6P	chr10	27245852	27252306	q1	q2	NOTEST	0.0193041	0.00867654	-1.15371	0	1	1	no
SNX22	SNX22	SNX22	chr15	64151716	64163155	q1	q2	NOTEST	0.240537	0.108223	-1.15226	0	1	1	no
EMID1	EMID1	EMID1	chr22	29205911	29259597	q1	q2	OK	0.963863	0.433757	-1.15194	-2.39757	0.00015	0.00048068	yes
DCTD	DCTD	DCTD	chr4	182890090	182917477	q1	q2	OK	54.9274	24.7198	-1.15186	-7.42272	5e-05	0.000171432	yes
KIAA1161	KIAA1161	KIAA1161	chr9	34366665	34376896	q1	q2	OK	0.909872	0.409493	-1.15183	-4.34078	5e-05	0.000171432	yes
FAM89B	FAM89B	FAM89B	chr11	65572348	65574198	q1	q2	OK	12.6225	5.68191	-1.15154	-7.04349	5e-05	0.000171432	yes
LINC01111	LINC01111	LINC01111	chr8	76406653	76524332	q1	q2	NOTEST	0.139963	0.0630664	-1.15011	0	1	1	no
ZSWIM8	ZSWIM8	ZSWIM8	chr10	73785623	73801798	q1	q2	OK	10.0739	4.54226	-1.14914	-8.40908	5e-05	0.000171432	yes
LOC101926941	LOC101926941	LOC101926941	chr5	142325292	142464054	q1	q2	OK	3.99481	1.80161	-1.14884	-2.22591	0.0004	0.00118387	yes
DYNC2LI1	DYNC2LI1	DYNC2LI1	chr2	43774038	43810010	q1	q2	OK	4.92049	2.21919	-1.14877	-4.08183	5e-05	0.000171432	yes
PTAFR	PTAFR	PTAFR	chr1	28147165	28193936	q1	q2	NOTEST	0.181833	0.0820191	-1.14858	0	1	1	no
OAS3	OAS3	OAS3	chr12	112938432	112973249	q1	q2	OK	12.883	5.81909	-1.1466	-8.10767	5e-05	0.000171432	yes
FAM86B1	FAM86B1	FAM86B1	chr8	12182103	12194115	q1	q2	NOTEST	0.174965	0.079052	-1.14619	0	1	1	no
TM7SF2	TM7SF2	TM7SF2	chr11	65096114	65116235	q1	q2	OK	6.65272	3.00608	-1.14606	-2.31375	0.0005	0.00145012	yes
IDNK	IDNK	IDNK	chr9	83623048	83644130	q1	q2	OK	2.93774	1.32817	-1.14526	-2.3131	0.00015	0.00048068	yes
AZU1	AZU1	AZU1	chr19_KI270868v1_alt	6673	10860	q1	q2	NOTEST	0.113277	0.0512332	-1.1447	0	1	1	no
MIR6759	MIR6759	MIR6759	chr12	57745000	57752447	q1	q2	OK	376.173	170.137	-1.1447	-11.1861	0.5815	0.680448	no
C6orf165	C6orf165	C6orf165	chr6	87407971	87464473	q1	q2	NOTEST	0.0972638	0.043997	-1.1445	0	1	1	no
KIAA1211L	KIAA1211L	KIAA1211L	chr2	98793845	98936221	q1	q2	NOTEST	0.0446741	0.0202103	-1.14435	0	1	1	no
FAM3B	FAM3B	FAM3B	chr21	41316733	41357727	q1	q2	NOTEST	0.0402829	0.0182281	-1.14401	0	1	1	no
PRO1804	PRO1804	PRO1804	chr17	69148006	69327182	q1	q2	NOTEST	0.0227605	0.0102992	-1.144	0	1	1	no
SPAG17	SPAG17	SPAG17	chr1	117929748	118185225	q1	q2	NOTEST	0.00603228	0.00272962	-1.144	0	1	1	no
SLC16A13	SLC16A13	SLC16A13	chr17	7036074	7040121	q1	q2	OK	4.23472	1.91637	-1.14389	-4.69364	5e-05	0.000171432	yes
PNPLA7	PNPLA7	PNPLA7	chr9	137459951	137550569	q1	q2	NOTEST	0.248775	0.112606	-1.14355	0	1	1	no
LOC102724312	LOC102724312	LOC102724312	chr1	1430156	1434573	q1	q2	OK	0.863102	0.390694	-1.14349	-1.31046	0.01365	0.0283454	yes
HLA-DOB	HLA-DOB	HLA-DOB	chr6_GL000256v2_alt	4212174	4216460	q1	q2	NOTEST	0.389217	0.176338	-1.14223	0	1	1	no
IFT43	IFT43	IFT43	chr14	75985752	76084073	q1	q2	OK	15.5985	7.08	-1.13958	-5.56881	5e-05	0.000171432	yes
RIBC1	RIBC1	RIBC1	chrX	53422855	53431120	q1	q2	NOTEST	0.556682	0.252795	-1.13889	0	1	1	no
MLXIPL	MLXIPL	MLXIPL	chr7	73593193	73624540	q1	q2	NOTEST	0.500154	0.22718	-1.13854	0	1	1	no
CUL4A	CUL4A	CUL4A	chr13	113177538	113265078	q1	q2	OK	31.7829	14.4415	-1.13803	-5.82093	5e-05	0.000171432	yes
TLCD2	TLCD2	TLCD2	chr17_KI270861v1_alt	132817	140396	q1	q2	OK	1.75812	0.799384	-1.13708	-5.72364	5e-05	0.000171432	yes
LOC100130357	LOC100130357	LOC100130357	chr6	12716804	13295586	q1	q2	NOTEST	0.506323	0.230435	-1.1357	0	1	1	no
PHPT1	PHPT1	PHPT1	chr9	136848815	136851043	q1	q2	OK	29.2281	13.3034	-1.13556	-8.331	5e-05	0.000171432	yes
ASMTL	ASMTL	ASMTL	chrY	1400530	1453762	q1	q2	OK	4.43106	2.01733	-1.1352	-5.10061	5e-05	0.000171432	yes
GALNS	GALNS	GALNS	chr16	88813733	88856966	q1	q2	OK	8.65109	3.94358	-1.13338	-7.86273	5e-05	0.000171432	yes
C11orf94	C11orf94	C11orf94	chr11	45906534	45907282	q1	q2	NOTEST	0.482913	0.220251	-1.13262	0	1	1	no
RPL31P11	RPL31P11	RPL31P11	chr1	161683702	161685252	q1	q2	NOTEST	0.0591025	0.026956	-1.13262	0	1	1	no
SPRY4-IT1	SPRY4-IT1	SPRY4-IT1	chr5	142310426	142325055	q1	q2	OK	10.974	5.0069	-1.1321	-1.13241	0.0547	0.0959145	no
DOC2A	DOC2A	DOC2A	chr16	29996208	30013596	q1	q2	OK	2.94042	1.34244	-1.13116	-2.08382	0.00045	0.00131574	yes
PGLS	PGLS	PGLS	chr19	17511622	17521288	q1	q2	OK	56.5552	25.8218	-1.13107	-8.40719	5e-05	0.000171432	yes
BECN2	BECN2	BECN2	chr1	241957766	241959062	q1	q2	NOTEST	0.110453	0.0505184	-1.12854	0	1	1	no
DLSTP1	DLSTP1	DLSTP1	chr1	75724346	75763678	q1	q2	NOTEST	0.0429633	0.0196504	-1.12854	0	1	1	no
LY6K	LY6K	LY6K	chr8	142700110	142726973	q1	q2	OK	8.38949	3.83959	-1.12763	-6.28678	5e-05	0.000171432	yes
SNORD69	SNORD69	SNORD69	chr3	52685919	52708181	q1	q2	OK	74.3381	34.023	-1.12759	-5.372	0.5785	0.678192	no
CILP2	CILP2	CILP2	chr19	19538264	19546659	q1	q2	OK	0.679728	0.31116	-1.1273	-2.96451	5e-05	0.000171432	yes
LIPG	LIPG	LIPG	chr18	49562030	49592908	q1	q2	OK	7.66004	3.50842	-1.12653	-8.40703	5e-05	0.000171432	yes
CYP26A1	CYP26A1	CYP26A1	chr10	93073474	93077884	q1	q2	NOTEST	0.0221444	0.0101429	-1.12647	0	1	1	no
KLF17	KLF17	KLF17	chr1	44118849	44135137	q1	q2	NOTEST	0.0145059	0.00664429	-1.12645	0	1	1	no
LINC01085	LINC01085	LINC01085	chr4	14111967	14140052	q1	q2	NOTEST	0.401882	0.184137	-1.12599	0	1	1	no
LINC00996	LINC00996	LINC00996	chr7	150433653	150448140	q1	q2	NOTEST	0.177682	0.0814241	-1.12577	0	1	1	no
CPXCR1	CPXCR1	CPXCR1	chrX	88747224	88754784	q1	q2	NOTEST	0.0569952	0.0261491	-1.12408	0	1	1	no
WDR88	WDR88	WDR88	chr19	33132091	33175797	q1	q2	NOTEST	0.104815	0.0481591	-1.12197	0	1	1	no
RBM38	RBM38	RBM38	chr20	57391397	57409330	q1	q2	OK	16.226	7.46309	-1.12046	-8.82797	5e-05	0.000171432	yes
PCDHGB5	PCDHGB5	PCDHGB5	chr5	141330684	141512981	q1	q2	NOTEST	0.163259	0.0750912	-1.12045	0	1	1	no
CGB7	CGB7	CGB7	chr19	49054273	49055740	q1	q2	NOTEST	0.116657	0.053657	-1.12043	0	1	1	no
LINC01058	LINC01058	LINC01058	chr13	30419438	30422244	q1	q2	NOTEST	0.238102	0.109517	-1.12043	0	1	1	no
LOC100132831	LOC100132831	LOC100132831	chrX	40831216	40833196	q1	q2	NOTEST	0.0444192	0.0204309	-1.12043	0	1	1	no
TPO	TPO	TPO	chr2_KI270774v1_alt	96658	223095	q1	q2	NOTEST	0.0162093	0.00745678	-1.12019	0	1	1	no
AZGP1	AZGP1	AZGP1	chr7	99966726	99976112	q1	q2	NOTEST	0.0356357	0.0163941	-1.12015	0	1	1	no
DKFZP434K028	DKFZP434K028	DKFZP434K028	chr11	61752636	61788518	q1	q2	NOTEST	0.0516437	0.0237585	-1.12015	0	1	1	no
HAPLN1	HAPLN1	HAPLN1	chr5	83638197	83721077	q1	q2	NOTEST	0.0169067	0.00777787	-1.12015	0	1	1	no
KC6	KC6	KC6	chr18	41480270	41520597	q1	q2	NOTEST	0.0250588	0.0115282	-1.12015	0	1	1	no
LOC101927267	LOC101927267	LOC101927267	chr12	49292630	49331731	q1	q2	NOTEST	0.00954565	0.00439144	-1.12015	0	1	1	no
LPAR3	LPAR3	LPAR3	chr1	84813402	84893213	q1	q2	NOTEST	0.0249267	0.0114674	-1.12015	0	1	1	no
MIR6839	MIR6839	MIR6839	chr7	64666082	64711582	q1	q2	NOTEST	11.595	5.33422	-1.12015	0	1	1	no
TLX2	TLX2	TLX2	chr2	74514468	74517148	q1	q2	NOTEST	0.0194127	0.00893075	-1.12015	0	1	1	no
MFI2	MFI2	MFI2	chr3	197001740	197029816	q1	q2	OK	15.8117	7.29494	-1.11603	-6.97332	5e-05	0.000171432	yes
ATP5EP2	ATP5EP2	ATP5EP2	chr13	27945205	27945573	q1	q2	OK	0.961764	0.443765	-1.11589	-0.547428	0.3012	0.403646	no
CEBPB-AS1	CEBPB-AS1	CEBPB-AS1	chr20	50184602	50192691	q1	q2	NOTEST	0.568595	0.262417	-1.11554	0	1	1	no
VRK3	VRK3	VRK3	chr19	49976466	50025548	q1	q2	OK	16.0971	7.43474	-1.11445	-8.42392	5e-05	0.000171432	yes
LINC01424	LINC01424	LINC01424	chr21	44802240	44804716	q1	q2	OK	1.79814	0.831214	-1.11321	-2.58391	0.00025	0.000769044	yes
PEX1	PEX1	PEX1	chr7	92487022	92528531	q1	q2	OK	4.20703	1.94666	-1.1118	-7.13893	5e-05	0.000171432	yes
PGM5	PGM5	PGM5	chr9	68355163	68531061	q1	q2	NOTEST	0.0507756	0.0235013	-1.1114	0	1	1	no
OXER1	OXER1	OXER1	chr2	42762498	42764261	q1	q2	NOTEST	0.0501713	0.023274	-1.10814	0	1	1	no
CEP89	CEP89	CEP89	chr19	32878997	32972029	q1	q2	OK	3.9414	1.82861	-1.10796	-5.56932	5e-05	0.000171432	yes
EPSTI1	EPSTI1	EPSTI1	chr13	42886387	42992271	q1	q2	OK	2.11174	0.980782	-1.10643	-4.26371	5e-05	0.000171432	yes
MTUS2	MTUS2	MTUS2	chr13	29024610	29505947	q1	q2	NOTEST	0.00620719	0.00288484	-1.10545	0	1	1	no
CREM	CREM	CREM	chr10	35126840	35212958	q1	q2	OK	13.3477	6.20714	-1.10459	-5.11952	5e-05	0.000171432	yes
LINC00894	LINC00894	LINC00894	chrX	149938547	150016787	q1	q2	NOTEST	0.265407	0.12344	-1.1044	0	1	1	no
MIR3609	MIR3609	MIR3609	chr7	98878489	99144120	q1	q2	OK	60.144	27.973	-1.10438	-4.1031	0.5893	0.687456	no
LOC101927481	LOC101927481	LOC101927481	chr18	70335438	70352459	q1	q2	NOTEST	0.257023	0.119603	-1.10365	0	1	1	no
FADS1	FADS1	FADS1	chr11	61799624	61867354	q1	q2	OK	47.5176	22.112	-1.10363	-5.42353	5e-05	0.000171432	yes
MTTP	MTTP	MTTP	chr4	99564077	99623997	q1	q2	NOTEST	0.011193	0.00520894	-1.10353	0	1	1	no
ADAMTS14	ADAMTS14	ADAMTS14	chr10	70672802	70762439	q1	q2	NOTEST	0.0165063	0.00768176	-1.10351	0	1	1	no
ANO9	ANO9	ANO9	chr11	417929	442011	q1	q2	NOTEST	0.0156292	0.00727356	-1.10351	0	1	1	no
CSNK1A1P1	CSNK1A1P1	CSNK1A1P1	chr15	36579602	36818506	q1	q2	NOTEST	0.0280893	0.0130723	-1.10351	0	1	1	no
LINC00336	LINC00336	LINC00336	chr6	33583698	33593338	q1	q2	NOTEST	0.0219354	0.0102084	-1.10351	0	1	1	no
LOC101927156	LOC101927156	LOC101927156	chr2	181123836	181399553	q1	q2	NOTEST	0.02674	0.0124443	-1.10351	0	1	1	no
LOC101929607	LOC101929607	LOC101929607	chr3	107430929	107463912	q1	q2	NOTEST	0.0325323	0.0151399	-1.10351	0	1	1	no
METTL24	METTL24	METTL24	chr6	110245945	110358272	q1	q2	NOTEST	0.0465255	0.0216521	-1.10351	0	1	1	no
NRXN1	NRXN1	NRXN1	chr2	49918504	51032536	q1	q2	NOTEST	0.00777293	0.00361738	-1.10351	0	1	1	no
IKZF2	IKZF2	IKZF2	chr2	212999685	213151609	q1	q2	OK	1.4593	0.679237	-1.10329	-6.44243	5e-05	0.000171432	yes
NDST3	NDST3	NDST3	chr4	118034344	118258634	q1	q2	NOTEST	0.123146	0.0573406	-1.10275	0	1	1	no
AGAP1-IT1	AGAP1-IT1	AGAP1-IT1	chr2	235494088	236131800	q1	q2	OK	3.83922	1.78862	-1.10197	-0.821481	0.16855	0.250403	no
HBE1	HBE1	HBE1	chr11	5268349	5270143	q1	q2	NOTEST	0.128848	0.0601427	-1.09921	0	1	1	no
LOC101928445	LOC101928445	LOC101928445	chr5	179550560	179610026	q1	q2	NOTEST	0.0447721	0.0208984	-1.09921	0	1	1	no
LOC100272216	LOC100272216	LOC100272216	chr5_KI270897v1_alt	49475	819690	q1	q2	NOTEST	0.108504	0.0506718	-1.0985	0	1	1	no
IL1B	IL1B	IL1B	chr2	112829759	112836779	q1	q2	OK	3.85158	1.79909	-1.09819	-3.91679	5e-05	0.000171432	yes
LRRC75B	LRRC75B	LRRC75B	chr22	24583749	24629005	q1	q2	OK	1.30219	0.608629	-1.0973	-1.7445	0.00765	0.016934	yes
LMOD3	LMOD3	LMOD3	chr3	69108671	69122595	q1	q2	NOTEST	0.0759407	0.0355034	-1.09692	0	1	1	no
LYPD6B	LYPD6B	LYPD6B	chr2	149038466	149215258	q1	q2	OK	1.06232	0.496961	-1.09601	-2.11508	0.00155	0.00402764	yes
HPD	HPD	HPD	chr12	121839526	121888611	q1	q2	NOTEST	0.0903101	0.0422582	-1.09566	0	1	1	no
SLC35B3	SLC35B3	SLC35B3	chr6	8413066	8435567	q1	q2	OK	8.935	4.18128	-1.09552	-7.16794	5e-05	0.000171432	yes
FAM216A	FAM216A	FAM216A	chr12	110452485	110490387	q1	q2	OK	8.0269	3.75762	-1.09503	-2.19934	0.00085	0.00234784	yes
MIR6124	MIR6124	MIR6124	chr11	12110575	12263790	q1	q2	OK	44.7215	20.942	-1.09457	-3.23126	0.56055	0.661997	no
HAGLROS	HAGLROS	HAGLROS	chr2	176173188	176190907	q1	q2	NOTEST	0.0791625	0.0370702	-1.09456	0	1	1	no
ANKRD36BP2	ANKRD36BP2	ANKRD36BP2	chr2	88765901	88806595	q1	q2	NOTEST	0.0243412	0.0113998	-1.09439	0	1	1	no
DCDC1	DCDC1	DCDC1	chr11	31262623	31369810	q1	q2	NOTEST	0.0241514	0.0113109	-1.09439	0	1	1	no
SH2D6	SH2D6	SH2D6	chr2	85434794	85437029	q1	q2	NOTEST	0.053816	0.0252038	-1.09439	0	1	1	no
ST18	ST18	ST18	chr8	52110831	52409879	q1	q2	NOTEST	0.0195855	0.0091835	-1.09267	0	1	1	no
TAF1L	TAF1L	TAF1L	chr9	32629453	32635669	q1	q2	NOTEST	0.0202908	0.00951635	-1.09235	0	1	1	no
RASL10A	RASL10A	RASL10A	chr22	29312932	29315756	q1	q2	OK	3.64164	1.70872	-1.09167	-3.81623	5e-05	0.000171432	yes
EFCAB12	EFCAB12	EFCAB12	chr3	129401320	129428651	q1	q2	NOTEST	0.273842	0.128514	-1.09142	0	1	1	no
FIBCD1	FIBCD1	FIBCD1	chr9	130902437	130939068	q1	q2	OK	1.99571	0.936648	-1.09132	-4.24098	5e-05	0.000171432	yes
REP15	REP15	REP15	chr12	27696494	27697633	q1	q2	OK	1.43359	0.67288	-1.09121	-2.02773	0.0033	0.00796725	yes
FLYWCH2	FLYWCH2	FLYWCH2	chr16	2883194	2899382	q1	q2	OK	16.6119	7.79934	-1.09079	-6.13547	5e-05	0.000171432	yes
GGCT	GGCT	GGCT	chr7	30496620	30504841	q1	q2	OK	40.4521	19.0039	-1.08992	-8.60138	5e-05	0.000171432	yes
ASH2L	ASH2L	ASH2L	chr8	38105492	38140080	q1	q2	OK	13.7916	6.47988	-1.08975	-8.73735	5e-05	0.000171432	yes
ABCC12	ABCC12	ABCC12	chr16	48082972	48146770	q1	q2	NOTEST	0.0811019	0.0381054	-1.08974	0	1	1	no
CACNA2D4	CACNA2D4	CACNA2D4	chr12	1791956	1918704	q1	q2	OK	8.39451	3.94617	-1.08899	-7.96633	5e-05	0.000171432	yes
C1QL1	C1QL1	C1QL1	chr17	44959692	44968276	q1	q2	OK	1.00727	0.473651	-1.08856	-1.9895	0.0035	0.00840886	yes
FBXO41	FBXO41	FBXO41	chr2	73254681	73269630	q1	q2	OK	3.55017	1.66943	-1.08853	-8.54488	5e-05	0.000171432	yes
FCGBP	FCGBP	FCGBP	chr19	39863322	39934626	q1	q2	OK	0.974617	0.458416	-1.08818	-6.158	5e-05	0.000171432	yes
PRRX1	PRRX1	PRRX1	chr1	170664171	170739400	q1	q2	NOTEST	0.157054	0.0738813	-1.08798	0	1	1	no
CDC25B	CDC25B	CDC25B	chr20	3786771	3806121	q1	q2	OK	116.339	54.7724	-1.08682	-7.22638	5e-05	0.000171432	yes
FAM46A	FAM46A	FAM46A	chr6	81745729	81752711	q1	q2	OK	3.37764	1.59089	-1.08618	-7.52336	5e-05	0.000171432	yes
DHRS1	DHRS1	DHRS1	chr14	24290597	24299833	q1	q2	OK	3.66616	1.7269	-1.08608	-3.63458	5e-05	0.000171432	yes
FAM86FP	FAM86FP	FAM86FP	chr12	8231048	8242946	q1	q2	OK	0.687162	0.323707	-1.08596	-2.01132	0.00275	0.00677103	yes
CA9	CA9	CA9	chr9	35673917	35681157	q1	q2	NOTEST	0.207205	0.0976253	-1.08573	0	1	1	no
LYRM9	LYRM9	LYRM9	chr17	27878313	27893383	q1	q2	OK	0.767563	0.361859	-1.08486	-1.74427	0.01315	0.0274703	yes
LZTR1	LZTR1	LZTR1	chr22	20982268	20999037	q1	q2	OK	7.81386	3.68382	-1.08483	-8.37847	5e-05	0.000171432	yes
PCYT2	PCYT2	PCYT2	chr17	81902108	81911477	q1	q2	OK	12.7499	6.01325	-1.08427	-7.85205	5e-05	0.000171432	yes
HEY1	HEY1	HEY1	chr8	79764009	79767863	q1	q2	OK	0.627376	0.295966	-1.0839	-1.71713	0.00285	0.00699134	yes
TCEA2	TCEA2	TCEA2	chr20	64057085	64072347	q1	q2	OK	28.5174	13.4612	-1.08304	-7.8601	5e-05	0.000171432	yes
WDR19	WDR19	WDR19	chr4	39182403	39285810	q1	q2	OK	6.20525	2.93057	-1.08231	-8.48672	5e-05	0.000171432	yes
CMTM1	CMTM1	CMTM1	chr16	66552562	66579135	q1	q2	OK	4.70281	2.22152	-1.08197	-1.22899	0.01745	0.0352181	yes
EAF2	EAF2	EAF2	chr3	121835186	121886526	q1	q2	OK	0.830807	0.392536	-1.08169	-1.29195	0.04255	0.077103	no
WDR31	WDR31	WDR31	chr9	113315650	113340340	q1	q2	OK	0.618135	0.292153	-1.0812	-2.00758	0.0022	0.00553898	yes
PARD6A	PARD6A	PARD6A	chr16	67660947	67662778	q1	q2	OK	2.82187	1.33424	-1.08064	-2.93745	5e-05	0.000171432	yes
GDF5	GDF5	GDF5	chr20	35433348	35438190	q1	q2	NOTEST	0.107415	0.0508031	-1.08021	0	1	1	no
LOC389247	LOC389247	LOC389247	chr4	183494736	183504515	q1	q2	OK	1.32935	0.62878	-1.08009	-1.38937	0.0228	0.0446259	yes
MAML3	MAML3	MAML3	chr4	139665767	140154079	q1	q2	OK	0.760392	0.359723	-1.07986	-3.83611	5e-05	0.000171432	yes
AIPL1	AIPL1	AIPL1	chr17	6423736	6435199	q1	q2	NOTEST	0.0296606	0.0140439	-1.07861	0	1	1	no
PSMG4	PSMG4	PSMG4	chr6	3258927	3268066	q1	q2	OK	17.3439	8.21472	-1.07815	-3.56691	5e-05	0.000171432	yes
BNIP3	BNIP3	BNIP3	chr10	131967682	131982013	q1	q2	OK	50.8597	24.0939	-1.07785	-7.56354	5e-05	0.000171432	yes
LRRIQ1	LRRIQ1	LRRIQ1	chr12	85036320	85245105	q1	q2	NOTEST	0.222579	0.105458	-1.07765	0	1	1	no
CDKN1A	CDKN1A	CDKN1A	chr6	36676459	36687339	q1	q2	OK	17.3108	8.21165	-1.07593	-8.31261	5e-05	0.000171432	yes
EFCAB6	EFCAB6	EFCAB6	chr22	43516253	43812337	q1	q2	NOTEST	0.101399	0.0481073	-1.07572	0	1	1	no
ACE	ACE	ACE	chr17	63477060	63498380	q1	q2	NOTEST	0.22593	0.10719	-1.07571	0	1	1	no
PER3	PER3	PER3	chr1	7784428	7845180	q1	q2	OK	1.92299	0.912444	-1.07554	-5.58776	5e-05	0.000171432	yes
ING4	ING4	ING4	chr12	6650537	6663142	q1	q2	OK	11.6678	5.53723	-1.0753	-6.44569	5e-05	0.000171432	yes
WFIKKN1	WFIKKN1	WFIKKN1	chr16	631011	634116	q1	q2	NOTEST	0.355117	0.168534	-1.07525	0	1	1	no
LOC100128076	LOC100128076	LOC100128076	chr9	92132833	92138629	q1	q2	NOTEST	0.0440033	0.0208945	-1.07449	0	1	1	no
SNORA14A	SNORA14A	SNORA14A	chr7	75915101	75994674	q1	q2	OK	12.3492	5.86388	-1.07449	-0.383386	0.6181	0.71273	no
GATAD2A	GATAD2A	GATAD2A	chr19	19385832	19508932	q1	q2	OK	27.839	13.2194	-1.07445	-7.02962	5e-05	0.000171432	yes
NTNG2	NTNG2	NTNG2	chr9	132161946	132242833	q1	q2	OK	1.26832	0.602572	-1.07371	-3.31808	5e-05	0.000171432	yes
PTH1R	PTH1R	PTH1R	chr3	46877745	46903799	q1	q2	NOTEST	0.435318	0.206823	-1.07367	0	1	1	no
MYLPF	MYLPF	MYLPF	chr16	30374801	30377989	q1	q2	NOTEST	0.250221	0.118951	-1.07284	0	1	1	no
AP2M1	AP2M1	AP2M1	chr3	184174845	184184091	q1	q2	OK	145.482	69.1941	-1.07212	-7.0695	5e-05	0.000171432	yes
GAL3ST4	GAL3ST4	GAL3ST4	chr7	100159241	100168750	q1	q2	NOTEST	0.32541	0.154804	-1.07181	0	1	1	no
LTC4S	LTC4S	LTC4S	chr5	179793984	179796512	q1	q2	NOTEST	0.40378	0.192132	-1.07148	0	1	1	no
MROH6	MROH6	MROH6	chr8_KI270816v1_alt	56232	62798	q1	q2	OK	2.7039	1.28661	-1.07146	-4.96869	5e-05	0.000171432	yes
LOC101929767	LOC101929767	LOC101929767	chr17	43148365	43170403	q1	q2	OK	1.02537	0.488014	-1.07115	-1.08987	0.05285	0.0931624	no
SNORD99	SNORD99	SNORD99	chr1	28553016	28581854	q1	q2	OK	390.763	186.095	-1.07025	-0.965713	0.37685	0.484313	no
ZNF512B	ZNF512B	ZNF512B	chr20	63939828	63969870	q1	q2	OK	7.37383	3.51423	-1.06921	-5.2306	5e-05	0.000171432	yes
LEFTY1	LEFTY1	LEFTY1	chr1	225886281	225889146	q1	q2	OK	1.87958	0.895805	-1.06915	-2.84295	5e-05	0.000171432	yes
GRM4	GRM4	GRM4	chr6	34018642	34155622	q1	q2	NOTEST	0.00521149	0.00248414	-1.06895	0	1	1	no
FAM101B	FAM101B	FAM101B	chr17	439979	445940	q1	q2	NOTEST	0.514141	0.245098	-1.06881	0	1	1	no
KLHDC7B	KLHDC7B	KLHDC7B	chr22	50548032	50551023	q1	q2	NOTEST	0.0430469	0.0205267	-1.06841	0	1	1	no
TSHZ2	TSHZ2	TSHZ2	chr20	52972406	53495330	q1	q2	NOTEST	0.00318601	0.00151929	-1.06835	0	1	1	no
DDX3Y	DDX3Y	DDX3Y	chrY	12904107	12920478	q1	q2	NOTEST	0.016212	0.00773146	-1.06825	0	1	1	no
CLPSL1	CLPSL1	CLPSL1	chr6	35781053	35788064	q1	q2	NOTEST	0.133451	0.0636462	-1.06817	0	1	1	no
COL4A2-AS1	COL4A2-AS1	COL4A2-AS1	chr13	110307283	110513026	q1	q2	NOTEST	0.108782	0.0518808	-1.06817	0	1	1	no
FAM71E2	FAM71E2	FAM71E2	chr19	55354907	55363252	q1	q2	NOTEST	0.0122458	0.00584032	-1.06817	0	1	1	no
IGDCC3	IGDCC3	IGDCC3	chr15	65327126	65378040	q1	q2	NOTEST	0.00853373	0.00406995	-1.06817	0	1	1	no
LINC01208	LINC01208	LINC01208	chr3	176604147	176635532	q1	q2	NOTEST	0.0589995	0.0281383	-1.06817	0	1	1	no
LOC101927549	LOC101927549	LOC101927549	chr10	105673609	105820333	q1	q2	NOTEST	0.119468	0.0569772	-1.06817	0	1	1	no
MIR6734	MIR6734	MIR6734	chr1	43363396	43368074	q1	q2	OK	128.519	61.2939	-1.06817	-17.9563	0.60855	0.704654	no
OR2M3	OR2M3	OR2M3	chr1	248203067	248204006	q1	q2	NOTEST	0.0992256	0.0473231	-1.06817	0	1	1	no
ZNF862	ZNF862	ZNF862	chr7	149838419	149867479	q1	q2	OK	3.14277	1.49914	-1.0679	-7.95474	5e-05	0.000171432	yes
CAPN2	CAPN2	CAPN2	chr1	223701592	223776018	q1	q2	OK	277.39	132.386	-1.06717	-7.0023	5e-05	0.000171432	yes
VPS9D1	VPS9D1	VPS9D1	chr16	89707132	89816657	q1	q2	OK	1.9259	0.919854	-1.06605	-1.21176	0.0423	0.0766918	no
MUC4	MUC4	MUC4	chr3_KI270937v1_alt	3234	47969	q1	q2	NOTEST	0.114039	0.0544751	-1.06585	0	1	1	no
SP140	SP140	SP140	chr2	230225729	230313215	q1	q2	OK	6.10177	2.91676	-1.06486	-3.63328	5e-05	0.000171432	yes
MEIG1	MEIG1	MEIG1	chr10	14959438	14972851	q1	q2	NOTEST	0.563336	0.26929	-1.06484	0	1	1	no
PEX11A	PEX11A	PEX11A	chr15	89681530	89690784	q1	q2	OK	2.11833	1.01307	-1.06419	-3.26532	5e-05	0.000171432	yes
RCCD1	RCCD1	RCCD1	chr15	90954875	90963125	q1	q2	OK	15.6508	7.48684	-1.06381	-8.20781	5e-05	0.000171432	yes
MIR1262	MIR1262	MIR1262	chr1	67701465	68232601	q1	q2	OK	55.737	26.6642	-1.06373	-0.183063	0.55805	0.65969	no
LINC00884	LINC00884	LINC00884	chr3	194487139	194488545	q1	q2	NOTEST	0.342663	0.16394	-1.06362	0	1	1	no
CCDC103	CCDC103	CCDC103	chr17	44899711	44903679	q1	q2	OK	2.6397	1.26401	-1.06236	-3.2428	5e-05	0.000171432	yes
CT62	CT62	CT62	chr15	71110243	71115500	q1	q2	NOTEST	0.0484861	0.0232184	-1.0623	0	1	1	no
MDFI	MDFI	MDFI	chr6	41637176	41654244	q1	q2	OK	1.14347	0.5478	-1.0617	-1.91804	0.0005	0.00145012	yes
LOC102724539	LOC102724539	LOC102724539	chr1	8208671	8215208	q1	q2	OK	0.783607	0.375495	-1.06133	-0.796015	0.31645	0.419513	no
HDDC3	HDDC3	HDDC3	chr15	90930179	90954093	q1	q2	OK	13.3882	6.41879	-1.06058	-1.8996	0.0016	0.00414459	yes
CUEDC2	CUEDC2	CUEDC2	chr10	102423244	102432666	q1	q2	OK	26.3144	12.6184	-1.06032	-8.74168	5e-05	0.000171432	yes
SLC25A25-AS1	SLC25A25-AS1	SLC25A25-AS1	chr9	128111170	128118734	q1	q2	OK	1.41547	0.679586	-1.05855	-3.9082	5e-05	0.000171432	yes
LINC00311	LINC00311	LINC00311	chr16	85282957	85288079	q1	q2	NOTEST	0.146875	0.070519	-1.05851	0	1	1	no
TPTE2P6	TPTE2P6	TPTE2P6	chr13	24580207	24597674	q1	q2	NOTEST	0.0449925	0.0216029	-1.05846	0	1	1	no
C15orf48	C15orf48	C15orf48	chr15	45430528	45433449	q1	q2	OK	38.8891	18.6737	-1.05836	-8.51505	5e-05	0.000171432	yes
TOM1	TOM1	TOM1	chr22	35299274	35347994	q1	q2	OK	10.743	5.15954	-1.05808	-7.96629	5e-05	0.000171432	yes
ACRBP	ACRBP	ACRBP	chr12	6638075	6647414	q1	q2	NOTEST	0.297369	0.14283	-1.05796	0	1	1	no
PPAP2B	PPAP2B	PPAP2B	chr1	56494746	56579584	q1	q2	OK	7.18995	3.45348	-1.05793	-8.09822	5e-05	0.000171432	yes
PFN4	PFN4	PFN4	chr2	24076873	24169638	q1	q2	NOTEST	0.251587	0.120897	-1.05728	0	1	1	no
TECPR1	TECPR1	TECPR1	chr7	98215442	98252251	q1	q2	OK	4.38138	2.10551	-1.05722	-8.45684	5e-05	0.000171432	yes
ESR2	ESR2	ESR2	chr14	64226711	64338550	q1	q2	OK	0.750745	0.361518	-1.05426	-1.67979	0.00075	0.00208856	yes
AHSG	AHSG	AHSG	chr3	186613060	186621318	q1	q2	NOTEST	0.0581099	0.0279856	-1.0541	0	1	1	no
CYP51A1-AS1	CYP51A1-AS1	CYP51A1-AS1	chr7	92112148	92180725	q1	q2	NOTEST	0.0349568	0.0168351	-1.0541	0	1	1	no
NR1H4	NR1H4	NR1H4	chr12	100473772	100563867	q1	q2	NOTEST	0.0243809	0.0117443	-1.05379	0	1	1	no
APOBEC3G	APOBEC3G	APOBEC3G	chr22	39077004	39087743	q1	q2	OK	6.39941	3.08571	-1.05234	-5.54477	5e-05	0.000171432	yes
RHOJ	RHOJ	RHOJ	chr14	63204383	63293512	q1	q2	NOTEST	0.147436	0.0711086	-1.05199	0	1	1	no
LYPD6	LYPD6	LYPD6	chr2	149329984	149474145	q1	q2	OK	3.44712	1.66496	-1.04991	-6.2252	5e-05	0.000171432	yes
LOC100129083	LOC100129083	LOC100129083	chr19	51410020	51417803	q1	q2	OK	1.30946	0.632501	-1.04983	-1.38113	0.03425	0.0636516	no
SNORD24	SNORD24	SNORD24	chr9	133348213	133351425	q1	q2	OK	242.86	117.329	-1.04956	-0.205698	0.5894	0.687513	no
WNT3	WNT3	WNT3	chr17_KI270908v1_alt	1281919	1338200	q1	q2	OK	2.94321	1.4226	-1.04886	-5.1875	5e-05	0.000171432	yes
DLX2	DLX2	DLX2	chr2	172099437	172102750	q1	q2	NOTEST	0.395274	0.191097	-1.04855	0	1	1	no
LOC100134868	LOC100134868	LOC100134868	chr20	26009798	26021794	q1	q2	NOTEST	0.172882	0.0836347	-1.04762	0	1	1	no
VCL	VCL	VCL	chr10	73998113	74120156	q1	q2	OK	92.0636	44.5612	-1.04684	-6.97636	5e-05	0.000171432	yes
SLC37A4	SLC37A4	SLC37A4	chr11	119024350	119030906	q1	q2	OK	26.2385	12.7046	-1.04633	-7.49402	5e-05	0.000171432	yes
GHR	GHR	GHR	chr5	42423774	42721878	q1	q2	NOTEST	0.018233	0.00882897	-1.04623	0	1	1	no
SNORD43	SNORD43	SNORD43	chr22	39312881	39319665	q1	q2	OK	520.743	252.187	-1.04608	-12.939	0.61365	0.709076	no
DGKI	DGKI	DGKI	chr7	137389638	137846863	q1	q2	NOTEST	0.099612	0.048262	-1.04543	0	1	1	no
GAS8	GAS8	GAS8	chr16	90004864	90047783	q1	q2	OK	8.80774	4.26746	-1.04539	-7.10959	5e-05	0.000171432	yes
BLOC1S5	BLOC1S5	BLOC1S5	chr6	7726777	8102595	q1	q2	OK	3.81954	1.85085	-1.04522	-0.636954	0.28855	0.38968	no
CDO1	CDO1	CDO1	chr5	115804732	115816708	q1	q2	NOTEST	0.0822893	0.0398907	-1.04465	0	1	1	no
LOC100507577	LOC100507577	LOC100507577	chr16	48355684	48385318	q1	q2	OK	0.828335	0.401889	-1.04342	-1.52852	0.01355	0.0281553	yes
CYB561D1	CYB561D1	CYB561D1	chr1	109494035	109500441	q1	q2	OK	3.57806	1.73601	-1.0434	-6.69747	5e-05	0.000171432	yes
GPD1	GPD1	GPD1	chr12	50103818	50111320	q1	q2	NOTEST	0.0955676	0.0463696	-1.04334	0	1	1	no
ZMIZ1-AS1	ZMIZ1-AS1	ZMIZ1-AS1	chr10	78943325	79067448	q1	q2	NOTEST	0.571913	0.277542	-1.04309	0	1	1	no
LOC102724814	LOC102724814	LOC102724814	chr14	23511759	23578800	q1	q2	OK	1.12156	0.544292	-1.04305	-1.61336	0.00625	0.0141437	yes
C6orf203	C6orf203	C6orf203	chr6	107028171	107051586	q1	q2	OK	6.09771	2.96054	-1.04241	-4.69014	5e-05	0.000171432	yes
IFI44L	IFI44L	IFI44L	chr1	78620381	78646145	q1	q2	NOTEST	0.542245	0.263547	-1.04088	0	1	1	no
SPTBN2	SPTBN2	SPTBN2	chr11	66685248	66721399	q1	q2	OK	2.79597	1.3593	-1.04049	-7.84148	5e-05	0.000171432	yes
C16orf93	C16orf93	C16orf93	chr16	30748298	30776307	q1	q2	OK	2.22707	1.08326	-1.03977	-0.816852	0.1924	0.278912	no
TCF7L1	TCF7L1	TCF7L1	chr2	85133459	85310388	q1	q2	NOTEST	0.564594	0.274739	-1.03915	0	1	1	no
CAHM	CAHM	CAHM	chr6	163413064	163413950	q1	q2	OK	1.79536	0.875727	-1.03572	-1.83378	0.00315	0.0076454	yes
SRRM2-AS1	SRRM2-AS1	SRRM2-AS1	chr16	2737075	2771412	q1	q2	OK	0.673471	0.328561	-1.03546	-0.162465	0.5018	0.60763	no
DOT1L	DOT1L	DOT1L	chr19	2164148	2236353	q1	q2	OK	15.4098	7.51924	-1.03519	-4.56233	5e-05	0.000171432	yes
FLT4	FLT4	FLT4	chr5	180601505	180649624	q1	q2	NOTEST	0.0230907	0.0112671	-1.03519	0	1	1	no
BTBD11	BTBD11	BTBD11	chr12	107318419	107659642	q1	q2	NOTEST	0.00964313	0.00470737	-1.03458	0	1	1	no
PLXNA3	PLXNA3	PLXNA3	chrX	154458280	154473646	q1	q2	OK	3.35337	1.63697	-1.03458	-7.89373	5e-05	0.000171432	yes
C19orf54	C19orf54	C19orf54	chr19	40717102	40749923	q1	q2	OK	4.79135	2.34006	-1.03389	-4.44808	5e-05	0.000171432	yes
HOXC-AS2	HOXC-AS2	HOXC-AS2	chr12	53995207	53996785	q1	q2	NOTEST	0.247369	0.120818	-1.03382	0	1	1	no
MIR590	MIR590	MIR590	chr7	74174375	74197099	q1	q2	OK	43.4832	21.2378	-1.03382	-2.24339	0.5736	0.674113	no
OR2M1P	OR2M1P	OR2M1P	chr1	248122135	248122780	q1	q2	NOTEST	0.168349	0.0822241	-1.03382	0	1	1	no
LAMTOR4	LAMTOR4	LAMTOR4	chr7	100148906	100154210	q1	q2	OK	70.5139	34.4544	-1.03322	-8.28585	5e-05	0.000171432	yes
FAM201A	FAM201A	FAM201A	chr9	38621087	38623280	q1	q2	OK	1.30323	0.636906	-1.03295	-2.36803	0.0004	0.00118387	yes
SPEF2	SPEF2	SPEF2	chr5	35617886	35814611	q1	q2	NOTEST	0.397552	0.194468	-1.03161	0	1	1	no
TOMM34	TOMM34	TOMM34	chr20	44942129	44960473	q1	q2	OK	88.4442	43.2659	-1.03154	-6.78674	5e-05	0.000171432	yes
VAC14-AS1	VAC14-AS1	VAC14-AS1	chr16	70687438	70801158	q1	q2	NOTEST	0.246262	0.1205	-1.03116	0	1	1	no
CDH10	CDH10	CDH10	chr5	24487099	24644976	q1	q2	NOTEST	0.024204	0.011856	-1.02963	0	1	1	no
OMP	OMP	OMP	chr11	77066944	77126152	q1	q2	NOTEST	0.271283	0.132884	-1.02963	0	1	1	no
SNORD42B	SNORD42B	SNORD42B	chr17	28719981	28726931	q1	q2	OK	599.75	293.788	-1.02958	-19.5503	0.65645	0.744926	no
PGAP2	PGAP2	PGAP2	chr11	3675009	3826371	q1	q2	OK	6.76539	3.32035	-1.02684	-1.17076	0.06725	0.115095	no
SORD	SORD	SORD	chr15	45023103	45075089	q1	q2	OK	7.76524	3.81299	-1.02611	-7.51953	5e-05	0.000171432	yes
DPYD	DPYD	DPYD	chr1	97077743	97921059	q1	q2	OK	28.1128	13.8108	-1.02543	-6.19295	5e-05	0.000171432	yes
CISD3	CISD3	CISD3	chr17_KI270857v1_alt	2765575	2783624	q1	q2	OK	9.45554	4.64521	-1.02542	-3.14062	5e-05	0.000171432	yes
MUC5AC	MUC5AC	MUC5AC	chr11	1157952	1201141	q1	q2	OK	2.1797	1.07088	-1.02534	-7.90973	5e-05	0.000171432	yes
LINC01191	LINC01191	LINC01191	chr2	113977668	114007310	q1	q2	NOTEST	0.404437	0.198719	-1.02519	0	1	1	no
PTOV1-AS2	PTOV1-AS2	PTOV1-AS2	chr19	49838645	49860744	q1	q2	OK	1.67165	0.821504	-1.02493	-0.734161	0.1861	0.271408	no
ACTG2	ACTG2	ACTG2	chr2	73892965	73919653	q1	q2	OK	0.58473	0.287451	-1.02446	-1.10814	0.0335	0.0624938	no
LNX1-AS2	LNX1-AS2	LNX1-AS2	chr4	53592955	53605381	q1	q2	NOTEST	0.16836	0.0828661	-1.0227	0	1	1	no
CAPN12	CAPN12	CAPN12	chr19	38647626	38744474	q1	q2	NOTEST	0.0269728	0.013284	-1.02181	0	1	1	no
ZFPM1	ZFPM1	ZFPM1	chr16	88453605	88535166	q1	q2	OK	2.10051	1.0347	-1.02153	-4.22774	5e-05	0.000171432	yes
PPP2R4	PPP2R4	PPP2R4	chr9	129110948	129148946	q1	q2	OK	67.8573	33.4322	-1.02127	-6.71929	5e-05	0.000171432	yes
GS1-24F4.2	GS1-24F4.2	GS1-24F4.2	chr8	6808519	6842453	q1	q2	NOTEST	0.0816043	0.0402189	-1.02077	0	1	1	no
HIST1H2AJ	HIST1H2AJ	HIST1H2AJ	chr6	27814301	27814740	q1	q2	OK	251.022	123.822	-1.01954	-7.27166	5e-05	0.000171432	yes
FAM73B	FAM73B	FAM73B	chr9	129036973	129072072	q1	q2	OK	6.63677	3.27378	-1.01952	-7.90704	5e-05	0.000171432	yes
TRPV1	TRPV1	TRPV1	chr17	3565445	3636322	q1	q2	OK	3.03634	1.49782	-1.01947	-4.6326	5e-05	0.000171432	yes
RFPL3S	RFPL3S	RFPL3S	chr22	32354884	32371264	q1	q2	NOTEST	0.0376606	0.0185798	-1.01932	0	1	1	no
GAS7	GAS7	GAS7	chr17	9910608	10198551	q1	q2	NOTEST	0.382829	0.188935	-1.01881	0	1	1	no
LIMCH1	LIMCH1	LIMCH1	chr4	41359606	41700044	q1	q2	OK	47.9095	23.6475	-1.01862	-6.79593	5e-05	0.000171432	yes
SGSM2	SGSM2	SGSM2	chr17	2337511	2381054	q1	q2	OK	13.1021	6.46734	-1.01855	-7.26199	5e-05	0.000171432	yes
TRPT1	TRPT1	TRPT1	chr11	64206679	64226254	q1	q2	OK	16.9608	8.37314	-1.01836	-5.42223	5e-05	0.000171432	yes
FKBP10	FKBP10	FKBP10	chr17	41812709	41823217	q1	q2	OK	7.84981	3.87616	-1.01803	-7.65666	5e-05	0.000171432	yes
NIPSNAP1	NIPSNAP1	NIPSNAP1	chr22	29554808	29581337	q1	q2	OK	16.5552	8.18012	-1.01709	-7.60715	5e-05	0.000171432	yes
ALDH1L1	ALDH1L1	ALDH1L1	chr3	126103560	126210168	q1	q2	OK	0.879891	0.434899	-1.01664	-2.22125	5e-05	0.000171432	yes
TSSK3	TSSK3	TSSK3	chr1	32362260	32364323	q1	q2	NOTEST	0.13846	0.0684804	-1.01571	0	1	1	no
CBR3	CBR3	CBR3	chr21	36131766	36156308	q1	q2	OK	6.12156	3.02944	-1.01485	-3.82893	5e-05	0.000171432	yes
SRF	SRF	SRF	chr6	43171294	43181506	q1	q2	OK	19.5753	9.70529	-1.01219	-6.876	5e-05	0.000171432	yes
ALDH3B1	ALDH3B1	ALDH3B1	chr11	68008546	68029282	q1	q2	OK	19.1502	9.5032	-1.01087	-7.65361	5e-05	0.000171432	yes
BAK1	BAK1	BAK1	chr6	33572545	33580293	q1	q2	OK	13.2876	6.5946	-1.01073	-8.46262	5e-05	0.000171432	yes
TTLL7	TTLL7	TTLL7	chr1	83869373	83999150	q1	q2	OK	2.21243	1.09878	-1.00973	-4.5315	5e-05	0.000171432	yes
LINC01433	LINC01433	LINC01433	chr20	4193089	4195953	q1	q2	OK	1.09321	0.543782	-1.00746	-1.04349	0.0722	0.122291	no
TM2D2	TM2D2	TM2D2	chr8	38988807	38996522	q1	q2	OK	11.2149	5.57952	-1.0072	-8.155	5e-05	0.000171432	yes
ACOT8	ACOT8	ACOT8	chr20	45833830	45857409	q1	q2	OK	26.1313	13.0108	-1.00607	-5.33291	5e-05	0.000171432	yes
CEMIP	CEMIP	CEMIP	chr15	80779342	80989878	q1	q2	OK	3.83683	1.91054	-1.00594	-2.65092	5e-05	0.000171432	yes
ITGB6	ITGB6	ITGB6	chr2	160099665	160200313	q1	q2	NOTEST	0.11258	0.0561291	-1.00413	0	1	1	no
METTL3	METTL3	METTL3	chr14	21477175	21511375	q1	q2	OK	18.7395	9.34663	-1.00357	-3.38699	5e-05	0.000171432	yes
STX11	STX11	STX11	chr6	144150516	144191939	q1	q2	OK	0.604197	0.301566	-1.00254	-2.94336	5e-05	0.000171432	yes
CTSS	CTSS	CTSS	chr1	150730195	150765957	q1	q2	OK	2.55589	1.27604	-1.00215	-5.17502	5e-05	0.000171432	yes
ADAM8	ADAM8	ADAM8	chr10	133262415	133276903	q1	q2	OK	85.2089	42.5456	-1.002	-6.63343	5e-05	0.000171432	yes
RSPH1	RSPH1	RSPH1	chr21	42472485	42496354	q1	q2	NOTEST	0.0997575	0.0498097	-1.002	0	1	1	no
DNAH11	DNAH11	DNAH11	chr7	21543214	21945924	q1	q2	OK	0.622328	0.310759	-1.00188	-1.23571	0.0434	0.0785361	no
HACL1	HACL1	HACL1	chr3	15560703	15645821	q1	q2	OK	9.99047	4.98887	-1.00184	-5.6667	5e-05	0.000171432	yes
REEP2	REEP2	REEP2	chr5	138439000	138446969	q1	q2	OK	2.58326	1.29012	-1.00169	-3.5414	5e-05	0.000171432	yes
ALX4	ALX4	ALX4	chr11	44260727	44310166	q1	q2	NOTEST	0.00718753	0.00359015	-1.00145	0	1	1	no
MIR1236	MIR1236	MIR1236	chr6_GL000256v2_alt	3253275	3270944	q1	q2	NOTEST	17.8028	8.89243	-1.00145	0	1	1	no
SNORD37	SNORD37	SNORD37	chr19	3976055	3985463	q1	q2	OK	160.579	80.2085	-1.00145	-5.89147	0.6119	0.707546	no
PLXNB1	PLXNB1	PLXNB1	chr3	48403853	48430051	q1	q2	OK	0.885204	0.442248	-1.00115	-3.88042	5e-05	0.000171432	yes
MAP3K3	MAP3K3	MAP3K3	chr17	63622440	63700159	q1	q2	OK	12.5015	6.24679	-1.00091	-4.57615	5e-05	0.000171432	yes
ACVR2B-AS1	ACVR2B-AS1	ACVR2B-AS1	chr3	38451026	38493142	q1	q2	NOTEST	0.159902	0.0799643	-0.999765	0	1	1	no
HLCS	HLCS	HLCS	chr21	36750887	36990245	q1	q2	OK	4.418	2.21046	-0.999049	-7.839	5e-05	0.000171432	yes
CCDC33	CCDC33	CCDC33	chr15	74236288	74336141	q1	q2	NOTEST	0.0191416	0.00957782	-0.998939	0	1	1	no
COL11A2	COL11A2	COL11A2	chr6_GL000256v2_alt	4611337	4638116	q1	q2	NOTEST	0.159984	0.0800675	-0.998639	0	1	1	no
SUPT16H	SUPT16H	SUPT16H	chr14	21351471	21384266	q1	q2	OK	49.6066	24.8327	-0.99829	-6.60886	5e-05	0.000171432	yes
TMEFF1	TMEFF1	TMEFF1	chr9	100427212	100577636	q1	q2	OK	0.696824	0.349054	-0.997347	-0.66821	0.24865	0.34405	no
PIGQ	PIGQ	PIGQ	chr16	569967	584136	q1	q2	OK	12.9172	6.47613	-0.996091	-7.52409	5e-05	0.000171432	yes
ARHGAP19	ARHGAP19	ARHGAP19	chr10	96998037	97292673	q1	q2	OK	13.3576	6.70218	-0.99496	-6.90626	5e-05	0.000171432	yes
METTL12	METTL12	METTL12	chr11	62662816	62673690	q1	q2	OK	7.44985	3.73968	-0.994298	-1.61288	0.00675	0.0151539	yes
SCNN1D	SCNN1D	SCNN1D	chr1	1280435	1292029	q1	q2	OK	0.875397	0.439623	-0.993669	-2.32581	0.00015	0.00048068	yes
TP73	TP73	TP73	chr1	3652564	3747373	q1	q2	OK	1.57057	0.788797	-0.993565	-2.71976	5e-05	0.000171432	yes
CNDP2	CNDP2	CNDP2	chr18	74496264	74523454	q1	q2	OK	20.4656	10.2802	-0.993334	-6.45176	5e-05	0.000171432	yes
NOXRED1	NOXRED1	NOXRED1	chr14	77394020	77423056	q1	q2	NOTEST	0.451317	0.226948	-0.991781	0	1	1	no
C2orf73	C2orf73	C2orf73	chr2	54330933	54361577	q1	q2	NOTEST	0.0604135	0.030396	-0.990993	0	1	1	no
GIPR	GIPR	GIPR	chr19	45668243	45683724	q1	q2	NOTEST	0.413081	0.207848	-0.990894	0	1	1	no
IQCE	IQCE	IQCE	chr7	2558971	2614734	q1	q2	OK	5.33425	2.68491	-0.990412	-5.16338	5e-05	0.000171432	yes
DXO	DXO	DXO	chr6_GL000256v2_alt	3270999	3282635	q1	q2	OK	8.2348	4.14487	-0.990407	-5.19651	5e-05	0.000171432	yes
CFAP46	CFAP46	CFAP46	chr10	132808391	132942585	q1	q2	NOTEST	0.0449127	0.0226076	-0.990318	0	1	1	no
SMG1P7	SMG1P7	SMG1P7	chr16	70219580	70226033	q1	q2	NOTEST	0.56594	0.284885	-0.990269	0	1	1	no
CSPG4	CSPG4	CSPG4	chr15	75674321	75712848	q1	q2	OK	2.75623	1.38777	-0.989932	-7.69679	5e-05	0.000171432	yes
DNAH2	DNAH2	DNAH2	chr17	7717353	7833744	q1	q2	OK	1.41253	0.711259	-0.98983	-7.04746	5e-05	0.000171432	yes
LOC100507487	LOC100507487	LOC100507487	chr4	128428015	128519396	q1	q2	NOTEST	0.561774	0.282908	-0.989657	0	1	1	no
APAF1	APAF1	APAF1	chr12	98645299	99984654	q1	q2	OK	9.22773	4.64785	-0.989412	-6.75625	5e-05	0.000171432	yes
TMEM230	TMEM230	TMEM230	chr20	5099837	5113087	q1	q2	OK	48.4864	24.4239	-0.989286	-6.81216	5e-05	0.000171432	yes
PLCB3	PLCB3	PLCB3	chr11	64251522	64269452	q1	q2	OK	15.2471	7.68093	-0.989178	-6.38487	5e-05	0.000171432	yes
TEF	TEF	TEF	chr22	41367332	41399328	q1	q2	OK	2.48426	1.25223	-0.988319	-4.94635	5e-05	0.000171432	yes
PPL	PPL	PPL	chr16	4882506	4937135	q1	q2	OK	2.35912	1.19021	-0.98703	-6.15557	5e-05	0.000171432	yes
HIST2H2AB	HIST2H2AB	HIST2H2AB	chr1	149887468	149887916	q1	q2	OK	552.113	278.639	-0.986569	-6.44156	5e-05	0.000171432	yes
EXOC3L4	EXOC3L4	EXOC3L4	chr14	103100143	103110557	q1	q2	NOTEST	0.543985	0.274582	-0.986328	0	1	1	no
DBH	DBH	DBH	chr9	133636362	133659344	q1	q2	NOTEST	0.0439211	0.0221712	-0.986228	0	1	1	no
RCSD1	RCSD1	RCSD1	chr1	167630236	167706249	q1	q2	OK	9.17471	4.636	-0.984781	-8.00666	5e-05	0.000171432	yes
UNC119B	UNC119B	UNC119B	chr12	120710434	120723640	q1	q2	OK	14.0636	7.1089	-0.984273	-6.81199	5e-05	0.000171432	yes
LOC100507472	LOC100507472	LOC100507472	chr15	101303927	101489984	q1	q2	NOTEST	0.164778	0.0833156	-0.983864	0	1	1	no
ZNF554	ZNF554	ZNF554	chr19	2819873	2836735	q1	q2	OK	0.694659	0.351323	-0.983508	-2.51893	5e-05	0.000171432	yes
TMEM218	TMEM218	TMEM218	chr11	125094370	125111763	q1	q2	OK	3.55138	1.79617	-0.983459	-5.61708	5e-05	0.000171432	yes
FAM86JP	FAM86JP	FAM86JP	chr3	125916600	125937044	q1	q2	NOTEST	0.548858	0.277632	-0.98326	0	1	1	no
LRRC46	LRRC46	LRRC46	chr17	47831626	47841333	q1	q2	NOTEST	0.573949	0.290427	-0.982745	0	1	1	no
PIAS3	PIAS3	PIAS3	chr1	145845632	145859081	q1	q2	OK	22.9813	11.6295	-0.98267	-6.71838	5e-05	0.000171432	yes
TTC31	TTC31	TTC31	chr2	74472831	74494564	q1	q2	OK	8.40119	4.25138	-0.982662	-4.99712	5e-05	0.000171432	yes
KIAA1211	KIAA1211	KIAA1211	chr4	56170194	56330724	q1	q2	OK	0.611549	0.309575	-0.982179	-3.2804	5e-05	0.000171432	yes
KIF24	KIF24	KIF24	chr9	34179004	34329200	q1	q2	OK	4.17166	2.11306	-0.981292	-3.50217	5e-05	0.000171432	yes
MYO7B	MYO7B	MYO7B	chr2	127535801	127637728	q1	q2	NOTEST	0.0226186	0.0114594	-0.98098	0	1	1	no
CELSR3	CELSR3	CELSR3	chr3	48636462	48662915	q1	q2	OK	2.05828	1.04291	-0.980828	-7.96601	5e-05	0.000171432	yes
SNU13	SNU13	SNU13	chr22	41673932	41688909	q1	q2	OK	95.9345	48.6102	-0.980792	-6.43717	5e-05	0.000171432	yes
MMAB	MMAB	MMAB	chr12	109553715	109573553	q1	q2	OK	6.39505	3.24054	-0.980723	-8.16286	5e-05	0.000171432	yes
SREBF2	SREBF2	SREBF2	chr22	41833078	41907308	q1	q2	OK	35.7262	18.1042	-0.980654	-6.44458	5e-05	0.000171432	yes
MR1	MR1	MR1	chr1	181033424	181061938	q1	q2	OK	1.51331	0.767322	-0.979808	-5.37797	5e-05	0.000171432	yes
LINC01176	LINC01176	LINC01176	chr7	30390884	30404054	q1	q2	OK	0.719422	0.364888	-0.979385	-0.829692	0.1274	0.198294	no
CACNA1G	CACNA1G	CACNA1G	chr17	50556206	50627471	q1	q2	NOTEST	0.024415	0.0123868	-0.97896	0	1	1	no
IL13RA1	IL13RA1	IL13RA1	chrX	118727595	118794533	q1	q2	OK	17.8862	9.07663	-0.978616	-6.85772	5e-05	0.000171432	yes
LINC00936	LINC00936	LINC00936	chr12	89708954	89711952	q1	q2	OK	1.17518	0.596519	-0.978242	-2.94	5e-05	0.000171432	yes
HS6ST3	HS6ST3	HS6ST3	chr13	96090838	96839562	q1	q2	NOTEST	0.0629075	0.0319382	-0.977949	0	1	1	no
PPT2-EGFL8	PPT2-EGFL8	PPT2-EGFL8	chr6_GL000256v2_alt	3469005	3494318	q1	q2	OK	1.16596	0.592004	-0.977846	-0.627951	0.2788	0.378591	no
EXD3	EXD3	EXD3	chr9	137306893	137423262	q1	q2	OK	5.08	2.58053	-0.977163	-3.92147	5e-05	0.000171432	yes
DLGAP5	DLGAP5	DLGAP5	chr14	55148115	55191678	q1	q2	OK	43.2426	21.9726	-0.976749	-6.37058	5e-05	0.000171432	yes
MIR659	MIR659	MIR659	chr22	37668025	38041915	q1	q2	OK	21.7632	11.0623	-0.976239	-0.826115	0.7148	0.794315	no
LINC00634	LINC00634	LINC00634	chr22	41952186	41958942	q1	q2	NOTEST	0.166721	0.0847456	-0.97623	0	1	1	no
ADAMTS20	ADAMTS20	ADAMTS20	chr12	43354208	43551921	q1	q2	NOTEST	0.00671942	0.00341679	-0.975698	0	1	1	no
C9orf66	C9orf66	C9orf66	chr9	213107	465259	q1	q2	NOTEST	0.0143876	0.00731598	-0.975698	0	1	1	no
COL28A1	COL28A1	COL28A1	chr7	7358612	7535829	q1	q2	NOTEST	0.0112201	0.00570538	-0.975698	0	1	1	no
GUSBP5	GUSBP5	GUSBP5	chr4	143559471	143561460	q1	q2	NOTEST	0.0208101	0.0105818	-0.975698	0	1	1	no
KLHL38	KLHL38	KLHL38	chr8	123645674	123652950	q1	q2	NOTEST	0.0227885	0.0115878	-0.975698	0	1	1	no
LINC01160	LINC01160	LINC01160	chr1	111599006	111608318	q1	q2	NOTEST	0.0277604	0.014116	-0.975698	0	1	1	no
LOC101930452	LOC101930452	LOC101930452	chr12	9367463	9397617	q1	q2	NOTEST	0.00887926	0.00451505	-0.975698	0	1	1	no
LOC728175	LOC728175	LOC728175	chr4	184341030	184353977	q1	q2	NOTEST	0.0221897	0.0112833	-0.975698	0	1	1	no
TGM3	TGM3	TGM3	chr20	2295966	2341079	q1	q2	NOTEST	0.0150216	0.00763839	-0.975698	0	1	1	no
TTLL9	TTLL9	TTLL9	chr20	31870701	31943055	q1	q2	NOTEST	0.0264746	0.0134622	-0.975698	0	1	1	no
STBD1	STBD1	STBD1	chr4	76214039	76311130	q1	q2	OK	2.9195	1.48478	-0.975471	-4.3264	5e-05	0.000171432	yes
MMGT1	MMGT1	MMGT1	chrX	135962071	135973975	q1	q2	OK	11.9842	6.10305	-0.973527	-7.44517	5e-05	0.000171432	yes
MALL	MALL	MALL	chr2	110083869	110116566	q1	q2	NOTEST	0.289853	0.147647	-0.973172	0	1	1	no
ABHD16B	ABHD16B	ABHD16B	chr20	63861212	63862988	q1	q2	NOTEST	0.0714067	0.0363878	-0.972604	0	1	1	no
RIMBP3	RIMBP3	RIMBP3	chr22	18606126	18611919	q1	q2	NOTEST	0.362777	0.184878	-0.97251	0	1	1	no
DCAF12	DCAF12	DCAF12	chr9	34086382	34126773	q1	q2	OK	16.1957	8.25452	-0.97235	-6.92107	5e-05	0.000171432	yes
SMCO2	SMCO2	SMCO2	chr12	27466809	27502185	q1	q2	NOTEST	0.235589	0.120097	-0.972076	0	1	1	no
PDDC1	PDDC1	PDDC1	chr11	767222	777487	q1	q2	OK	11.1535	5.6917	-0.970571	-7.31908	5e-05	0.000171432	yes
C21orf62-AS1	C21orf62-AS1	C21orf62-AS1	chr21_GL383580v2_alt	3021	44650	q1	q2	OK	0.63743	0.32538	-0.970141	-1.166	0.0421	0.0763605	no
KCTD14	KCTD14	KCTD14	chr11	78015714	78080219	q1	q2	OK	0.980172	0.500492	-0.969687	-0.46205	0.5242	0.628794	no
AMDHD2	AMDHD2	AMDHD2	chr16	2520361	2531408	q1	q2	OK	9.49597	4.84979	-0.969393	-5.98163	5e-05	0.000171432	yes
RTP4	RTP4	RTP4	chr3	187368379	187371581	q1	q2	OK	1.66637	0.851086	-0.969332	-1.85694	0.00505	0.0116889	yes
ATP5G1	ATP5G1	ATP5G1	chr17	48892785	48895870	q1	q2	OK	232.747	118.878	-0.969278	-6.38077	5e-05	0.000171432	yes
PKIA	PKIA	PKIA	chr8	78516100	78605267	q1	q2	NOTEST	0.195004	0.0996415	-0.968681	0	1	1	no
SPATA25	SPATA25	SPATA25	chr20	45886490	45887599	q1	q2	OK	0.77802	0.397669	-0.968238	-0.885083	0.15425	0.232697	no
FYCO1	FYCO1	FYCO1	chr3	45917898	45995824	q1	q2	OK	5.66582	2.89645	-0.967999	-7.31422	5e-05	0.000171432	yes
TMEM38A	TMEM38A	TMEM38A	chr19	16661126	16689005	q1	q2	OK	2.91985	1.49356	-0.967138	-3.25401	5e-05	0.000171432	yes
PARP14	PARP14	PARP14	chr3	122680824	122730840	q1	q2	OK	19.7076	10.088	-0.966111	-6.34612	5e-05	0.000171432	yes
FAIM2	FAIM2	FAIM2	chr12	49866895	49903977	q1	q2	NOTEST	0.0455552	0.0233231	-0.965859	0	1	1	no
C2orf72	C2orf72	C2orf72	chr2	231037565	231049712	q1	q2	NOTEST	0.131012	0.0671148	-0.965	0	1	1	no
UBA6	UBA6	UBA6	chr4	67615760	67701171	q1	q2	OK	18.7127	9.59286	-0.963983	-6.28541	5e-05	0.000171432	yes
NAPA	NAPA	NAPA	chr19	47484281	47515258	q1	q2	OK	32.5627	16.6958	-0.963737	-6.94172	5e-05	0.000171432	yes
BREA2	BREA2	BREA2	chr8_KI270816v1_alt	174161	175460	q1	q2	OK	1.49996	0.769091	-0.963696	-1.73794	0.0076	0.0168374	yes
FBXO48	FBXO48	FBXO48	chr2	68462370	68467258	q1	q2	OK	1.96055	1.00526	-0.963684	-3.55218	5e-05	0.000171432	yes
GTPBP6	GTPBP6	GTPBP6	chrY	304749	318819	q1	q2	OK	15.4801	7.93905	-0.963376	-7.66984	5e-05	0.000171432	yes
SLC6A19	SLC6A19	SLC6A19	chr5	1201594	1225115	q1	q2	OK	0.77912	0.399686	-0.962978	-3.10206	5e-05	0.000171432	yes
LENEP	LENEP	LENEP	chr1	154993585	154994315	q1	q2	NOTEST	0.165335	0.0848357	-0.962645	0	1	1	no
DAAM2	DAAM2	DAAM2	chr6	39792382	39934551	q1	q2	OK	3.23458	1.661	-0.96153	-3.2226	5e-05	0.000171432	yes
PROSER3	PROSER3	PROSER3	chr19	35758142	35769175	q1	q2	OK	5.47635	2.81245	-0.961389	-5.19851	5e-05	0.000171432	yes
STXBP5-AS1	STXBP5-AS1	STXBP5-AS1	chr6	146841388	147390476	q1	q2	NOTEST	0.138762	0.0712662	-0.961324	0	1	1	no
UBASH3A	UBASH3A	UBASH3A	chr21	42403861	42447680	q1	q2	NOTEST	0.0187108	0.00961157	-0.961029	0	1	1	no
PAPPA2	PAPPA2	PAPPA2	chr1	176463170	176842834	q1	q2	NOTEST	0.0090782	0.00466359	-0.960967	0	1	1	no
C12orf80	C12orf80	C12orf80	chr12	52205580	52210855	q1	q2	NOTEST	0.0347517	0.0178525	-0.960961	0	1	1	no
LPA	LPA	LPA	chr6	160531482	160666375	q1	q2	NOTEST	0.0060177	0.00309138	-0.960961	0	1	1	no
TCAF2P1	TCAF2P1	TCAF2P1	chr7	143620951	143730080	q1	q2	NOTEST	0.0183219	0.00941222	-0.960961	0	1	1	no
ZNF781	ZNF781	ZNF781	chr19	37667748	37692315	q1	q2	NOTEST	0.0128722	0.00661264	-0.960961	0	1	1	no
DOPEY2	DOPEY2	DOPEY2	chr21	36164540	36294274	q1	q2	OK	2.02604	1.042	-0.959303	-6.22557	5e-05	0.000171432	yes
SIDT2	SIDT2	SIDT2	chr11	117179222	117204792	q1	q2	OK	11.0813	5.70169	-0.958661	-4.91314	5e-05	0.000171432	yes
HLA-F-AS1	HLA-F-AS1	HLA-F-AS1	chr6_GL000256v2_alt	1029598	1055278	q1	q2	NOTEST	0.443029	0.228072	-0.957915	0	1	1	no
PLEKHB1	PLEKHB1	PLEKHB1	chr11	73646177	73662819	q1	q2	NOTEST	0.457524	0.235539	-0.957883	0	1	1	no
MIR933	MIR933	MIR933	chr2	175072249	175168206	q1	q2	OK	123.496	63.6077	-0.957195	-8.81723	0.72895	0.806196	no
MSH4	MSH4	MSH4	chr1	75796870	75913238	q1	q2	NOTEST	0.220283	0.113477	-0.956957	0	1	1	no
LOC284344	LOC284344	LOC284344	chr19	43211790	43248646	q1	q2	NOTEST	0.0954507	0.0491742	-0.956855	0	1	1	no
MAMDC4	MAMDC4	MAMDC4	chr9	136852366	136860799	q1	q2	OK	1.22101	0.629058	-0.95681	-3.25055	5e-05	0.000171432	yes
HLA-F	HLA-F	HLA-F	chr6_GL000256v2_alt	1029598	1055278	q1	q2	OK	3.67841	1.89585	-0.956239	-2.54163	5e-05	0.000171432	yes
NCKAP1L	NCKAP1L	NCKAP1L	chr12	54497710	54543115	q1	q2	NOTEST	0.123324	0.063589	-0.955604	0	1	1	no
PILRA	PILRA	PILRA	chr7	100373444	100400099	q1	q2	NOTEST	0.0864547	0.0445819	-0.955486	0	1	1	no
DAND5	DAND5	DAND5	chr19	12969617	12974753	q1	q2	NOTEST	0.0486188	0.0250742	-0.955309	0	1	1	no
TBX4	TBX4	TBX4	chr17	61456445	61484303	q1	q2	NOTEST	0.0327872	0.0169094	-0.955309	0	1	1	no
ST8SIA4	ST8SIA4	ST8SIA4	chr5	100806934	100903285	q1	q2	OK	1.47507	0.761408	-0.954042	-3.43059	5e-05	0.000171432	yes
TRIM41	TRIM41	TRIM41	chr5	181223262	181235808	q1	q2	OK	13.1292	6.77946	-0.953536	-6.6041	5e-05	0.000171432	yes
TMEM88	TMEM88	TMEM88	chr17	7855065	7856099	q1	q2	NOTEST	0.310178	0.160186	-0.953351	0	1	1	no
CH25H	CH25H	CH25H	chr10	89205936	89207314	q1	q2	NOTEST	0.127243	0.0657226	-0.953127	0	1	1	no
GZMA	GZMA	GZMA	chr5	55102645	55110252	q1	q2	NOTEST	0.552998	0.285838	-0.952075	0	1	1	no
SYCP2	SYCP2	SYCP2	chr20	59863562	59932154	q1	q2	NOTEST	0.140888	0.0728747	-0.951061	0	1	1	no
CCDC144CP	CCDC144CP	CCDC144CP	chr17	20321173	20402191	q1	q2	NOTEST	0.205778	0.106445	-0.950974	0	1	1	no
RNF40	RNF40	RNF40	chr16	30748298	30776307	q1	q2	OK	25.2486	13.0632	-0.950695	-5.67967	5e-05	0.000171432	yes
SPDYA	SPDYA	SPDYA	chr2	28810833	28870309	q1	q2	NOTEST	0.184738	0.0956115	-0.950222	0	1	1	no
SYNJ2BP-COX16	SYNJ2BP-COX16	SYNJ2BP-COX16	chr14	70325080	70417090	q1	q2	OK	2.83507	1.46763	-0.949901	-0.758627	0.19885	0.286885	no
CHST5	CHST5	CHST5	chr16	75528529	75535170	q1	q2	NOTEST	0.0119765	0.00620168	-0.949473	0	1	1	no
FAM25A	FAM25A	FAM25A	chr10	87020288	87024730	q1	q2	NOTEST	0.229623	0.118904	-0.949473	0	1	1	no
FBP2	FBP2	FBP2	chr9	94555044	94593832	q1	q2	NOTEST	0.0318259	0.0164801	-0.949473	0	1	1	no
INSM2	INSM2	INSM2	chr14	35534041	35537054	q1	q2	NOTEST	0.0129868	0.00672485	-0.949473	0	1	1	no
LOC100288123	LOC100288123	LOC100288123	chr19	1815245	1848453	q1	q2	NOTEST	0.0244146	0.0126424	-0.949473	0	1	1	no
LOC101927844	LOC101927844	LOC101927844	chr1	87212668	87251331	q1	q2	NOTEST	0.0384703	0.0199207	-0.949473	0	1	1	no
METTL21EP	METTL21EP	METTL21EP	chr13	102880098	102896033	q1	q2	NOTEST	0.0173047	0.00896073	-0.949473	0	1	1	no
MIR1226	MIR1226	MIR1226	chr3	47802908	47850196	q1	q2	OK	73.437	38.0273	-0.949473	-7.22771	0.70505	0.786684	no
OSTCP1	OSTCP1	OSTCP1	chr6	158841125	158857632	q1	q2	NOTEST	0.0371389	0.0192313	-0.949473	0	1	1	no
PDHA2	PDHA2	PDHA2	chr4	95840087	95841474	q1	q2	NOTEST	0.0308308	0.0159649	-0.949473	0	1	1	no
STAB2	STAB2	STAB2	chr12	103587290	103766724	q1	q2	NOTEST	0.00454564	0.00235383	-0.949473	0	1	1	no
ZCCHC5	ZCCHC5	ZCCHC5	chrX	78656068	78659328	q1	q2	NOTEST	0.014926	0.00772901	-0.949473	0	1	1	no
SLC45A2	SLC45A2	SLC45A2	chr5_KI270794v1_alt	145937	155829	q1	q2	NOTEST	0.0683219	0.0354663	-0.945896	0	1	1	no
HERC2P10	HERC2P10	HERC2P10	chr15_KI270905v1_alt	3103771	3113512	q1	q2	OK	1.28672	0.668671	-0.944334	-1.11012	0.03605	0.0665777	no
UBE2F	UBE2F	UBE2F	chr2	237966944	238099413	q1	q2	OK	11.1871	5.8143	-0.944158	-3.63633	5e-05	0.000171432	yes
MEF2B	MEF2B	MEF2B	chr19	19145566	19203429	q1	q2	OK	1.47771	0.768727	-0.942821	-0.80622	0.17145	0.254058	no
ABCC6	ABCC6	ABCC6	chr16_KI270853v1_alt	1807490	1881466	q1	q2	OK	0.761556	0.396275	-0.942446	-1.1393	0.05115	0.0905984	no
SERPINC1	SERPINC1	SERPINC1	chr1	173903803	173917378	q1	q2	NOTEST	0.0527731	0.0274641	-0.942256	0	1	1	no
SERF1B	SERF1B	SERF1B	chr5_KI270897v1_alt	49475	819690	q1	q2	NOTEST	0.107855	0.0561484	-0.941772	0	1	1	no
PPP1R26-AS1	PPP1R26-AS1	PPP1R26-AS1	chr9	135462718	135472249	q1	q2	OK	0.840081	0.437368	-0.941681	-2.37045	0.0004	0.00118387	yes
MIR4784	MIR4784	MIR4784	chr2	131483959	131492491	q1	q2	OK	255.953	133.267	-0.941561	-15.3531	0.61155	0.707203	no
B9D1	B9D1	B9D1	chr17	19337553	19387219	q1	q2	OK	9.11244	4.74501	-0.941426	-3.00369	5e-05	0.000171432	yes
SULT1C2	SULT1C2	SULT1C2	chr2	108288638	108309915	q1	q2	OK	3.28325	1.70981	-0.941294	-4.24317	5e-05	0.000171432	yes
DNAH12	DNAH12	DNAH12	chr3	57293698	57544344	q1	q2	NOTEST	0.0516268	0.0268973	-0.940661	0	1	1	no
LOC101929372	LOC101929372	LOC101929372	chr22	17563438	17590890	q1	q2	NOTEST	0.15128	0.0788356	-0.940306	0	1	1	no
CCNT2-AS1	CCNT2-AS1	CCNT2-AS1	chr2	134838615	134918606	q1	q2	OK	0.908897	0.473689	-0.940177	-1.58882	0.00705	0.0157528	yes
CENPBD1P1	CENPBD1P1	CENPBD1P1	chr19	58575398	58584395	q1	q2	OK	13.2617	6.91756	-0.938926	-7.20353	5e-05	0.000171432	yes
LOC100379224	LOC100379224	LOC100379224	chr19	44094328	44113183	q1	q2	NOTEST	0.302407	0.157855	-0.937892	0	1	1	no
UPF3A	UPF3A	UPF3A	chr13	114281583	114305816	q1	q2	OK	4.43092	2.31429	-0.937036	-4.84719	5e-05	0.000171432	yes
TMEM187	TMEM187	TMEM187	chrX	153972539	153983195	q1	q2	OK	2.85555	1.49163	-0.93688	-3.20061	5e-05	0.000171432	yes
LINC00674	LINC00674	LINC00674	chr17	68101554	68135929	q1	q2	OK	5.57006	2.90974	-0.9368	-6.5161	5e-05	0.000171432	yes
GNPAT	GNPAT	GNPAT	chr1	231223762	231277973	q1	q2	OK	34.3547	17.9529	-0.936292	-5.62593	5e-05	0.000171432	yes
TMPRSS9	TMPRSS9	TMPRSS9	chr19	2389785	2427916	q1	q2	NOTEST	0.0591504	0.0309157	-0.936047	0	1	1	no
HMBOX1	HMBOX1	HMBOX1	chr8	28890393	29052725	q1	q2	OK	3.51208	1.83622	-0.935583	-4.98012	5e-05	0.000171432	yes
GSTZ1	GSTZ1	GSTZ1	chr14	77320886	77331597	q1	q2	OK	28.9879	15.1596	-0.935223	-7.42197	5e-05	0.000171432	yes
ASB12	ASB12	ASB12	chrX	64224191	64230631	q1	q2	NOTEST	0.0341055	0.0178361	-0.935205	0	1	1	no
FAM169B	FAM169B	FAM169B	chr15	98437161	98514382	q1	q2	NOTEST	0.012007	0.00627927	-0.935205	0	1	1	no
LOC101927641	LOC101927641	LOC101927641	chr2	199608067	199659132	q1	q2	NOTEST	0.0173424	0.00906954	-0.935205	0	1	1	no
LOC647859	LOC647859	LOC647859	chr5_GL339449v2_alt	63866	712608	q1	q2	NOTEST	0.099238	0.0518983	-0.935205	0	1	1	no
LOC728084	LOC728084	LOC728084	chr12	89011125	89019692	q1	q2	NOTEST	0.0161163	0.00842829	-0.935205	0	1	1	no
MIR6789	MIR6789	MIR6789	chr19	2164148	2236353	q1	q2	OK	20.7874	10.8712	-0.935205	-2.03854	0.6948	0.777095	no
SNORD1B	SNORD1B	SNORD1B	chr17	76557763	76565348	q1	q2	OK	37.594	19.6605	-0.935205	-3.59391	0.7153	0.794727	no
SNX29P2	SNX29P2	SNX29P2	chr16	29302286	29365059	q1	q2	NOTEST	0.0268962	0.0140659	-0.935205	0	1	1	no
TMEM95	TMEM95	TMEM95	chr17	7355177	7357219	q1	q2	NOTEST	0.0384861	0.020127	-0.935205	0	1	1	no
TNNC2	TNNC2	TNNC2	chr20	45823215	45827314	q1	q2	NOTEST	0.0778271	0.0407011	-0.935205	0	1	1	no
CDC37L1-AS1	CDC37L1-AS1	CDC37L1-AS1	chr9	4676600	4679480	q1	q2	NOTEST	0.686341	0.358937	-0.935195	0	1	1	no
ACSL6	ACSL6	ACSL6	chr5	131949973	132012068	q1	q2	NOTEST	0.00609199	0.00318598	-0.935176	0	1	1	no
TBX3	TBX3	TBX3	chr12	114670253	114684164	q1	q2	NOTEST	0.0321859	0.0168338	-0.935066	0	1	1	no
SLC13A3	SLC13A3	SLC13A3	chr20	46557822	46689637	q1	q2	NOTEST	0.010079	0.00527424	-0.934312	0	1	1	no
C2orf82	C2orf82	C2orf82	chr2	232870283	232876397	q1	q2	OK	2.27221	1.1892	-0.934102	-1.07701	0.0629	0.108616	no
CD38	CD38	CD38	chr4	15778307	15849083	q1	q2	NOTEST	0.250296	0.131012	-0.933939	0	1	1	no
IDH1-AS1	IDH1-AS1	IDH1-AS1	chr2	208255232	208256194	q1	q2	OK	1.1212	0.586869	-0.933939	-0.824616	0.247	0.342337	no
SNORD88A	SNORD88A	SNORD88A	chr19	50797692	50804853	q1	q2	OK	79.4661	41.606	-0.933546	-3.90991	0.73675	0.812186	no
ADAMTSL3	ADAMTSL3	ADAMTSL3	chr15	83654085	84039841	q1	q2	NOTEST	0.294364	0.154133	-0.933425	0	1	1	no
GPR153	GPR153	GPR153	chr1	6247345	6260975	q1	q2	OK	2.01635	1.05584	-0.93336	-4.35107	5e-05	0.000171432	yes
NIPAL2	NIPAL2	NIPAL2	chr8	98192158	98294393	q1	q2	OK	1.87054	0.979677	-0.933077	-3.03152	5e-05	0.000171432	yes
CLASP2	CLASP2	CLASP2	chr3	33496245	33718213	q1	q2	OK	15.4611	8.10102	-0.932472	-6.04959	5e-05	0.000171432	yes
CCDC85B	CCDC85B	CCDC85B	chr11	65890403	65891635	q1	q2	OK	61.3368	32.144	-0.932204	-6.62838	5e-05	0.000171432	yes
FRG1BP	FRG1BP	FRG1BP	chr20	30377202	30399331	q1	q2	OK	5.6573	2.96515	-0.932006	-3.19938	5e-05	0.000171432	yes
CASP3	CASP3	CASP3	chr4	184627695	184649475	q1	q2	OK	20.7498	10.879	-0.931554	-6.88519	5e-05	0.000171432	yes
ADPGK-AS1	ADPGK-AS1	ADPGK-AS1	chr15	72751366	72798199	q1	q2	NOTEST	0.0678664	0.0356189	-0.930055	0	1	1	no
RABL6	RABL6	RABL6	chr9	136796337	136841187	q1	q2	OK	35.5784	18.6761	-0.929812	-5.81808	5e-05	0.000171432	yes
NOXA1	NOXA1	NOXA1	chr9	137423394	137441449	q1	q2	OK	3.08059	1.61908	-0.928037	-2.9375	5e-05	0.000171432	yes
TDRD6	TDRD6	TDRD6	chr6	46687874	46735693	q1	q2	NOTEST	0.0280922	0.0147697	-0.927525	0	1	1	no
BHLHE40	BHLHE40	BHLHE40	chr3	4896808	4985180	q1	q2	OK	25.6171	13.4697	-0.927385	-6.51342	5e-05	0.000171432	yes
LAMTOR2	LAMTOR2	LAMTOR2	chr1	156054725	156058510	q1	q2	OK	48.562	25.535	-0.927349	-6.75155	5e-05	0.000171432	yes
CALHM3	CALHM3	CALHM3	chr10	103472803	103479240	q1	q2	OK	2.21039	1.16257	-0.926986	-2.75281	5e-05	0.000171432	yes
LOC100507642	LOC100507642	LOC100507642	chr7_KI270899v1_alt	142038	147782	q1	q2	NOTEST	0.205964	0.108328	-0.926983	0	1	1	no
TMEM189-UBE2V1	TMEM189-UBE2V1	TMEM189-UBE2V1	chr20	50081123	50153798	q1	q2	OK	5.53149	2.90995	-0.926673	-0.600998	0.3144	0.417378	no
ITIH4	ITIH4	ITIH4	chr3	52812989	52830701	q1	q2	OK	2.44871	1.28997	-0.924682	-4.1514	5e-05	0.000171432	yes
C5AR1	C5AR1	C5AR1	chr19	47309846	47322070	q1	q2	NOTEST	0.331423	0.174607	-0.924561	0	1	1	no
COG7	COG7	COG7	chr16	23388492	23453191	q1	q2	OK	4.86809	2.56557	-0.924077	-5.66378	5e-05	0.000171432	yes
PKD1P1	PKD1P1	PKD1P1	chr16_KI270853v1_alt	1975581	2009798	q1	q2	OK	1.81232	0.955132	-0.924068	-5.13542	5e-05	0.000171432	yes
SESTD1	SESTD1	SESTD1	chr2	179101691	179264623	q1	q2	OK	2.97495	1.56828	-0.923683	-7.19995	5e-05	0.000171432	yes
TARBP1	TARBP1	TARBP1	chr1	234391312	234479103	q1	q2	OK	5.84828	3.08383	-0.923291	-7.37131	5e-05	0.000171432	yes
AXDND1	AXDND1	AXDND1	chr1	179365719	179575952	q1	q2	NOTEST	0.207437	0.109432	-0.922639	0	1	1	no
TMEM256	TMEM256	TMEM256	chr17	7380973	7404131	q1	q2	OK	87.1582	45.9824	-0.922553	-4.17761	5e-05	0.000171432	yes
PIK3R5	PIK3R5	PIK3R5	chr17	8878915	8965712	q1	q2	NOTEST	0.0159963	0.00844373	-0.921789	0	1	1	no
LDHC	LDHC	LDHC	chr11	18412305	18451246	q1	q2	NOTEST	0.0642274	0.0339028	-0.921786	0	1	1	no
EFCAB5	EFCAB5	EFCAB5	chr17	29625938	30108452	q1	q2	NOTEST	0.253308	0.133713	-0.921748	0	1	1	no
PYCARD-AS1	PYCARD-AS1	PYCARD-AS1	chr16	31201485	31203452	q1	q2	NOTEST	0.354079	0.186936	-0.921527	0	1	1	no
LOC100507377	LOC100507377	LOC100507377	chr12	74133175	74292631	q1	q2	NOTEST	0.333203	0.175988	-0.920927	0	1	1	no
LOXL4	LOXL4	LOXL4	chr10	98247685	98268250	q1	q2	OK	7.09643	3.74961	-0.920354	-7.58069	5e-05	0.000171432	yes
FAM95C	FAM95C	FAM95C	chr9	38540566	38545372	q1	q2	OK	0.637771	0.337058	-0.920043	-1.90898	0.0019	0.00484054	yes
RAD21L1	RAD21L1	RAD21L1	chr20	1226119	1254501	q1	q2	NOTEST	0.488676	0.25836	-0.919493	0	1	1	no
CFAP57	CFAP57	CFAP57	chr1	43164173	43254358	q1	q2	NOTEST	0.198087	0.104789	-0.91865	0	1	1	no
SLC9A8	SLC9A8	SLC9A8	chr20	49812712	49892242	q1	q2	OK	4.79432	2.53755	-0.91789	-7.01768	5e-05	0.000171432	yes
BAIAP2-AS1	BAIAP2-AS1	BAIAP2-AS1	chr17	81029132	81034719	q1	q2	OK	2.71411	1.43683	-0.917585	-5.21425	5e-05	0.000171432	yes
PCNXL3	PCNXL3	PCNXL3	chr11	65616311	65637439	q1	q2	OK	13.0045	6.88896	-0.916657	-5.89281	5e-05	0.000171432	yes
ICAM4	ICAM4	ICAM4	chr19	10286966	10288584	q1	q2	OK	2.40551	1.27435	-0.916581	-2.35452	0.00015	0.00048068	yes
LRRC73	LRRC73	LRRC73	chr6	43506964	43510343	q1	q2	NOTEST	0.291738	0.154776	-0.914493	0	1	1	no
SAT1	SAT1	SAT1	chrX	23783157	23786223	q1	q2	OK	39.5174	20.9928	-0.91259	-7.4027	5e-05	0.000171432	yes
ETFB	ETFB	ETFB	chr19	51345154	51366418	q1	q2	OK	73.063	38.8185	-0.912397	-6.46088	5e-05	0.000171432	yes
MORC2-AS1	MORC2-AS1	MORC2-AS1	chr22	30922307	30968497	q1	q2	NOTEST	0.0558113	0.0296549	-0.912287	0	1	1	no
MOCOS	MOCOS	MOCOS	chr18	36187516	36268722	q1	q2	OK	10.3718	5.51247	-0.9119	-7.76179	5e-05	0.000171432	yes
PPP1CB	PPP1CB	PPP1CB	chr2	28751747	28802940	q1	q2	OK	76.5459	40.6863	-0.911783	-6.10958	5e-05	0.000171432	yes
RGS6	RGS6	RGS6	chr14	71932099	72566530	q1	q2	NOTEST	0.0242897	0.0129108	-0.911768	0	1	1	no
ATP5SL	ATP5SL	ATP5SL	chr19	41431317	41439938	q1	q2	OK	33.6611	17.8954	-0.911494	-6.63496	5e-05	0.000171432	yes
LOC101928063	LOC101928063	LOC101928063	chr19	43984169	44002870	q1	q2	NOTEST	0.0897698	0.0477427	-0.910948	0	1	1	no
TNFSF10	TNFSF10	TNFSF10	chr3	172505507	172523507	q1	q2	OK	0.987578	0.525381	-0.91053	-1.80369	0.00175	0.00449546	yes
NLRX1	NLRX1	NLRX1	chr11	119168333	119184016	q1	q2	OK	4.69421	2.49742	-0.910446	-6.21172	5e-05	0.000171432	yes
MDC1	MDC1	MDC1	chr6_GL000256v2_alt	2000592	2018467	q1	q2	OK	11.1349	5.9254	-0.910105	-5.83821	5e-05	0.000171432	yes
TMCC1-AS1	TMCC1-AS1	TMCC1-AS1	chr3	129893870	129908912	q1	q2	OK	0.869783	0.462864	-0.910068	-2.57612	5e-05	0.000171432	yes
H2BFXP	H2BFXP	H2BFXP	chrX	104060503	104062938	q1	q2	NOTEST	0.0470535	0.0250589	-0.90898	0	1	1	no
LOC100289473	LOC100289473	LOC100289473	chr20	1773364	1779746	q1	q2	NOTEST	0.0671427	0.0357576	-0.90898	0	1	1	no
PARD3-AS1	PARD3-AS1	PARD3-AS1	chr10	34815767	34816422	q1	q2	NOTEST	0.27098	0.144314	-0.90898	0	1	1	no
SRMS	SRMS	SRMS	chr20	63539923	63547504	q1	q2	NOTEST	0.0165962	0.00883851	-0.90898	0	1	1	no
ZNF572	ZNF572	ZNF572	chr8	124973296	124979388	q1	q2	NOTEST	0.011879	0.00632629	-0.90898	0	1	1	no
BACE1-AS	BACE1-AS	BACE1-AS	chr11	117232624	117316256	q1	q2	OK	5.14044	2.73805	-0.908743	-1.06052	0.07205	0.122115	no
PARPBP	PARPBP	PARPBP	chr12	102120177	102197845	q1	q2	OK	13.9419	7.42909	-0.908164	-6.94662	5e-05	0.000171432	yes
ZNF497	ZNF497	ZNF497	chr19	58346805	58362848	q1	q2	OK	0.606091	0.322997	-0.908013	-1.84808	0.0012	0.00320338	yes
PPP1R16B	PPP1R16B	PPP1R16B	chr20	38805704	38923024	q1	q2	NOTEST	0.0182952	0.00975032	-0.907945	0	1	1	no
CRELD1	CRELD1	CRELD1	chr3	9933839	9945413	q1	q2	OK	10.0041	5.33218	-0.907799	-6.92962	5e-05	0.000171432	yes
DHDH	DHDH	DHDH	chr19	48933681	48944969	q1	q2	NOTEST	0.115964	0.0618099	-0.907763	0	1	1	no
LOC101928841	LOC101928841	LOC101928841	chr13	113399609	113414393	q1	q2	OK	1.18278	0.630485	-0.907642	-5.04639	5e-05	0.000171432	yes
COL18A1-AS1	COL18A1-AS1	COL18A1-AS1	chr21	45405136	45513720	q1	q2	NOTEST	0.010999	0.00586478	-0.907228	0	1	1	no
SNRNP27	SNRNP27	SNRNP27	chr2	69893942	69905236	q1	q2	OK	27.4935	14.6632	-0.906895	-7.16958	5e-05	0.000171432	yes
CBR3-AS1	CBR3-AS1	CBR3-AS1	chr21	36131766	36156308	q1	q2	NOTEST	0.324335	0.173078	-0.906059	0	1	1	no
PADI1	PADI1	PADI1	chr1	17205125	17246006	q1	q2	OK	1.0899	0.581748	-0.905732	-3.01336	5e-05	0.000171432	yes
STC1	STC1	STC1	chr8	23841920	23854807	q1	q2	OK	8.5807	4.58075	-0.90551	-7.16677	5e-05	0.000171432	yes
ANXA8L1	ANXA8L1	ANXA8L1	chr10	46375589	46391783	q1	q2	OK	0.823845	0.439972	-0.904961	-1.7225	0.00225	0.00565629	yes
BCL3	BCL3	BCL3	chr19	44748720	44760044	q1	q2	OK	32.6842	17.4565	-0.90483	-6.48186	5e-05	0.000171432	yes
THAP9	THAP9	THAP9	chr4	82893451	82920131	q1	q2	OK	0.938228	0.501489	-0.903719	-2.67058	5e-05	0.000171432	yes
HCG25	HCG25	HCG25	chr6_GL000256v2_alt	4698239	4720646	q1	q2	NOTEST	0.55901	0.29889	-0.903258	0	1	1	no
PSMB2	PSMB2	PSMB2	chr1	35599540	35641844	q1	q2	OK	35.4519	18.9561	-0.903204	-5.89033	5e-05	0.000171432	yes
MTURN	MTURN	MTURN	chr7	30134935	30162765	q1	q2	OK	0.833575	0.446398	-0.900981	-3.25559	5e-05	0.000171432	yes
INPP5E	INPP5E	INPP5E	chr9	136428614	136439804	q1	q2	OK	5.1156	2.73995	-0.900752	-6.14873	5e-05	0.000171432	yes
LINC01137	LINC01137	LINC01137	chr1	37454878	37474443	q1	q2	OK	1.5724	0.842662	-0.899938	-2.09388	0.00085	0.00234784	yes
IQCD	IQCD	IQCD	chr12	113195440	113221094	q1	q2	OK	2.06446	1.10644	-0.89984	-2.332	0.00045	0.00131574	yes
MYL12A	MYL12A	MYL12A	chr18	3247481	3278284	q1	q2	OK	158.191	84.8278	-0.899061	-3.06282	5e-05	0.000171432	yes
ALKBH5	ALKBH5	ALKBH5	chr17	18183552	18209953	q1	q2	OK	65.1988	34.9769	-0.898444	-5.9487	5e-05	0.000171432	yes
FAM72C	FAM72C	FAM72C	chr1	143955363	143972006	q1	q2	OK	1.06554	0.571766	-0.89809	-2.2567	0.0003	0.000910208	yes
TMEM150A	TMEM150A	TMEM150A	chr2	85598546	85602699	q1	q2	OK	6.13165	3.29063	-0.897909	-4.14442	5e-05	0.000171432	yes
OPN4	OPN4	OPN4	chr10	86654556	86666459	q1	q2	NOTEST	0.099234	0.0532627	-0.897707	0	1	1	no
TRIM65	TRIM65	TRIM65	chr17	75888959	75897003	q1	q2	OK	12.58	6.75298	-0.897535	-7.2058	5e-05	0.000171432	yes
SNORD9	SNORD9	SNORD9	chr14	21385193	21437298	q1	q2	OK	110.526	59.3314	-0.897517	-0.244872	0.72905	0.806239	no
CCDC88C	CCDC88C	CCDC88C	chr14	91271322	91417844	q1	q2	OK	5.84958	3.14029	-0.897435	-6.95343	5e-05	0.000171432	yes
HGSNAT	HGSNAT	HGSNAT	chr8	43140448	43202827	q1	q2	OK	5.46747	2.93755	-0.896258	-7.82821	5e-05	0.000171432	yes
LOC642846	LOC642846	LOC642846	chr12	9283656	9314088	q1	q2	OK	0.944214	0.508421	-0.893091	-2.67112	5e-05	0.000171432	yes
INPP5K	INPP5K	INPP5K	chr17	1494576	1516888	q1	q2	OK	11.498	6.19193	-0.892916	-7.11005	5e-05	0.000171432	yes
HIST1H2AK	HIST1H2AK	HIST1H2AK	chr6	27837879	27838339	q1	q2	OK	214.054	115.284	-0.892782	-6.34237	5e-05	0.000171432	yes
ISG20L2	ISG20L2	ISG20L2	chr1	156721890	156728439	q1	q2	OK	21.2009	11.4212	-0.892407	-6.14332	5e-05	0.000171432	yes
CD302	CD302	CD302	chr2	159768627	159904756	q1	q2	OK	6.26429	3.3761	-0.891791	-5.46263	5e-05	0.000171432	yes
GPRASP1	GPRASP1	GPRASP1	chrX	102599167	102717733	q1	q2	NOTEST	0.300357	0.161882	-0.891737	0	1	1	no
CERCAM	CERCAM	CERCAM	chr9	128340559	128662136	q1	q2	OK	11.4548	6.17486	-0.891469	-0.821847	0.16405	0.245005	no
MIR937	MIR937	MIR937	chr8_KI270816v1_alt	267966	292426	q1	q2	OK	137.247	73.9898	-0.891372	-0.146266	0.68855	0.771664	no
C4orf36	C4orf36	C4orf36	chr4	86876204	86892422	q1	q2	OK	0.581579	0.313553	-0.891263	-0.877809	0.1641	0.245053	no
DGKQ	DGKQ	DGKQ	chr4	958883	973560	q1	q2	OK	2.7416	1.47839	-0.890991	-5.25809	5e-05	0.000171432	yes
LCAT	LCAT	LCAT	chr16	67939883	67968694	q1	q2	OK	2.08985	1.12722	-0.890628	-1.05223	0.07685	0.128869	no
LOC643339	LOC643339	LOC643339	chr12	93003757	93377736	q1	q2	OK	0.731505	0.394612	-0.890433	-0.732929	0.24595	0.341202	no
IGFN1	IGFN1	IGFN1	chr1	201190824	201228952	q1	q2	OK	1.13653	0.613127	-0.89038	-5.46139	5e-05	0.000171432	yes
SCD	SCD	SCD	chr10	100347014	100364831	q1	q2	OK	97.9921	52.891	-0.889644	-5.89549	5e-05	0.000171432	yes
CCDC13	CCDC13	CCDC13	chr3	42708381	42773634	q1	q2	NOTEST	0.0781881	0.042229	-0.888714	0	1	1	no
CYP27B1	CYP27B1	CYP27B1	chr12	57762333	57767193	q1	q2	OK	0.769865	0.41581	-0.888682	-1.97375	0.00165	0.00426496	yes
MIEN1	MIEN1	MIEN1	chr17	39729155	39730535	q1	q2	OK	44.809	24.2038	-0.888554	-7.41515	5e-05	0.000171432	yes
CAPN10	CAPN10	CAPN10	chr2	240586715	240599109	q1	q2	OK	6.22515	3.36437	-0.887772	-5.42826	5e-05	0.000171432	yes
KIRREL2	KIRREL2	KIRREL2	chr19	35856907	35867146	q1	q2	NOTEST	0.0462559	0.0250025	-0.887564	0	1	1	no
TBX6	TBX6	TBX6	chr16	30085793	30091884	q1	q2	NOTEST	0.192222	0.103914	-0.887376	0	1	1	no
LINC00685	LINC00685	LINC00685	chrX_KI270880v1_alt	0	1982	q1	q2	OK	1.14749	0.620349	-0.887334	-2.12252	0.0007	0.00196414	yes
TP53	TP53	TP53	chr17	7668401	7703502	q1	q2	OK	55.9447	30.2476	-0.887182	-4.68091	5e-05	0.000171432	yes
PMEL	PMEL	PMEL	chr12	55954104	55966712	q1	q2	OK	1.09356	0.591275	-0.887137	-1.90454	0.00145	0.00379525	yes
C9orf40	C9orf40	C9orf40	chr9	74946582	74952886	q1	q2	OK	14.9043	8.06176	-0.886562	-7.0421	5e-05	0.000171432	yes
GJB2	GJB2	GJB2	chr13	20187464	20192975	q1	q2	OK	5.73311	3.10135	-0.88642	-5.24476	5e-05	0.000171432	yes
SWT1	SWT1	SWT1	chr1	185118085	185291781	q1	q2	OK	2.00394	1.08427	-0.88612	-1.45797	0.01805	0.0362912	yes
ZMIZ2	ZMIZ2	ZMIZ2	chr7	44748565	44769880	q1	q2	OK	10.3611	5.60665	-0.885969	-6.53496	5e-05	0.000171432	yes
PDGFRB	PDGFRB	PDGFRB	chr5	150113838	150155859	q1	q2	OK	12.2912	6.65226	-0.88571	-6.22525	5e-05	0.000171432	yes
MGC16142	MGC16142	MGC16142	chr7	92538474	92539765	q1	q2	OK	1.00665	0.544952	-0.885355	-1.53866	0.01035	0.0221683	yes
CUBN	CUBN	CUBN	chr10	16823965	17129817	q1	q2	NOTEST	0.35821	0.194126	-0.883812	0	1	1	no
HSPA4L	HSPA4L	HSPA4L	chr4	127782297	127833371	q1	q2	OK	16.6443	9.02249	-0.88343	-6.50017	5e-05	0.000171432	yes
MTG1	MTG1	MTG1	chr10	133394116	133424617	q1	q2	OK	41.7098	22.6133	-0.883214	-6.12566	5e-05	0.000171432	yes
LOC100652768	LOC100652768	LOC100652768	chr11	117179222	117204792	q1	q2	OK	1.34858	0.731168	-0.883168	-0.848752	0.1464	0.222675	no
MIR4258	MIR4258	MIR4258	chr1	154974641	154979249	q1	q2	OK	80.758	43.7919	-0.882941	-6.629	0.6568	0.745062	no
MYBL2	MYBL2	MYBL2	chr20	43667018	43716496	q1	q2	OK	120.284	65.2313	-0.882803	-5.86554	5e-05	0.000171432	yes
DGKA	DGKA	DGKA	chr12	55931161	55954023	q1	q2	OK	5.51229	2.98978	-0.882612	-5.31667	5e-05	0.000171432	yes
FBXL16	FBXL16	FBXL16	chr16	692499	705825	q1	q2	NOTEST	0.201203	0.109202	-0.881655	0	1	1	no
CDH26	CDH26	CDH26	chr20	59958415	60013113	q1	q2	NOTEST	0.0450555	0.0244613	-0.8812	0	1	1	no
RHBDL1	RHBDL1	RHBDL1	chr16	675665	678268	q1	q2	OK	1.76999	0.961001	-0.88113	-1.86231	0.00115	0.00308104	yes
TNFRSF10C	TNFRSF10C	TNFRSF10C	chr8	23084354	23117437	q1	q2	OK	1.64373	0.892948	-0.880325	-1.69362	0.0086	0.0187803	yes
MYO15A	MYO15A	MYO15A	chr17	18108705	18179802	q1	q2	NOTEST	0.0147629	0.0080201	-0.880286	0	1	1	no
FAM227A	FAM227A	FAM227A	chr22	38578119	38656629	q1	q2	NOTEST	0.25088	0.136295	-0.880265	0	1	1	no
PMFBP1	PMFBP1	PMFBP1	chr16	72119096	72172450	q1	q2	NOTEST	0.0954344	0.0518656	-0.879731	0	1	1	no
ENO2	ENO2	ENO2	chr12	6914449	6923696	q1	q2	OK	49.3334	26.8393	-0.878215	-5.7206	5e-05	0.000171432	yes
FAM167A	FAM167A	FAM167A	chr8	11339636	11466767	q1	q2	OK	2.25265	1.22557	-0.878165	-4.38636	5e-05	0.000171432	yes
NAP1L5	NAP1L5	NAP1L5	chr4	88592422	88708542	q1	q2	OK	3.53622	1.92402	-0.878086	-3.08464	5e-05	0.000171432	yes
LOC101593348	LOC101593348	LOC101593348	chr12	122207661	122228792	q1	q2	NOTEST	0.0476928	0.0259495	-0.878064	0	1	1	no
INSIG1	INSIG1	INSIG1	chr7	155297775	155310235	q1	q2	OK	47.7657	25.9899	-0.878026	-5.72418	5e-05	0.000171432	yes
ROR2	ROR2	ROR2	chr9	91722595	91950162	q1	q2	NOTEST	0.473375	0.257624	-0.877718	0	1	1	no
SLC26A1	SLC26A1	SLC26A1	chr4	979074	1004557	q1	q2	NOTEST	0.227733	0.12396	-0.877467	0	1	1	no
TGM5	TGM5	TGM5	chr15	43232594	43266857	q1	q2	NOTEST	0.251628	0.136997	-0.877151	0	1	1	no
GATA2-AS1	GATA2-AS1	GATA2-AS1	chr3	128479421	128503207	q1	q2	OK	2.87051	1.56287	-0.877109	-2.64472	0.00015	0.00048068	yes
CCL20	CCL20	CCL20	chr2	227813841	227817564	q1	q2	NOTEST	0.536214	0.291958	-0.877049	0	1	1	no
CNPY3	CNPY3	CNPY3	chr6	42929121	42939270	q1	q2	OK	34.0439	18.5407	-0.876698	-6.07307	5e-05	0.000171432	yes
ABCG4	ABCG4	ABCG4	chr11	119149039	119162665	q1	q2	NOTEST	0.117884	0.0642024	-0.876673	0	1	1	no
SNORD65	SNORD65	SNORD65	chr17	16438986	16492191	q1	q2	OK	5316.18	2896.6	-0.876031	-0.390384	0.64495	0.735394	no
INPP5D	INPP5D	INPP5D	chr2	233059966	233207903	q1	q2	NOTEST	0.0273863	0.0149239	-0.875834	0	1	1	no
CYTIP	CYTIP	CYTIP	chr2	157414618	157444092	q1	q2	NOTEST	0.183702	0.100129	-0.875515	0	1	1	no
DDX12P	DDX12P	DDX12P	chr12	9417690	9448172	q1	q2	OK	1.81422	0.989391	-0.874734	-3.80551	5e-05	0.000171432	yes
OXCT1	OXCT1	OXCT1	chr5	41730064	41872236	q1	q2	OK	5.43231	2.96311	-0.874452	-6.3202	5e-05	0.000171432	yes
SPATA9	SPATA9	SPATA9	chr5	95646776	95683010	q1	q2	NOTEST	0.299076	0.163148	-0.874335	0	1	1	no
UCN2	UCN2	UCN2	chr3	48561717	48563768	q1	q2	OK	6.20225	3.38347	-0.874286	-4.19574	5e-05	0.000171432	yes
STARD5	STARD5	STARD5	chr15	81196877	81324183	q1	q2	OK	0.731886	0.399301	-0.874141	-1.12079	0.07175	0.121668	no
ZNF579	ZNF579	ZNF579	chr19	55577524	55580845	q1	q2	OK	9.21364	5.02688	-0.87411	-6.31111	5e-05	0.000171432	yes
RECQL5	RECQL5	RECQL5	chr17	75588057	75708062	q1	q2	OK	7.57082	4.13323	-0.873179	-2.56513	5e-05	0.000171432	yes
PDE7B	PDE7B	PDE7B	chr6	135851695	136195571	q1	q2	OK	13.0139	7.10607	-0.872935	-6.13967	5e-05	0.000171432	yes
LONRF1	LONRF1	LONRF1	chr8	12721896	12755483	q1	q2	OK	4.29019	2.3428	-0.872811	-5.62701	5e-05	0.000171432	yes
AWAT2	AWAT2	AWAT2	chrX	70040541	70049938	q1	q2	OK	0.656189	0.358538	-0.871988	-1.6633	0.0095	0.0205064	yes
ATP6V0A2	ATP6V0A2	ATP6V0A2	chr12	123712317	123761754	q1	q2	OK	6.09307	3.33058	-0.871397	-7.34778	5e-05	0.000171432	yes
BEST1	BEST1	BEST1	chr11	61949883	61967660	q1	q2	NOTEST	0.102589	0.0560876	-0.871129	0	1	1	no
SNORD121B	SNORD121B	SNORD121B	chr9	33921692	34048949	q1	q2	OK	136.815	74.865	-0.869862	-0.17184	0.72055	0.798834	no
KYNU	KYNU	KYNU	chr2	142877625	143042316	q1	q2	OK	47.873	26.2039	-0.869435	-5.86565	5e-05	0.000171432	yes
UBXN4	UBXN4	UBXN4	chr2	135741618	135785063	q1	q2	OK	30.7026	16.8128	-0.868801	-5.67104	5e-05	0.000171432	yes
ETV2	ETV2	ETV2	chr19	35641736	35644871	q1	q2	NOTEST	0.319535	0.175012	-0.868523	0	1	1	no
TCF21	TCF21	TCF21	chr6	133889120	133895537	q1	q2	OK	1.13332	0.620901	-0.868118	-1.58703	0.0124	0.026084	yes
ABCD4	ABCD4	ABCD4	chr14	74285276	74303064	q1	q2	OK	13.5743	7.44062	-0.867384	-6.64015	5e-05	0.000171432	yes
MUSTN1	MUSTN1	MUSTN1	chr3	52833114	52897581	q1	q2	OK	0.829021	0.45458	-0.866876	-0.651531	0.26845	0.366484	no
STIM1	STIM1	STIM1	chr11	3855702	4093210	q1	q2	OK	17.0433	9.34715	-0.866603	-6.06876	5e-05	0.000171432	yes
CTSW	CTSW	CTSW	chr11	65879812	65888539	q1	q2	OK	0.636588	0.349261	-0.866055	-0.477411	0.4314	0.540919	no
ADTRP	ADTRP	ADTRP	chr6	11713654	11779047	q1	q2	NOTEST	0.453925	0.249147	-0.865457	0	1	1	no
HIST1H4I	HIST1H4I	HIST1H4I	chr6	27138292	27146858	q1	q2	OK	0.586613	0.322002	-0.865338	-0.223771	0.71745	0.796328	no
SAPCD1	SAPCD1	SAPCD1	chr6_GL000256v2_alt	3039244	3064880	q1	q2	OK	1.33736	0.734593	-0.86437	-0.87844	0.1391	0.213552	no
ETNK2	ETNK2	ETNK2	chr1	204131060	204152182	q1	q2	OK	8.05299	4.4238	-0.864239	-6.07098	5e-05	0.000171432	yes
ANKRD20A4	ANKRD20A4	ANKRD20A4	chr9	64369562	64412691	q1	q2	NOTEST	0.0309095	0.0169801	-0.864207	0	1	1	no
IL21R	IL21R	IL21R	chr16	27402161	27453393	q1	q2	NOTEST	0.0829993	0.0456013	-0.864023	0	1	1	no
GNB3	GNB3	GNB3	chr12	6840853	6852066	q1	q2	NOTEST	0.330651	0.181713	-0.863646	0	1	1	no
XYLT2	XYLT2	XYLT2	chr17	50346031	50361185	q1	q2	OK	14.5402	7.99297	-0.863239	-6.3662	5e-05	0.000171432	yes
TMEM53	TMEM53	TMEM53	chr1	44653246	44674608	q1	q2	OK	2.17834	1.1975	-0.863202	-2.80397	5e-05	0.000171432	yes
KLHL3	KLHL3	KLHL3	chr5	137617499	137736090	q1	q2	NOTEST	0.0957477	0.0526375	-0.863148	0	1	1	no
ELMO3	ELMO3	ELMO3	chr16	67199124	67204024	q1	q2	OK	1.54641	0.850435	-0.862649	-2.73272	5e-05	0.000171432	yes
MAP1LC3A	MAP1LC3A	MAP1LC3A	chr20	34546883	34560345	q1	q2	NOTEST	0.0906318	0.0498879	-0.861327	0	1	1	no
CNR2	CNR2	CNR2	chr1	23873969	23913327	q1	q2	NOTEST	0.0419565	0.0230963	-0.861236	0	1	1	no
FAM198A	FAM198A	FAM198A	chr3	42979266	43057716	q1	q2	NOTEST	0.0204094	0.011235	-0.861236	0	1	1	no
SLC25A47	SLC25A47	SLC25A47	chr14	100323341	100330378	q1	q2	NOTEST	0.0431087	0.0237305	-0.861236	0	1	1	no
SVILP1	SVILP1	SVILP1	chr10	30692273	30717013	q1	q2	NOTEST	0.0445657	0.0245326	-0.861236	0	1	1	no
IGF2BP3	IGF2BP3	IGF2BP3	chr7	23310208	23470376	q1	q2	OK	15.5628	8.57067	-0.860621	-5.99828	5e-05	0.000171432	yes
NUAK2	NUAK2	NUAK2	chr1	205302062	205321791	q1	q2	OK	16.7772	9.24169	-0.860275	-5.94161	5e-05	0.000171432	yes
SHC3	SHC3	SHC3	chr9	89005770	89178767	q1	q2	OK	4.07789	2.24636	-0.86023	-6.60723	5e-05	0.000171432	yes
LMNTD2	LMNTD2	LMNTD2	chr11_KI270832v1_alt	67162	90434	q1	q2	OK	1.78445	0.983145	-0.860005	-2.58248	5e-05	0.000171432	yes
KRT80	KRT80	KRT80	chr12	52168995	52192000	q1	q2	OK	97.9479	53.9718	-0.85981	-5.72374	5e-05	0.000171432	yes
GRHPR	GRHPR	GRHPR	chr9	37422709	37436989	q1	q2	OK	43.124	23.798	-0.857649	-6.48521	5e-05	0.000171432	yes
USP30-AS1	USP30-AS1	USP30-AS1	chr12	109023088	109088026	q1	q2	NOTEST	0.29661	0.163789	-0.856732	0	1	1	no
EXOC7	EXOC7	EXOC7	chr17	76079181	76103787	q1	q2	OK	32.8168	18.1223	-0.856668	-5.25525	5e-05	0.000171432	yes
HDAC11-AS1	HDAC11-AS1	HDAC11-AS1	chr3	13476987	13480053	q1	q2	OK	0.99977	0.552279	-0.856198	-0.748825	0.26055	0.357426	no
GUSBP11	GUSBP11	GUSBP11	chr22	23638487	23717423	q1	q2	OK	3.48067	1.92282	-0.856143	-4.86852	5e-05	0.000171432	yes
G6PC3	G6PC3	G6PC3	chr17	44070729	44076344	q1	q2	OK	28.0999	15.5273	-0.855759	-6.81912	5e-05	0.000171432	yes
ZFYVE27	ZFYVE27	ZFYVE27	chr10	97737120	97760907	q1	q2	OK	12.0074	6.63506	-0.855741	-6.80828	5e-05	0.000171432	yes
GATSL3	GATSL3	GATSL3	chr22	30285117	30289627	q1	q2	OK	5.13396	2.8373	-0.85555	-3.89948	5e-05	0.000171432	yes
ATPAF2	ATPAF2	ATPAF2	chr17	18018019	18039166	q1	q2	OK	5.19739	2.87246	-0.8555	-3.83523	5e-05	0.000171432	yes
SPP1	SPP1	SPP1	chr4	87975649	87983411	q1	q2	NOTEST	0.238905	0.132075	-0.855073	0	1	1	no
NT5C	NT5C	NT5C	chr17	75109951	75131795	q1	q2	OK	32.1436	17.7725	-0.854886	-3.45984	5e-05	0.000171432	yes
PTDSS2	PTDSS2	PTDSS2	chr11_KI270832v1_alt	3533	21028	q1	q2	OK	14.0207	7.75339	-0.854664	-6.80104	5e-05	0.000171432	yes
TCTA	TCTA	TCTA	chr3	49412205	49416476	q1	q2	OK	10.9433	6.05222	-0.854515	-6.7205	5e-05	0.000171432	yes
AARS2	AARS2	AARS2	chr6	44298725	44313326	q1	q2	OK	5.16824	2.85846	-0.854434	-7.02898	5e-05	0.000171432	yes
FEZF1-AS1	FEZF1-AS1	FEZF1-AS1	chr7	122301308	122310077	q1	q2	NOTEST	0.475533	0.263021	-0.854367	0	1	1	no
ZRANB3	ZRANB3	ZRANB3	chr2	135196968	135531236	q1	q2	OK	1.38222	0.764589	-0.854234	-4.23281	5e-05	0.000171432	yes
MEI1	MEI1	MEI1	chr22	41699513	41799455	q1	q2	NOTEST	0.276483	0.152978	-0.853863	0	1	1	no
RWDD2A	RWDD2A	RWDD2A	chr6	83067665	83196537	q1	q2	OK	2.7496	1.52169	-0.853548	-0.970317	0.0987	0.159646	no
COL27A1	COL27A1	COL27A1	chr9	114155544	114312516	q1	q2	OK	3.89138	2.15407	-0.853218	-6.66853	5e-05	0.000171432	yes
ATPIF1	ATPIF1	ATPIF1	chr1	28236090	28238105	q1	q2	OK	68.3416	37.8318	-0.853166	-5.59606	5e-05	0.000171432	yes
DENND2A	DENND2A	DENND2A	chr7	140518419	140602542	q1	q2	OK	9.45067	5.23364	-0.852602	-6.75851	5e-05	0.000171432	yes
SAMD11	SAMD11	SAMD11	chr1	925740	959299	q1	q2	NOTEST	0.429237	0.237718	-0.852522	0	1	1	no
KLRC2	KLRC2	KLRC2	chr12	10430605	10435993	q1	q2	OK	5.71445	3.16556	-0.852154	-3.474	5e-05	0.000171432	yes
RPL23AP32	RPL23AP32	RPL23AP32	chr2	54456316	54671446	q1	q2	OK	1.45952	0.80853	-0.852124	-0.110592	0.6354	0.727752	no
PPM1F	PPM1F	PPM1F	chr22	21919418	21952878	q1	q2	OK	31.5387	17.4734	-0.851961	-5.61109	5e-05	0.000171432	yes
BMF	BMF	BMF	chr15	40087890	40108884	q1	q2	OK	2.44238	1.3533	-0.85181	-4.4575	5e-05	0.000171432	yes
GJD3	GJD3	GJD3	chr17	40360652	40364693	q1	q2	NOTEST	0.0365454	0.0202539	-0.85149	0	1	1	no
SNORA56	SNORA56	SNORA56	chrX	154762741	154777689	q1	q2	OK	24.3143	13.4785	-0.851144	-0.148273	0.7349	0.810795	no
ANKAR	ANKAR	ANKAR	chr2	189675984	189746650	q1	q2	OK	0.592107	0.328432	-0.850262	-2.30143	0.0004	0.00118387	yes
COL4A6	COL4A6	COL4A6	chrX	108155606	108439497	q1	q2	NOTEST	0.0675928	0.0374951	-0.850168	0	1	1	no
SAC3D1	SAC3D1	SAC3D1	chr11	65040903	65058537	q1	q2	OK	17.0575	9.46576	-0.849616	-6.92919	5e-05	0.000171432	yes
CPT1B	CPT1B	CPT1B	chr22	50568860	50582999	q1	q2	OK	5.48425	3.04362	-0.849505	-4.63678	5e-05	0.000171432	yes
LINC01182	LINC01182	LINC01182	chr4	13655178	13931228	q1	q2	NOTEST	0.0509212	0.0282633	-0.849338	0	1	1	no
FDXACB1	FDXACB1	FDXACB1	chr11	111874055	111884073	q1	q2	OK	3.25962	1.8096	-0.84903	-4.2183	5e-05	0.000171432	yes
C7orf55	C7orf55	C7orf55	chr7	139340358	139427526	q1	q2	OK	5.87393	3.26098	-0.849018	-0.897715	0.1237	0.19335	no
SLC30A3	SLC30A3	SLC30A3	chr2	27254571	27263092	q1	q2	OK	0.997763	0.553967	-0.848896	-1.96162	0.0015	0.00391456	yes
JAGN1	JAGN1	JAGN1	chr3	9890586	9894347	q1	q2	OK	24.4748	13.596	-0.848115	-7.01924	5e-05	0.000171432	yes
POMT2	POMT2	POMT2	chr14	77274955	77320882	q1	q2	OK	7.01194	3.89557	-0.847979	-6.85462	5e-05	0.000171432	yes
NOL12	NOL12	NOL12	chr22	37668025	38041915	q1	q2	OK	5.8725	3.26278	-0.847875	-0.533764	0.35575	0.461707	no
NDUFV2-AS1	NDUFV2-AS1	NDUFV2-AS1	chr18	9102629	9136720	q1	q2	NOTEST	0.428877	0.238306	-0.847745	0	1	1	no
STXBP2	STXBP2	STXBP2	chr19	7637100	7647874	q1	q2	OK	19.101	10.6157	-0.847446	-6.78215	5e-05	0.000171432	yes
PIP5K1C	PIP5K1C	PIP5K1C	chr19	3630180	3700492	q1	q2	OK	10.2052	5.67237	-0.847285	-6.25162	5e-05	0.000171432	yes
SDHAF4	SDHAF4	SDHAF4	chr6	70566921	70588903	q1	q2	OK	5.87733	3.26703	-0.84718	-1.95918	0.0015	0.00391456	yes
MIR1289-1	MIR1289-1	MIR1289-1	chr20	35453953	35454097	q1	q2	OK	7.67037	4.26569	-0.846516	-1.81762	0.51345	0.618804	no
PKHD1L1	PKHD1L1	PKHD1L1	chr8	109362476	109531271	q1	q2	NOTEST	0.00472448	0.00262741	-0.846516	0	1	1	no
LOC440600	LOC440600	LOC440600	chr1	110286375	110339171	q1	q2	NOTEST	0.13902	0.0773209	-0.84636	0	1	1	no
FGF11	FGF11	FGF11	chr17	7438272	7444932	q1	q2	NOTEST	0.476222	0.264923	-0.846063	0	1	1	no
C9orf50	C9orf50	C9orf50	chr9	129608883	129642169	q1	q2	NOTEST	0.0460755	0.0256364	-0.845804	0	1	1	no
DPY19L2P3	DPY19L2P3	DPY19L2P3	chr7	29645921	29688243	q1	q2	NOTEST	0.294903	0.164103	-0.845642	0	1	1	no
TRPC3	TRPC3	TRPC3	chr4	121879027	121951754	q1	q2	NOTEST	0.348541	0.194062	-0.844809	0	1	1	no
IRAK4	IRAK4	IRAK4	chr12	43758943	43789543	q1	q2	OK	4.5712	2.54589	-0.844402	-5.93914	5e-05	0.000171432	yes
DNAJB4	DNAJB4	DNAJB4	chr1	78004951	78017311	q1	q2	OK	10.7806	6.00449	-0.844327	-6.7274	5e-05	0.000171432	yes
COL7A1	COL7A1	COL7A1	chr3	48564072	48595160	q1	q2	OK	27.9654	15.5816	-0.843798	-5.59467	5e-05	0.000171432	yes
NUMBL	NUMBL	NUMBL	chr19	40665905	40690658	q1	q2	OK	4.16802	2.32285	-0.843466	-5.33023	5e-05	0.000171432	yes
NPEPL1	NPEPL1	NPEPL1	chr20	58651252	58715844	q1	q2	OK	5.61029	3.12827	-0.842711	-1.47272	0.01215	0.0256352	yes
HIST1H2BM	HIST1H2BM	HIST1H2BM	chr6	27815043	27815489	q1	q2	OK	233.522	130.224	-0.842566	-5.82451	5e-05	0.000171432	yes
CASC1	CASC1	CASC1	chr12	25052246	25195160	q1	q2	NOTEST	0.0426035	0.0237629	-0.842263	0	1	1	no
VSIG10	VSIG10	VSIG10	chr12	118063592	118104005	q1	q2	OK	9.8922	5.51863	-0.841982	-6.14333	5e-05	0.000171432	yes
USO1	USO1	USO1	chr4	75724521	75814289	q1	q2	OK	18.2271	10.1689	-0.841926	-5.37999	5e-05	0.000171432	yes
THTPA	THTPA	THTPA	chr14	23511759	23578800	q1	q2	OK	6.46727	3.60964	-0.841301	-2.26689	5e-05	0.000171432	yes
RORA-AS1	RORA-AS1	RORA-AS1	chr15	60479177	61229303	q1	q2	NOTEST	0.486979	0.271854	-0.841027	0	1	1	no
STX2	STX2	STX2	chr12	130789600	130839274	q1	q2	OK	13.6283	7.60873	-0.840875	-6.34991	5e-05	0.000171432	yes
TGFA	TGFA	TGFA	chr2	70447279	70554015	q1	q2	OK	21.1128	11.7888	-0.840701	-5.38359	5e-05	0.000171432	yes
BTK	BTK	BTK	chrX	101349446	101390796	q1	q2	NOTEST	0.0165488	0.00924074	-0.840644	0	1	1	no
LEF1	LEF1	LEF1	chr4	108047544	108176430	q1	q2	OK	2.42126	1.35215	-0.840502	-3.72442	5e-05	0.000171432	yes
FAM183A	FAM183A	FAM183A	chr1	43147922	43156396	q1	q2	NOTEST	0.522496	0.291897	-0.839959	0	1	1	no
ZNF37BP	ZNF37BP	ZNF37BP	chr10	42513510	42552870	q1	q2	OK	1.37487	0.768112	-0.839905	-4.92462	5e-05	0.000171432	yes
IRX3	IRX3	IRX3	chr16	54283299	54286466	q1	q2	OK	8.4959	4.75009	-0.838813	-6.04951	5e-05	0.000171432	yes
IZUMO4	IZUMO4	IZUMO4	chr19	2096868	2099584	q1	q2	NOTEST	0.265244	0.148396	-0.837871	0	1	1	no
PAN2	PAN2	PAN2	chr12	56310428	56334053	q1	q2	OK	9.19739	5.14627	-0.837696	-3.01752	5e-05	0.000171432	yes
FBXW4	FBXW4	FBXW4	chr10	101610663	101694986	q1	q2	OK	6.13729	3.43407	-0.837683	-5.03971	5e-05	0.000171432	yes
GNRH2	GNRH2	GNRH2	chr20	3043621	3045745	q1	q2	OK	0.840744	0.470512	-0.837435	-0.349975	0.2887	0.389843	no
KCNJ8	KCNJ8	KCNJ8	chr12	21764954	21774821	q1	q2	OK	0.776801	0.434893	-0.836886	-1.84786	0.00215	0.0054244	yes
CDCA7	CDCA7	CDCA7	chr2	173354832	173368990	q1	q2	OK	23.6852	13.261	-0.836794	-5.79267	5e-05	0.000171432	yes
LRRC34	LRRC34	LRRC34	chr3	169793427	169812786	q1	q2	OK	0.718265	0.402369	-0.835996	-1.41233	0.0098	0.0210855	yes
ARMC2	ARMC2	ARMC2	chr6	108848415	108974472	q1	q2	NOTEST	0.361909	0.202779	-0.835718	0	1	1	no
LINC01094	LINC01094	LINC01094	chr4	78645993	78684501	q1	q2	NOTEST	0.202889	0.113702	-0.835426	0	1	1	no
PIGV	PIGV	PIGV	chr1	26787962	26798403	q1	q2	OK	5.45376	3.05641	-0.835412	-4.95793	5e-05	0.000171432	yes
ARHGEF6	ARHGEF6	ARHGEF6	chrX	136665550	136781344	q1	q2	NOTEST	0.520788	0.292057	-0.834446	0	1	1	no
NCKIPSD	NCKIPSD	NCKIPSD	chr3	48673838	48685933	q1	q2	OK	14.5912	8.18585	-0.833898	-6.51684	5e-05	0.000171432	yes
KTN1	KTN1	KTN1	chr14	55580206	55684584	q1	q2	OK	88.531	49.6888	-0.833262	-5.52991	5e-05	0.000171432	yes
THBS3	THBS3	THBS3	chr1	155195587	155207981	q1	q2	OK	1.86284	1.04556	-0.833225	-3.23322	5e-05	0.000171432	yes
UBE2Q2L	UBE2Q2L	UBE2Q2L	chr15	84172489	84182233	q1	q2	NOTEST	0.430012	0.241493	-0.832396	0	1	1	no
TMEM86B	TMEM86B	TMEM86B	chr19	55226633	55229264	q1	q2	OK	4.60779	2.58814	-0.832162	-3.81349	5e-05	0.000171432	yes
HIST1H2BO	HIST1H2BO	HIST1H2BO	chr6	27893424	27893891	q1	q2	OK	724.009	406.764	-0.831817	-5.49974	5e-05	0.000171432	yes
CLN6	CLN6	CLN6	chr15	68206991	68229742	q1	q2	OK	20.149	11.3219	-0.831586	-6.44814	5e-05	0.000171432	yes
FGF14	FGF14	FGF14	chr13	101452592	102401774	q1	q2	NOTEST	0.0412231	0.0231641	-0.831561	0	1	1	no
LAMB2	LAMB2	LAMB2	chr3	49121113	49133166	q1	q2	OK	31.232	17.558	-0.830899	-5.48054	5e-05	0.000171432	yes
KLHL35	KLHL35	KLHL35	chr11	75422393	75430629	q1	q2	NOTEST	0.174498	0.0981068	-0.830786	0	1	1	no
HIC1	HIC1	HIC1	chr17	2055098	2059687	q1	q2	OK	1.02669	0.577235	-0.830769	-2.20036	0.0001	0.000331818	yes
PAEP	PAEP	PAEP	chr9	135561757	135566776	q1	q2	NOTEST	0.218428	0.122826	-0.830541	0	1	1	no
ACTA2	ACTA2	ACTA2	chr10	88932683	89015785	q1	q2	NOTEST	0.499694	0.281061	-0.830161	0	1	1	no
DEXI	DEXI	DEXI	chr16	10928890	10942400	q1	q2	OK	10.1758	5.72386	-0.830079	-5.17623	5e-05	0.000171432	yes
COL5A1	COL5A1	COL5A1	chr9	134641804	134872618	q1	q2	OK	48.9021	27.5097	-0.829955	-5.50568	5e-05	0.000171432	yes
INTS6-AS1	INTS6-AS1	INTS6-AS1	chr13	51453344	51454715	q1	q2	OK	3.81089	2.14418	-0.829699	-2.11308	0.0009	0.0024736	yes
BBS10	BBS10	BBS10	chr12	76344485	76348442	q1	q2	OK	4.61224	2.59612	-0.829113	-5.61481	5e-05	0.000171432	yes
RBKS	RBKS	RBKS	chr2	27781363	28338900	q1	q2	OK	8.27302	4.66028	-0.827997	-2.58776	5e-05	0.000171432	yes
C19orf60	C19orf60	C19orf60	chr19	18588684	18592337	q1	q2	OK	26.1653	14.7441	-0.827516	-5.72368	5e-05	0.000171432	yes
METTL7A	METTL7A	METTL7A	chr12	50924750	50932517	q1	q2	OK	2.8426	1.60197	-0.82736	-4.29617	5e-05	0.000171432	yes
ST6GALNAC6	ST6GALNAC6	ST6GALNAC6	chr9	127885320	127905348	q1	q2	OK	21.1515	11.9207	-0.827294	-6.25535	5e-05	0.000171432	yes
URM1	URM1	URM1	chr9	128340559	128662136	q1	q2	OK	23.3478	13.1606	-0.82706	-1.21044	0.0394	0.0720138	no
DPM2	DPM2	DPM2	chr9	127935094	127938484	q1	q2	OK	17.1163	9.64825	-0.827036	-6.75219	5e-05	0.000171432	yes
TGM1	TGM1	TGM1	chr14	24249113	24263210	q1	q2	NOTEST	0.371351	0.209359	-0.826807	0	1	1	no
CDH11	CDH11	CDH11	chr16	64943752	65122137	q1	q2	OK	11.0672	6.23943	-0.826799	-5.30448	5e-05	0.000171432	yes
SARM1	SARM1	SARM1	chr17	28371661	28406212	q1	q2	OK	0.581138	0.32764	-0.826769	-1.48189	0.01355	0.0281553	yes
MYLK2	MYLK2	MYLK2	chr20	31819374	31834697	q1	q2	NOTEST	0.250344	0.1412	-0.826173	0	1	1	no
CBLN3	CBLN3	CBLN3	chr14	24426533	24442905	q1	q2	NOTEST	0.258682	0.145929	-0.825915	0	1	1	no
ITGA9-AS1	ITGA9-AS1	ITGA9-AS1	chr3	37452321	37861780	q1	q2	OK	0.8515	0.480435	-0.825665	-0.626266	0.2491	0.344565	no
KLHL24	KLHL24	KLHL24	chr3	183635622	183684516	q1	q2	OK	3.33903	1.88401	-0.825624	-6.85149	5e-05	0.000171432	yes
CYP4F12	CYP4F12	CYP4F12	chr19	15673017	15697174	q1	q2	NOTEST	0.0413195	0.0233181	-0.825374	0	1	1	no
MIR6834	MIR6834	MIR6834	chr6_GL000255v2_alt	4484020	4485358	q1	q2	OK	88.2939	49.8298	-0.825305	-8.66899	0.68795	0.771122	no
LOC100287944	LOC100287944	LOC100287944	chr12	106357657	106889316	q1	q2	NOTEST	0.178604	0.100798	-0.825295	0	1	1	no
MTHFD2P1	MTHFD2P1	MTHFD2P1	chr3	95654422	95683193	q1	q2	NOTEST	0.02729	0.0154015	-0.825295	0	1	1	no
PLCH2	PLCH2	PLCH2	chr1_KI270762v1_alt	18648	56720	q1	q2	OK	0.75385	0.425716	-0.824388	-2.52654	5e-05	0.000171432	yes
PLA2G4B	PLA2G4B	PLA2G4B	chr15	41828084	41894077	q1	q2	OK	1.37602	0.777097	-0.824337	-1.75646	0.00495	0.0114754	yes
CCDC102A	CCDC102A	CCDC102A	chr16	57512177	57536565	q1	q2	OK	6.97978	3.942	-0.824253	-5.5797	5e-05	0.000171432	yes
RAB26	RAB26	RAB26	chr16	2148143	2154161	q1	q2	OK	1.7815	1.00632	-0.823998	-2.2169	0.0005	0.00145012	yes
GALNT16	GALNT16	GALNT16	chr14	69259963	69354473	q1	q2	NOTEST	0.470966	0.266039	-0.823985	0	1	1	no
ZNF414	ZNF414	ZNF414	chr19	8510577	8514164	q1	q2	OK	7.29737	4.12284	-0.823739	-3.94334	5e-05	0.000171432	yes
SNORA70	SNORA70	SNORA70	chrX	154398064	154421724	q1	q2	OK	123.482	69.7686	-0.823647	-0.359422	0.6444	0.734956	no
SNORD89	SNORD89	SNORD89	chr2	101272935	101273049	q1	q2	OK	40.1072	22.6633	-0.823506	-0.678759	0.40185	0.510858	no
ACTN4	ACTN4	ACTN4	chr19	38647626	38744474	q1	q2	OK	222.676	125.849	-0.823254	-5.40197	5e-05	0.000171432	yes
DRD4	DRD4	DRD4	chr11_KI270832v1_alt	167177	170576	q1	q2	NOTEST	0.515298	0.291307	-0.822866	0	1	1	no
KLHDC1	KLHDC1	KLHDC1	chr14	49693104	49753152	q1	q2	NOTEST	0.222864	0.126004	-0.822698	0	1	1	no
ADGRF3	ADGRF3	ADGRF3	chr2	26308172	26395891	q1	q2	NOTEST	0.096882	0.0547787	-0.822612	0	1	1	no
LOC101409256	LOC101409256	LOC101409256	chr7	90396291	90398236	q1	q2	NOTEST	0.0591966	0.0334741	-0.822469	0	1	1	no
MZB1	MZB1	MZB1	chr5	139387567	139389916	q1	q2	NOTEST	0.16536	0.0935066	-0.822469	0	1	1	no
ARPP19	ARPP19	ARPP19	chr15	52547044	52569446	q1	q2	OK	38.2584	21.6415	-0.821979	-5.45433	5e-05	0.000171432	yes
LOC100130950	LOC100130950	LOC100130950	chr17	5192083	5235636	q1	q2	NOTEST	0.318361	0.180111	-0.821783	0	1	1	no
FAM228B	FAM228B	FAM228B	chr2	24076873	24169638	q1	q2	OK	3.32807	1.88295	-0.821692	-1.84181	0.00225	0.00565629	yes
SSC5D	SSC5D	SSC5D	chr19	55488502	55519099	q1	q2	NOTEST	0.20078	0.113656	-0.820936	0	1	1	no
SGSM3	SGSM3	SGSM3	chr22	40370561	40636719	q1	q2	OK	13.4097	7.59257	-0.820613	-3.07206	5e-05	0.000171432	yes
C19orf18	C19orf18	C19orf18	chr19	57958436	57974534	q1	q2	NOTEST	0.319827	0.181121	-0.82034	0	1	1	no
AGBL5	AGBL5	AGBL5	chr2	27051622	27071699	q1	q2	OK	10.949	6.20056	-0.820326	-2.44961	5e-05	0.000171432	yes
RAD9B	RAD9B	RAD9B	chr12	110502199	110532086	q1	q2	NOTEST	0.319979	0.181307	-0.819537	0	1	1	no
FEN1	FEN1	FEN1	chr11	61792636	61797242	q1	q2	OK	72.6061	41.1518	-0.819135	-5.39426	5e-05	0.000171432	yes
NUDT22	NUDT22	NUDT22	chr11	64226257	64230016	q1	q2	OK	23.9972	13.6025	-0.818998	-5.83685	5e-05	0.000171432	yes
PAPLN	PAPLN	PAPLN	chr14	73237496	73274639	q1	q2	OK	0.794819	0.450596	-0.818792	-2.9691	5e-05	0.000171432	yes
ZBTB3	ZBTB3	ZBTB3	chr11	62750962	62754184	q1	q2	OK	2.34162	1.32756	-0.81873	-3.54732	5e-05	0.000171432	yes
ACSS2	ACSS2	ACSS2	chr20	34874962	34927966	q1	q2	OK	19.2768	10.9309	-0.818447	-5.66693	5e-05	0.000171432	yes
SYTL4	SYTL4	SYTL4	chrX	100674490	100732148	q1	q2	OK	3.4234	1.9418	-0.818034	-4.84848	5e-05	0.000171432	yes
SERAC1	SERAC1	SERAC1	chr6	158109503	158168280	q1	q2	OK	3.02259	1.7148	-0.817744	-4.11736	5e-05	0.000171432	yes
FGF17	FGF17	FGF17	chr8	22042752	22048808	q1	q2	NOTEST	0.0533476	0.0302719	-0.817443	0	1	1	no
LEAP2	LEAP2	LEAP2	chr5	132873665	132874890	q1	q2	OK	0.601214	0.341221	-0.817171	-0.732653	0.2595	0.356206	no
LOC146880	LOC146880	LOC146880	chr17	64749661	64781999	q1	q2	OK	12.1611	6.90355	-0.816863	-6.60412	5e-05	0.000171432	yes
GRAP2	GRAP2	GRAP2	chr22	39901081	39973342	q1	q2	NOTEST	0.0763203	0.0433259	-0.816836	0	1	1	no
GNB4	GNB4	GNB4	chr3	179396087	179451583	q1	q2	OK	16.2873	9.24788	-0.816553	-5.30769	5e-05	0.000171432	yes
COMMD7	COMMD7	COMMD7	chr20	32702690	32744008	q1	q2	OK	36.7623	20.874	-0.816524	-5.72807	5e-05	0.000171432	yes
PPP1R9A	PPP1R9A	PPP1R9A	chr7	94907636	95296421	q1	q2	OK	1.77796	1.0097	-0.816301	-5.69945	5e-05	0.000171432	yes
PHLDA2	PHLDA2	PHLDA2	chr11_KI270831v1_alt	160387	161535	q1	q2	OK	144.638	82.1517	-0.816089	-5.30013	5e-05	0.000171432	yes
STK4-AS1	STK4-AS1	STK4-AS1	chr20	44963798	44966458	q1	q2	NOTEST	0.344126	0.195649	-0.814666	0	1	1	no
CAB39	CAB39	CAB39	chr2	230712841	230821075	q1	q2	OK	34.8821	19.8332	-0.814566	-5.29012	5e-05	0.000171432	yes
ANKRA2	ANKRA2	ANKRA2	chr5	73552199	73565686	q1	q2	OK	3.35871	1.90991	-0.814406	-3.59971	5e-05	0.000171432	yes
AGPAT3	AGPAT3	AGPAT3	chr21	43865234	43987594	q1	q2	OK	12.1989	6.93999	-0.813747	-5.23912	5e-05	0.000171432	yes
LOC100506548	LOC100506548	LOC100506548	chr5	40825262	40829142	q1	q2	OK	10.1362	5.76961	-0.812971	-6.68767	5e-05	0.000171432	yes
LOC100506844	LOC100506844	LOC100506844	chr12_GL383550v2_alt	165750	166448	q1	q2	OK	7.97136	4.5399	-0.812168	-2.76814	5e-05	0.000171432	yes
OBSL1	OBSL1	OBSL1	chr2	219550727	219571546	q1	q2	OK	21.849	12.4436	-0.812166	-5.13536	5e-05	0.000171432	yes
CTC-436P18.1	CTC-436P18.1	CTC-436P18.1	chr5	61157708	61232080	q1	q2	NOTEST	0.253155	0.144214	-0.811802	0	1	1	no
HEATR4	HEATR4	HEATR4	chr14	73478483	73558947	q1	q2	NOTEST	0.051295	0.0292263	-0.81155	0	1	1	no
FOXM1	FOXM1	FOXM1	chr12	2836815	2889525	q1	q2	OK	71.496	40.7447	-0.811249	-4.40556	5e-05	0.000171432	yes
SNORA69	SNORA69	SNORA69	chrX	119786503	119791659	q1	q2	OK	26.8386	15.3007	-0.810708	-0.367018	0.7254	0.803273	no
MOB3B	MOB3B	MOB3B	chr9	27325208	27529852	q1	q2	NOTEST	0.434155	0.247545	-0.810516	0	1	1	no
GAS2L1	GAS2L1	GAS2L1	chr22	29306994	29312789	q1	q2	OK	56.4231	32.1864	-0.809837	-5.15351	5e-05	0.000171432	yes
FITM2	FITM2	FITM2	chr20	44306556	44311249	q1	q2	OK	7.15903	4.08547	-0.809263	-3.21175	5e-05	0.000171432	yes
LINC01600	LINC01600	LINC01600	chr6	2621912	2634603	q1	q2	NOTEST	0.104372	0.0595896	-0.808599	0	1	1	no
THOP1	THOP1	THOP1	chr19	2785507	2813601	q1	q2	OK	40.5766	23.168	-0.808511	-5.24473	5e-05	0.000171432	yes
ICAM5	ICAM5	ICAM5	chr19	10289978	10296778	q1	q2	OK	2.56142	1.46299	-0.808025	-3.70577	5e-05	0.000171432	yes
CCNE1	CCNE1	CCNE1	chr19	29811993	29824308	q1	q2	OK	12.8125	7.32104	-0.807435	-6.54411	5e-05	0.000171432	yes
BRE-AS1	BRE-AS1	BRE-AS1	chr2	27781363	28338900	q1	q2	OK	0.808308	0.461882	-0.807382	-0.874382	0.1364	0.209917	no
SATB1	SATB1	SATB1	chr3	18347640	18438773	q1	q2	OK	0.58294	0.333161	-0.80713	-2.01618	0.0006	0.00171028	yes
HHIP-AS1	HHIP-AS1	HHIP-AS1	chr4	144642915	144738729	q1	q2	NOTEST	0.210004	0.120043	-0.806858	0	1	1	no
ZDHHC18	ZDHHC18	ZDHHC18	chr1	26826709	26855720	q1	q2	OK	8.21095	4.69363	-0.806845	-6.76974	5e-05	0.000171432	yes
TTLL3	TTLL3	TTLL3	chr3	9779963	9836356	q1	q2	OK	1.7493	1.00021	-0.806472	-0.714554	0.2378	0.332115	no
SLCO4C1	SLCO4C1	SLCO4C1	chr5	102233985	102296549	q1	q2	OK	0.616686	0.352746	-0.805906	-2.44948	0.0002	0.000628328	yes
MAPK12	MAPK12	MAPK12	chr22	50252901	50261759	q1	q2	OK	14.9469	8.54972	-0.805896	-6.83665	5e-05	0.000171432	yes
PRX	PRX	PRX	chr19	40393763	40413364	q1	q2	OK	1.07233	0.613426	-0.805794	-3.12301	5e-05	0.000171432	yes
SNRNP25	SNRNP25	SNRNP25	chr16	53828	57669	q1	q2	OK	46.611	26.6726	-0.805316	-6.27291	5e-05	0.000171432	yes
SMIM2-AS1	SMIM2-AS1	SMIM2-AS1	chr13	44110548	44161257	q1	q2	NOTEST	0.306295	0.17531	-0.805013	0	1	1	no
GBAT2	GBAT2	GBAT2	chr1	151340639	151347891	q1	q2	OK	1.66503	0.953235	-0.804642	-0.365722	0.6354	0.727752	no
DNAH5	DNAH5	DNAH5	chr5	13690328	13944480	q1	q2	OK	0.713342	0.408398	-0.804618	-4.58672	5e-05	0.000171432	yes
HFE	HFE	HFE	chr6	26087280	26095241	q1	q2	OK	8.84698	5.06541	-0.804505	-5.3205	5e-05	0.000171432	yes
C10orf90	C10orf90	C10orf90	chr10	126425004	126521441	q1	q2	NOTEST	0.201414	0.115344	-0.804216	0	1	1	no
AGBL2	AGBL2	AGBL2	chr11	47659590	47715376	q1	q2	NOTEST	0.411174	0.235585	-0.803501	0	1	1	no
PTPRU	PTPRU	PTPRU	chr1	29236515	29326813	q1	q2	OK	4.63099	2.6557	-0.80223	-6.88654	5e-05	0.000171432	yes
IMPA2	IMPA2	IMPA2	chr18	11981427	12030886	q1	q2	OK	10.0914	5.7871	-0.802213	-5.08298	5e-05	0.000171432	yes
LOC102606465	LOC102606465	LOC102606465	chr1	101025845	101087379	q1	q2	OK	0.954309	0.547342	-0.802015	-1.41614	0.0199	0.0394968	yes
MYH16	MYH16	MYH16	chr7	99273300	99297971	q1	q2	NOTEST	0.141246	0.0810178	-0.801897	0	1	1	no
FMNL1	FMNL1	FMNL1	chr17	45221924	45247316	q1	q2	OK	38.6674	22.1823	-0.801711	-5.27305	5e-05	0.000171432	yes
LOC100131626	LOC100131626	LOC100131626	chr11	118359580	118418815	q1	q2	NOTEST	0.192341	0.110341	-0.801692	0	1	1	no
OVOL2	OVOL2	OVOL2	chr20	18024151	18059188	q1	q2	NOTEST	0.0676738	0.0388231	-0.801681	0	1	1	no
ISLR2	ISLR2	ISLR2	chr15	74129373	74136802	q1	q2	NOTEST	0.0149468	0.00857572	-0.801504	0	1	1	no
TMEM121	TMEM121	TMEM121	chr14	105526615	105530202	q1	q2	OK	3.2568	1.8686	-0.801501	-2.84867	5e-05	0.000171432	yes
STMN3	STMN3	STMN3	chr20	63639704	63653610	q1	q2	OK	2.40616	1.38068	-0.801357	-2.91406	5e-05	0.000171432	yes
CEP97	CEP97	CEP97	chr3	101724592	101770562	q1	q2	OK	9.75594	5.59866	-0.801198	-5.26552	5e-05	0.000171432	yes
C19orf71	C19orf71	C19orf71	chr19	3539156	3544030	q1	q2	OK	1.92862	1.10703	-0.800866	-1.29292	0.04345	0.0785624	no
EGFL8	EGFL8	EGFL8	chr6_GL000256v2_alt	3469005	3494318	q1	q2	OK	1.98369	1.13888	-0.800571	-0.488305	0.40105	0.509939	no
COL6A2	COL6A2	COL6A2	chr21	46098118	46132849	q1	q2	OK	45.4205	26.0829	-0.800239	-5.25704	5e-05	0.000171432	yes
SERINC5	SERINC5	SERINC5	chr5	80111226	80256082	q1	q2	OK	2.63365	1.51242	-0.800207	-4.60331	5e-05	0.000171432	yes
TRIM63	TRIM63	TRIM63	chr1	26051304	26067634	q1	q2	NOTEST	0.163624	0.0939759	-0.800019	0	1	1	no
PCDHB12	PCDHB12	PCDHB12	chr5	141208718	141212126	q1	q2	NOTEST	0.0716302	0.0411412	-0.799982	0	1	1	no
VEGFA	VEGFA	VEGFA	chr6	43770208	43786486	q1	q2	OK	29.2256	16.7909	-0.799555	-5.11363	5e-05	0.000171432	yes
CP	CP	CP	chr3	149129583	149222045	q1	q2	NOTEST	0.187267	0.107595	-0.799487	0	1	1	no
SPHK1	SPHK1	SPHK1	chr17	76384608	76387860	q1	q2	OK	14.6256	8.40337	-0.79946	-6.72386	5e-05	0.000171432	yes
KIF6	KIF6	KIF6	chr6	39335099	39725405	q1	q2	NOTEST	0.503336	0.289217	-0.79937	0	1	1	no
UBA7	UBA7	UBA7	chr3	49805204	49813958	q1	q2	OK	6.59624	3.79022	-0.799361	-6.21838	5e-05	0.000171432	yes
MKNK2	MKNK2	MKNK2	chr19	2037470	2051244	q1	q2	OK	56.3937	32.4073	-0.799217	-4.79012	5e-05	0.000171432	yes
CNTNAP3	CNTNAP3	CNTNAP3	chr9	39072766	39288303	q1	q2	OK	1.21713	0.699481	-0.799122	-3.39533	5e-05	0.000171432	yes
ITGB2-AS1	ITGB2-AS1	ITGB2-AS1	chr21	44885953	44929680	q1	q2	OK	3.38463	1.94535	-0.798965	-1.20128	0.0374	0.0687175	no
WBP1L	WBP1L	WBP1L	chr10	102743969	102816264	q1	q2	OK	12.9589	7.44925	-0.798775	-5.70602	5e-05	0.000171432	yes
RUNX3	RUNX3	RUNX3	chr1	24899510	24965010	q1	q2	NOTEST	0.09361	0.053813	-0.798707	0	1	1	no
MRPS21	MRPS21	MRPS21	chr1	150293841	150308979	q1	q2	OK	15.2134	8.74575	-0.798691	-5.58988	5e-05	0.000171432	yes
PDGFRL	PDGFRL	PDGFRL	chr8	17576432	17643133	q1	q2	OK	0.66664	0.383356	-0.798222	-1.44056	0.0149	0.0306252	yes
NARS	NARS	NARS	chr18	57600660	57621945	q1	q2	OK	47.1495	27.1145	-0.798176	-5.23056	5e-05	0.000171432	yes
RAB37	RAB37	RAB37	chr17	74671116	74747335	q1	q2	OK	5.14574	2.95936	-0.798093	-4.75123	5e-05	0.000171432	yes
LINC01431	LINC01431	LINC01431	chr20	23356593	23358127	q1	q2	NOTEST	0.226223	0.130116	-0.797946	0	1	1	no
CNTNAP3P2	CNTNAP3P2	CNTNAP3P2	chr9	67059459	67294592	q1	q2	NOTEST	0.118517	0.0681878	-0.797512	0	1	1	no
HMBS	HMBS	HMBS	chr11	119084876	119093549	q1	q2	OK	58.4925	33.6598	-0.797226	-5.0131	5e-05	0.000171432	yes
AIFM1	AIFM1	AIFM1	chrX	130129362	130165887	q1	q2	OK	14.9281	8.59304	-0.79679	-6.14394	5e-05	0.000171432	yes
F2	F2	F2	chr11	46719165	46739508	q1	q2	NOTEST	0.197614	0.113802	-0.796159	0	1	1	no
GLYCTK	GLYCTK	GLYCTK	chr3	52287819	52295256	q1	q2	OK	4.73571	2.7277	-0.795894	-2.90704	5e-05	0.000171432	yes
LINC00240	LINC00240	LINC00240	chr6	26956992	27023974	q1	q2	NOTEST	0.241068	0.138853	-0.795886	0	1	1	no
AFF2	AFF2	AFF2	chrX	148500618	149000663	q1	q2	NOTEST	0.00989078	0.00570136	-0.794777	0	1	1	no
SETMAR	SETMAR	SETMAR	chr3	4303303	4317265	q1	q2	OK	3.2185	1.85582	-0.794334	-2.79109	5e-05	0.000171432	yes
UIMC1	UIMC1	UIMC1	chr5	176905004	177006794	q1	q2	OK	16.5954	9.5714	-0.793984	-5.89326	5e-05	0.000171432	yes
LRRC49	LRRC49	LRRC49	chr15	70831523	71050097	q1	q2	OK	2.31912	1.33762	-0.79391	-2.2539	0.0002	0.000628328	yes
TMEM206	TMEM206	TMEM206	chr1	212364473	212414925	q1	q2	OK	9.84058	5.67601	-0.793865	-5.66071	5e-05	0.000171432	yes
MARCKSL1	MARCKSL1	MARCKSL1	chr1	32333828	32336239	q1	q2	OK	172.022	99.2373	-0.793642	-5.14787	5e-05	0.000171432	yes
ABCA1	ABCA1	ABCA1	chr9	104781002	104928246	q1	q2	OK	5.90952	3.40923	-0.793593	-5.54686	5e-05	0.000171432	yes
LYPLA2P2	LYPLA2P2	LYPLA2P2	chr19	7878630	7880232	q1	q2	NOTEST	0.160957	0.0929094	-0.792777	0	1	1	no
PLCD4	PLCD4	PLCD4	chr2	218607764	218637186	q1	q2	NOTEST	0.463363	0.267494	-0.792636	0	1	1	no
CNTNAP1	CNTNAP1	CNTNAP1	chr17	42682613	42699993	q1	q2	OK	4.44626	2.56943	-0.791143	-6.55149	5e-05	0.000171432	yes
BACH1-IT2	BACH1-IT2	BACH1-IT2	chr21	29372500	29373980	q1	q2	NOTEST	0.427192	0.246895	-0.790986	0	1	1	no
SGK494	SGK494	SGK494	chr17	28599132	28645159	q1	q2	OK	2.34542	1.35554	-0.790981	-0.552768	0.33875	0.443674	no
ACAA1	ACAA1	ACAA1	chr3	38039204	38137242	q1	q2	OK	17.9203	10.3571	-0.790978	-6.38829	5e-05	0.000171432	yes
MYPOP	MYPOP	MYPOP	chr19	45890022	45902604	q1	q2	OK	3.29288	1.90345	-0.790732	-3.20246	5e-05	0.000171432	yes
ADCY5	ADCY5	ADCY5	chr3	123282295	123448545	q1	q2	NOTEST	0.0474271	0.0274194	-0.790515	0	1	1	no
ACOX2	ACOX2	ACOX2	chr3	58505135	58537202	q1	q2	OK	6.38387	3.69129	-0.790308	-5.01283	5e-05	0.000171432	yes
WDR18	WDR18	WDR18	chr19	984327	994570	q1	q2	OK	35.8502	20.7304	-0.790234	-5.81127	5e-05	0.000171432	yes
IPO9-AS1	IPO9-AS1	IPO9-AS1	chr1	201648321	201884294	q1	q2	OK	0.797843	0.461356	-0.790224	-0.175268	0.6644	0.751061	no
LRRN4CL	LRRN4CL	LRRN4CL	chr11	62686401	62689899	q1	q2	NOTEST	0.190059	0.109917	-0.790024	0	1	1	no
LINC01119	LINC01119	LINC01119	chr2	46827863	46859006	q1	q2	NOTEST	0.227408	0.131529	-0.789896	0	1	1	no
ADAMTS13	ADAMTS13	ADAMTS13	chr9	133361448	133459403	q1	q2	NOTEST	0.140088	0.0810636	-0.789203	0	1	1	no
ZCWPW1	ZCWPW1	ZCWPW1	chr7	100400871	100434126	q1	q2	OK	1.38282	0.800194	-0.789186	-0.866114	0.1334	0.205992	no
SYT16	SYT16	SYT16	chr14	61995822	62101709	q1	q2	NOTEST	0.186123	0.107721	-0.788956	0	1	1	no
KIAA0195	KIAA0195	KIAA0195	chr17	75456582	75515583	q1	q2	OK	7.50334	4.34342	-0.788702	-3.53462	5e-05	0.000171432	yes
C5	C5	C5	chr9	120952335	121050276	q1	q2	OK	1.00585	0.582275	-0.788644	-3.14265	5e-05	0.000171432	yes
HSD17B4	HSD17B4	HSD17B4	chr5	119452442	119542335	q1	q2	OK	43.4648	25.1615	-0.788631	-5.16948	5e-05	0.000171432	yes
POLD1	POLD1	POLD1	chr19	50384322	50418018	q1	q2	OK	24.9896	14.468	-0.788461	-5.07852	5e-05	0.000171432	yes
MYO18A	MYO18A	MYO18A	chr17	29073509	29180389	q1	q2	OK	16.2395	9.40337	-0.788254	-5.07204	5e-05	0.000171432	yes
UBQLN4	UBQLN4	UBQLN4	chr1	156035293	156053825	q1	q2	OK	7.20123	4.17174	-0.787596	-6.70197	5e-05	0.000171432	yes
P2RX3	P2RX3	P2RX3	chr11	57338366	57370076	q1	q2	NOTEST	0.0780423	0.0452198	-0.787303	0	1	1	no
DNAJC9	DNAJC9	DNAJC9	chr10	73168118	73247331	q1	q2	OK	35.2503	20.4264	-0.787198	-4.9371	5e-05	0.000171432	yes
UBN1	UBN1	UBN1	chr16	4847630	4882401	q1	q2	OK	22.3084	12.9282	-0.787063	-5.191	5e-05	0.000171432	yes
TMEM104	TMEM104	TMEM104	chr17	74776482	74839783	q1	q2	OK	8.29139	4.80606	-0.78676	-6.6916	5e-05	0.000171432	yes
FBXW9	FBXW9	FBXW9	chr19	12688915	12696641	q1	q2	OK	5.05652	2.93342	-0.785562	-3.77617	5e-05	0.000171432	yes
PKD1	PKD1	PKD1	chr16	2047988	2135898	q1	q2	OK	5.97803	3.4696	-0.784901	-3.5325	5e-05	0.000171432	yes
CRACR2B	CRACR2B	CRACR2B	chr11	828259	831991	q1	q2	OK	8.57906	4.98019	-0.784618	-4.81759	5e-05	0.000171432	yes
GJA1	GJA1	GJA1	chr6	121435576	121449744	q1	q2	OK	10.0931	5.85935	-0.784558	-6.21937	5e-05	0.000171432	yes
UROS	UROS	UROS	chr10	125788577	125823268	q1	q2	OK	50.8588	29.5257	-0.784527	-5.46881	5e-05	0.000171432	yes
LINC00601	LINC00601	LINC00601	chr10	126413868	126421879	q1	q2	OK	3.04526	1.7681	-0.784368	-2.32411	5e-05	0.000171432	yes
TRIP13	TRIP13	TRIP13	chr5	892853	918049	q1	q2	OK	22.2891	12.9431	-0.784161	-5.72623	5e-05	0.000171432	yes
SMARCD3	SMARCD3	SMARCD3	chr7	151238972	151277145	q1	q2	OK	6.45861	3.75072	-0.784056	-3.86507	5e-05	0.000171432	yes
S1PR3	S1PR3	S1PR3	chr9	88990862	89005154	q1	q2	OK	9.57175	5.56102	-0.783433	-5.2933	5e-05	0.000171432	yes
TNK2	TNK2	TNK2	chr3	195863363	195909009	q1	q2	OK	8.17609	4.75186	-0.782918	-6.44453	5e-05	0.000171432	yes
MYL2	MYL2	MYL2	chr12	110910819	110920600	q1	q2	NOTEST	0.105422	0.0612784	-0.782721	0	1	1	no
RUVBL1-AS1	RUVBL1-AS1	RUVBL1-AS1	chr3	128075809	128079056	q1	q2	NOTEST	0.171517	0.0996974	-0.782721	0	1	1	no
MESDC1	MESDC1	MESDC1	chr15	81000953	81004004	q1	q2	OK	21.7274	12.6322	-0.782406	-5.47873	5e-05	0.000171432	yes
FAM72D	FAM72D	FAM72D	chr1	145095999	145112692	q1	q2	OK	1.14889	0.667974	-0.782373	-2.12808	0.00055	0.00158269	yes
TOM1L2	TOM1L2	TOM1L2	chr17	17843507	17972470	q1	q2	OK	7.60786	4.42329	-0.78237	-5.89943	5e-05	0.000171432	yes
TMEM158	TMEM158	TMEM158	chr3	45224463	45226322	q1	q2	OK	8.98712	5.22522	-0.782368	-5.23636	5e-05	0.000171432	yes
KCNJ14	KCNJ14	KCNJ14	chr19	48455706	48466110	q1	q2	OK	2.72295	1.58372	-0.781857	-3.61247	5e-05	0.000171432	yes
BOK	BOK	BOK	chr2	241544385	241574138	q1	q2	OK	13.9146	8.09372	-0.781727	-6.42899	5e-05	0.000171432	yes
LOC105748977	LOC105748977	LOC105748977	chr1	211639807	211654621	q1	q2	OK	0.804452	0.468104	-0.781176	-0.854983	0.16865	0.250496	no
TMEM200B	TMEM200B	TMEM200B	chr1	28887090	29123909	q1	q2	OK	4.0526	2.35865	-0.780887	-3.34347	5e-05	0.000171432	yes
ESR1	ESR1	ESR1	chr6	151690495	152103273	q1	q2	NOTEST	0.128363	0.0747113	-0.780828	0	1	1	no
LOC152225	LOC152225	LOC152225	chr3	101940858	101997926	q1	q2	OK	9.07537	5.2836	-0.780436	-5.53115	5e-05	0.000171432	yes
NUPR1	NUPR1	NUPR1	chr16	28537340	28539174	q1	q2	OK	0.882813	0.514014	-0.7803	-0.953775	0.08725	0.143733	no
CSRP2	CSRP2	CSRP2	chr12	76858714	76879040	q1	q2	OK	10.0706	5.86359	-0.780291	-3.56338	5e-05	0.000171432	yes
ANKRD9	ANKRD9	ANKRD9	chr14	102506860	102509791	q1	q2	OK	16.9571	9.87513	-0.780019	-6.58223	5e-05	0.000171432	yes
KCNAB3	KCNAB3	KCNAB3	chr17	7921858	7929435	q1	q2	NOTEST	0.432222	0.251719	-0.779956	0	1	1	no
COL4A5	COL4A5	COL4A5	chrX	108439843	108697545	q1	q2	OK	4.67864	2.72787	-0.778315	-6.41358	5e-05	0.000171432	yes
SLC39A1	SLC39A1	SLC39A1	chr1	153959098	153977975	q1	q2	OK	111.003	64.722	-0.778274	-4.05217	5e-05	0.000171432	yes
CDC14A	CDC14A	CDC14A	chr1	100352466	100520277	q1	q2	OK	2.80218	1.63437	-0.777815	-2.99405	5e-05	0.000171432	yes
PRICKLE2	PRICKLE2	PRICKLE2	chr3	64067963	64225455	q1	q2	OK	4.11359	2.39939	-0.777729	-6.35993	5e-05	0.000171432	yes
TTC28-AS1	TTC28-AS1	TTC28-AS1	chr22	27919375	28679865	q1	q2	OK	5.30175	3.09382	-0.777079	-2.6026	5e-05	0.000171432	yes
PRR36	PRR36	PRR36	chr19	7868718	7874441	q1	q2	NOTEST	0.343118	0.200253	-0.776881	0	1	1	no
AMBRA1	AMBRA1	AMBRA1	chr11	46396411	46594069	q1	q2	OK	7.55419	4.40924	-0.776747	-6.54016	5e-05	0.000171432	yes
ABCA7	ABCA7	ABCA7	chr19	1040102	1065571	q1	q2	OK	2.65848	1.5519	-0.776564	-5.62576	5e-05	0.000171432	yes
MICALL2	MICALL2	MICALL2	chr7	1434358	1459473	q1	q2	OK	2.71086	1.58263	-0.776429	-3.78069	5e-05	0.000171432	yes
RBM23	RBM23	RBM23	chr14	22900644	22919187	q1	q2	OK	29.1743	17.0326	-0.776399	-5.05317	5e-05	0.000171432	yes
LCA5	LCA5	LCA5	chr6	79484990	79537430	q1	q2	OK	1.00469	0.586787	-0.775837	-2.63673	5e-05	0.000171432	yes
ARF5	ARF5	ARF5	chr7	127588351	127591705	q1	q2	OK	53.0989	31.0144	-0.775744	-5.6878	5e-05	0.000171432	yes
RNF182	RNF182	RNF182	chr6	13924445	13980009	q1	q2	OK	3.62184	2.11567	-0.775608	-4.37214	5e-05	0.000171432	yes
LOC105376671	LOC105376671	LOC105376671	chr11	27365960	27482433	q1	q2	NOTEST	0.258197	0.150839	-0.775465	0	1	1	no
ACTL10	ACTL10	ACTL10	chr20	33657086	33674458	q1	q2	NOTEST	0.382271	0.223344	-0.775329	0	1	1	no
HOMEZ	HOMEZ	HOMEZ	chr14	23237917	23286100	q1	q2	NOTEST	0.134595	0.0786463	-0.775168	0	1	1	no
PIDD1	PIDD1	PIDD1	chr11	790474	805250	q1	q2	OK	6.81881	3.98469	-0.775051	-2.11346	0.00015	0.00048068	yes
VAV2	VAV2	VAV2	chr9	133761893	133992324	q1	q2	OK	8.34351	4.87663	-0.77477	-6.56097	5e-05	0.000171432	yes
FBXL20	FBXL20	FBXL20	chr17	39252643	39401656	q1	q2	OK	2.25539	1.31849	-0.774493	-6.38374	5e-05	0.000171432	yes
RNU5F-1	RNU5F-1	RNU5F-1	chr1	44674721	44725591	q1	q2	OK	737.063	431.027	-0.774011	-2.16784	0.00065	0.00183977	yes
FAM213B	FAM213B	FAM213B	chr1_KI270762v1_alt	137649	184229	q1	q2	OK	9.67506	5.65893	-0.773742	-5.99889	5e-05	0.000171432	yes
C11orf80	C11orf80	C11orf80	chr11	66744735	66846532	q1	q2	OK	4.43985	2.597	-0.773664	-2.71083	5e-05	0.000171432	yes
PPM1M	PPM1M	PPM1M	chr3	52245792	52250599	q1	q2	OK	5.90148	3.45214	-0.773587	-4.11542	5e-05	0.000171432	yes
ID1	ID1	ID1	chr20	31605282	31606514	q1	q2	OK	192.533	112.632	-0.773491	-5.06399	5e-05	0.000171432	yes
MGAT5B	MGAT5B	MGAT5B	chr17	76868715	76950389	q1	q2	OK	7.03267	4.11431	-0.773422	-6.58959	5e-05	0.000171432	yes
FAM109A	FAM109A	FAM109A	chr12	111360650	111369121	q1	q2	OK	10.3481	6.05998	-0.771977	-6.19545	5e-05	0.000171432	yes
KMO	KMO	KMO	chr1	241532133	241640399	q1	q2	NOTEST	0.0239664	0.0140437	-0.77109	0	1	1	no
FBXO15	FBXO15	FBXO15	chr18	74073352	74147865	q1	q2	NOTEST	0.0404059	0.0236855	-0.770561	0	1	1	no
BAG1	BAG1	BAG1	chr9	33252470	33264761	q1	q2	OK	7.07152	4.14699	-0.769955	-6.76055	5e-05	0.000171432	yes
CCL28	CCL28	CCL28	chr5	43376645	43412391	q1	q2	OK	3.4739	2.03737	-0.769848	-2.4698	5e-05	0.000171432	yes
ERBB4	ERBB4	ERBB4	chr2	211375716	212538628	q1	q2	NOTEST	0.00558134	0.00327684	-0.768304	0	1	1	no
LINC01359	LINC01359	LINC01359	chr1	64979576	65002476	q1	q2	NOTEST	0.0745503	0.0437782	-0.768001	0	1	1	no
E2F2	E2F2	E2F2	chr1	23506427	23531220	q1	q2	OK	2.80041	1.64457	-0.76793	-4.96637	5e-05	0.000171432	yes
BCL2	BCL2	BCL2	chr18	63123345	63319380	q1	q2	OK	2.77798	1.6314	-0.767927	-1.77856	0.00245	0.00609906	yes
C10orf131	C10orf131	C10orf131	chr10	95711778	96090235	q1	q2	NOTEST	0.0671144	0.0394178	-0.767775	0	1	1	no
ADPRHL1	ADPRHL1	ADPRHL1	chr13	113421939	113453524	q1	q2	OK	7.32087	4.3004	-0.767545	-4.67279	5e-05	0.000171432	yes
FAM84B	FAM84B	FAM84B	chr8	126552437	126558466	q1	q2	OK	4.13654	2.43056	-0.767133	-6.20143	5e-05	0.000171432	yes
TMEM72-AS1	TMEM72-AS1	TMEM72-AS1	chr10	44811023	44959689	q1	q2	NOTEST	0.0303223	0.0178227	-0.766662	0	1	1	no
PRUNE2	PRUNE2	PRUNE2	chr9	76611375	76906087	q1	q2	NOTEST	0.0100023	0.00588183	-0.766001	0	1	1	no
C5orf38	C5orf38	C5orf38	chr5	2752130	2755397	q1	q2	OK	13.1438	7.72923	-0.76598	-3.26939	5e-05	0.000171432	yes
HRSP12	HRSP12	HRSP12	chr8	98102338	98117190	q1	q2	OK	16.8952	9.93729	-0.765692	-4.91411	5e-05	0.000171432	yes
TUBAL3	TUBAL3	TUBAL3	chr10	5393097	5404830	q1	q2	NOTEST	0.0424539	0.0249774	-0.765273	0	1	1	no
P2RX5-TAX1BP3	P2RX5-TAX1BP3	P2RX5-TAX1BP3	chr17	3636467	3696404	q1	q2	NOTEST	0.222121	0.130704	-0.765048	0	1	1	no
NATD1	NATD1	NATD1	chr17	21238870	21253266	q1	q2	OK	2.10663	1.23995	-0.764655	-4.1481	5e-05	0.000171432	yes
RPL21P44	RPL21P44	RPL21P44	chr4	53985498	53987282	q1	q2	NOTEST	0.420872	0.247761	-0.764436	0	1	1	no
DCST2	DCST2	DCST2	chr1	155018526	155033781	q1	q2	NOTEST	0.201424	0.118584	-0.764323	0	1	1	no
FCMR	FCMR	FCMR	chr1	206897442	206922033	q1	q2	OK	1.53269	0.902484	-0.764097	-2.49627	5e-05	0.000171432	yes
KAT8	KAT8	KAT8	chr16	31117663	31131393	q1	q2	OK	12.1926	7.18035	-0.763883	-5.30201	5e-05	0.000171432	yes
GRAP	GRAP	GRAP	chr17	18950675	19047023	q1	q2	NOTEST	0.0360564	0.0212426	-0.763296	0	1	1	no
SPATA24	SPATA24	SPATA24	chr5	139396766	139404087	q1	q2	OK	4.02368	2.37083	-0.763122	-1.82682	0.0025	0.00621422	yes
SLC25A40	SLC25A40	SLC25A40	chr7	87834498	87909541	q1	q2	OK	5.56238	3.27807	-0.762857	-2.67565	5e-05	0.000171432	yes
RPGRIP1	RPGRIP1	RPGRIP1	chr14	21287976	21351301	q1	q2	NOTEST	0.175672	0.103543	-0.762654	0	1	1	no
SLC9B2	SLC9B2	SLC9B2	chr4	103025490	103077371	q1	q2	NOTEST	0.0252266	0.0148693	-0.762606	0	1	1	no
HCN3	HCN3	HCN3	chr1_GL383519v1_alt	82449	106457	q1	q2	OK	1.52753	0.901466	-0.760851	-2.40225	5e-05	0.000171432	yes
KIAA0753	KIAA0753	KIAA0753	chr17	6578324	6651634	q1	q2	OK	7.54299	4.45216	-0.760633	-2.50209	5e-05	0.000171432	yes
OAS2	OAS2	OAS2	chr12	112978468	113011723	q1	q2	OK	5.26868	3.10998	-0.760534	-4.45089	5e-05	0.000171432	yes
FAM46C	FAM46C	FAM46C	chr1	117605981	117628389	q1	q2	OK	4.79507	2.83083	-0.760327	-6.76922	5e-05	0.000171432	yes
NFE4	NFE4	NFE4	chr7	102812860	103074841	q1	q2	NOTEST	0.332082	0.196066	-0.760202	0	1	1	no
LRRC63	LRRC63	LRRC63	chr13	46211942	46276803	q1	q2	NOTEST	0.131831	0.077835	-0.760199	0	1	1	no
OSBPL7	OSBPL7	OSBPL7	chr17	47807366	47821781	q1	q2	OK	1.56049	0.921866	-0.759367	-3.07595	5e-05	0.000171432	yes
KHK	KHK	KHK	chr2	27086742	27119127	q1	q2	OK	1.55207	0.91704	-0.75914	-2.37405	5e-05	0.000171432	yes
LOC440311	LOC440311	LOC440311	chr15	94855362	94857064	q1	q2	NOTEST	0.164564	0.0972449	-0.758958	0	1	1	no
MORN4	MORN4	MORN4	chr10	97614552	97634156	q1	q2	OK	5.12146	3.02791	-0.758233	-4.35899	5e-05	0.000171432	yes
WNK4	WNK4	WNK4	chr17	42780630	42797066	q1	q2	OK	2.41663	1.42879	-0.758204	-4.11187	5e-05	0.000171432	yes
CYB5D1	CYB5D1	CYB5D1	chr17	7856684	7862282	q1	q2	OK	2.3051	1.3632	-0.757829	-1.59485	0.0055	0.0126336	yes
NRSN2	NRSN2	NRSN2	chr20	346725	354868	q1	q2	OK	18.2705	10.8069	-0.757565	-5.6707	5e-05	0.000171432	yes
KDM6B	KDM6B	KDM6B	chr17	7839916	7854800	q1	q2	OK	4.4291	2.62059	-0.75712	-6.21614	5e-05	0.000171432	yes
VASH2	VASH2	VASH2	chr1	212950519	212991585	q1	q2	OK	1.27153	0.752347	-0.757095	-2.74976	5e-05	0.000171432	yes
VILL	VILL	VILL	chr3	37993586	38007185	q1	q2	NOTEST	0.0856056	0.0506614	-0.756818	0	1	1	no
TBC1D10B	TBC1D10B	TBC1D10B	chr16	30357100	30370201	q1	q2	OK	26.2315	15.5243	-0.756775	-4.87699	5e-05	0.000171432	yes
EBNA1BP2	EBNA1BP2	EBNA1BP2	chr1	43164173	43254358	q1	q2	OK	70.7567	41.9068	-0.755681	-4.86144	5e-05	0.000171432	yes
TMPPE	TMPPE	TMPPE	chr3	32996607	33097202	q1	q2	OK	8.83743	5.2345	-0.755577	-2.64445	5e-05	0.000171432	yes
SLC9A1	SLC9A1	SLC9A1	chr1	27098808	27155130	q1	q2	OK	4.39715	2.60503	-0.755267	-5.72598	5e-05	0.000171432	yes
CCDC74B	CCDC74B	CCDC74B	chr2	130129622	130145134	q1	q2	NOTEST	0.237369	0.140835	-0.75313	0	1	1	no
ARFRP1	ARFRP1	ARFRP1	chr20	63657809	63739107	q1	q2	OK	30.7429	18.2419	-0.752999	-2.57261	5e-05	0.000171432	yes
HAL	HAL	HAL	chr12	95972661	95996365	q1	q2	NOTEST	0.0691152	0.0410177	-0.752757	0	1	1	no
PLEKHO1	PLEKHO1	PLEKHO1	chr1	150149433	150160065	q1	q2	OK	18.5932	11.0345	-0.752756	-6.27351	5e-05	0.000171432	yes
REM2	REM2	REM2	chr14	22883222	22887680	q1	q2	NOTEST	0.338776	0.201071	-0.752631	0	1	1	no
TEX261	TEX261	TEX261	chr2	70985937	70994871	q1	q2	OK	37.7188	22.3897	-0.752451	-4.92618	5e-05	0.000171432	yes
ANKRD36	ANKRD36	ANKRD36	chr2	97113495	97264520	q1	q2	OK	2.12287	1.26019	-0.752377	-4.71096	5e-05	0.000171432	yes
SMARCAL1	SMARCAL1	SMARCAL1	chr2	216412413	216483051	q1	q2	OK	11.3031	6.71027	-0.752282	-6.13734	5e-05	0.000171432	yes
BISPR	BISPR,MVB12A	BISPR,MVB12A	chr19	17405685	17425339	q1	q2	OK	1.16744	0.693149	-0.752111	-0.979428	0.0941	0.153381	no
CCR10	CCR10	CCR10	chr17	42679401	42681827	q1	q2	OK	0.600616	0.356763	-0.751477	-0.942908	0.10625	0.170159	no
FAM20C	FAM20C	FAM20C	chr7_KI270899v1_alt	185289	188053	q1	q2	OK	49.451	29.3741	-0.751455	-4.92996	5e-05	0.000171432	yes
PRKACB	PRKACB	PRKACB	chr1	84077974	84238498	q1	q2	OK	6.43206	3.82238	-0.750809	-6.32758	5e-05	0.000171432	yes
PAPPA-AS1	PAPPA-AS1	PAPPA-AS1	chr9	116153791	116402321	q1	q2	NOTEST	0.0828001	0.0492089	-0.750713	0	1	1	no
CYP39A1	CYP39A1	CYP39A1	chr6	46549579	46652830	q1	q2	OK	0.614095	0.365057	-0.75034	-1.22516	0.01355	0.0281553	yes
FAM65A	FAM65A	FAM65A	chr16	67528813	67546788	q1	q2	OK	25.3689	15.0835	-0.750092	-4.86113	5e-05	0.000171432	yes
LOC100506368	LOC100506368	LOC100506368	chr11	86955620	87000947	q1	q2	NOTEST	0.306263	0.182098	-0.750058	0	1	1	no
FAM161B	FAM161B	FAM161B	chr14	73932991	73963110	q1	q2	OK	1.76103	1.04716	-0.749941	-2.70356	5e-05	0.000171432	yes
MROH1	MROH1	MROH1	chr8	144148015	144261940	q1	q2	OK	7.65866	4.556	-0.749326	-4.74996	5e-05	0.000171432	yes
CASC11	CASC11	CASC11	chr8	127700607	127733967	q1	q2	NOTEST	0.0555873	0.0330763	-0.748959	0	1	1	no
C4A	C4A,C4B	C4A,C4B	chr6_GL000256v2_alt	3283245	3303870	q1	q2	NOTEST	0.0181502	0.0108005	-0.748888	0	1	1	no
DVL3	DVL3	DVL3	chr3	184155495	184173526	q1	q2	OK	14.6482	8.71789	-0.748676	-4.7872	5e-05	0.000171432	yes
ANKRD18A	ANKRD18A	ANKRD18A	chr9	38571363	38620363	q1	q2	OK	1.96764	1.17116	-0.748526	-3.4207	5e-05	0.000171432	yes
PMS2P1	PMS2P1	PMS2P1	chr7	100307701	100367831	q1	q2	OK	2.55885	1.52332	-0.74828	-1.73483	0.00635	0.0143455	yes
TTC38	TTC38	TTC38	chr22	46267963	46294008	q1	q2	OK	24.8167	14.7779	-0.747868	-5.23133	5e-05	0.000171432	yes
LETMD1	LETMD1	LETMD1	chr12	51048298	51060424	q1	q2	OK	20.7377	12.3506	-0.747676	-6.06438	5e-05	0.000171432	yes
CLPB	CLPB	CLPB	chr11	72292425	72434684	q1	q2	OK	16.9236	10.0794	-0.747626	-5.12411	5e-05	0.000171432	yes
ABCC10	ABCC10	ABCC10	chr6	43427553	43456632	q1	q2	OK	5.09612	3.0353	-0.747558	-4.9086	5e-05	0.000171432	yes
LINC00920	LINC00920	LINC00920	chr16	66408523	66410900	q1	q2	NOTEST	0.488059	0.290844	-0.746809	0	1	1	no
ST3GAL2	ST3GAL2	ST3GAL2	chr16	70379434	70439088	q1	q2	OK	20.5697	12.2585	-0.746739	-4.8305	5e-05	0.000171432	yes
MAP4	MAP4	MAP4	chr3	47850689	48089279	q1	q2	OK	49.5935	29.5583	-0.746588	-4.9534	5e-05	0.000171432	yes
PELI3	PELI3	PELI3	chr11	66466326	66509659	q1	q2	OK	2.13616	1.27327	-0.746489	-1.047	0.07045	0.119739	no
LPIN3	LPIN3	LPIN3	chr20	41340852	41366858	q1	q2	OK	3.82886	2.28233	-0.746408	-5.14322	5e-05	0.000171432	yes
PIGZ	PIGZ	PIGZ	chr3	196946342	196968871	q1	q2	NOTEST	0.0750846	0.0447574	-0.74639	0	1	1	no
TNFRSF21	TNFRSF21	TNFRSF21	chr6	47231526	47309947	q1	q2	OK	151.206	90.1384	-0.746301	-4.94948	5e-05	0.000171432	yes
ZNF404	ZNF404	ZNF404	chr19	43872362	43880136	q1	q2	NOTEST	0.520765	0.310527	-0.745912	0	1	1	no
MATK	MATK	MATK	chr19	3777968	3801812	q1	q2	NOTEST	0.0741605	0.0442263	-0.745748	0	1	1	no
MMP15	MMP15	MMP15	chr16	58025377	58046900	q1	q2	OK	3.64256	2.17319	-0.74514	-5.12287	5e-05	0.000171432	yes
LOC105747689	LOC105747689	LOC105747689	chr2	191690180	191710469	q1	q2	OK	1.02882	0.613931	-0.744846	-1.72197	0.00505	0.0116889	yes
PHF11	PHF11	PHF11	chr13	49495664	49528981	q1	q2	OK	6.04021	3.60522	-0.74451	-3.59463	5e-05	0.000171432	yes
BRCA1	BRCA1	BRCA1	chr17	43044294	43125483	q1	q2	OK	13.0457	7.78939	-0.743996	-4.45259	5e-05	0.000171432	yes
PTPN9	PTPN9	PTPN9	chr15	75467120	75579291	q1	q2	OK	14.7842	8.83	-0.743571	-5.17023	5e-05	0.000171432	yes
TFB1M	TFB1M	TFB1M	chr6	155090288	155314483	q1	q2	OK	4.88253	2.91685	-0.743218	-4.07714	5e-05	0.000171432	yes
HKDC1	HKDC1	HKDC1	chr10	69215332	69267559	q1	q2	OK	29.6068	17.694	-0.742666	-4.83909	5e-05	0.000171432	yes
FHAD1	FHAD1	FHAD1	chr1	15247271	15398126	q1	q2	NOTEST	0.0647295	0.0386888	-0.742507	0	1	1	no
FAM24B	FAM24B	FAM24B	chr10	122832154	122898714	q1	q2	OK	7.15221	4.27549	-0.742298	-2.20689	0.00015	0.00048068	yes
F11R	F11R	F11R	chr1	160995210	161021343	q1	q2	OK	9.39319	5.61595	-0.742084	-5.63863	5e-05	0.000171432	yes
[truncated: 24,382 more rows]
