# Supplementary material for: Keratin 19 binds and regulates cytoplasmic HNRNPK mRNA targets in triple-negative breast cancer
Source: BMC Mol Cell Biol. 2023 Aug 17;24:26. doi: 10.1186/s12860-023-00488-z (PMC10433649; doi:10.1186/s12860-023-00488-z)
Supplement: Supplementary file 5 — Supplementary Material 5 [file 12860_2023_488_MOESM5_ESM.xlsx]

## Sheet: Sheet1
test_id	gene_id	gene	chr	star	end	sample_1	sample_2	status	Parental_siControl	Parental_siHNRNPK	log2(fold_change)	test_stat	p_value	q_value	significant	XL_All	XL_5utr	XL_intron	XL_exon	XL_coding	XL_3utr
SMYD3	SMYD3	SMYD3	chr1	245749339	246507342	q1	q2	OK	19.3184	29.9979	0.634884	4.74963	5e-05	0.000171432	yes	60602284720	-	60602284720	-	-	-
EXT1	EXT1	EXT1	chr8	117799364	118111819	q1	q2	OK	93.3697	73.9049	-0.337285	-2.2438	0.00015	0.00048068	yes	48789051406	119123617	46768278931	1901649197	475620737	1306904843
LPP	LPP	LPP	chr3	188151205	188890671	q1	q2	OK	12.531	10.5104	-0.253673	-1.66473	0.0039	0.00927428	yes	40856440307	-	33124826057	7731614250	753440616	6978173634
RASAL2	RASAL2	RASAL2	chr1	178091507	178479513	q1	q2	OK	16.3764	17.5515	0.099973	0.666465	0.2423	0.337089	no	40284036259	178063347	37607760943	2676275316	178423751	2319788218
FAM155A	FAM155A	FAM155A	chr13	107168530	107867112	q1	q2	OK	4.4981	3.27129	-0.459454	-3.35818	5e-05	0.000171432	yes	34650213770	-	34542392490	107821280	-	107821280
ZNF804A	ZNF804A	ZNF804A	chr2	184598365	184939487	q1	q2	OK	2.5976	2.44921	-0.0848634	-0.573169	0.3188	0.42187	no	32291513844	-	31919908391	371605453	371605453	-
PTPN14	PTPN14	PTPN14	chr1	214348695	214551681	q1	q2	OK	58.7567	55.0462	-0.0941114	-0.614781	0.2845	0.385179	no	29832111002	-	23181120721	5792284700	429115575	5363169125
PTK2	PTK2	PTK2	chr8	140658381	141001313	q1	q2	OK	55.5553	67.2031	0.274603	1.834	0.00125	0.00331951	yes	28507495653	-	27798906367	708589286	283582477	425006809
TENM3	TENM3	TENM3	chr4	182323983	182803024	q1	q2	OK	13.1989	12.1175	-0.123335	-0.81584	0.14855	0.225301	no	27691786339	-	27325526182	-	-	-
FNDC3B	FNDC3B	FNDC3B	chr3	172039627	172400702	q1	q2	OK	33.942	48.92	0.527352	3.49766	5e-05	0.000171432	yes	27681058033	-	25788132356	1720810429	688109998	1032700431
DLG1	DLG1	DLG1	chr3	197042559	197303750	q1	q2	OK	18.4463	19.8756	0.107672	0.699276	0.2238	0.315883	no	27564994308	-	26187583790	1377410518	196786805	1180623713
AKT3	AKT3	AKT3	chr1_KI270763v1_alt	268112	855682	q1	q2	OK	30.8847	24.9151	-0.30987	-1.40094	0.01285	0.026907	yes	26581678984	-	24632155003	1949523981	243858925	1705665056
MECOM	MECOM	MECOM	chr3	169083498	169663775	q1	q2	OK	7.35918	6.29978	-0.224242	-1.6764	0.0034	0.00818786	yes	26555363413	-	26386529629	168833784	168833784	-
DPYD	DPYD	DPYD	chr1	97077743	97921059	q1	q2	OK	28.1128	13.8108	-1.02543	-6.19295	5e-05	0.000171432	yes	26368477966	-	26172748041	195729925	-	195729925
EFNA5	EFNA5	EFNA5	chr5	107376888	107670895	q1	q2	OK	13.0976	16.3075	0.316231	2.05776	0.00035	0.00104874	yes	25972849501	107006414	25225553178	747296323	-	640289909
CDC42BPA	CDC42BPA	CDC42BPA	chr1	226989864	227318125	q1	q2	OK	27.2015	25.9485	-0.0680357	-0.453969	0.42735	0.536905	no	24778253734	227505179	23641987641	1136266093	454402615	454358299
KIRREL3	KIRREL3	KIRREL3	chr11	126423500	127000870	q1	q2	OK	1.19773	1.38535	0.209946	0.635437	0.2589	0.355529	no	24576292187	-	24576292187	-	-	-
PDE7B	PDE7B	PDE7B	chr6	135851695	136195571	q1	q2	OK	13.0139	7.10607	-0.872935	-6.13967	5e-05	0.000171432	yes	23857132503	-	23311071910	546060593	-	546060593
PTPRK	PTPRK	PTPRK	chr6_KI270801v1_alt	313976	870008	q1	q2	OK	20.705	15.3184	-0.434718	-2.74826	5e-05	0.000171432	yes	23786201085	-	23144707212	641493873	128330316	513163557
EDIL3	EDIL3	EDIL3	chr5	83940594	84384867	q1	q2	OK	88.6577	74.1219	-0.258346	-1.72142	0.00205	0.0051938	yes	23623552929	-	22707809916	915743013	83360623	832382390
AGAP1	AGAP1	AGAP1	chr2	235494088	236131800	q1	q2	OK	10.9049	8.51643	-0.356659	-1.54473	0.00705	0.0157528	yes	23194850016	-	22246700385	948149631	-	948149631
PVT1	PVT1	PVT1	chr8	127890627	128101253	q1	q2	OK	12.5786	11.578	-0.119595	-1.02065	0.0773	0.129542	no	22955201226	-	22568422509	386778717	-	-
NLGN1	NLGN1	NLGN1	chr3	173398447	174283349	q1	q2	OK	0.710323	0.849659	0.258409	0.99198	0.08425	0.139465	no	22906176158	-	22384173058	522003100	-	522003100
IGF2BP2	IGF2BP2	IGF2BP2	chr3	185643738	185825039	q1	q2	OK	27.8914	33.3706	0.258756	1.69199	0.00335	0.00807623	yes	22440643841	-	22255281844	185361997	-	185361997
GPC6	GPC6	GPC6	chr13	93226824	94408019	q1	q2	OK	3.57909	7.58265	1.08311	8.24764	5e-05	0.000171432	yes	21417699982	-	20562187532	855512450	-	855512450
MBNL1	MBNL1	MBNL1	chr3	152262615	152465780	q1	q2	OK	32.9314	55.6129	0.755954	5.01055	5e-05	0.000171432	yes	21291893338	304035058	18400811178	2891082160	152132754	2434914348
MIR181A1HG	MIR181A1HG	MIR181A1HG	chr1	198808002	198937429	q1	q2	OK	4.98888	5.68205	0.187694	0.536718	0.35115	0.456987	no	20283086197	-	20283086197	-	-	-
SND1	SND1	SND1	chr7	127652147	128092607	q1	q2	OK	71.5327	80.3218	0.167188	1.10466	0.0519	0.091658	no	20276209843	-	20148874902	127334941	127334941	-
RSRC1	RSRC1	RSRC1	chr3	158110051	158544835	q1	q2	OK	17.2034	17.7475	0.0449235	0.399177	0.4822	0.589918	no	20230258035	-	19755469797	474788238	-	474788238
UTRN	UTRN	UTRN	chr6	144291736	144853034	q1	q2	OK	22.3286	17.8975	-0.31914	-2.12358	0.0002	0.000628328	yes	19126840570	-	18691322167	435518403	-	435518403
SPATS2L	SPATS2L	SPATS2L	chr2	200305880	200482263	q1	q2	OK	18.3785	21.2254	0.207774	1.35759	0.01735	0.0350642	yes	19120276475	-	18113549700	1006726775	-	1006726775
PKP4	PKP4	PKP4	chr2	158456879	158681428	q1	q2	OK	33.1251	38.4489	0.215015	1.39859	0.01375	0.0285263	yes	18650856008	-	18331840271	319015737	159477588	159538149
KCNQ5	KCNQ5	KCNQ5	chr6	72621842	73198850	q1	q2	OK	2.65554	3.39475	0.354301	2.93143	5e-05	0.000171432	yes	18301827605	-	18227920708	73906897	-	73906897
STAG1	STAG1	STAG1	chr3	136337156	136752403	q1	q2	OK	15.7515	13.8029	-0.190523	-1.23914	0.02925	0.055588	no	17854814712	-	17174533858	680280854	-	680280854
RFWD2	RFWD2	RFWD2	chr1	175944825	176207244	q1	q2	OK	16.7642	18.6789	0.156022	0.984061	0.0851	0.140714	no	17777684887	-	17777684887	-	-	-
ADK	ADK	ADK	chr10	74151184	74709303	q1	q2	OK	37.8881	27.5958	-0.457295	-2.93177	5e-05	0.000171432	yes	17528938833	-	17146596461	382342372	-	382342372
NEK7	NEK7	NEK7	chr1	198156977	198322418	q1	q2	OK	24.7007	38.6602	0.646294	4.26106	5e-05	0.000171432	yes	17444006398	-	15461130810	1982875588	198262133	1784613455
ASAP1	ASAP1	ASAP1	chr8	130052104	130443660	q1	q2	OK	10.1756	14.009	0.461242	2.9612	5e-05	0.000171432	yes	17191872869	-	16405369843	786503026	262240661	524262365
DENND1A	DENND1A	DENND1A	chr9	123356166	123930138	q1	q2	OK	9.24505	7.35484	-0.329987	-2.14293	0.0001	0.000331818	yes	17065575662	-	16687145274	378430388	126144665	252285723
PCNXL2	PCNXL2	PCNXL2	chr1	232984135	233295713	q1	q2	OK	5.79625	4.53861	-0.352869	-2.58072	5e-05	0.000171432	yes	16798630984	-	16332197380	466433604	233313621	233119983
UBASH3B	UBASH3B	UBASH3B	chr11	122655689	122814479	q1	q2	OK	52.2112	56.1697	0.105434	0.700803	0.22575	0.31823	no	16796590909	122526704	14588654265	2207936644	490530796	1594879144
SH3RF1	SH3RF1	SH3RF1	chr4	169094255	169271098	q1	q2	OK	15.1487	18.1343	0.259524	1.69634	0.00225	0.00565629	yes	16499978152	-	15649868740	850109412	170043411	680066001
OLA1	OLA1	OLA1	chr2	174072446	174248637	q1	q2	OK	17.1281	15.6445	-0.13071	-0.843398	0.1462	0.222448	no	16451250051	-	16101321690	349928361	174988344	174940017
ALCAM	ALCAM	ALCAM	chr3	105366712	105576913	q1	q2	OK	37.6042	57.9337	0.623509	4.01349	5e-05	0.000171432	yes	16302957957	-	16197667192	105290765	105290765	-
PBX1	PBX1	PBX1	chr1	164559359	164851823	q1	q2	OK	14.2708	14.4879	0.021786	0.143173	0.8027	0.863257	no	16299106003	-	14156684099	1813038723	-	1813038723
RANBP17	RANBP17	RANBP17	chr5	170861881	171300015	q1	q2	OK	2.70643	2.71089	0.0023775	0.016474	0.97605	0.983303	no	16197159121	-	16026817896	170341225	170341225	-
LRBA	LRBA	LRBA	chr4	150264658	151015497	q1	q2	OK	13.3615	12.0795	-0.145522	-0.956813	0.0971	0.157402	no	16068761841	-	16068761841	-	-	-
CMSS1	CMSS1	CMSS1	chr3	99816631	100178632	q1	q2	OK	38.265	44.6119	0.221403	1.4709	0.01125	0.023911	yes	15948715306	-	15948715306	-	-	-
GPATCH2	GPATCH2	GPATCH2	chr1	217426992	217631102	q1	q2	OK	7.65135	10.2374	0.420065	3.0895	5e-05	0.000171432	yes	15894298786	-	14806106283	870408991	-	870408991
ZBTB20	ZBTB20	ZBTB20	chr3	114314499	115147280	q1	q2	OK	1.13523	3.9303	1.79166	12.6364	5e-05	0.000171432	yes	15788758918	-	15788758918	-	-	-
TBL1XR1	TBL1XR1	TBL1XR1	chr3	177020753	177197260	q1	q2	OK	26.1328	33.9744	0.378588	2.51493	5e-05	0.000171432	yes	15736354019	-	14499171963	1413926302	176744246	1237182056
MED13L	MED13L	MED13L	chr12	115958575	116277186	q1	q2	OK	20.2264	20.8829	0.0460845	0.305983	0.5864	0.685096	no	15733925107	-	14802615213	931309894	465718771	465591123
VPS13B	VPS13B	VPS13B	chr8	99013265	99877586	q1	q2	OK	14.9239	15.1353	0.0202963	0.0931043	0.87005	0.90905	no	15666549434	-	15062252120	604297314	503409165	100888149
CHRM3	CHRM3	CHRM3	chr1	239629072	239909417	q1	q2	OK	3.17938	4.35982	0.455522	2.80299	5e-05	0.000171432	yes	15354996406	-	14394695547	960300859	-	960300859
GALNT13	GALNT13	GALNT13	chr2	153871897	154457438	q1	q2	OK	2.06577	2.00514	-0.0429763	-0.287234	0.6145	0.709749	no	15345991142	-	14569448095	776543047	-	776543047
GULP1	GULP1	GULP1	chr2	188291668	188595925	q1	q2	OK	10.1037	8.84858	-0.191372	-1.44692	0.0119	0.0251437	yes	15334194067	-	13818639711	1515554356	378797250	1136757106
PRKCA	PRKCA	PRKCA	chr17	66302807	66810744	q1	q2	OK	27.8573	21.3475	-0.383989	-2.55165	5e-05	0.000171432	yes	15287365539	-	14833745363	453620176	-	453620176
ARHGAP26	ARHGAP26	ARHGAP26	chr5	142770726	143229007	q1	q2	OK	9.38801	8.68849	-0.111713	-0.728118	0.20615	0.295555	no	15235811338	-	15093206200	142605138	-	142605138
FIGN	FIGN	FIGN	chr2	163607607	163736003	q1	q2	OK	4.87571	6.44232	0.401969	3.4346	5e-05	0.000171432	yes	14807162670	-	13162529207	1644633463	-	1644633463
ARID1B	ARID1B	ARID1B	chr6	156777929	157210779	q1	q2	OK	5.0263	5.64267	0.166881	1.06245	0.0599	0.104112	no	14786581065	-	14629051313	157529752	-	157529752
GALNT10	GALNT10	GALNT10	chr5	154190734	154445822	q1	q2	OK	38.3374	45.2217	0.238262	1.58492	0.00535	0.0123275	yes	14754337556	-	12908885247	1845452309	-	1845452309
VEGFC	VEGFC	VEGFC	chr4	176683533	176792745	q1	q2	OK	18.6013	27.178	0.547037	3.80421	5e-05	0.000171432	yes	14745568912	-	14212750632	532818280	177608521	355209759
PDGFC	PDGFC	PDGFC	chr4	156761610	156971394	q1	q2	OK	53.0613	43.9078	-0.273183	-1.79949	0.0018	0.00461408	yes	14673834177	-	13885419243	788414934	-	788414934
SATB2	SATB2	SATB2	chr2	199269499	199472758	q1	q2	OK	10.0756	14.5158	0.526758	3.40304	5e-05	0.000171432	yes	14617550093	200322243	13816821691	800728402	-	600406159
ABL2	ABL2	ABL2	chr1	179099326	179229684	q1	q2	OK	31.6528	43.7289	0.466253	2.3317	5e-05	0.000171432	yes	14328899509	-	8061259387	6267640122	1074505213	5193134909
GPHN	GPHN	GPHN	chr14	66507406	67181808	q1	q2	OK	5.91491	7.24602	0.292833	2.60446	5e-05	0.000171432	yes	14327817164	-	14327817164	-	-	-
XRCC5	XRCC5	XRCC5	chr2	216109296	216206293	q1	q2	OK	141.324	174.267	0.302295	1.99885	0.0005	0.00145012	yes	14323697088	-	12804415815	1302211350	651000298	651211052
PDE4D	PDE4D	PDE4D	chr5	58969040	60547657	q1	q2	OK	9.63708	10.2735	0.0922646	0.599642	0.2983	0.400365	no	14214662656	58295491	13282330888	932331768	116559316	757476961
PARD3B	PARD3B	PARD3B	chr2	204545792	205620162	q1	q2	OK	1.22531	1.42509	0.217908	1.37823	0.01475	0.0303545	yes	14197770627	-	13991289221	206481406	-	206481406
MKLN1	MKLN1	MKLN1	chr7	131110095	131496639	q1	q2	OK	14.4397	13.6181	-0.0845159	-0.554143	0.3301	0.434358	no	14028599504	-	10487139482	3541460022	393217035	3148242987
RAD51B	RAD51B	RAD51B	chr14	67819778	68596021	q1	q2	OK	5.29801	6.5293	0.301478	1.7913	0.0019	0.00484054	yes	13995334368	-	13927032509	68301859	68301859	-
ARID4B	ARID4B	ARID4B	chr1	235166894	235328217	q1	q2	OK	14.5328	14.447	-0.00853344	-0.0559905	0.9197	0.945607	no	13888784188	-	13418094761	470689427	470689427	-
NR3C1	NR3C1	NR3C1	chr5	143277930	143435512	q1	q2	OK	52.0129	52.3532	0.00940634	0.06157	0.91775	0.94429	no	13842985070	-	11560381452	2282603618	285369953	1997233665
CTNNA1	CTNNA1	CTNNA1	chr5	138753395	138935034	q1	q2	OK	163.891	146.119	-0.165593	-1.08712	0.0592	0.103017	no	13818591560	-	12851057197	967534363	829263655	138270708
SPATA5	SPATA5	SPATA5	chr4	122923069	123319449	q1	q2	OK	4.6672	4.95087	0.0851235	0.630469	0.2664	0.364135	no	13770933329	-	12777091208	993842121	124177229	869664892
FER	FER	FER	chr5	108747821	109196840	q1	q2	OK	6.91318	6.07728	-0.185924	-0.909308	0.10915	0.174152	no	13758922968	-	12456585835	1302337133	-	1302337133
MCTP1	MCTP1	MCTP1	chr5	94705536	95284575	q1	q2	OK	22.5835	18.7732	-0.266593	-1.74166	0.0024	0.00598918	yes	13665116148	-	12818507064	658529000	94275844	564253156
PALLD	PALLD	PALLD	chr4	168497065	168928457	q1	q2	OK	29.6404	29.7275	0.00423329	0.0278805	0.96045	0.973273	no	13577462347	-	13068347749	509114598	339265814	169848784
TRIP12	TRIP12	TRIP12	chr2	229763836	229922009	q1	q2	OK	44.3385	44.6238	0.00925198	0.0616025	0.9172	0.944059	no	13380577406	-	11996727787	1383849619	461328282	922521337
HMGA2	HMGA2	HMGA2	chr12	65758020	65966291	q1	q2	OK	54.6014	61.6784	0.17583	1.01915	0.07255	0.122821	no	13323142603	-	13057708405	331655987	66221789	265434198
DNAH14	DNAH14	DNAH14	chr1	224929653	225399294	q1	q2	OK	8.25695	12.4365	0.590896	3.54702	5e-05	0.000171432	yes	13289533261	-	13064248358	225284903	225284903	-
COMMD10	COMMD10	COMMD10	chr5	116084975	116293290	q1	q2	OK	16.3581	20.7587	0.343708	3.36222	5e-05	0.000171432	yes	13176440000	-	8665193451	231257538	-	231257538
GSK3B	GSK3B	GSK3B	chr3	119821954	120094417	q1	q2	OK	13.8279	14.8096	0.0989564	0.651776	0.2536	0.349624	no	13164339550	239625263	11729289265	1435050285	-	1195425022
QKI	QKI	QKI	chr6	163414642	163578596	q1	q2	OK	17.8116	19.8783	0.158375	1.01934	0.0753	0.126653	no	13115878093	-	8196155500	4919722593	163984672	4755737921
RHBDD1	RHBDD1	RHBDD1	chr2	226835954	226999207	q1	q2	OK	6.30976	4.42922	-0.510532	-4.29078	5e-05	0.000171432	yes	12984737628	-	11161970905	1822766723	227729444	1595037279
DDAH1	DDAH1	DDAH1	chr1	85318484	85578363	q1	q2	OK	43.2611	50.2229	0.215276	1.42939	0.013	0.0271783	yes	12889227452	-	11773972270	1115255182	171614963	943640219
ARHGEF28	ARHGEF28	ARHGEF28	chr5	73626157	73941993	q1	q2	OK	23.9498	24.1424	0.0115568	0.0766652	0.8922	0.925931	no	12785716401	-	12566155546	292751070	219514206	73236864
WWC2	WWC2	WWC2	chr4	183099309	183320776	q1	q2	OK	9.61873	16.3261	0.763261	5.01966	5e-05	0.000171432	yes	12704304955	-	12335828057	368476898	-	368476898
FBXW7	FBXW7	FBXW7	chr4	152321257	152535241	q1	q2	OK	13.6037	14.0798	0.0496273	0.253777	0.652	0.741136	no	12574634216	-	12574634216	-	-	-
FMNL2	FMNL2	FMNL2	chr2	152335236	152649834	q1	q2	OK	17.7029	17.4546	-0.0203755	-0.133687	0.81755	0.874343	no	12574407001	-	11806880734	767526267	-	767526267
INPP4B	INPP4B	INPP4B	chr4	142028028	142846451	q1	q2	OK	5.98808	10.0435	0.746096	6.35445	5e-05	0.000171432	yes	12453534543	-	11309894864	1143639679	143007359	1000632320
POU2F1	POU2F1	POU2F1	chr1	167220828	167427345	q1	q2	OK	5.38991	4.34342	-0.31143	-2.01251	0.0004	0.00118387	yes	12381179328	167298355	8363918856	3849875132	-	3682576777
MBD5	MBD5	MBD5	chr2	147844516	148513475	q1	q2	OK	2.1448	1.87765	-0.191911	-0.489583	0.38465	0.492574	no	12365978851	-	11918298733	447680118	447680118	-
CDC73	CDC73	CDC73	chr1	193121957	193254812	q1	q2	OK	18.0361	18.3818	0.0273885	0.180206	0.7493	0.82254	no	12363144937	-	10624192142	1738952795	193181544	1545771251
ASH1L	ASH1L	ASH1L	chr1	155335260	155563944	q1	q2	OK	14.5544	19.0521	0.388491	2.56633	5e-05	0.000171432	yes	12278280084	-	10258292679	2019987405	1243456367	776531038
PDE10A	PDE10A	PDE10A	chr6	165327286	165662100	q1	q2	OK	8.28366	7.9005	-0.0683242	-0.441883	0.4381	0.547729	no	12276328720	-	12110583641	165745079	-	165745079
TGFB2	TGFB2	TGFB2	chr1	218344195	219173788	q1	q2	OK	48.3827	61.0113	0.334584	2.15067	0.00015	0.00048068	yes	12239691087	218519695	10272251814	1967439273	437222351	1311697227
EXOC4	EXOC4	EXOC4	chr7	133253066	134065760	q1	q2	OK	15.1689	13.1416	-0.206972	-1.09618	0.0557	0.0975264	no	12001293639	-	11867543977	133749662	-	133749662
BMPR2	BMPR2	BMPR2	chr2	202376326	202567751	q1	q2	OK	11.9044	9.45781	-0.331914	-2.19274	0.0001	0.000331818	yes	11998869603	-	6709853811	5289015792	203332372	5085683420
MAGI1	MAGI1	MAGI1	chr3	65354230	66038834	q1	q2	OK	8.66951	9.12046	0.073157	0.471521	0.4098	0.51888	no	11974709889	-	11974709889	-	-	-
EYA4	EYA4	EYA4	chr6	133241356	133889006	q1	q2	OK	4.73034	5.08018	0.102936	0.959752	0.09195	0.150357	no	11899426500	-	11364068764	535357736	133802610	401555126
PSMD1	PSMD1	PSMD1	chr2	231056863	231172826	q1	q2	OK	59.3735	65.5293	0.142322	0.947336	0.09795	0.15849	no	11830886151	-	11598859985	464037227	464037227	-
SIK3	SIK3	SIK3	chr11	116835752	117098415	q1	q2	OK	11.3897	11.3403	-0.00626773	-0.0403552	0.9457	0.962876	no	11803205205	-	11336280618	466924587	350208580	116716007
MYOF	MYOF	MYOF	chr10	93306428	93482317	q1	q2	OK	133.284	144.838	0.119943	0.780989	0.1784	0.262193	no	11798469821	95242077	10847273124	856010917	665702389	95066451
WWTR1	WWTR1	WWTR1	chr3	149517234	149703273	q1	q2	OK	42.86	39.9322	-0.102079	-0.673096	0.23565	0.329528	no	11796059677	-	8510969460	1940135863	149290699	1790845164
UBR3	UBR3	UBR3	chr2	169827507	170084129	q1	q2	OK	7.08236	5.93301	-0.255466	-1.63025	0.00385	0.00916686	yes	11786469191	-	11444590160	512662947	170783916	341879031
GALNT2	GALNT2	GALNT2	chr1	230057788	230282130	q1	q2	OK	111.723	115.686	0.0502922	0.314724	0.57115	0.672007	no	11745412316	-	11284580145	460832171	-	460832171
ACBD6	ACBD6	ACBD6	chr1	180288216	180502887	q1	q2	OK	28.0292	30.3859	0.116471	0.754658	0.1851	0.270305	no	11721567180	-	10099306395	-	-	-
CERS6	CERS6	CERS6	chr2	168456248	168786429	q1	q2	OK	7.95484	9.97338	0.32625	2.09913	0.00035	0.00104874	yes	11695782415	-	10338755447	1357026968	-	1357026968
UBE2E3	UBE2E3	UBE2E3	chr2	180980384	181063427	q1	q2	OK	46.0843	54.425	0.239994	1.51826	0.00855	0.0186865	yes	11641161605	181845665	9639984245	363773578	-	181927913
XPR1	XPR1	XPR1	chr1	180632009	180890279	q1	q2	OK	9.16861	3.64578	-1.33047	-9.2752	5e-05	0.000171432	yes	11568519719	-	10664240810	904278909	-	904278909
PAM	PAM	PAM	chr5	102865822	103031104	q1	q2	OK	26.4946	23.8562	-0.151331	-0.997354	0.08385	0.138872	no	11549786928	-	5318681250	307095772	-	307095772
TLK1	TLK1	TLK1	chr2	170990822	171231314	q1	q2	OK	12.1045	12.6492	0.0635038	0.412107	0.4771	0.585296	no	11518876100	172017115	10831185168	687690932	343826305	171847512
IQCJ-SCHIP1	IQCJ-SCHIP1	IQCJ-SCHIP1	chr3	159069251	159897366	q1	q2	OK	6.5986	12.4205	0.912492	6.07807	5e-05	0.000171432	yes	11477290581	-	10365358324	159614874	-	159614874
FNIP1	FNIP1	FNIP1	chr5	131641713	131797063	q1	q2	OK	14.245	15.7227	0.142392	0.932847	0.09945	0.160702	no	11401528027	-	10353669191	1047933205	262062678	785870527
CDK6	CDK6	CDK6	chr7	92604920	92917187	q1	q2	OK	41.9447	40.2002	-0.0612873	-0.406218	0.47935	0.587242	no	11355131649	-	8587964763	2767166886	-	2767166886
VTI1A	VTI1A	VTI1A	chr10	112446997	112818744	q1	q2	OK	5.40731	5.95512	0.13922	1.36179	0.01535	0.0314431	yes	11325428144	-	10867121587	458306557	-	458306557
PRRC2C	PRRC2C	PRRC2C	chr1	171485526	171593511	q1	q2	OK	43.7789	48.4425	0.146039	0.963966	0.0917	0.150022	no	11319555835	-	8918318112	2401237723	2229676472	171561251
IMMP2L	IMMP2L	IMMP2L	chr7	110663049	111562517	q1	q2	OK	3.28454	3.35312	0.029815	0.101573	0.86125	0.903408	no	11198774012	-	11198774012	-	-	-
IRS1	IRS1	IRS1	chr2	226731316	226798790	q1	q2	OK	23.337	26.0079	0.156333	1.03959	0.06935	0.118126	no	11154160355	-	10016099951	1138060404	227662793	910397611
ENAH	ENAH	ENAH	chr1	225486831	225653143	q1	q2	OK	13.6325	16.438	0.269981	1.80228	0.00185	0.00472948	yes	11061119006	-	8352925802	2708193204	-	2708193204
NCKAP1	NCKAP1	NCKAP1	chr2	182924850	183038858	q1	q2	OK	46.3376	38.5185	-0.266629	-1.78277	0.0018	0.00461408	yes	11030009865	-	8640630600	2389379265	735363352	1654015913
DST	DST	DST	chr6	56457986	56954628	q1	q2	OK	47.9526	52.1801	0.121892	0.756597	0.1871	0.272537	no	11025240758	-	10234878081	790362677	734039798	56322879
FBXW11	FBXW11	FBXW11	chr5	171861551	172006873	q1	q2	OK	22.0133	21.991	-0.00146141	-0.00955835	0.9867	0.98978	no	10967444708	-	9597109494	1370335214	171303502	1199031712
MET	MET	MET	chr7	116672404	116798386	q1	q2	OK	55.2305	67.7659	0.295095	1.95495	0.00095	0.00259759	yes	10938765791	-	10007633712	931132079	814694240	116437839
EPB41L2	EPB41L2	EPB41L2	chr6	130839347	131063322	q1	q2	OK	27.0247	33.6771	0.317488	2.07996	0.00035	0.00104874	yes	10896254400	-	10896254400	-	-	-
PTPRG	PTPRG	PTPRG	chr3	61561568	62318947	q1	q2	OK	24.911	26.8813	0.109819	0.721841	0.20225	0.290811	no	10885028480	61547807	10574396667	310631813	62240831	186843175
CENPP	CENPP	CENPP	chr9	92297357	92670265	q1	q2	OK	3.16365	2.86859	-0.141249	-0.292032	0.60345	0.70058	no	10857212805	-	10666457026	190755779	-	190755779
RBMS1	RBMS1	RBMS1	chr2	160272150	160493807	q1	q2	OK	16.9482	16.4458	-0.0434106	-0.28135	0.6308	0.723544	no	10803104149	-	10319716532	483387617	-	483387617
KMT2C	KMT2C	KMT2C	chr7	152134924	152436005	q1	q2	OK	5.60144	6.94749	0.310694	2.0419	0.00045	0.00131574	yes	10790509565	151839303	9879380274	911129291	607457137	151832851
CAMK2D	CAMK2D	CAMK2D	chr4	113451031	113761927	q1	q2	OK	7.70677	10.4928	0.4452	2.46894	5e-05	0.000171432	yes	10766252294	-	9736877049	1029375245	114378696	914996549
ACAP2	ACAP2	ACAP2	chr3	195274735	195443088	q1	q2	OK	13.3316	11.5667	-0.204871	-1.34004	0.0184	0.0368944	yes	10729057944	-	9949066741	779991203	-	779991203
DIAPH3	DIAPH3	DIAPH3	chr13	59665588	60163985	q1	q2	OK	29.4586	18.154	-0.6984	-4.4576	5e-05	0.000171432	yes	10699346704	-	10639106736	60239968	-	60239968
NUCKS1	NUCKS1	NUCKS1	chr1	205712818	205750244	q1	q2	OK	159.17	129.24	-0.300513	-1.94998	0.00075	0.00208856	yes	10696004649	-	3497009692	7198994957	617073166	6581921791
ARHGEF12	ARHGEF12	ARHGEF12	chr11	120336908	120489936	q1	q2	OK	47.0889	44.2794	-0.0887519	-0.589246	0.3055	0.408091	no	10584766516	-	9501542640	1203500713	120276837	1083223876
SRGAP1	SRGAP1	SRGAP1	chr12	63844760	64147833	q1	q2	OK	12.4003	13.1534	0.085052	0.559651	0.3213	0.424418	no	10431315305	64238443	9850769506	580545799	64536376	451770980
AHCTF1	AHCTF1	AHCTF1	chr1	246839097	246931424	q1	q2	OK	10.5435	9.2109	-0.194933	-1.27322	0.02455	0.047665	yes	10376285324	-	10376285324	-	-	-
SCAF8	SCAF8	SCAF8	chr6	154733377	154834244	q1	q2	OK	22.5492	23.0175	0.029655	0.193746	0.7349	0.810795	no	10236217857	155054916	9615710608	620507249	465452333	-
ASCC3	ASCC3	ASCC3	chr6	100508194	100881372	q1	q2	OK	17.5105	17.518	0.000617983	0.00338339	0.9954	0.9962	no	10216600381	-	9710800107	606895367	404283138	202612229
EGFR	EGFR	EGFR	chr7	55019031	55207338	q1	q2	OK	59.6626	38.9851	-0.613906	-3.14852	5e-05	0.000171432	yes	10207697997	-	8605007307	1657918517	331359041	1326559476
KYNU	KYNU	KYNU	chr2	142877625	143042316	q1	q2	OK	47.873	26.2039	-0.869435	-5.86565	5e-05	0.000171432	yes	10204051217	-	9916575136	287476081	143676229	143799852
STK3	STK3	STK3	chr8	98454630	98942571	q1	q2	OK	8.29868	8.76607	0.0790484	0.748435	0.18445	0.269445	no	10162028348	-	9465729380	298543205	99608381	198934824
CAPN2	CAPN2	CAPN2	chr1	223701592	223776018	q1	q2	OK	277.39	132.386	-1.06717	-7.0023	5e-05	0.000171432	yes	10077123245	-	8733344500	1343778745	-	1343778745
DOCK4	DOCK4	DOCK4	chr7	111726107	112206407	q1	q2	OK	8.17086	8.20541	0.00608718	0.0394206	0.94325	0.961271	no	9939570684	-	9939570684	-	-	-
TAB2	TAB2	TAB2	chr6	149217923	149411613	q1	q2	OK	22.5913	30.0585	0.412005	2.69558	5e-05	0.000171432	yes	9879124743	-	7932898048	1946226695	1347300236	598926459
BBX	BBX	BBX	chr3	107522935	107811329	q1	q2	OK	15.8474	17.0343	0.104192	0.685631	0.23185	0.325104	no	9878230049	-	8587943024	1290287025	215009395	1075277630
DIS3L2	DIS3L2	DIS3L2	chr2	231961582	232343968	q1	q2	OK	11.8982	9.45204	-0.332051	-1.5462	0.0074	0.0164381	yes	9786040983	-	9553045159	232995824	-	232995824
INO80D	INO80D	INO80D	chr2	205993720	206086182	q1	q2	OK	4.01572	4.13224	0.0412636	0.265104	0.6413	0.732678	no	9723439668	-	3103669167	6412901382	620718371	5792183011
DOCK10	DOCK10	DOCK10	chr2	224765089	225042613	q1	q2	OK	4.31249	4.70195	0.124739	0.95283	0.1023	0.164547	no	9710529948	-	9710529948	-	-	-
ATP13A3	ATP13A3	ATP13A3	chr3	194402673	194468239	q1	q2	OK	37.9521	45.4693	0.260714	1.73501	0.00315	0.0076454	yes	9708242112	-	7961083385	1747158727	194158174	1553000553
AKAP2	AKAP2	AKAP2	chr9	109640787	110172511	q1	q2	OK	25.8773	42.6379	0.720452	4.49627	5e-05	0.000171432	yes	9706960782	-	8013041412	1581020828	112900197	1468120631
CAMSAP2	CAMSAP2	CAMSAP2	chr1	200739557	200860707	q1	q2	OK	12.5478	18.4726	0.557955	3.68499	5e-05	0.000171432	yes	9637515428	-	7026808148	2610707280	1405737230	1204970050
BAZ2B	BAZ2B	BAZ2B	chr2	159318978	159618042	q1	q2	NOTEST	0.181235	0.192036	0.0835186	0	1	1	no	9620716940	-	9460540178	160176762	-	160176762
SLC35F3	SLC35F3	SLC35F3	chr1	233904711	234324518	q1	q2	OK	6.98298	13.2227	0.921098	7.68337	5e-05	0.000171432	yes	9610391953	-	9610391953	-	-	-
NR6A1	NR6A1	NR6A1	chr9	124517274	124771310	q1	q2	OK	0.821712	0.991367	0.270786	1.31855	0.0204	0.0403746	yes	9556708759	-	9302140738	254568021	-	254568021
R3HDM1	R3HDM1	R3HDM1	chr2	135531454	135725270	q1	q2	OK	7.99095	10.4788	0.391028	2.76846	5e-05	0.000171432	yes	9546704208	-	9137320348	409383860	136418914	272964946
GLS	GLS	GLS	chr2	190880820	190965544	q1	q2	OK	41.2628	36.3701	-0.182087	-1.20562	0.0318	0.0597757	no	9397351435	-	7479364174	1917987261	-	1917987261
PBX3	PBX3	PBX3	chr9	125747337	125967376	q1	q2	OK	6.87348	7.78099	0.178913	1.50308	0.0083	0.018206	yes	9388094624	-	9130637748	257456876	-	257456876
GIGYF2	GIGYF2	GIGYF2	chr2	232697304	232860577	q1	q2	OK	10.9811	11.4983	0.066395	0.295722	0.6075	0.703806	no	9346120871	-	7710072628	1636048243	233709219	1402339024
HIPK2	HIPK2	HIPK2	chr7	139561569	139777894	q1	q2	OK	18.0883	16.6093	-0.12306	-0.818687	0.1527	0.230726	no	9335167393	-	5992871916	3203037789	417997697	2785040092
LPAR1	LPAR1	LPAR1	chr9	110873773	111038085	q1	q2	OK	32.6122	26.081	-0.322414	-2.11791	0.00015	0.00048068	yes	9324125481	-	8755939693	454548075	-	454548075
MAN2A1	MAN2A1	MAN2A1	chr5	109689365	109869625	q1	q2	OK	41.0023	38.8735	-0.0769181	-0.511996	0.3779	0.48524	no	9275770381	-	9166720991	109049390	109049390	-
ANKRD17	ANKRD17	ANKRD17	chr4	73074784	73258785	q1	q2	OK	16.6984	18.6197	0.157115	1.04238	0.0703	0.11953	no	9254666433	-	8367278845	887387588	221920549	665467039
CEP170	CEP170	CEP170	chr1_KI270763v1_alt	136535	267514	q1	q2	OK	9.68759	12.7145	0.392265	2.55229	5e-05	0.000171432	yes	9248069044	-	8274708374	973360670	730071649	243289021
MAPKAP1	MAPKAP1	MAPKAP1	chr9	125437393	125707234	q1	q2	OK	35.6961	32.1178	-0.152392	-0.904769	0.1135	0.179991	no	9240546872	-	8855945581	384601291	-	384601291
NPAS2	NPAS2	NPAS2	chr2	100820150	100996825	q1	q2	OK	18.9799	7.0985	-1.41888	-11.0422	5e-05	0.000171432	yes	9237733715	-	8932962858	304770857	304770857	-
RAPH1	RAPH1	RAPH1	chr2	203433681	203535335	q1	q2	OK	12.7429	15.6199	0.293692	1.55572	0.0067	0.0150594	yes	9195149400	-	5517591356	3677558044	1021630179	2655927865
CEP350	CEP350	CEP350	chr1	179954772	180114880	q1	q2	OK	11.9381	12.4168	0.0567174	0.376193	0.50805	0.613799	no	9181318753	-	7020630364	2160688389	1080196754	1080491635
ASPM	ASPM	ASPM	chr1	197084126	197146694	q1	q2	OK	30.0272	20.6644	-0.539122	-3.35627	5e-05	0.000171432	yes	9065758378	-	7686147739	1379610639	1182557319	197053320
CUL3	CUL3	CUL3	chr2	224470149	224585397	q1	q2	OK	17.3345	18.9334	0.127283	0.840464	0.1436	0.219094	no	9015420644	-	8114067602	901353042	225339073	676013969
ABI2	ABI2	ABI2	chr2	203328238	203432173	q1	q2	OK	12.3413	13.5424	0.133996	0.874965	0.12485	0.19485	no	8987564630	-	6740316188	2247248442	204267384	2042981058
WDR26	WDR26	WDR26	chr1	224385142	224434299	q1	q2	OK	29.0663	24.0445	-0.273641	-1.81703	0.00115	0.00308104	yes	8983589379	224589781	5614949019	3368640360	-	3144050579
HDLBP	HDLBP	HDLBP	chr2	241227266	241354026	q1	q2	OK	95.1278	83.3666	-0.190398	-0.896328	0.1176	0.185408	no	8961726573	242255072	7750769502	1210957071	484365975	484336024
SRPK2	SRPK2	SRPK2	chr7	105116373	105388930	q1	q2	OK	11.7643	17.7754	0.595462	3.79047	5e-05	0.000171432	yes	8916839559	-	8497786136	314297654	104782870	209514784
ATF6	ATF6	ATF6	chr1	161766243	161964070	q1	q2	OK	15.1781	15.5864	0.0382976	0.252393	0.6594	0.747189	no	8901688541	-	7120616325	1781072216	161762018	1619310198
PPP3CA	PPP3CA	PPP3CA	chr4	101023429	101347471	q1	q2	OK	17.9779	18.7716	0.0623289	0.406739	0.478	0.585967	no	8882813260	-	7455368188	1427445072	407991412	1019453660
FAM172A	FAM172A	FAM172A	chr5	93617724	94111699	q1	q2	OK	5.77255	4.50714	-0.356997	-3.36049	5e-05	0.000171432	yes	8851478920	-	8479659957	371818963	-	371818963
LIMCH1	LIMCH1	LIMCH1	chr4	41359606	41700044	q1	q2	OK	47.9095	23.6475	-1.01862	-6.79593	5e-05	0.000171432	yes	8850149837	-	8391489982	458659855	41648677	417011178
CHST11	CHST11	CHST11	chr12	104456913	104762014	q1	q2	OK	17.7367	20.3663	0.199448	1.30419	0.02465	0.0478451	yes	8819740021	-	7873663801	946076220	104851281	841224939
CLASP1	CLASP1	CLASP1	chr2	121337775	121649476	q1	q2	OK	16.2671	12.3933	-0.392396	-2.57388	5e-05	0.000171432	yes	8801819094	-	8557506037	244313057	122216468	122096589
PHACTR2	PHACTR2	PHACTR2	chr6	143608179	143831185	q1	q2	OK	9.1539	10.2764	0.166882	1.09231	0.05745	0.1003	no	8787700888	-	6481318383	2306382505	-	2306382505
DOCK1	DOCK1	DOCK1	chr10	126905408	127452517	q1	q2	OK	19.407	13.0202	-0.575826	-3.7854	5e-05	0.000171432	yes	8770518914	-	8512130936	258387978	129137291	129250687
PSMD14	PSMD14	PSMD14	chr2	161308274	161411717	q1	q2	OK	73.3989	81.9226	0.158504	1.04538	0.0617	0.106752	no	8759813181	-	8273096801	486716380	486716380	-
PLOD2	PLOD2	PLOD2	chr3	146069440	146161495	q1	q2	OK	71.5543	130.013	0.861544	5.74644	5e-05	0.000171432	yes	8749798295	-	8166647719	583150576	-	583150576
CUX1	CUX1	CUX1	chr7	101815903	102283958	q1	q2	OK	16.1112	20.8622	0.372824	1.85598	0.00115	0.00308104	yes	8743963932	-	7521259983	1222703949	101840252	1120863697
MATR3	MATR3	MATR3	chr5	139273751	139331677	q1	q2	OK	71.5849	72.3561	0.0154607	0.0963925	0.8604	0.902944	no	8734044580	138629466	7208910131	1525134449	970557750	415947233
NFE2L2	NFE2L2	NFE2L2	chr2	177230302	177265131	q1	q2	OK	42.8649	56.8406	0.407126	2.66623	5e-05	0.000171432	yes	8729691220	-	8017308251	712382969	356192544	356190425
RABGAP1L	RABGAP1L	RABGAP1L	chr1	174159413	174995308	q1	q2	OK	4.99457	6.06265	0.279588	1.67773	0.0032	0.00775118	yes	8723500724	-	8198619669	524881055	-	524881055
KIRREL	KIRREL	KIRREL	chr1	157993272	158100262	q1	q2	OK	28.9152	33.6506	0.218806	1.46004	0.0095	0.0205064	yes	8690144845	-	8374022345	316122500	316122500	-
ECT2	ECT2	ECT2	chr3	172750684	172821474	q1	q2	OK	64.8697	66.9651	0.0458647	0.304348	0.5918	0.689825	no	8625381104	-	7762763050	862618054	517540286	345077768
SRFBP1	SRFBP1	SRFBP1	chr5	121961960	122028600	q1	q2	OK	12.2616	13.1298	0.0986982	0.754701	0.19005	0.276138	no	8617099060	-	2912152437	606809727	121356129	485453598
TCF7L2	TCF7L2	TCF7L2	chr10	112950249	113167677	q1	q2	OK	8.62309	11.1286	0.367993	2.57815	5e-05	0.000171432	yes	8611449903	229420639	8152378998	459070905	114724371	114925895
LCOR	LCOR	LCOR	chr10	96832259	96964441	q1	q2	OK	10.1549	12.684	0.320831	2.05567	0.00055	0.00158269	yes	8585097216	-	5820843199	2171714442	-	2171714442
PIKFYVE	PIKFYVE	PIKFYVE	chr2	208266266	208358751	q1	q2	OK	12.1045	11.7157	-0.047102	-0.261488	0.6473	0.737301	no	8576704599	-	6693713854	1882990745	209216141	1673774604
FAM49B	FAM49B	FAM49B	chr8	129839592	130016651	q1	q2	OK	28.4713	26.8667	-0.0836895	-0.549705	0.32825	0.432309	no	8510395899	-	7856090021	654305878	392597404	261708474
RAPGEF6	RAPGEF6	RAPGEF6	chr5	131423920	131635236	q1	q2	OK	11.6922	12.5247	0.0992281	0.602017	0.2969	0.398728	no	8504610729	-	7327761591	1176849138	-	1176849138
ZNF148	ZNF148	ZNF148	chr3	125225668	125375354	q1	q2	OK	8.0011	9.18666	0.199342	1.30024	0.0218	0.0428771	yes	8500766263	-	6876424953	1624341310	124952346	1499388964
DENND1B	DENND1B	DENND1B	chr1	197504748	197775493	q1	q2	OK	2.54194	4.56344	0.844193	4.47084	5e-05	0.000171432	yes	8496511519	-	6718881587	395143105	197621399	197521706
DTL	DTL	DTL	chr1	211940398	212105006	q1	q2	OK	31.6316	25.3439	-0.319725	-1.62471	0.0046	0.0107674	yes	8490202515	212209205	5730665608	2122697461	424548232	1485940024
MTHFD1L	MTHFD1L	MTHFD1L	chr6	150865678	151101887	q1	q2	OK	40.3444	40.4572	0.00402957	0.0216664	0.96935	0.978482	no	8473565901	-	8473565901	151358097	151358097	-
FAM196B	FAM196B	FAM196B	chr5	169637246	170083382	q1	q2	OK	2.90146	3.21272	0.147017	0.59942	0.2823	0.382562	no	8467949391	338622942	8129326449	338622942	-	-
CDH4	CDH4	CDH4	chr20_KI270869v1_alt	8602	54269	q1	q2	OK	11.8795	15.012	0.337647	2.21145	0.00015	0.00048068	yes	8466064776	-	8345034156	121030620	-	121030620
COG5	COG5	COG5	chr7	107168960	107578523	q1	q2	OK	8.52272	8.92115	0.065916	0.308875	0.58375	0.68254	no	8455037171	-	7920808977	534228194	-	534228194
PRELID2	PRELID2	PRELID2	chr5	145756343	145835369	q1	q2	OK	2.15163	1.6217	-0.407928	-2.39333	5e-05	0.000171432	yes	8411159375	-	1161392441	-	-	-
FBXL17	FBXL17	FBXL17	chr5	107859032	108382098	q1	q2	OK	3.8945	4.97144	0.352224	3.31546	5e-05	0.000171432	yes	8383305131	-	7847325173	535979958	-	535979958
MLPH	MLPH	MLPH	chr2	237486409	237555318	q1	q2	OK	51.059	41.4544	-0.300639	-1.98925	0.00055	0.00158269	yes	8345022146	238396041	7391249670	953772476	238449089	476927346
CREB1	CREB1	CREB1	chr2	207529891	207625331	q1	q2	OK	9.14461	9.30295	0.0247671	0.154014	0.78595	0.850806	no	8337773938	-	5627758314	2710015624	-	2710015624
ERBB2IP	ERBB2IP	ERBB2IP	chr5	65926553	66081023	q1	q2	OK	44.0636	53.0589	0.268007	1.78007	0.00205	0.0051938	yes	8294534473	-	7248762202	1045772271	522761324	523010947
TFPI	TFPI	TFPI	chr2	187464230	187554492	q1	q2	OK	37.4202	32.883	-0.186476	-0.942296	0.0974	0.157793	no	8289204635	-	7535883682	753320953	-	753320953
ATXN2	ATXN2	ATXN2	chr12	111452213	111599676	q1	q2	OK	11.7225	12.2442	0.0628195	0.393529	0.49135	0.598686	no	8285078550	-	7613367987	671710563	559819982	111890581
BCAR3	BCAR3	BCAR3	chr1	93561740	93847150	q1	q2	OK	54.7316	44.1167	-0.311048	-2.05177	0.00045	0.00131574	yes	8281636324	-	7150723458	94048104	94048104	-
MAMLD1	MAMLD1	MAMLD1	chrX	150363277	150514178	q1	q2	OK	8.89188	9.33117	0.0695688	0.460547	0.4222	0.531843	no	8228759288	-	7779756994	449002294	299320837	149681457
RALGPS2	RALGPS2	RALGPS2	chr1	178725146	178921842	q1	q2	OK	7.04534	8.77457	0.31666	2.03789	0.00045	0.00131574	yes	8225336462	-	6973166395	1252170067	178848074	1073321993
CHCHD3	CHCHD3	CHCHD3	chr7	132784861	133082068	q1	q2	OK	25.9162	35.6534	0.460187	3.061	5e-05	0.000171432	yes	8221935287	-	8221935287	-	-	-
AGPS	AGPS	AGPS	chr2	177392742	177543836	q1	q2	OK	13.0929	20.9848	0.680563	4.49094	5e-05	0.000171432	yes	8204714209	-	6955874695	1248839514	-	1248839514
RC3H1	RC3H1	RC3H1	chr1	173931083	173993072	q1	q2	OK	7.4875	6.97799	-0.101672	-0.659905	0.24975	0.34532	no	8175106585	-	5218737658	2956368927	-	2956368927
YAP1	YAP1	YAP1	chr11	102110460	102233423	q1	q2	OK	59.4328	58.5852	-0.0207247	-0.137777	0.80645	0.865888	no	8164335171	-	6939222271	1225112900	101984896	1123128004
EXOC6B	EXOC6B	EXOC6B	chr2	72179314	72826048	q1	q2	OK	8.98187	8.08652	-0.151498	-1.38257	0.0153	0.03136	yes	8153771250	-	7935992049	217779201	72968503	144810698
OPA1	OPA1	OPA1	chr3	193593143	193697811	q1	q2	OK	28.7095	24.5323	-0.226844	-1.51226	0.0084	0.0183889	yes	8121103610	-	7347446565	773657045	-	773657045
CTBP2	CTBP2	CTBP2	chr10	124987848	125161055	q1	q2	OK	16.9998	23.5164	0.468148	3.00632	5e-05	0.000171432	yes	8113620109	-	8113620109	-	-	-
CAB39	CAB39	CAB39	chr2	230712841	230821075	q1	q2	OK	34.8821	19.8332	-0.814566	-5.29012	5e-05	0.000171432	yes	8106990171	-	6253530602	1853459569	231663580	1621795989
SP100	SP100	SP100	chr2	230416155	230545602	q1	q2	OK	32.0862	32.9716	0.0392702	0.244007	0.67	0.755912	no	8096992581	-	7402914948	694077633	231334775	462742858
INTS7	INTS7	INTS7	chr1	211940398	212105006	q1	q2	OK	18.9983	20.4174	0.103933	0.431599	0.4537	0.56272	no	8061951263	-	7425499373	636451890	636451890	-
STK10	STK10	STK10	chr5	172042069	172188342	q1	q2	OK	26.8385	22.4807	-0.255617	-1.6926	0.00255	0.00632667	yes	8061765111	171615100	7547190041	514575070	171488178	171471792
KPNA4	KPNA4	KPNA4	chr3	160494994	160565588	q1	q2	OK	13.1233	12.7073	-0.0464742	-0.27244	0.63755	0.729397	no	8012574705	-	5929658107	2082916598	640963945	1441952653
PMS1	PMS1	PMS1	chr2	189770266	189877629	q1	q2	OK	11.087	9.58778	-0.209603	-0.906557	0.11015	0.175558	no	8009545822	-	7818817202	190728620	190728620	-
SLC7A11	SLC7A11	SLC7A11	chr4	138027422	138242349	q1	q2	OK	4.53057	12.4964	1.46375	9.43806	5e-05	0.000171432	yes	7929480161	-	5286791455	2642688706	-	2642688706
SMG7	SMG7	SMG7	chr1	183472370	183554193	q1	q2	OK	19.5825	23.1626	0.242232	1.59875	0.0052	0.0120047	yes	7890236862	-	5871488714	1284624228	917580690	367043538
WDFY3	WDFY3	WDFY3	chr4	84669539	84966391	q1	q2	OK	8.334	8.90322	0.0953176	0.628919	0.2649	0.362532	no	7887441014	-	7031102617	856338397	257189577	599148820
LRRFIP1	LRRFIP1	LRRFIP1	chr2	237627580	237781647	q1	q2	OK	28.0378	26.9649	-0.0562898	-0.368912	0.51865	0.6236	no	7875367174	-	5965901787	716022118	-	716022118
PDLIM5	PDLIM5	PDLIM5	chr4	94451856	94668227	q1	q2	OK	19.1456	24.2092	0.338547	1.99415	0.00055	0.00158269	yes	7829812035	-	6683024169	1146787866	190993694	955794172
TSC22D2	TSC22D2	TSC22D2	chr3	150408334	150460118	q1	q2	OK	18.2044	28.366	0.639876	4.22964	5e-05	0.000171432	yes	7808124725	-	6156187074	1651937651	150127376	1501810275
SDCCAG8	SDCCAG8	SDCCAG8	chr1_KI270763v1_alt	268112	855682	q1	q2	OK	4.47688	4.27213	-0.0675373	-0.1335	0.8133	0.871114	no	7793135465	-	7793135465	-	-	-
SYNE1	SYNE1	SYNE1	chr6	152121683	152637399	q1	q2	OK	4.40272	6.14413	0.480815	3.17034	5e-05	0.000171432	yes	7782546287	-	7629852101	152694186	152694186	-
RORA	RORA	RORA	chr15	60479177	61229303	q1	q2	OK	0.85626	1.48809	0.797343	5.2742	5e-05	0.000171432	yes	7778164946	-	7474240658	303924288	-	303924288
SIPA1L1	SIPA1L1	SIPA1L1	chr14	71529311	71741229	q1	q2	OK	19.5058	18.9704	-0.040153	-0.265707	0.64255	0.733664	no	7772464831	-	3171900147	216620349	-	216620349
MAML2	MAML2	MAML2	chr11	95976592	96343180	q1	q2	OK	4.21228	4.93605	0.228756	1.73404	0.00265	0.00654665	yes	7769516302	96075191	7290595901	478920401	95713058	287132152
FLG-AS1	FLG-AS1	FLG-AS1	chr1	152302174	152366692	q1	q2	OK	2.26547	3.188	0.492837	3.05377	5e-05	0.000171432	yes	7764747883	-	-	-	-	-
ROR1	ROR1	ROR1	chr1	63774018	64181496	q1	q2	OK	6.86202	9.96739	0.538581	2.89196	5e-05	0.000171432	yes	7731494198	-	7214329285	517164913	193933340	323231573
ST7	ST7	ST7	chr7	116952446	117230021	q1	q2	OK	7.81486	8.70435	0.155516	1.2264	0.03165	0.0595359	no	7702521198	-	7468898337	233622861	116759717	116863144
EHBP1	EHBP1	EHBP1	chr2	62673850	63048521	q1	q2	OK	21.4936	18.7371	-0.198011	-1.30649	0.02255	0.0442082	yes	7699970836	-	7573424699	126546137	-	126546137
RPS6KC1	RPS6KC1	RPS6KC1	chr1	213051232	213273465	q1	q2	OK	13.9107	12.1871	-0.190833	-1.21366	0.03175	0.0597071	no	7680635131	-	7040438099	640197032	213302966	426894066
TBXAS1	TBXAS1	TBXAS1	chr7	139778247	140020325	q1	q2	OK	11.564	16.1237	0.47955	3.91085	5e-05	0.000171432	yes	7678325875	-	7399099600	418839139	139612864	279226275
CRIM1	CRIM1	CRIM1	chr2	36356226	36551135	q1	q2	OK	132.787	219.141	0.722748	4.68237	5e-05	0.000171432	yes	7668890795	-	7264355910	441261247	110265079	330996168
RRP15	RRP15	RRP15	chr1	218285286	218337983	q1	q2	OK	7.79816	12.3494	0.66324	4.30847	5e-05	0.000171432	yes	7647370650	-	3932757432	3714613218	-	3714613218
SEMA3C	SEMA3C	SEMA3C	chr7	80742537	80919351	q1	q2	OK	33.5273	42.4302	0.339756	2.25647	0.0001	0.000331818	yes	7644452953	-	7081622428	562830525	160964917	401865608
PIK3CB	PIK3CB	PIK3CB	chr3	138652697	138759359	q1	q2	OK	16.8865	13.6016	-0.312092	-2.03905	0.00045	0.00131574	yes	7615247871	-	6923247546	692000325	276879588	415120737
ACSL3	ACSL3	ACSL3	chr2	222861013	222943401	q1	q2	OK	53.203	47.0258	-0.178056	-1.18412	0.03845	0.0704908	no	7608532544	-	4922889626	2685642918	447567200	2238075718
TRIM33	TRIM33	TRIM33	chr1	114392776	114511160	q1	q2	OK	9.22339	7.8456	-0.233412	-1.51396	0.0078	0.0172087	yes	7588330300	-	5749317946	1839012354	-	1839012354
AGFG1	AGFG1	AGFG1	chr2	227472131	227561222	q1	q2	OK	11.1192	12.8334	0.206843	1.3624	0.01835	0.0368108	yes	7536930655	-	5709574605	1827356050	228398313	1598957737
LMBR1	LMBR1	LMBR1	chr7	156680875	156893208	q1	q2	OK	15.2516	14.8666	-0.0368797	-0.239535	0.6743	0.759538	no	7514757963	-	5324069900	1564829331	313029946	1251799385
EPC2	EPC2	EPC2	chr2	148644990	148787567	q1	q2	OK	8.66879	9.22675	0.0899926	0.679644	0.2389	0.333336	no	7473742634	-	6726024267	747718367	299084623	448633744
FAF1	FAF1	FAF1	chr1	50441262	50960264	q1	q2	OK	28.6196	28.3547	-0.0134146	-0.08694	0.8789	0.916064	no	7466740186	-	7466740186	-	-	-
AHI1	AHI1	AHI1	chr6	135283971	135497765	q1	q2	OK	9.08244	6.45135	-0.493479	-3.49595	5e-05	0.000171432	yes	7463840165	-	7328076328	135763837	135763837	-
CSNK1A1	CSNK1A1	CSNK1A1	chr5	149495893	149551552	q1	q2	OK	107.289	110.287	0.0397692	0.26294	0.64845	0.738054	no	7444595904	-	5062547864	2530948012	297830396	2233117616
FOXP1	FOXP1	FOXP1	chr3	70954713	71583989	q1	q2	OK	21.4769	20.6772	-0.0547472	-0.252288	0.655	0.743705	no	7406044405	-	6837991247	568053158	-	568053158
DCBLD2	DCBLD2	DCBLD2	chr3	98795969	98901689	q1	q2	OK	141.906	156.985	0.145692	0.946386	0.09465	0.154108	no	7391873433	98620336	5716943370	1674930063	394105878	1182203849
MBNL2	MBNL2	MBNL2	chr13	97222288	97394120	q1	q2	OK	16.4452	23.9798	0.544148	3.56253	5e-05	0.000171432	yes	7348361863	-	6073810307	1176507939	98009743	1078498196
FHIT	FHIT	FHIT	chr3	59749309	61251459	q1	q2	OK	1.89795	2.27922	0.264099	0.68894	0.20975	0.299682	no	7342130285	-	7342130285	-	-	-
LRCH3	LRCH3	LRCH3	chr3	197791225	197871585	q1	q2	OK	13.3404	12.5046	-0.0933436	-0.84105	0.14585	0.221966	no	7310382641	-	6520007527	790375114	197541895	592833219
MED27	MED27	MED27	chr9	131860109	132079887	q1	q2	OK	12.949	13.5164	0.0618756	0.48218	0.4048	0.51392	no	7281400686	-	7281400686	-	-	-
HS2ST1	HS2ST1	HS2ST1	chr1	86914651	87109998	q1	q2	OK	11.526	13.9171	0.27197	1.42369	0.01415	0.0292466	yes	7261096980	-	5859971767	1401125213	87538805	1313586408
USP37	USP37	USP37	chr2	218450250	218568361	q1	q2	OK	7.73082	6.62919	-0.221789	-1.424	0.0123	0.0259064	yes	7239052513	-	5703782272	1535270241	219362838	1315907403
PTPN4	PTPN4	PTPN4	chr2	119759630	119984898	q1	q2	OK	2.81091	2.89289	0.0414725	0.315367	0.58085	0.679984	no	7238383969	-	6031107176	1086542161	120640130	965902031
UIMC1	UIMC1	UIMC1	chr5	176905004	177006794	q1	q2	OK	16.5954	9.5714	-0.793984	-5.89326	5e-05	0.000171432	yes	7231867116	-	7231867116	176338292	176338292	-
QSOX1	QSOX1	QSOX1	chr1	180154832	180200724	q1	q2	OK	214.1	170.669	-0.32708	-2.08105	0.0003	0.000910208	yes	7205947965	-	4863772707	2342175258	540483943	1801691315
PAWR	PAWR	PAWR	chr12	79591964	79691010	q1	q2	OK	98.2155	130.592	0.41104	2.73146	5e-05	0.000171432	yes	7201739946	-	4722280797	1999599060	-	1999599060
VPS8	VPS8	VPS8	chr3	184812142	185052614	q1	q2	OK	5.07342	5.52714	0.123575	1.15665	0.0455	0.0817794	no	7200113350	-	7200113350	-	-	-
FTX	FTX	FTX	chrX	73944323	74293574	q1	q2	OK	1.67579	1.91415	0.191864	0.713628	0.2118	0.302253	no	7196957011	-	7049958159	146998852	-	-
DIAPH1	DIAPH1	DIAPH1	chr5	141515020	141619055	q1	q2	OK	58.3777	45.8861	-0.347359	-2.2935	5e-05	0.000171432	yes	7188167413	-	5215197922	1972969491	986701833	986267658
MAGI3	MAGI3	MAGI3	chr1	113390852	113685923	q1	q2	OK	4.23986	3.70123	-0.196008	-1.9702	0.0006	0.00171028	yes	7185301910	-	7071074149	114227761	-	114227761
EIF3H	EIF3H	EIF3H	chr8	116644815	116755823	q1	q2	OK	160.815	162.131	0.0117561	0.0780461	0.88935	0.924201	no	7179994892	-	6591714853	588280039	-	588280039
SAMD4A	SAMD4A	SAMD4A	chr14	54567611	54793315	q1	q2	OK	10.4262	17.1991	0.722116	4.7026	5e-05	0.000171432	yes	7167151644	-	6835604713	331546931	-	331546931
BRAF	BRAF	BRAF	chr7	140734012	140924764	q1	q2	OK	4.49893	4.13213	-0.122696	-0.845554	0.1385	0.21273	no	7167131233	-	7167131233	-	-	-
PCCA	PCCA	PCCA	chr13	100089014	100588792	q1	q2	OK	7.43909	8.55669	0.201928	1.72732	0.00285	0.00699134	yes	7167073408	-	7167073408	-	-	-
CNOT4	CNOT4	CNOT4	chr7	135361794	135510127	q1	q2	OK	5.96317	7.09992	0.251724	2.332	5e-05	0.000171432	yes	7160551080	135123128	5944897474	1215653606	135078987	945451491
PHC3	PHC3	PHC3	chr3	170087579	170181749	q1	q2	OK	4.97299	5.91666	0.25067	1.61793	0.005	0.0115853	yes	7133464261	-	3906738535	3226725726	849235354	2377490372
C9orf3	C9orf3	C9orf3	chr9	94726668	95087218	q1	q2	OK	18.1316	15.459	-0.230055	-1.44949	0.01165	0.0246822	yes	7133288559	-	7133288559	-	-	-
DHX9	DHX9	DHX9	chr1	182839303	182887982	q1	q2	OK	96.7688	109.305	0.175743	1.17241	0.04205	0.0762802	no	7130483494	-	6581939816	548543678	365686884	182856794
CENPF	CENPF	CENPF	chr1	214603188	214664571	q1	q2	OK	63.1645	49.1586	-0.36167	-2.38294	5e-05	0.000171432	yes	7088869434	-	4510993073	2577876361	2148201119	429675242
DDX10	DDX10	DDX10	chr11	108665024	108940930	q1	q2	OK	28.9975	23.9502	-0.275891	-1.80105	0.00175	0.00449546	yes	7064695636	-	7064695636	-	-	-
NAV1	NAV1	NAV1	chr1	201648321	201884294	q1	q2	OK	7.97835	8.07846	0.0179901	0.0612409	0.9175	0.944222	no	7059734222	-	6050765253	1008968969	-	1008968969
FXR1	FXR1	FXR1	chr3	180912445	180982751	q1	q2	OK	22.5585	22.9974	0.0278005	0.183175	0.7495	0.822623	no	7046308709	180665663	5239383300	1987591072	542054285	1264871124
ZC3H12C	ZC3H12C	ZC3H12C	chr11	110093360	110171841	q1	q2	OK	8.90512	9.59515	0.107671	0.70238	0.21695	0.308146	no	7040151694	-	6049803541	990348153	110035420	880312733
MYLK	MYLK	MYLK	chr3	123585512	123884302	q1	q2	OK	26.7969	16.9132	-0.663914	-4.26737	5e-05	0.000171432	yes	7036516948	123341576	5926341353	1110175595	123512606	863321413
ZNF462	ZNF462	ZNF462	chr9	106863096	107102988	q1	q2	OK	9.98535	11.5965	0.215803	1.40968	0.0134	0.0279179	yes	7020880040	-	5704002196	1316877844	548455865	768421979
FRMD5	FRMD5	FRMD5	chr15	43870760	44195294	q1	q2	OK	5.98224	5.11947	-0.224692	-1.86825	0.0019	0.00484054	yes	7009453579	-	6921127216	88326363	-	88326363
PCNX	PCNX	PCNX	chr14	70907404	71115382	q1	q2	OK	15.0535	11.0567	-0.445188	-2.95255	5e-05	0.000171432	yes	7003686916	-	6144809354	858877562	71514651	787362911
TRPS1	TRPS1	TRPS1	chr8	115408495	115669028	q1	q2	OK	2.83327	2.87738	0.0222855	0.194334	0.73125	0.808067	no	6991663988	-	6642392340	349271648	-	349271648
CDK14	CDK14	CDK14	chr7	90596361	91210590	q1	q2	OK	4.4613	4.85379	0.121648	1.15618	0.0389	0.0712077	no	6971045508	-	6698528694	272516814	-	272516814
HDAC4	HDAC4	HDAC4	chr2	239048167	239400949	q1	q2	OK	4.75356	4.45856	-0.0924316	-0.61157	0.27485	0.373648	no	6963679997	-	6243761487	719918510	-	719918510
2022-03-04	2022-03-04	2022-03-04	chr2	216257861	216372027	q1	q2	OK	2.39405	4.09836	0.775591	5.56944	5e-05	0.000171432	yes	6950245133	868942405	5429913902	1520331231	217142521	434246305
FYN	FYN	FYN	chr6	111660331	111873452	q1	q2	OK	11.6174	13.1917	0.183346	1.26226	0.02735	0.0524498	no	6949096023	-	6837113492	111982531	-	111982531
PLEKHA6	PLEKHA6	PLEKHA6	chr1	204218850	204359929	q1	q2	OK	7.96025	10.3159	0.373981	2.41899	5e-05	0.000171432	yes	6945462727	-	5924081555	408378143	-	408378143
UBE3C	UBE3C	UBE3C	chr7	157138960	157269372	q1	q2	OK	47.4101	39.7253	-0.255137	-1.69701	0.00275	0.00677103	yes	6907653531	-	5808373607	1099279924	471036681	628243243
CEP128	CEP128	CEP128	chr14	80496477	80939540	q1	q2	OK	5.09368	4.39126	-0.214074	-1.93819	0.00075	0.00208856	yes	6898751283	-	6655861274	242890009	-	242890009
RNF13	RNF13	RNF13	chr3	149812687	149962138	q1	q2	OK	11.2907	13.5603	0.264259	2.01837	0.00025	0.000769044	yes	6882027395	-	6582717945	299309450	149629810	149679640
GBF1	GBF1	GBF1	chr10	102245497	102382899	q1	q2	OK	27.1435	27.0825	-0.00324781	-0.0215589	0.96955	0.97861	no	6868626682	-	6556258663	520614114	520614114	-
SPAG16	SPAG16	SPAG16	chr2	213284378	214410501	q1	q2	OK	10.609	8.87039	-0.258214	-1.61824	0.0038	0.00905755	yes	6858941998	-	6858941998	-	-	-
ZNF678	ZNF678	ZNF678	chr1	227563518	227677443	q1	q2	OK	5.52202	8.39602	0.604508	1.65029	0.0049	0.0113774	yes	6834289947	-	4783680785	2050609162	227843029	1822766133
TOR1AIP2	TOR1AIP2	TOR1AIP2	chr1	179839966	179877806	q1	q2	OK	37.7153	43.23	0.196883	1.30741	0.02285	0.0446909	yes	6833426607	-	4495849553	2337577054	179820223	2157756831
RAB3GAP2	RAB3GAP2	RAB3GAP2	chr1	220148267	220272501	q1	q2	OK	17.5397	20.1948	0.203362	1.33143	0.01705	0.0345472	yes	6832065408	-	6611743335	220322073	-	220322073
TIAM2	TIAM2	TIAM2	chr6	155090288	155314483	q1	q2	OK	1.05267	2.021	0.941017	4.51619	5e-05	0.000171432	yes	6828888191	-	6828888191	-	-	-
UBR5	UBR5	UBR5	chr8	102252273	102412689	q1	q2	OK	23.8947	24.8322	0.0555234	0.368707	0.51765	0.622567	no	6820903117	-	6510995097	309908020	206642009	103266011
UCK2	UCK2	UCK2	chr1	165827494	165911618	q1	q2	OK	27.8598	29.0825	0.061966	0.409927	0.4707	0.579155	no	6799571893	-	6467834096	331737797	165860480	165877317
GALNT7	GALNT7	GALNT7	chr4	173168752	173323967	q1	q2	OK	24.9712	29.3452	0.232863	1.53416	0.0056	0.0128367	yes	6792046887	-	6269314548	522732339	-	522732339
USP34	USP34	USP34	chr2	61177419	61470714	q1	q2	OK	20.3782	18.6067	-0.131203	-0.822183	0.14725	0.22361	no	6769723435	-	6339103661	430619774	430619774	-
GPD2	GPD2	GPD2	chr2	156435452	156586403	q1	q2	OK	22.5789	23.2687	0.0434136	0.285602	0.616	0.71074	no	6767811986	-	4721058665	1574391713	157425431	1416966282
C4orf22	C4orf22	C4orf22	chr4	80335719	80963756	q1	q2	NOTEST	0.229208	0.165501	-0.469818	0	1	1	no	6765737556	-	6765737556	-	-	-
IGF1R	IGF1R	IGF1R	chr15	98645865	98964530	q1	q2	OK	11.6046	12.4214	0.0981334	0.640174	0.26505	0.3627	no	6755733782	-	5959704135	796029647	-	796029647
2022-03-07	2022-03-07	2022-03-07	chr2	159712456	159768583	q1	q2	OK	29.5528	32.1851	0.123098	0.810344	0.15925	0.238992	no	6745272492	-	5781525279	963747213	-	963747213
AFF4	AFF4	AFF4	chr5	132875378	132963662	q1	q2	OK	16.3742	25.2368	0.624098	4.14335	5e-05	0.000171432	yes	6744572015	-	4629106793	2247728060	396733407	1850994653
MYO1B	MYO1B	MYO1B	chr2	191245380	191425389	q1	q2	OK	25.7845	25.9533	0.00941167	0.0618802	0.91145	0.940327	no	6727773890	-	5574305759	1153468131	768889527	384578604
ZC3H11A	ZC3H11A	ZC3H11A	chr1	203795622	203854128	q1	q2	OK	33.6941	26.8317	-0.328558	-1.65605	0.0051	0.0117903	yes	6724967826	2241479698	4075900229	2852833005	-	611353307
DNM3	DNM3	DNM3	chr1	171841477	172412717	q1	q2	OK	1.02892	1.43494	0.479859	1.47833	0.0116	0.024588	yes	6711710939	-	6539333178	172377761	-	172377761
SH3D19	SH3D19	SH3D19	chr4	151120280	151228030	q1	q2	OK	6.58894	11.8343	0.844858	5.74711	5e-05	0.000171432	yes	6695108871	152096766	2129560539	304139295	-	152042529
ATF2	ATF2	ATF2	chr2	175072249	175168206	q1	q2	OK	18.5058	12.6128	-0.553091	-3.35028	5e-05	0.000171432	yes	6687127810	-	5631499684	1055628126	-	1055628126
PARD3	PARD3	PARD3	chr10	34109559	34815325	q1	q2	OK	28.6665	26.1753	-0.131158	-0.822798	0.15145	0.22915	no	6683043314	-	6683043314	-	-	-
ZBTB38	ZBTB38	ZBTB38	chr3	141324212	141449790	q1	q2	OK	15.344	26.4936	0.787973	5.22014	5e-05	0.000171432	yes	6633162918	-	4516215109	988159610	141164008	846995602
DNAJB6	DNAJB6	DNAJB6	chr7	157337015	157417439	q1	q2	OK	66.3839	95.7821	0.528923	3.47719	5e-05	0.000171432	yes	6601024930	-	5972219140	628805790	157177643	471628147
KIAA1958	KIAA1958	KIAA1958	chr9	112486967	112665311	q1	q2	OK	2.55956	1.80983	-0.500043	-3.92594	5e-05	0.000171432	yes	6574830053	-	5882277214	692552839	-	692552839
PANK3	PANK3	PANK3	chr5	168555622	168579609	q1	q2	OK	42.853	38.4472	-0.156515	-1.03455	0.0644	0.110918	no	6551407064	-	1847932447	4703474617	167993097	4535481520
ARSJ	ARSJ	ARSJ	chr4	113900283	113979722	q1	q2	OK	17.351	18.8646	0.120656	0.787698	0.16195	0.242278	no	6547443926	-	6432619310	114824616	114824616	-
PPP2R3A	PPP2R3A	PPP2R3A	chr3	135965672	136147910	q1	q2	OK	6.51171	6.42108	-0.0202207	-0.127425	0.8254	0.880188	no	6516809043	-	5837769194	679039849	271443473	407596376
THOC2	THOC2	THOC2	chrX	123600560	123733054	q1	q2	OK	18.0929	13.4389	-0.429013	-2.80374	5e-05	0.000171432	yes	6507518113	-	6262010193	368262711	368262711	-
PDE8A	PDE8A	PDE8A	chr15	84980512	85139145	q1	q2	OK	19.2413	12.4708	-0.625654	-4.00741	5e-05	0.000171432	yes	6505361291	-	6248335948	257025343	85660990	171364353
ARHGAP18	ARHGAP18	ARHGAP18	chr6	129577094	129710225	q1	q2	OK	31.7909	33.644	0.0817343	0.5381	0.3431	0.448487	no	6497302407	-	4938497067	1558805340	129920429	1428884911
NFAT5	NFAT5	NFAT5	chr16	69565965	69704666	q1	q2	OK	11.665	16.9588	0.539852	3.2038	5e-05	0.000171432	yes	6481059986	-	4040435596	2440624390	418315108	2022309282
REV3L	REV3L	REV3L	chr6	111299030	111606274	q1	q2	OK	4.36041	6.25958	0.521602	2.99387	5e-05	0.000171432	yes	6479244086	-	5697604223	781639863	446777595	334862268
UGGT2	UGGT2	UGGT2	chr13	95801580	96053482	q1	q2	OK	5.58863	6.02527	0.108531	1.03958	0.0703	0.11953	no	6469670047	-	6469670047	-	-	-
BARD1	BARD1	BARD1	chr2	214725645	214809711	q1	q2	OK	7.97467	5.50641	-0.534313	-3.65772	5e-05	0.000171432	yes	6468986715	-	5606563701	862423014	215646047	646776967
COL8A1	COL8A1	COL8A1	chr3	99638595	99796733	q1	q2	OK	3.35854	7.06425	1.0727	7.66081	5e-05	0.000171432	yes	6461797656	-	5864701660	497581025	-	497581025
OSBPL8	OSBPL8	OSBPL8	chr12	76351797	76559809	q1	q2	OK	31.8756	32.0692	0.00873467	0.0581129	0.91955	0.945577	no	6455207998	-	5610964526	844243472	76765269	767478203
WDR33	WDR33	WDR33	chr2	127704233	127811187	q1	q2	OK	16.2605	18.5329	0.188723	1.14868	0.0444	0.0800405	no	6425701243	-	5012336716	1413364527	385484181	1027880346
ACTR3	ACTR3	ACTR3	chr2	113831182	113961552	q1	q2	OK	74.8825	76.4486	0.0298604	0.198923	0.72685	0.80433	no	6422613974	-	5275487545	1147126429	344104358	803022071
SMURF1	SMURF1	SMURF1	chr7	98878489	99144120	q1	q2	OK	13.9891	13.6109	-0.0395428	-0.140832	0.80405	0.864149	no	6415106927	-	5921956042	493150885	98643360	394507525
TANC1	TANC1	TANC1	chr2	158968633	159232659	q1	q2	OK	8.83687	7.6239	-0.213008	-1.36586	0.01775	0.0357584	yes	6399319835	-	5598934281	800385554	160032959	640352595
SUCO	SUCO	SUCO	chr1	172532348	172611833	q1	q2	OK	38.5148	44.7443	0.21629	1.44002	0.0132	0.0275574	yes	6383955158	-	5348527922	1035427236	172526850	862900386
ELL2	ELL2	ELL2	chr5	95885097	96631085	q1	q2	OK	19.6876	23.8149	0.274577	1.81314	0.0016	0.00414459	yes	6381927343	-	5715369630	666557713	-	666557713
RBM33	RBM33	RBM33	chr7	155644508	155781485	q1	q2	OK	8.87856	9.22317	0.054936	0.359999	0.5211	0.626149	no	6376079656	-	5753841417	777709625	311002263	466707362
RGS5	RGS5	RGS5	chr1	163142298	163321791	q1	q2	OK	3.01513	2.66557	-0.177775	-0.678799	0.2359	0.329843	no	6365175024	-	326315714	1141810532	-	1141810532
ADSS	ADSS	ADSS	chr1	244408491	244452134	q1	q2	OK	38.4231	41.159	0.0992327	0.652445	0.2438	0.338606	no	6359446326	-	5625729922	733716404	-	733716404
TTC21B	TTC21B	TTC21B	chr2	165873361	165953838	q1	q2	OK	4.21175	2.72609	-0.627588	-5.25899	5e-05	0.000171432	yes	6336898629	-	6170168132	166730497	-	166730497
ZDHHC14	ZDHHC14	ZDHHC14	chr6	157381524	157673945	q1	q2	OK	3.15995	2.10064	-0.589073	-2.98097	5e-05	0.000171432	yes	6316539046	-	6158442588	158096458	-	158096458
NEK1	NEK1	NEK1	chr4	169393269	169612627	q1	q2	OK	3.71481	3.2915	-0.174542	-1.48788	0.0096	0.0206987	yes	6307038265	-	6136722858	340825293	170509886	170315407
LATS1	LATS1	LATS1	chr6	149658152	149718256	q1	q2	OK	9.7318	10.87	0.15958	0.896749	0.1138	0.18038	no	6300009638	-	3900212721	2399796917	750002392	1649794525
TAOK3	TAOK3	TAOK3	chr12	118149800	118372945	q1	q2	OK	11.2264	12.6171	0.168485	1.07505	0.0572	0.0998764	no	6291923063	-	5936158847	355764216	-	355764216
BICC1	BICC1	BICC1	chr10	58513143	58831437	q1	q2	OK	25.8728	38.3634	0.568292	3.74783	5e-05	0.000171432	yes	6283537769	-	6041213459	242324310	60553366	181770944
DISC1	DISC1	DISC1	chr1	231528652	232041273	q1	q2	OK	4.52803	4.73351	0.0640289	0.153717	0.78455	0.849583	no	6263122264	-	5566911029	696211235	-	696211235
RBM27	RBM27	RBM27	chr5	146203599	146289221	q1	q2	OK	11.1204	17.3175	0.639019	4.17851	5e-05	0.000171432	yes	6262325886	-	4660061905	1602263981	291260423	1311003558
NME7	NME7	NME7	chr1	169106708	169460669	q1	q2	OK	35.3979	27.4156	-0.368663	-0.833554	0.14185	0.216747	no	6260743617	-	6260743617	-	-	-
COL4A5	COL4A5	COL4A5	chrX	108439843	108697545	q1	q2	OK	4.67864	2.72787	-0.778315	-6.41358	5e-05	0.000171432	yes	6252735865	-	5820974120	431761745	-	431761745
RAB3GAP1	RAB3GAP1	RAB3GAP1	chr2	135052264	135170709	q1	q2	OK	15.5795	16.8853	0.116111	0.756306	0.18335	0.268103	no	6249481842	-	5705812052	543669790	135888132	407781658
ARHGAP10	ARHGAP10	ARHGAP10	chr4	147732301	148072776	q1	q2	OK	7.7407	6.0221	-0.362197	-3.20192	5e-05	0.000171432	yes	6249441863	-	6249441863	-	-	-
ZBTB44	ZBTB44	ZBTB44	chr11	130226678	130314712	q1	q2	OK	14.584	19.3293	0.406396	2.65089	5e-05	0.000171432	yes	6246642899	-	4555337067	1691305832	-	1691305832
IFT80	IFT80	IFT80	chr3	160256985	160434961	q1	q2	OK	9.46078	8.4741	-0.158898	-0.326031	0.57345	0.673997	no	6241649379	160116948	5601726572	800039755	159995245	479927562
CADM1	CADM1	CADM1	chr11	115173624	115504523	q1	q2	OK	9.90511	17.6651	0.834657	5.50824	5e-05	0.000171432	yes	6220890539	-	5875752310	345138229	-	345138229
PTBP3	PTBP3	PTBP3	chr9	112217714	112333664	q1	q2	OK	24.07	26.6335	0.146007	0.94779	0.1	0.161453	no	6210576713	-	3335927724	2874648989	459999966	2414649023
SNTB1	SNTB1	SNTB1	chr8	120535744	120812069	q1	q2	OK	5.10112	7.71848	0.597503	5.15588	5e-05	0.000171432	yes	6207370809	121824110	5477801035	729569774	-	607745664
WWOX	WWOX	WWOX	chr16	78099412	79212667	q1	q2	OK	4.51143	3.8899	-0.213852	-0.761048	0.18635	0.271623	no	6201699307	-	6123550354	78148953	78148953	-
FRMD6	FRMD6	FRMD6	chr14	51454511	51730726	q1	q2	OK	41.0493	53.9453	0.394139	2.60284	5e-05	0.000171432	yes	6200439439	-	5782889218	417550221	104376702	313173519
CBL	CBL	CBL	chr11	119206275	119308149	q1	q2	OK	14.192	15.9922	0.172286	1.14222	0.04435	0.0799721	no	6195775225	-	3216477688	2979297537	357457026	2621840511
ATE1	ATE1	ATE1	chr10	121740420	121951965	q1	q2	OK	14.5773	13.1194	-0.152022	-0.97108	0.09245	0.151118	no	6179459480	-	5685451613	494007867	-	494007867
GATAD2B	GATAD2B	GATAD2B	chr1_GL383518v1_alt	121425	145051	q1	q2	OK	14.2177	14.1953	-0.00227492	-0.0149549	0.9782	0.984722	no	6152931788	-	3538648030	2614283758	307574909	2306708849
ANTXR2	ANTXR2	ANTXR2	chr4	79901616	80073472	q1	q2	OK	28.3954	36.1255	0.347359	1.83561	0.00125	0.00331951	yes	6149047059	-	5259215101	565785205	-	565785205
LPGAT1	LPGAT1	LPGAT1	chr1	211743456	211830772	q1	q2	OK	18.0391	17.5306	-0.0412491	-0.272678	0.6299	0.722761	no	6146657449	-	4451298814	1695358635	-	1695358635
ITGBL1	ITGBL1	ITGBL1	chr13	101452592	102401774	q1	q2	OK	2.88893	3.85622	0.416653	1.74544	0.0024	0.00598918	yes	6134000592	-	6031631895	102368697	-	102368697
ABCC4	ABCC4	ABCC4	chr13	95019828	95301446	q1	q2	OK	12.5917	12.5246	-0.00771756	-0.0465767	0.9342	0.954973	no	6131629027	95918397	5844218861	287410166	95818517	95673252
GBE1	GBE1	GBE1	chr3	81489698	81761799	q1	q2	OK	25.6075	22.3344	-0.197296	-1.28017	0.02265	0.044365	yes	6125152998	-	6125152998	-	-	-
CMIP	CMIP	CMIP	chr16	81445169	81711763	q1	q2	OK	25.9141	31.9738	0.303153	1.98948	0.00025	0.000769044	yes	6118856279	-	5873641207	245215072	81725420	163489652
ZEB2	ZEB2	ZEB2	chr2	144384374	144520898	q1	q2	OK	2.90075	2.92262	0.0108362	0.0858098	0.881	0.917965	no	6098492289	-	4501857685	1596634604	435469223	1161165381
ALS2	ALS2	ALS2	chr2	201700262	201781172	q1	q2	OK	11.3091	8.90586	-0.344659	-1.90414	0.00095	0.00259759	yes	6078340303	-	5470550724	607789579	202598051	405191528
HS6ST2	HS6ST2	HS6ST2	chrX	132626009	132961395	q1	q2	OK	4.98718	7.73897	0.633918	5.23466	5e-05	0.000171432	yes	6070342106	-	5938580493	131761613	-	131761613
MLLT4	MLLT4	MLLT4	chr6	167826990	167972020	q1	q2	OK	12.7431	15.2099	0.255303	1.66746	0.0038	0.00905755	yes	6058525792	-	5553419506	505106286	-	505106286
STXBP5	STXBP5	STXBP5	chr6	146841388	147390476	q1	q2	OK	4.14679	3.98371	-0.0578832	-0.42812	0.46035	0.569056	no	6052971395	-	5757580509	295390886	147684515	147706371
CNTN5	CNTN5	CNTN5	chr11	99020975	100358885	q1	q2	NOTEST	0.102044	0.0329808	-1.6295	0	1	1	no	6047205372	-	6047205372	-	-	-
DCAF6	DCAF6	DCAF6	chr1	167916674	168075843	q1	q2	OK	17.6665	13.7152	-0.365237	-1.80558	0.0017	0.00437632	yes	6047098295	-	5879135782	167962513	167962513	-
EHMT1	EHMT1	EHMT1	chr9	137618991	137836126	q1	q2	OK	16.3222	13.2344	-0.302543	-1.90383	0.00095	0.00259759	yes	6046549667	-	5765188551	140622907	140622907	-
STAG2	STAG2	STAG2	chrX	123959232	124102655	q1	q2	OK	31.1245	33.0863	0.0881842	0.587299	0.3044	0.407072	no	6036614334	-	4557734273	1232357030	-	1232357030
TULP4	TULP4	TULP4	chr6	158312659	158511824	q1	q2	OK	5.46108	5.89303	0.109823	0.691054	0.22665	0.319126	no	6035462341	317468676	4605479486	1429982855	-	1112514179
MAP3K2	MAP3K2	MAP3K2	chr2	127298668	127343229	q1	q2	OK	10.098	15.057	0.576365	3.80918	5e-05	0.000171432	yes	6019832209	128100730	2818267507	3201564702	128075280	2945388692
CLIP1	CLIP1	CLIP1	chr12	122271433	122422569	q1	q2	OK	29.7035	29.5534	-0.00730836	-0.0485701	0.93305	0.954164	no	6019221777	122865068	5528086572	491135205	-	368270137
RPRD2	RPRD2	RPRD2	chr1	150364110	150476565	q1	q2	OK	11.3299	7.08604	-0.677081	-4.39564	5e-05	0.000171432	yes	6016264396	-	3458805132	2557459264	1203434623	1354024641
ARHGEF26	ARHGEF26	ARHGEF26	chr3_KI270777v1_alt	24215	164217	q1	q2	OK	12.6704	17.7585	0.487046	3.14772	5e-05	0.000171432	yes	6002325305	-	5848350821	153974484	-	153974484
GPR39	GPR39	GPR39	chr2	132416573	132671497	q1	q2	OK	6.6919	8.2217	0.297019	2.57955	5e-05	0.000171432	yes	5997177299	-	5997177299	-	-	-
ZMIZ1	ZMIZ1	ZMIZ1	chr10	79069034	79316528	q1	q2	OK	14.0835	15.528	0.140869	0.926798	0.1013	0.163136	no	5991366672	-	5586025944	405340728	162116819	243223909
SNX24	SNX24	SNX24	chr5	122845464	123009207	q1	q2	OK	10.587	9.98854	-0.0839478	-0.754684	0.1903	0.27635	no	5991135626	-	5501750146	122344664	-	122344664
JMJD1C	JMJD1C	JMJD1C	chr10	63167220	63466562	q1	q2	OK	14.9458	14.0373	-0.0904741	-0.593525	0.3029	0.405433	no	5986334278	-	5531531402	454802876	454802876	-
LUC7L2	LUC7L2	LUC7L2	chr7	139340358	139427526	q1	q2	OK	37.5096	42.4194	0.177465	0.998677	0.07855	0.131338	no	5980231212	-	5841139142	139092070	139092070	-
C1orf27	C1orf27	C1orf27	chr1	186375757	186421371	q1	q2	OK	8.59937	10.1098	0.233456	1.75374	0.0023	0.00576562	yes	5963737966	-	5590989581	372748385	186359934	186388451
GNAQ	GNAQ	GNAQ	chr9	77716273	78031449	q1	q2	OK	4.92189	6.37035	0.372161	2.61914	5e-05	0.000171432	yes	5954636504	-	5472639473	481997031	80336346	401660685
LINC00669	LINC00669	LINC00669	chr18	39206923	39751995	q1	q2	OK	0.710165	0.677121	-0.0687413	-0.1613	0.77985	0.846563	no	5948968312	-	5874800485	74167827	-	-
KMT2A	KMT2A	KMT2A	chr11	118436489	118566076	q1	q2	OK	17.8199	19.0375	0.0953558	0.609794	0.29155	0.392694	no	5917687977	-	3313447079	2604240898	1893875394	710365504
MYCBP2	MYCBP2	MYCBP2	chr13	77044656	77327042	q1	q2	OK	9.41177	12.2396	0.379017	2.51184	5e-05	0.000171432	yes	5910245097	-	5599441902	310803195	310803195	-
ATXN7L1	ATXN7L1	ATXN7L1	chr7	105604773	105876585	q1	q2	OK	2.35035	3.02376	0.363464	1.60778	0.0077	0.017022	yes	5903537077	-	5587795940	315741137	-	315741137
CIT	CIT	CIT	chr12	119685789	119877291	q1	q2	OK	17.9975	13.7191	-0.391611	-2.59665	5e-05	0.000171432	yes	5890216832	-	5409717253	480499579	-	480499579
AIG1	AIG1	AIG1	chr6	143059362	143340343	q1	q2	OK	9.60835	10.6737	0.151698	1.05412	0.06425	0.110717	no	5883803093	-	5883803093	-	-	-
ZFAND3	ZFAND3	ZFAND3	chr6	37819530	38154623	q1	q2	OK	27.4991	29.5846	0.105461	0.689775	0.2193	0.31062	no	5882823030	-	5730340080	152482950	-	152482950
SPTBN1	SPTBN1	SPTBN1	chr2	54456316	54671446	q1	q2	OK	92.5348	122.368	0.403159	2.60742	5e-05	0.000171432	yes	5864100585	54683469	5150901354	768082380	438957161	274441750
TCF12	TCF12	TCF12	chr15	56918634	57288532	q1	q2	OK	17.5266	20.543	0.229099	1.49702	0.0088	0.0191479	yes	5854621212	-	5624357274	230263938	57524912	172739026
SCLT1	SCLT1	SCLT1	chr4	128883994	129093607	q1	q2	OK	7.35198	7.20809	-0.0285153	-0.212588	0.70905	0.789444	no	5845473360	-	4806751771	389726620	-	389726620
ANAPC10	ANAPC10	ANAPC10	chr4	144994574	145129524	q1	q2	OK	5.31537	7.41396	0.480074	0.780943	0.1772	0.260862	no	5837647815	-	2919527056	145916411	-	145916411
NVL	NVL	NVL	chr1	224219612	224330189	q1	q2	OK	17.2815	16.8883	-0.0332066	-0.210169	0.7178	0.796516	no	5836270504	-	5836270504	-	-	-
FBXO28	FBXO28	FBXO28	chr1	224114086	224162047	q1	q2	OK	16.8009	14.3517	-0.227314	-1.48797	0.00865	0.018874	yes	5832781996	-	2018889691	3813892305	224321914	3589570391
CD46	CD46	CD46	chr1	207752037	207795516	q1	q2	OK	71.442	70.9114	-0.0107551	-0.0719319	0.90105	0.933148	no	5822717462	-	4366942179	1455775283	-	1455775283
ITGAV	ITGAV	ITGAV	chr2	186590062	186680902	q1	q2	OK	42.6121	36.8379	-0.210072	-1.39739	0.01485	0.0305319	yes	5812637954	187465037	4312366384	1500271570	-	1312806533
FUT8	FUT8	FUT8	chr14	65410591	65744121	q1	q2	OK	23.7161	26.2351	0.145631	0.95436	0.0977	0.158144	no	5809856754	-	5611227205	198629549	66208873	132420676
LMO7	LMO7	LMO7	chr13	75549479	75859871	q1	q2	OK	11.3056	13.401	0.245303	1.23564	0.0299	0.0566369	no	5800927857	76194920	5266355344	534572513	229078886	229298707
CHN1	CHN1	CHN1	chr2	174799313	175005379	q1	q2	OK	8.44187	5.79528	-0.542685	-4.05798	5e-05	0.000171432	yes	5800909429	-	5800909429	-	-	-
EVI5	EVI5	EVI5	chr1	92508695	92792404	q1	q2	OK	6.06548	4.46515	-0.441912	-3.05416	5e-05	0.000171432	yes	5772381898	-	5307046930	465334968	186404060	278930908
CAMK4	CAMK4	CAMK4	chr5	111224248	111485050	q1	q2	OK	4.54884	5.76157	0.340962	2.21909	0.00015	0.00048068	yes	5755639263	-	4979878266	775760997	-	775760997
PIP5K1A	PIP5K1A	PIP5K1A	chr1	151198544	151249531	q1	q2	OK	33.6254	29.4199	-0.192762	-1.26745	0.027	0.0518609	no	5745522229	-	5140637538	604884691	-	604884691
SYNJ2	SYNJ2	SYNJ2	chr6	157981855	158099175	q1	q2	OK	18.811	19.2796	0.035504	0.235228	0.68065	0.765004	no	5704460607	-	5387486855	316973752	158454590	158519162
PAK2	PAK2	PAK2	chr3	196739856	196832647	q1	q2	OK	35.0696	33.6148	-0.0611247	-0.406237	0.47825	0.586111	no	5699248893	-	3930264432	1768984461	196529983	1572454478
XRCC4	XRCC4	XRCC4	chr5	83077497	83353760	q1	q2	OK	18.9188	16.5626	-0.191891	-1.80152	0.00205	0.0051938	yes	5693272695	-	5528122687	165150008	82500671	82649337
ARHGAP29	ARHGAP29	ARHGAP29	chr1	94168906	94237751	q1	q2	OK	19.987	22.8714	0.194482	1.29197	0.0219	0.043061	yes	5679876396	-	3597535133	1135773356	662580243	473193113
CNST	CNST	CNST	chr1	246566336	246668582	q1	q2	OK	10.9177	9.76391	-0.161137	-0.942915	0.09765	0.158082	no	5676080993	-	5676080993	-	-	-
NOS1AP	NOS1AP	NOS1AP	chr1	162069790	162370023	q1	q2	OK	1.06355	1.36097	0.35575	1.58287	0.00565	0.0129223	yes	5674996670	-	5674996670	-	-	-
MMS22L	MMS22L	MMS22L	chr6	97142160	97283176	q1	q2	OK	6.78768	5.52911	-0.295871	-1.89101	0.0009	0.0024736	yes	5664354845	-	5176393445	487961400	-	487961400
NT5C2	NT5C2	NT5C2	chr10	103088016	103193306	q1	q2	OK	19.9585	31.9851	0.680396	4.43055	5e-05	0.000171432	yes	5664316022	-	5140074885	524241137	104849626	419391511
BMPR1B	BMPR1B	BMPR1B	chr4	94757976	95158450	q1	q2	OK	1.44698	1.67412	0.210361	1.20089	0.0341	0.0634439	no	5656439614	-	5272126050	384313564	-	384313564
NAV3	NAV3	NAV3	chr12	77831288	78213012	q1	q2	OK	4.89517	5.32166	0.120518	0.767946	0.1744	0.25751	no	5648151031	-	5569545706	78605325	-	78605325
FAM120B	FAM120B	FAM120B	chr6_KI270798v1_alt	17940	143632	q1	q2	OK	10.7528	11.4469	0.0902485	0.578309	0.31595	0.418933	no	5632169204	-	4949307703	682861501	-	682861501
ARHGAP24	ARHGAP24	ARHGAP24	chr4	85475130	86002670	q1	q2	OK	0.57868	0.597539	0.0462671	0.138369	0.79175	0.855219	no	5631037292	-	5457190696	173846596	-	173846596
PRSS23	PRSS23	PRSS23	chr11	86791058	86955398	q1	q2	OK	175.815	176.391	0.004717	0.0306592	0.9605	0.973273	no	5627127781	-	173031599	1557370718	346076199	1211294519
KCMF1	KCMF1	KCMF1	chr2	84971107	85059472	q1	q2	OK	10.1787	7.35657	-0.468454	-3.0259	5e-05	0.000171432	yes	5626262246	-	5029290564	596971682	-	596971682
NAA25	NAA25	NAA25	chr12	112026688	112108831	q1	q2	OK	22.3863	23.7708	0.0865779	0.57232	0.3157	0.418685	no	5625241433	-	4837980186	787261247	-	787261247
PPP1R12A	PPP1R12A	PPP1R12A	chr12	79773562	79935455	q1	q2	OK	27.8171	33.4826	0.267438	1.76332	0.0026	0.0064387	yes	5616729360	-	5376224231	240505129	-	240505129
ANKIB1	ANKIB1	ANKIB1	chr7	92246233	92401384	q1	q2	OK	18.6675	15.7343	-0.246617	-1.6206	0.0048	0.0111667	yes	5608774546	-	5148629463	460145083	-	460145083
PPP6R3	PPP6R3	PPP6R3	chr11	68460717	68615333	q1	q2	OK	39.9532	50.517	0.33846	2.21283	0.00025	0.000769044	yes	5601529863	-	5328159573	341752378	136716659	205035719
FARSB	FARSB	FARSB	chr2	222571442	222656355	q1	q2	OK	26.3277	29.0258	0.140756	0.907768	0.1085	0.173303	no	5586997479	-	5363503899	223493580	223493580	-
MSI2	MSI2	MSI2	chr17	57256569	57679938	q1	q2	OK	14.8322	13.839	-0.1	-0.89507	0.11575	0.182904	no	5557401245	-	4776768292	780632953	-	780632953
CCDC50	CCDC50	CCDC50	chr3	191267154	191398670	q1	q2	OK	18.3957	23.3767	0.345701	2.30151	0.0001	0.000331818	yes	5541526200	-	4012624934	1528901266	-	1528901266
RABGAP1	RABGAP1	RABGAP1	chr9	122941008	123104868	q1	q2	OK	13.08	13.4511	0.0403578	0.259743	0.6507	0.740235	no	5534517260	-	5408650950	125866310	-	125866310
UHMK1	UHMK1	UHMK1	chr1	162497173	162529629	q1	q2	OK	43.4023	65.4489	0.592596	3.91621	5e-05	0.000171432	yes	5524771360	-	649904201	4874867159	-	4874867159
TANC2	TANC2	TANC2	chr17	63009536	63427706	q1	q2	OK	5.22919	6.58219	0.33198	2.14767	0.00015	0.00048068	yes	5515454606	-	5269448088	246006518	61498706	184507812
SENP5	SENP5	SENP5	chr3	196867855	196934713	q1	q2	OK	14.1438	14.2209	0.00784443	0.0513373	0.9267	0.950451	no	5505686352	-	4325823731	1179862621	393224507	786638114
2022-09-09	2022-09-09	2022-09-09	chr17	77281409	77500596	q1	q2	OK	80.0561	80.9099	0.0153049	0.100286	0.8594	0.902446	no	5502278793	150599765	4823232702	679046091	226465086	301981240
RCOR3	RCOR3	RCOR3	chr1	211259365	211316383	q1	q2	OK	12.3209	9.50045	-0.375041	-2.06799	0.00025	0.000769044	yes	5498346423	-	4440907020	1268925727	211486324	1057439403
EZH2	EZH2	EZH2	chr7	148807371	148884349	q1	q2	OK	30.274	27.2407	-0.152315	-0.992876	0.0858	0.141713	no	5496248591	-	5347734765	148513826	148513826	-
NFIA	NFIA	NFIA	chr1	61077273	61462788	q1	q2	OK	3.45118	4.53654	0.394506	2.7866	5e-05	0.000171432	yes	5489978285	61548379	5056883229	433095056	-	371546677
LYPLAL1	LYPLAL1	LYPLAL1	chr1	219173830	219212865	q1	q2	OK	10.1385	15.3823	0.601432	5.4079	5e-05	0.000171432	yes	5484129885	-	5264744011	219385874	-	219385874
HHAT	HHAT	HHAT	chr1	210328251	210676296	q1	q2	OK	2.57145	3.38313	0.395774	2.26312	0.0001	0.000331818	yes	5479235768	-	5479235768	-	-	-
ATAD2	ATAD2	ATAD2	chr8	123319850	123396465	q1	q2	OK	56.1116	48.1181	-0.221719	-1.47577	0.01015	0.0217786	yes	5472149946	-	4974816091	497333855	124335234	372998621
ZNF346	ZNF346	ZNF346	chr5	177022679	177081189	q1	q2	OK	5.97613	5.37036	-0.154193	-1.38402	0.0114	0.024195	yes	5470779802	-	4941303369	529476433	-	529476433
RCOR1	RCOR1	RCOR1	chr14	102592658	102730576	q1	q2	OK	16.2907	16.2125	-0.00694734	-0.0455264	0.93515	0.955503	no	5466384349	-	4847216534	619167815	-	619167815
SLC25A13	SLC25A13	SLC25A13	chr7	96120219	96322147	q1	q2	OK	29.0486	26.3416	-0.141124	-0.924485	0.10575	0.16946	no	5461984945	-	5270484589	191500356	-	191500356
FAM126B	FAM126B	FAM126B	chr2	200973717	201071669	q1	q2	OK	2.70956	4.25563	0.651312	5.08026	5e-05	0.000171432	yes	5450598817	-	3432170446	2018428371	-	2018428371
TOX	TOX	TOX	chr8	58805417	59119208	q1	q2	OK	1.97901	1.93366	-0.0334458	-0.188431	0.74645	0.820225	no	5449178719	-	5270018932	179159787	59720722	119439065
TXNRD1	TXNRD1	TXNRD1	chr12	104215778	104350307	q1	q2	OK	98.2937	141.649	0.527151	3.49302	5e-05	0.000171432	yes	5445144318	-	4397875630	1047268688	628295166	418973522
CNOT2	CNOT2	CNOT2	chr12	70222190	70354993	q1	q2	OK	26.0119	24.683	-0.0756513	-0.478322	0.4051	0.514153	no	5444365290	424378744	4737013532	707351758	141476966	141496048
FAT1	FAT1	FAT1	chr4	186587782	186723833	q1	q2	OK	44.1414	50.7245	0.200549	1.31367	0.0208	0.0410622	yes	5439400891	-	4314153310	1125247581	937738310	187509271
NRF1	NRF1	NRF1	chr7	129611701	129757082	q1	q2	OK	7.42121	6.44486	-0.203506	-1.94248	0.0003	0.000910208	yes	5432370027	-	5432370027	-	-	-
C2orf69	C2orf69	C2orf69	chr2	199911255	199928273	q1	q2	OK	8.10302	13.5945	0.746496	5.27693	5e-05	0.000171432	yes	5421530548	-	1204719733	1003959498	-	1003959498
STK39	STK39	STK39	chr2	167954019	168247595	q1	q2	OK	11.9899	10.7163	-0.162008	-1.24617	0.02865	0.054651	no	5405971275	-	5068348472	337622803	-	337622803
TROVE2	TROVE2	TROVE2	chr1	193012365	193091776	q1	q2	OK	32.5146	31.7926	-0.0323975	-0.162019	0.7787	0.845991	no	5405486118	193029214	4054122295	1158303034	-	965273820
ATR	ATR	ATR	chr3	142449234	142578826	q1	q2	OK	12.647	11.817	-0.097937	-0.643356	0.2545	0.350501	no	5404959706	-	5404959706	-	-	-
SIL1	SIL1	SIL1	chr5	138946720	139198376	q1	q2	OK	23.0171	27.0288	0.231787	1.50484	0.00835	0.0182976	yes	5398013502	-	5398013502	-	-	-
TOR1AIP1	TOR1AIP1	TOR1AIP1	chr1	179882041	179920077	q1	q2	OK	23.5852	30.2375	0.358455	2.35269	5e-05	0.000171432	yes	5396472541	-	2338338244	3058134297	-	3058134297
LARP1	LARP1	LARP1	chr5	154712901	154817607	q1	q2	OK	51.5488	69.5524	0.43216	2.86786	5e-05	0.000171432	yes	5396171561	-	3083271016	2312900545	462560845	1850339700
CD55	CD55	CD55	chr1	207321471	207360966	q1	q2	OK	37.7635	51.1174	0.43682	2.72948	5e-05	0.000171432	yes	5395417469	-	4565317572	830099897	207498981	622600916
RNF217	RNF217	RNF217	chr6	124908245	125086338	q1	q2	OK	5.42736	7.77304	0.518227	4.49269	5e-05	0.000171432	yes	5388718447	125330386	5137983793	250734654	-	125404268
H2AFY	H2AFY	H2AFY	chr5	135027733	135399887	q1	q2	OK	117.657	86.0421	-0.451469	-2.66973	5e-05	0.000171432	yes	5387979064	-	5253308313	134670751	134670751	-
APC	APC	APC	chr5	112707504	112846239	q1	q2	OK	7.35475	9.59412	0.383473	2.50312	5e-05	0.000171432	yes	5381919566	-	4484496544	897423022	673062008	224361014
SOAT1	SOAT1	SOAT1	chr1	179293713	179358679	q1	q2	OK	25.5255	20.0244	-0.350185	-2.32238	5e-05	0.000171432	yes	5379011080	-	3765100093	1613910987	179308643	1434602344
KPNA1	KPNA1	KPNA1	chr3	122416205	122514939	q1	q2	OK	15.1206	17.377	0.200658	1.31153	0.0241	0.0468803	yes	5375801177	-	4154330305	1221470872	244314358	977156514
UVRAG	UVRAG	UVRAG	chr11	75815166	76144238	q1	q2	OK	7.24355	6.12429	-0.242154	-1.84935	0.0011	0.00296142	yes	5374945735	-	5299092900	75852835	-	75852835
CPEB4	CPEB4	CPEB4	chr5	173888327	173960991	q1	q2	OK	9.82085	8.9598	-0.132381	-0.848374	0.14105	0.215848	no	5374156861	519948305	2773657340	2600499521	173317429	1907233787
UST	UST	UST	chr6	148747134	149076990	q1	q2	OK	2.86094	2.65312	-0.108802	-0.743645	0.19465	0.281774	no	5372352221	-	5222955205	149397016	-	149397016
RNGTT	RNGTT	RNGTT	chr6	88609896	88963629	q1	q2	OK	7.86823	9.01701	0.19661	1.36729	0.0161	0.0328326	yes	5368112718	-	5278792311	89320407	-	89320407
KLF12	KLF12	KLF12	chr13	73686011	74133929	q1	q2	OK	1.88791	1.86678	-0.0162323	-0.146676	0.79965	0.860743	no	5364454999	-	5067393276	297061723	-	297061723
PDZD8	PDZD8	PDZD8	chr10	117280488	117375467	q1	q2	OK	23.855	30.2041	0.340453	2.25882	0.00015	0.00048068	yes	5358391215	-	4048930636	1309460579	238088196	1071372383
AKAP13	AKAP13	AKAP13	chr15	85380595	85749358	q1	q2	OK	9.24397	7.82289	-0.240812	-1.58359	0.0057	0.0130188	yes	5337133607	-	4992471434	344662173	258371803	86290370
NEK6	NEK6	NEK6	chr9	124257605	124352440	q1	q2	OK	34.4584	39.1835	0.185391	1.21353	0.03495	0.0647442	no	5336717750	-	4701143042	635574708	-	635574708
NSL1	NSL1	NSL1	chr1	212726152	212791797	q1	q2	OK	7.96974	8.67426	0.122209	0.486051	0.39145	0.500029	no	5323165613	-	4684432033	638733580	-	638733580
MDM4	MDM4	MDM4	chr1	204516378	204558120	q1	q2	OK	11.0262	11.8199	0.100284	0.6623	0.2482	0.343677	no	5317539075	-	1840626904	3476912171	-	3476912171
LAMC1	LAMC1	LAMC1	chr1	183023459	183145592	q1	q2	OK	60.579	79.8379	0.398255	2.62922	5e-05	0.000171432	yes	5308772165	-	4210091335	1098680830	-	1098680830
SLC39A10	SLC39A10	SLC39A10	chr2	195656807	195737702	q1	q2	OK	16.8939	27.0235	0.677714	4.49503	5e-05	0.000171432	yes	5307248784	-	4324241948	983006836	-	983006836
TMEM135	TMEM135	TMEM135	chr11	87037843	87328834	q1	q2	OK	3.96501	2.93987	-0.43157	-3.76658	5e-05	0.000171432	yes	5301280450	-	4953146290	348134160	-	348134160
ATM	ATM	ATM	chr11	108222831	108369099	q1	q2	OK	17.6385	15.0289	-0.230992	-1.5361	0.00695	0.0155582	yes	5299639970	-	4650437256	649202714	216252089	432950625
ATP11B	ATP11B	ATP11B	chr3	182793502	182921633	q1	q2	OK	11.3422	8.65961	-0.389325	-2.52607	5e-05	0.000171432	yes	5294909383	-	4199196508	1095712875	547803990	547908885
CUL5	CUL5	CUL5	chr11	108008681	108107761	q1	q2	OK	15.7942	17.2246	0.125069	0.822326	0.1479	0.22452	no	5289154438	-	4425340390	863814048	-	863814048
CAST	CAST	CAST	chr5	96662036	96814145	q1	q2	OK	69.3329	58.1552	-0.253633	-1.12008	0.05075	0.0899619	no	5283168966	-	4418223394	576611117	96064881	480546236
LANCL1	LANCL1	LANCL1	chr2	210324711	210476775	q1	q2	OK	15.0936	16.4133	0.120929	0.779996	0.17525	0.258421	no	5282641735	-	2747066917	2535574818	-	2535574818
PRR16	PRR16	PRR16	chr5	120464277	120687330	q1	q2	OK	3.41241	2.65237	-0.363508	-1.48412	0.00755	0.016735	yes	5275376274	-	5035331594	240044680	120022249	120022431
RAP1A	RAP1A	RAP1A	chr1	111619782	111716695	q1	q2	OK	7.1281	7.80393	0.130682	1.01409	0.07485	0.126072	no	5272804371	-	4150250404	1122553967	112247088	1010306879
RAP1GDS1	RAP1GDS1	RAP1GDS1	chr4	98261375	98443861	q1	q2	OK	13.5174	10.553	-0.357171	-2.37926	5e-05	0.000171432	yes	5262079845	-	4765261168	496818677	99363177	397455500
CTNNAL1	CTNNAL1	CTNNAL1	chr9	108942568	109013594	q1	q2	OK	132.072	142.346	0.10808	0.72185	0.20735	0.296859	no	5251743845	-	4916545172	335198673	335198673	-
MITF	MITF	MITF	chr3	69739434	69968337	q1	q2	OK	9.30316	11.7644	0.338635	2.08868	0.00025	0.000769044	yes	5243751455	-	4823682557	420068898	69987049	350081849
SGOL2	SGOL2	SGOL2	chr2	200526141	200584095	q1	q2	OK	19.3868	16.1312	-0.265221	-1.72687	0.0022	0.00553898	yes	5237162380	-	4229961875	1007200505	805752043	201448462
CEP85L	CEP85L	CEP85L	chr6	118460771	118710075	q1	q2	OK	4.04827	4.96432	0.294292	1.46767	0.00945	0.0204151	yes	5232100829	-	4875745093	356355736	-	356355736
CDC42SE2	CDC42SE2	CDC42SE2	chr5	131264008	131394689	q1	q2	OK	10.9315	19.9683	0.869228	6.1113	5e-05	0.000171432	yes	5227163741	130695010	3528136003	1307254984	-	1176559974
KIF14	KIF14	KIF14	chr1	200551496	200620734	q1	q2	OK	22.6069	17.2311	-0.39175	-2.57284	5e-05	0.000171432	yes	5214336993	-	4211679468	1002657525	200572384	802085141
ZNF644	ZNF644	ZNF644	chr1	90915299	91022255	q1	q2	OK	15.0476	16.0102	0.0894584	0.563988	0.3308	0.435149	no	5211630996	-	4480485246	731145750	365620670	365525080
ZNF800	ZNF800	ZNF800	chr7	127370042	127392724	q1	q2	OK	9.99907	10.8716	0.120702	0.764484	0.1876	0.273086	no	5207265078	-	635110503	1270125389	508059297	762066092
CGGBP1	CGGBP1	CGGBP1	chr3	88051949	88157965	q1	q2	OK	22.9178	24.1031	0.072755	0.398023	0.48	0.587822	no	5200420073	88105315	3966974632	1233445441	-	1145340126
MARK3	MARK3	MARK3	chr14	103385363	103503829	q1	q2	OK	29.1577	27.3752	-0.0910048	-0.586719	0.30825	0.411351	no	5196087754	-	5092153303	103934451	103934451	-
NAA15	NAA15	NAA15	chr4	139289916	139390781	q1	q2	OK	30.0038	29.7059	-0.0143962	-0.0894838	0.87505	0.912839	no	5190410393	-	4348550962	841859431	-	841859431
SH3BP4	SH3BP4	SH3BP4	chr2	234951983	235055714	q1	q2	OK	25.2139	34.0534	0.43358	2.871	5e-05	0.000171432	yes	5190205854	-	4246362783	943843071	235951315	707891756
CLINT1	CLINT1	CLINT1	chr5	157785742	157859175	q1	q2	OK	23.6918	30.7985	0.378471	2.46903	5e-05	0.000171432	yes	5188889288	-	3773961995	1414927293	314429781	1100497512
PIK3CA	PIK3CA	PIK3CA	chr3	179148522	179234709	q1	q2	OK	9.41349	8.50459	-0.146488	-1.11718	0.05335	0.0938322	no	5188487063	-	3219992209	1968494854	-	1968494854
TBC1D8	TBC1D8	TBC1D8	chr2	101002228	101151384	q1	q2	OK	22.1147	27.4099	0.30969	1.11976	0.04845	0.0865313	no	5187379326	-	4576331728	-	-	-
ME3	ME3	ME3	chr11	86441107	86672636	q1	q2	OK	18.9225	15.6092	-0.277703	-2.12475	0.0002	0.000628328	yes	5176444652	-	5176444652	-	-	-
NRG1	NRG1	NRG1	chr8	31639751	32765040	q1	q2	OK	44.836	56.2795	0.32795	2.01701	0.0005	0.00145012	yes	5168937610	-	5168937610	-	-	-
PTBP2	PTBP2	PTBP2	chr1	96721604	96815049	q1	q2	OK	5.66832	6.02479	0.0879898	0.752082	0.1828	0.267505	no	5154263150	-	4084191473	1070071677	194514784	875556893
UBTD2	UBTD2	UBTD2	chr5	172209645	172283791	q1	q2	OK	14.1217	14.4603	0.034184	0.227794	0.68645	0.769635	no	5150011764	-	3948522746	1201489018	171661302	1029827716
PICALM	PICALM	PICALM	chr11	85957170	86069881	q1	q2	OK	36.2077	47.416	0.389076	2.56654	5e-05	0.000171432	yes	5143499689	-	4286573604	856926085	428577432	428348653
ELK4	ELK4	ELK4	chr1	205607942	205632872	q1	q2	OK	17.0708	14.2027	-0.265367	-1.6508	0.0036	0.00862416	yes	5139673069	-	1439175609	3700497460	205588170	3494909290
SIK2	SIK2	SIK2	chr11	111602390	111766445	q1	q2	OK	7.9896	6.63834	-0.2673	-0.959738	0.0957	0.155417	no	5130638195	-	4572653757	557984438	111591287	446393151
AP3B1	AP3B1	AP3B1	chr5	78002325	78294755	q1	q2	OK	22.5291	15.7903	-0.512749	-3.33463	5e-05	0.000171432	yes	5110520382	-	4723766858	386753524	232157150	154596374
TCERG1	TCERG1	TCERG1	chr5	146447309	146511506	q1	q2	OK	19.2707	26.1773	0.441904	2.89941	5e-05	0.000171432	yes	5105295443	-	4375980996	729314447	437533243	291781204
CAMKMT	CAMKMT	CAMKMT	chr2	44361903	44772592	q1	q2	OK	2.74733	2.92675	0.0912685	0.356882	0.53625	0.640127	no	5101072171	-	5101072171	-	-	-
NBEAL1	NBEAL1	NBEAL1	chr2	203014878	203217994	q1	q2	OK	4.26213	3.14027	-0.440688	-3.66203	5e-05	0.000171432	yes	5099184303	-	3874935273	1224249030	612000630	612248400
FANCC	FANCC	FANCC	chr9	95099053	95317709	q1	q2	OK	4.4692	4.84819	0.11743	0.940236	0.10105	0.162832	no	5094004647	-	4996141548	97863099	-	97863099
MND1	MND1	MND1	chr4	153344648	153415095	q1	q2	OK	23.3752	16.7866	-0.477671	-3.43941	5e-05	0.000171432	yes	5092105962	-	4937769890	154336072	-	154336072
SPC25	SPC25	SPC25	chr2_GL383522v1_alt	57519	77061	q1	q2	OK	13.3846	13.6055	0.0236126	0.186288	0.7501	0.823214	no	5091426127	-	1018416650	-	-	-
FARP2	FARP2	FARP2	chr2	241356248	241509572	q1	q2	OK	7.09975	5.62836	-0.335052	-0.98975	0.08715	0.143621	no	5089374357	-	5089374357	-	-	-
2022-09-02	2022-09-02	2022-09-02	chr2	241227266	241354026	q1	q2	OK	146.829	143.999	-0.028073	-0.120701	0.83435	0.885999	no	5087813709	-	3634075008	1453738701	242276817	1211461884
TMEM161B	TMEM161B	TMEM161B	chr5	88189632	88268879	q1	q2	OK	11.7392	14.6408	0.318659	2.57648	5e-05	0.000171432	yes	5076103691	-	4726126855	174982934	-	174982934
KCNQ3	KCNQ3	KCNQ3	chr8	132120857	132480757	q1	q2	OK	0.734323	1.18521	0.690662	4.17015	5e-05	0.000171432	yes	5064613427	-	4798344501	266268926	-	266268926
RAD54B	RAD54B	RAD54B	chr8	94371959	94475115	q1	q2	OK	10.1005	9.95683	-0.0206642	-0.111903	0.8483	0.895267	no	5058264958	-	4676453828	381811130	95479727	286331403
EEA1	EEA1	EEA1	chr12	92772508	92929331	q1	q2	OK	10.3988	12.2922	0.241337	1.57822	0.00605	0.0137473	yes	5033560523	-	3170107899	1863452624	93258733	1770193891
RIF1	RIF1	RIF1	chr2	151409882	151477346	q1	q2	OK	24.2615	22.2876	-0.122431	-0.815218	0.1552	0.233865	no	5026500222	-	1979964015	2589494492	913813413	1675681079
HIVEP2	HIVEP2	HIVEP2	chr6	142751466	142945201	q1	q2	OK	4.51673	4.30584	-0.0689832	-0.435183	0.4497	0.558959	no	5011791496	-	4582527213	429264283	286190294	143073989
RBFOX2	RBFOX2	RBFOX2	chr22_KI270876v1_alt	59733	259897	q1	q2	OK	26.8146	17.3278	-0.629927	-4.14928	5e-05	0.000171432	yes	5002822034	-	4605220097	397601937	72367511	325234426
NCOR2	NCOR2	NCOR2	chr12	124324410	124567464	q1	q2	OK	33.6925	29.6237	-0.185674	-1.23052	0.0336	0.062654	no	4998018092	-	4748371754	249646338	249646338	-
ELOVL6	ELOVL6	ELOVL6	chr4	110049072	110198664	q1	q2	OK	15.9012	17.5155	0.139496	0.887733	0.11885	0.186979	no	4997146815	-	4664236483	332910332	-	332910332
PKN2	PKN2	PKN2	chr1	88537512	88836255	q1	q2	OK	13.019	11.429	-0.187917	-1.22029	0.0329	0.0615647	no	4996599500	-	4728699680	267899820	-	267899820
LIN9	LIN9	LIN9	chr1	226231148	226309748	q1	q2	OK	6.91354	6.76133	-0.0321174	-0.282764	0.61595	0.71074	no	4982031956	-	4076353491	905678465	-	905678465
NEK11	NEK11	NEK11	chr3	130850524	131381475	q1	q2	OK	3.78773	3.70778	-0.030781	-0.0462449	0.93525	0.955531	no	4974098335	-	4843029165	131069170	-	131069170
MNAT1	MNAT1	MNAT1	chr14	60734740	60968680	q1	q2	OK	30.0879	29.9678	-0.0057679	-0.0444746	0.93705	0.956782	no	4967853133	-	4967853133	-	-	-
CCNJL	CCNJL	CCNJL	chr5	160251651	160339592	q1	q2	OK	16.7451	18.2667	0.125474	0.797184	0.16615	0.247585	no	4951070504	-	4631712410	319358094	-	319358094
PAPOLA	PAPOLA	PAPOLA	chr14	96502375	96567116	q1	q2	OK	85.6188	82.8744	-0.0470014	-0.312078	0.58845	0.686766	no	4947569916	-	3783411545	1164158371	290993287	873165084
NSD1	NSD1	NSD1	chr5	177133078	177300213	q1	q2	OK	14.4481	10.6538	-0.43952	-2.9146	5e-05	0.000171432	yes	4945755662	-	3708932012	1236823650	353201875	883621775
SH3RF2	SH3RF2	SH3RF2	chr5	145936562	146063316	q1	q2	OK	4.83336	6.54253	0.436824	3.49451	5e-05	0.000171432	yes	4943866297	-	4652965296	290901001	145442027	145458974
ZNF638	ZNF638	ZNF638	chr2	71331754	71435061	q1	q2	OK	16.4988	18.6883	0.179777	1.17801	0.0404	0.0736592	no	4941036180	-	4869382255	143251064	143251064	-
CDK5RAP2	CDK5RAP2	CDK5RAP2	chr9	120388868	120580170	q1	q2	OK	14.8522	10.9178	-0.443993	-2.88703	5e-05	0.000171432	yes	4930183550	-	4930183550	-	-	-
MCU	MCU	MCU	chr10	72692130	72887694	q1	q2	OK	8.4318	13.2178	0.648567	5.5415	5e-05	0.000171432	yes	4919915133	-	4621330483	298584650	-	298584650
ANKRD11	ANKRD11	ANKRD11	chr16	89267620	89490561	q1	q2	OK	26.8288	33.0005	0.298704	1.4172	0.01205	0.0254323	yes	4919814327	-	4741114300	268057257	268057257	-
ORC4	ORC4	ORC4	chr2	147844516	148513475	q1	q2	OK	5.21149	6.12122	0.232125	1.04738	0.0689	0.117525	no	4908039563	-	4461970075	446069488	-	446069488
AHCYL2	AHCYL2	AHCYL2	chr7	129225013	129430211	q1	q2	OK	3.54504	2.70763	-0.388771	-3.00456	5e-05	0.000171432	yes	4900865926	-	4642729919	258136007	-	258136007
ARHGAP32	ARHGAP32	ARHGAP32	chr11	128965059	129192198	q1	q2	OK	4.25566	3.84592	-0.146057	-1.00808	0.0807	0.134493	no	4899357465	-	4512841442	386516023	128842664	257673359
SFXN1	SFXN1	SFXN1	chr5	175478510	175528618	q1	q2	OK	57.8163	81.7042	0.498934	3.3142	5e-05	0.000171432	yes	4898295357	-	3673682011	1224613346	349838305	874775041
ANKHD1-EIF4EBP3	ANKHD1-EIF4EBP3	ANKHD1-EIF4EBP3	chr5	140401813	140549578	q1	q2	OK	10.0425	6.21587	-0.692092	-2.32639	5e-05	0.000171432	yes	4896029528	-	3916654167	1119237506	1119237506	-
SP3	SP3	SP3	chr2	173906458	173965702	q1	q2	OK	19.9919	21.4579	0.102093	0.676152	0.23875	0.333162	no	4894169537	-	3845482564	1048686973	174820031	873866942
HBS1L	HBS1L	HBS1L	chr6	134960382	135054898	q1	q2	OK	14.7363	11.4876	-0.359302	-2.02844	0.00035	0.00104874	yes	4871888576	-	4330719779	541168797	135318008	405850789
CNOT6	CNOT6	CNOT6	chr5	180494398	180578405	q1	q2	OK	17.7262	17.4899	-0.0193659	-0.127524	0.8244	0.879334	no	4859550822	-	2879529118	1980021704	179996127	1800025577
ZC3HAV1	ZC3HAV1	ZC3HAV1	chr7	139043519	139109719	q1	q2	OK	19.5785	20.6991	0.0803021	0.475369	0.4061	0.515127	no	4856586256	-	3330451758	1526134498	416292482	1109842016
BTRC	BTRC	BTRC	chr10	101354032	101557321	q1	q2	OK	4.50808	4.72153	0.0667406	0.637388	0.26805	0.366126	no	4852054108	-	4438795027	413259081	-	413259081
CALD1	CALD1	CALD1	chr7	134779412	134970729	q1	q2	OK	25.7667	23.6831	-0.121651	-0.799615	0.16415	0.245072	no	4844648074	-	4440686695	403961379	-	403961379
ATP2C1	ATP2C1	ATP2C1	chr3	130850524	131381475	q1	q2	OK	38.9432	32.8829	-0.244036	-1.44621	0.0109	0.0232303	yes	4835039489	-	4835039489	-	-	-
ETV5	ETV5	ETV5	chr3	186046316	186109112	q1	q2	OK	21.6314	19.0226	-0.18541	-1.2079	0.034	0.0632933	no	4830852195	-	4087758931	743093264	185797797	557295467
SLC22A3	SLC22A3	SLC22A3	chr6	160348372	160452579	q1	q2	OK	5.50482	4.99298	-0.140794	-1.13264	0.04905	0.0874501	no	4824711583	-	4502963980	321747603	-	321747603
RUNX1	RUNX1	RUNX1	chr21	34787800	35049298	q1	q2	OK	33.2711	37.9017	0.187994	1.05297	0.0672	0.115054	no	4824650636	36259578	4535251313	289399323	36164809	216974936
ASPH	ASPH	ASPH	chr8	61287965	61714640	q1	q2	OK	78.8018	82.7256	0.0701058	0.451419	0.4321	0.541541	no	4815626433	-	4378108287	437518146	-	437518146
RASA2	RASA2	RASA2	chr3	141487046	141615363	q1	q2	OK	4.28741	8.33503	0.959079	7.22215	5e-05	0.000171432	yes	4803423873	-	4379459698	423964175	141299249	282664926
SLMAP	SLMAP	SLMAP	chr3	57757255	57930016	q1	q2	OK	19.7414	15.1567	-0.381262	-2.40915	5e-05	0.000171432	yes	4800310197	-	4452880958	347429239	-	347429239
COL13A1	COL13A1	COL13A1	chr10	69801887	69959148	q1	q2	OK	44.3678	30.6497	-0.53364	-3.4992	5e-05	0.000171432	yes	4799586863	-	4727868258	71718605	-	71718605
TMCC1	TMCC1	TMCC1	chr3	129647791	129893576	q1	q2	OK	3.23181	4.48517	0.472819	4.40112	5e-05	0.000171432	yes	4791886986	-	4662518724	129368262	-	129368262
BTBD7	BTBD7	BTBD7	chr14_KI270847v1_alt	352111	447654	q1	q2	OK	8.23406	10.0005	0.280404	1.48323	0.01015	0.0217786	yes	4781096396	-	3750273870	1030822526	93709116	937113410
PRPF40A	PRPF40A	PRPF40A	chr2	152651592	152717461	q1	q2	OK	22.7451	29.6761	0.383749	2.54907	5e-05	0.000171432	yes	4759490782	-	3224367676	1381610299	307040890	1074569409
SF3B1	SF3B1	SF3B1	chr2	197391973	197435093	q1	q2	OK	96.1887	110.585	0.201221	1.30381	0.02315	0.0452044	yes	4758453067	-	3568866929	1189586138	991329354	198256784
C1orf112	C1orf112	C1orf112	chr1	169795408	169893959	q1	q2	OK	11.3724	9.7043	-0.228845	-1.17629	0.04135	0.0751849	no	4754114476	-	4244669874	509444602	169798564	339646038
FAF2	FAF2	FAF2	chr5	176448354	176510074	q1	q2	OK	29.6926	20.0181	-0.568799	-3.74079	5e-05	0.000171432	yes	4749592484	-	3518048780	1231543704	175933879	1055609825
HERC4	HERC4	HERC4	chr10	67921898	68075346	q1	q2	OK	20.1684	18.9303	-0.0913993	-0.576171	0.3191	0.422099	no	4744102468	69799608	4116027496	628074972	139449504	418825860
MTR	MTR	MTR	chr1	236795280	236903981	q1	q2	OK	8.57883	9.45145	0.139755	0.921535	0.10595	0.16974	no	4740118937	-	4028931341	711187596	237060394	474127202
RPAP2	RPAP2	RPAP2	chr1	92246397	92388175	q1	q2	OK	6.90172	5.86976	-0.233655	-1.28334	0.0245	0.0475818	yes	4733205219	-	4176263055	556942164	278361658	278580506
SPPL3	SPPL3	SPPL3	chr12	120762509	120904352	q1	q2	OK	12.6277	17.0998	0.437382	2.81238	5e-05	0.000171432	yes	4730205785	-	4609004068	121201717	-	121201717
STK17B	STK17B	STK17B	chr2	196133582	196171612	q1	q2	OK	15.7082	17.749	0.176219	1.15203	0.04205	0.0762802	no	4728378283	197036194	3152285149	1576093134	394056092	985000848
BRIP1	BRIP1	BRIP1	chr17	61679185	61863559	q1	q2	OK	7.75995	5.36	-0.533814	-3.40436	5e-05	0.000171432	yes	4728090592	-	4309767964	418322628	119523964	298798664
UBN2	UBN2	UBN2	chr7	139231484	139308236	q1	q2	OK	3.04036	2.88186	-0.0772414	-0.500772	0.38375	0.491659	no	4724674128	-	3056835001	1667839127	138968594	1528870533
NHSL1	NHSL1	NHSL1	chr6	138422043	138572531	q1	q2	OK	1.79403	1.74399	-0.0408177	-0.28493	0.6184	0.712886	no	4723070969	-	4306817226	416253743	277508847	138744896
HELLS	HELLS	HELLS	chr10	94545766	94602099	q1	q2	OK	38.3845	27.92	-0.459226	-3.01801	5e-05	0.000171432	yes	4720517428	-	4431491764	289025664	192664208	96361456
WDFY1	WDFY1	WDFY1	chr2	223875342	223945387	q1	q2	OK	12.8436	16.3339	0.346816	2.24315	0.00015	0.00048068	yes	4719869737	-	2022990152	1573197029	-	1573197029
CNIH3	CNIH3	CNIH3	chr1	224616476	224740547	q1	q2	OK	2.89818	1.77012	-0.711299	-3.10607	5e-05	0.000171432	yes	4719281371	-	899423111	-	-	-
PARPBP	PARPBP	PARPBP	chr12	102120177	102197845	q1	q2	OK	13.9419	7.42909	-0.908164	-6.94662	5e-05	0.000171432	yes	4717457056	-	4101912493	615544563	-	615544563
AP1S3	AP1S3	AP1S3	chr2	223755329	223837602	q1	q2	OK	4.87066	8.13809	0.740574	5.94725	5e-05	0.000171432	yes	4717415645	-	4043558239	673857406	-	673857406
SNX27	SNX27	SNX27	chr1	151612185	151699083	q1	q2	OK	11.9416	13.4346	0.16995	1.11177	0.05	0.0888458	no	4700764584	-	3487416681	1213347903	-	1213347903
TANK	TANK	TANK	chr2	161136954	161254643	q1	q2	OK	13.045	10.0994	-0.369227	-1.73942	0.00355	0.00852128	yes	4699612234	-	4375432668	162087565	162087565	-
LIMS1	LIMS1	LIMS1	chr2	108534354	108687246	q1	q2	OK	14.5564	17.2821	0.247625	1.59633	0.00645	0.0145566	yes	4696416143	-	4040606040	655810103	-	655810103
NCOA7	NCOA7	NCOA7	chr6	125781160	125932030	q1	q2	OK	7.16904	6.07337	-0.239283	-1.64478	0.0053	0.0122228	yes	4669203800	-	4037993470	631210330	126206354	505003976
SAMD12	SAMD12	SAMD12	chr8	118189455	118726067	q1	q2	OK	0.545912	0.807318	0.564469	1.28325	0.0328	0.0614035	no	4656813716	-	4418400954	238412762	-	238412762
HNRNPU	HNRNPU	HNRNPU	chr1	244850299	244864525	q1	q2	OK	137.372	154.168	0.16642	1.07301	0.0606	0.105109	no	4655354888	-	1225100994	3430253894	980084378	2450169516
SMAD3	SMAD3	SMAD3	chr15	67065856	67195195	q1	q2	OK	47.8209	41.5484	-0.202848	-1.3577	0.0166	0.0337435	yes	4651791212	-	4314361469	337429743	-	337429743
CADPS2	CADPS2	CADPS2	chr7	122318423	122886759	q1	q2	OK	2.89478	2.70188	-0.0994921	-0.794907	0.1652	0.246391	no	4647620473	-	4647620473	-	-	-
NR2F1-AS1	NR2F1-AS1	NR2F1-AS1	chr5	93409355	93581320	q1	q2	OK	5.47216	4.81837	-0.183566	-1.26874	0.01865	0.0373506	yes	4642049601	-	-	-	-	-
ORC2	ORC2	ORC2	chr2	200910170	200963701	q1	q2	OK	16.191	15.4245	-0.0699687	-0.445575	0.4394	0.548981	no	4641301514	-	4035977544	605323970	-	605323970
UCHL5	UCHL5	UCHL5	chr1	193012365	193091776	q1	q2	OK	21.6411	16.7622	-0.368563	-1.14295	0.0463	0.083116	no	4632051033	-	3667121635	964929398	-	964929398
PTPN11	PTPN11	PTPN11	chr12	112418731	112509913	q1	q2	OK	64.9915	71.7055	0.141831	0.933548	0.1004	0.161981	no	4629190095	-	4064523752	564666343	112888301	451778042
RAB7A	RAB7A	RAB7A	chr3	128726135	128814798	q1	q2	OK	76.6876	56.2048	-0.4483	-2.96308	5e-05	0.000171432	yes	4625688233	-	3983023579	642664654	-	642664654
LINC00894	LINC00894	LINC00894	chrX	149938547	150016787	q1	q2	NOTEST	0.265407	0.12344	-1.1044	0	1	1	no	4624605906	-	-	-	-	-
CRY1	CRY1	CRY1	chr12	106991364	107093857	q1	q2	OK	30.3446	36.9107	0.282601	1.85856	0.00055	0.00158269	yes	4619829028	-	4405050322	214778706	107393512	107385194
ARFIP1	ARFIP1	ARFIP1	chr4	152779936	152911911	q1	q2	OK	21.0845	20.7256	-0.0247705	-0.15893	0.78435	0.849559	no	4613457288	-	3844285495	307664410	-	307664410
PID1	PID1	PID1	chr2	229023972	229271341	q1	q2	OK	2.20287	3.44599	0.645535	3.32555	5e-05	0.000171432	yes	4599868728	-	3450718020	229889732	-	229889732
CCDC138	CCDC138	CCDC138	chr2	108786749	108876591	q1	q2	OK	11.2138	8.00036	-0.48714	-4.32852	5e-05	0.000171432	yes	4597373518	-	4378388148	218985370	109492645	109492725
MGAT5	MGAT5	MGAT5	chr2	134254258	134454621	q1	q2	OK	10.839	11.0368	0.0260831	0.170661	0.76005	0.831291	no	4590842402	-	4185214896	405627506	-	405627506
ANKMY1	ANKMY1	ANKMY1	chr2	240479421	240564014	q1	q2	OK	3.52589	2.98483	-0.240342	-1.22907	0.02895	0.0551361	no	4587950233	-	4587950233	-	-	-
PHLDB2	PHLDB2	PHLDB2	chr3	111674675	111976517	q1	q2	OK	23.6383	15.1272	-0.643983	-4.1632	5e-05	0.000171432	yes	4577235593	-	4018946429	558289164	223206723	335082441
DNMBP	DNMBP	DNMBP	chr10	99875576	100009919	q1	q2	OK	45.8352	49.0961	0.0991504	0.658971	0.2468	0.342131	no	4576658837	101689600	3763468422	813190415	304957944	406542871
SMURF2	SMURF2	SMURF2	chr17	64544616	64662268	q1	q2	OK	49.9157	55.4321	0.151228	1.00493	0.0726	0.12289	no	4569713877	-	4194460815	125092732	62551005	62541727
LRP1B	LRP1B	LRP1B	chr2	140231426	142131701	q1	q2	NOTEST	0.0376267	0.0160318	-1.23082	0	1	1	no	4564270483	-	4564270483	-	-	-
CWC27	CWC27	CWC27	chr5	64768917	65018763	q1	q2	OK	14.2347	17.3586	0.286237	2.26852	0.0001	0.000331818	yes	4555575445	-	4555575445	-	-	-
COL4A2	COL4A2	COL4A2	chr13	110307283	110513026	q1	q2	OK	93.9275	73.6114	-0.351618	-2.32228	5e-05	0.000171432	yes	4553317569	-	4442152530	111165039	-	111165039
SRGAP2	SRGAP2	SRGAP2	chr1	206205428	206464443	q1	q2	FAIL	11.6058	9.65516	0	0	1	1	no	4545533803	-	3512352934	1033180869	-	1033180869
ZNF609	ZNF609	ZNF609	chr15	64499419	64686067	q1	q2	OK	9.88483	9.51809	-0.0545438	-0.355914	0.54155	0.645121	no	4541827291	-	3892260229	649567062	129758703	519808359
UBE2H	UBE2H	UBE2H	chr7	129830732	129952960	q1	q2	OK	18.0017	16.9513	-0.086733	-0.559768	0.3212	0.424328	no	4533244698	-	3626937040	906307658	-	906307658
ZZZ3	ZZZ3	ZZZ3	chr1	77562415	77683427	q1	q2	OK	12.6725	12.1922	-0.0557405	-0.362487	0.52315	0.627875	no	4529308377	78107322	4138996970	390311407	156142228	156061857
SUCLG2	SUCLG2	SUCLG2	chr3	67360459	67654614	q1	q2	OK	24.7902	32.7	0.399522	2.56985	5e-05	0.000171432	yes	4528072840	-	4528072840	-	-	-
CAPZA1	CAPZA1	CAPZA1	chr1	112619452	112671619	q1	q2	OK	73.9135	90.6857	0.295037	1.96143	0.0008	0.0022222	yes	4527760771	-	3395665030	1132095741	339599682	792496059
PRKCE	PRKCE	PRKCE	chr2	45651903	46187990	q1	q2	OK	11.1058	13.1923	0.248383	1.60626	0.0049	0.0113774	yes	4524155426	-	4431328561	92826865	-	92826865
TBC1D12	TBC1D12	TBC1D12	chr10	94402428	94536332	q1	q2	OK	11.792	16.9656	0.524806	3.4187	5e-05	0.000171432	yes	4523250969	-	3656638932	866612037	192552081	674059956
HECTD4	HECTD4	HECTD4	chr12	112160187	112382092	q1	q2	OK	7.35213	7.81037	0.0872277	0.574927	0.30565	0.40825	no	4509436674	-	4284016646	225420028	225420028	-
VPS45	VPS45	VPS45	chr1	150067292	150145327	q1	q2	OK	21.828	19.045	-0.196772	-1.24173	0.02975	0.056385	no	4502597304	-	4352480118	150117186	-	150117186
MAN1A2	MAN1A2	MAN1A2	chr1	117367462	117525698	q1	q2	OK	10.3954	12.7673	0.296514	1.91053	0.0007	0.00196414	yes	4484372042	-	3067703500	1416668542	117910878	1298757664
POT1	POT1	POT1	chr7	124822385	125145233	q1	q2	OK	7.91542	8.12675	0.0380129	0.283922	0.6247	0.718035	no	4482584229	-	4358120615	124463614	-	124463614
ELF2	ELF2	ELF2	chr4	139057716	139139476	q1	q2	OK	7.65683	6.46643	-0.243779	-2.23545	0.0001	0.000331818	yes	4480805213	-	3920889376	559915837	-	559915837
MAML1	MAML1	MAML1	chr5	179732849	179777286	q1	q2	OK	15.7916	13.1711	-0.261774	-1.70658	0.00195	0.00495841	yes	4479640793	-	2866839767	1433590386	895982108	537608278
UBAP2L	UBAP2L	UBAP2L	chr1	154206700	154271510	q1	q2	OK	56.4589	56.0215	-0.0112203	-0.0458319	0.9358	0.955873	no	4472432304	-	3238560058	1079628739	925385763	154242976
RHOBTB3	RHOBTB3	RHOBTB3	chr5	95731145	95796367	q1	q2	OK	66.0769	65.8314	-0.00536953	-0.0357036	0.94995	0.965354	no	4469920363	-	3518620318	951300045	95124467	856175578
PHIP	PHIP	PHIP	chr6	78934418	79078294	q1	q2	OK	10.5566	9.49591	-0.152767	-1.00765	0.0731	0.123595	no	4463819901	-	3507803400	956016501	318828231	637188270
SPRED2	SPRED2	SPRED2	chr2	65310850	65432522	q1	q2	OK	20.339	17.2895	-0.234357	-1.53128	0.00775	0.0171211	yes	4460803287	-	4002025424	458777863	-	458777863
USP40	USP40	USP40	chr2	233475518	233565590	q1	q2	OK	14.3246	10.9027	-0.393814	-2.55179	5e-05	0.000171432	yes	4454250158	234421147	4219829011	234421147	-	-
MPHOSPH9	MPHOSPH9	MPHOSPH9	chr12	123156395	123233238	q1	q2	OK	22.839	25.3495	0.150457	0.990996	0.0826	0.137195	no	4452424601	-	3339034053	123699329	123699329	-
CCDC14	CCDC14	CCDC14	chr3	123913426	123961408	q1	q2	OK	19.0542	16.9183	-0.171527	-1.1143	0.05085	0.0901151	no	4451449372	618370494	2967640792	989269594	123633994	247265106
RGS17	RGS17	RGS17	chr6	153010896	153131254	q1	q2	OK	3.42621	2.7541	-0.315036	-1.24861	0.03305	0.0618193	no	4448324436	-	3835010105	613314331	-	613314331
UBE2D2	UBE2D2	UBE2D2	chr5	139561165	139628433	q1	q2	OK	29.847	33.7745	0.17835	1.16917	0.042	0.0762416	no	4447409239	138941248	3474450266	972958973	277988862	556028863
KANSL1L	KANSL1L	KANSL1L	chr2	210002564	210171370	q1	q2	OK	1.93389	1.76933	-0.128299	-0.300498	0.6054	0.701982	no	4430682471	-	4219795561	210886910	-	210886910
NUMB	NUMB	NUMB	chr14	73275209	73458580	q1	q2	OK	21.6179	19.8527	-0.122886	-0.787964	0.1686	0.250449	no	4430001442	-	4135022281	294979161	73750994	221228167
NEGR1	NEGR1	NEGR1	chr1	71402941	72282594	q1	q2	OK	0.323815	0.584572	0.852209	2.59327	5e-05	0.000171432	yes	4421312660	-	4205698414	215614246	-	215614246
KIAA1715	KIAA1715	KIAA1715	chr2	175923891	176002839	q1	q2	OK	8.95379	9.91528	0.147156	0.957463	0.09585	0.155642	no	4420452215	-	3182908140	1237544075	-	1237544075
APLP2	APLP2	APLP2	chr11	130069820	130144811	q1	q2	OK	337.841	257.128	-0.39386	-2.55785	5e-05	0.000171432	yes	4419098599	-	4159069780	260028819	-	260028819
NSMCE2	NSMCE2	NSMCE2	chr8	125091840	125367125	q1	q2	OK	3.5776	3.47797	-0.0407452	-0.152611	0.786	0.850806	no	4418827491	-	4418827491	-	-	-
RASA1	RASA1	RASA1	chr5	87268252	87391926	q1	q2	OK	23.9255	27.2348	0.1869	1.2262	0.0306	0.0577981	no	4418102446	-	4331415643	-	-	-
CAV1	CAV1	CAV1	chr7	116524784	116561185	q1	q2	OK	237.174	290.035	0.290279	1.90398	0.00145	0.00379525	yes	4415031654	116165041	2788301231	1626730423	464763989	1045801393
PPP2R5E	PPP2R5E	PPP2R5E	chr14	63373891	63543361	q1	q2	OK	17.0349	17.7896	0.0625405	0.403594	0.4794	0.58725	no	4410756186	64009945	3772173024	638583162	63851199	510722018
MEF2A	MEF2A	MEF2A	chr15	99565927	99716424	q1	q2	OK	6.89309	8.99472	0.383928	2.65277	5e-05	0.000171432	yes	4408440283	-	3305682177	1102758106	200467372	902290734
RDX	RDX	RDX	chr11	110174879	110296712	q1	q2	OK	40.8903	46.4834	0.184958	1.22197	0.03205	0.060152	no	4404508909	-	2202630621	550508367	-	550508367
MAP4K4	MAP4K4	MAP4K4	chr2	101697702	101894690	q1	q2	OK	35.7567	30.998	-0.206037	-1.3655	0.01795	0.0361065	yes	4403991178	-	4096509424	307481754	307481754	-
TSNAX	TSNAX	TSNAX	chr1	231528652	232041273	q1	q2	OK	28.3082	28.4058	0.00496644	0.0285718	0.9616	0.973618	no	4402121907	-	3938723887	463398020	231696900	231701120
PTPN12	PTPN12	PTPN12	chr7	77537455	77640071	q1	q2	OK	48.697	52.8757	0.118773	0.785988	0.1741	0.257153	no	4401387288	-	4169613889	231773399	154504660	77268739
DOCK2	DOCK2	DOCK2	chr5	169637246	170083382	q1	q2	OK	3.48124	2.80298	-0.312636	-1.88877	0.00105	0.00283947	yes	4400674705	-	4400674705	-	-	-
TOPBP1	TOPBP1	TOPBP1	chr3	133600604	133661893	q1	q2	OK	22.9454	23.1523	0.0129468	0.0854198	0.8816	0.918518	no	4400384735	-	2933752707	1066691084	666731779	399959305
VEZT	VEZT	VEZT	chr12	95217745	95302790	q1	q2	OK	21.6716	21.5023	-0.0113179	-0.0737569	0.90035	0.932786	no	4400276033	-	3443404362	956871671	191306085	765565586
AFF1	AFF1	AFF1	chr4	86935001	87141054	q1	q2	OK	7.36754	7.37084	0.00064556	0.00418682	0.99395	0.995073	no	4398333055	-	3341964877	1056368178	528012810	528355368
ARHGEF11	ARHGEF11	ARHGEF11	chr1	156934839	157045370	q1	q2	OK	13.6917	10.9854	-0.317724	-2.07117	0.0002	0.000628328	yes	4394929819	157014636	3767155975	627773844	156948045	313811163
RQCD1	RQCD1	RQCD1	chr2	218568579	218596435	q1	q2	OK	36.302	23.619	-0.620104	-3.85718	5e-05	0.000171432	yes	4389040826	-	1974992566	2633500655	438900130	2194600525
SYT1	SYT1	SYT1	chr12	78863992	79452008	q1	q2	OK	0.441634	0.715787	0.696679	2.05175	0.0002	0.000628328	yes	4372774688	-	4292930526	79844162	-	79844162
CORO1C	CORO1C	CORO1C	chr12	108645110	108731550	q1	q2	OK	93.2274	108.075	0.213211	1.41166	0.01355	0.0281553	yes	4363045230	-	3490674530	981413509	436209947	545203562
WWC1	WWC1	WWC1	chr5	168292059	168472303	q1	q2	OK	10.7432	11.5193	0.100636	0.653352	0.2599	0.356644	no	4362985354	-	3691423064	671562290	167868784	503693506
FOXO3	FOXO3	FOXO3	chr6	108559822	108684768	q1	q2	OK	3.50104	2.97535	-0.234727	-2.27604	0.0002	0.000628328	yes	4357577738	-	4030562498	327015240	-	327015240
GMPS	GMPS	GMPS	chr3	155870535	155937731	q1	q2	OK	50.972	50.6225	-0.00992768	-0.0654505	0.90835	0.938367	no	4357522279	-	3423609968	1089528016	311237397	778290619
EXO1	EXO1	EXO1	chr1	241848190	241889939	q1	q2	OK	25.3991	23.2026	-0.130496	-0.851468	0.1342	0.206986	no	4356688972	-	3146416389	242053091	-	242053091
ANKRD44	ANKRD44	ANKRD44	chr2	196986661	197310797	q1	q2	OK	3.01859	3.85837	0.354115	1.58019	0.0082	0.0180075	yes	4356471859	-	4356471859	-	-	-
NOTCH2	NOTCH2	NOTCH2	chr1	119911552	120069703	q1	q2	OK	24.0465	33.0423	0.458485	2.87544	5e-05	0.000171432	yes	4338361461	-	3133790067	1204571394	120466354	1084105040
ZBTB41	ZBTB41	ZBTB41	chr1	197153683	197200542	q1	q2	OK	4.40595	10.0081	1.18364	8.35822	5e-05	0.000171432	yes	4337053277	-	1971503603	2365549674	394297595	1971252079
CFH	CFH	CFH	chr1	196651877	196747504	q1	q2	OK	20.7548	20.7778	0.00159811	0.00910545	0.98605	0.989401	no	4326470193	-	4326470193	-	-	-
SH3PXD2A	SH3PXD2A	SH3PXD2A	chr10	103594026	103855406	q1	q2	OK	12.9146	10.9965	-0.231964	-1.53003	0.00735	0.0163352	yes	4322218945	-	3584710558	737508387	105362900	632145487
MAPK9	MAPK9	MAPK9	chr5	180233594	180292071	q1	q2	OK	19.2521	14.1759	-0.441582	-2.70534	5e-05	0.000171432	yes	4312569587	-	3773560760	539008827	-	539008827
NCEH1	NCEH1	NCEH1	chr3	172630644	172711218	q1	q2	OK	48.3284	60.6006	0.326461	2.17408	0.0002	0.000628328	yes	4309722592	-	3447974013	861748579	-	861748579
USP13	USP13	USP13	chr3	179653144	179789401	q1	q2	OK	8.59552	8.36328	-0.0395161	-0.255726	0.65515	0.743705	no	4307058992	-	3409534144	897524848	-	897524848
PTEN	PTEN	PTEN	chr10	87863437	87971930	q1	q2	OK	10.2807	14.9982	0.544851	3.57208	5e-05	0.000171432	yes	4305012076	-	3138543723	1166468353	-	1166468353
SMYD2	SMYD2	SMYD2	chr1	214281221	214337134	q1	q2	OK	38.9308	34.42	-0.177667	-1.13908	0.04925	0.0877596	no	4289651322	-	4289651322	-	-	-
SH3RF3	SH3RF3	SH3RF3	chr2	109127327	109504636	q1	q2	OK	2.90176	3.34628	0.205632	1.69513	0.00295	0.0072034	yes	4286906322	-	4286906322	-	-	-
LBR	LBR	LBR	chr1	225401501	225428855	q1	q2	OK	82.6146	71.2712	-0.213079	-1.423	0.01255	0.0263453	yes	4286396493	-	2481637906	1579167565	676806530	902361035
NDUFAF2	NDUFAF2	NDUFAF2	chr5	60945128	61153037	q1	q2	OK	11.9927	19.603	0.708917	3.96223	5e-05	0.000171432	yes	4285166561	-	4285166561	-	-	-
SNX25	SNX25	SNX25	chr4	185210129	185378998	q1	q2	OK	8.56408	10.1225	0.241197	1.88161	0.0012	0.00320338	yes	4282912798	-	4282912798	-	-	-
PHF20L1	PHF20L1	PHF20L1	chr8	132775357	132848807	q1	q2	OK	12.4942	14.7741	0.241806	1.48914	0.0092	0.0199496	yes	4282139357	-	4282139357	-	-	-
GRAMD3	GRAMD3	GRAMD3	chr5	126360095	126494161	q1	q2	OK	13.2066	14.9319	0.177139	1.34466	0.01985	0.0394093	yes	4276933919	-	3521973616	377465329	251635387	125829942
ARMC8	ARMC8	ARMC8	chr3	138187247	138329886	q1	q2	OK	15.1983	15.5394	0.0320269	0.201006	0.72625	0.803879	no	4276752091	-	4276752091	-	-	-
TNIK	TNIK	TNIK	chr3	171062502	171460408	q1	q2	OK	2.39251	2.06259	-0.214064	-0.589515	0.258	0.354587	no	4275607555	-	4275607555	-	-	-
ANKRD50	ANKRD50	ANKRD50	chr4	124664048	124712732	q1	q2	OK	9.20879	10.4751	0.185875	1.21496	0.03385	0.063067	no	4270516905	-	2763466190	1507050715	376773674	1130277041
MED13	MED13	MED13	chr17	61942604	62065282	q1	q2	OK	17.6523	19.4647	0.141009	0.936657	0.0996	0.160866	no	4265285092	-	3244681359	1020603733	300339973	720263760
PPIG	PPIG	PPIG	chr2	169584339	169637744	q1	q2	OK	14.1113	17.9952	0.350761	2.325	5e-05	0.000171432	yes	4261899095	-	3238931724	1022967371	170487324	852480047
KDM5B	KDM5B	KDM5B	chr1	202727403	202808421	q1	q2	OK	28.5197	22.1149	-0.366938	-2.43175	5e-05	0.000171432	yes	4257432614	-	3243942569	1013490045	202700138	810789907
FAM13B	FAM13B	FAM13B	chr5	137889435	138033113	q1	q2	OK	11.0313	12.8698	0.222388	1.43651	0.01245	0.026156	yes	4256797913	-	3570407780	686390133	274566412	411823721
NEDD4L	NEDD4L	NEDD4L	chr18	58044377	58401540	q1	q2	OK	12.1385	16.9849	0.48466	3.17172	5e-05	0.000171432	yes	4252614055	-	3804145570	448468485	56010193	392458292
BMPR1A	BMPR1A	BMPR1A	chr10	86756638	86925188	q1	q2	OK	5.00442	5.00311	-0.000377186	-0.00314008	0.991	0.992943	no	4252014640	-	3897274633	354740007	-	354740007
FAM129A	FAM129A	FAM129A	chr1	184791024	184974586	q1	q2	OK	6.02793	6.93405	0.202035	1.31403	0.0225	0.0441428	yes	4251902563	-	3512842276	739060287	184775163	554285124
ATP1B3	ATP1B3	ATP1B3	chr3	141876627	141926540	q1	q2	OK	60.0809	77.7005	0.371017	2.44431	5e-05	0.000171432	yes	4248635115	-	4107002527	141632588	141632588	-
EDEM3	EDEM3	EDEM3	chr1	184690490	184754907	q1	q2	OK	19.1696	21.0218	0.133071	0.87959	0.1227	0.192126	no	4247874140	-	3324568276	923305864	-	923305864
PRIM2	PRIM2	PRIM2	chr6	57314804	57646850	q1	q2	OK	20.8329	19.0009	-0.132798	-0.783477	0.17235	0.255079	no	4243715055	-	4243715055	-	-	-
LNPEP	LNPEP	LNPEP	chr5	96935641	97029411	q1	q2	OK	22.439	22.6343	0.0124992	0.081597	0.89005	0.92435	no	4238608161	-	2600379270	1638228891	96333761	1541895130
TSEN15	TSEN15	TSEN15	chr1	184051650	184074210	q1	q2	OK	35.2857	49.3547	0.484105	3.12294	5e-05	0.000171432	yes	4232767202	-	3312552435	920214767	-	920214767
ATRX	ATRX	ATRX	chrX	77504877	77786269	q1	q2	OK	12.8392	7.77307	-0.723994	-4.74203	5e-05	0.000171432	yes	4230042812	-	3999403356	230639456	153878686	76760770
ANK2	ANK2	ANK2	chr4	112818082	113383740	q1	q2	OK	1.77866	1.78079	0.00172173	0.0126059	0.98315	0.98761	no	4216806816	-	4102503985	114302831	-	114302831
SCFD2	SCFD2	SCFD2	chr4	52872983	53366075	q1	q2	OK	5.32255	7.12975	0.421734	3.62121	5e-05	0.000171432	yes	4210535850	-	4210535850	-	-	-
USP15	USP15	USP15	chr12	62260339	62409721	q1	q2	OK	16.7276	18.9179	0.17752	0.984315	0.0866	0.142928	no	4203113133	-	4077579953	125533180	125533180	-
DIEXF	DIEXF	DIEXF	chr1	209827966	209857565	q1	q2	OK	8.37002	8.26383	-0.0184199	-0.119507	0.8329	0.885574	no	4200464175	-	1260086753	2940377422	-	2940377422
OTUD7B	OTUD7B	OTUD7B	chr1	149940329	150010737	q1	q2	OK	9.72046	9.47502	-0.0368955	-0.237746	0.6783	0.763073	no	4198363119	-	2399401743	1798961376	-	1798961376
GOLIM4	GOLIM4	GOLIM4	chr3	168008672	168095925	q1	q2	OK	10.0452	16.4799	0.714198	4.57786	5e-05	0.000171432	yes	4194445608	-	4026718848	167726760	-	167726760
KMT2E	KMT2E	KMT2E	chr7	105014189	105114085	q1	q2	OK	9.5472	8.25933	-0.209054	-1.34413	0.01985	0.0394093	yes	4188585923	-	3560079673	628506250	418997472	209508778
KIAA1109	KIAA1109	KIAA1109	chr4	122170602	122362759	q1	q2	OK	5.27117	4.14371	-0.347199	-2.25527	0.00015	0.00048068	yes	4188077025	-	3941743882	246333143	246333143	-
VRK1	VRK1	VRK1	chr14	96797346	96881614	q1	q2	OK	32.5715	30.7657	-0.0822882	-0.523495	0.3589	0.46525	no	4184321901	-	4184321901	-	-	-
TSPAN5	TSPAN5	TSPAN5	chr4	98470366	98658661	q1	q2	OK	15.8486	14.358	-0.142499	-0.907038	0.113	0.179412	no	4178977871	-	3781408151	397569720	-	397569720
MIR29B1	MIR29B1	MIR29B1	chr7	130877458	130877539	q1	q2	NOTEST	0	25.5605	inf	0	1	1	no	4178637854	-	3917511160	261133593	-	-
TBCK	TBCK	TBCK	chr4	106044316	106349224	q1	q2	OK	3.08482	6.15211	0.995892	3.28465	5e-05	0.000171432	yes	4177690623	-	4070460635	107229988	107229988	-
VCL	VCL	VCL	chr10	73998113	74120156	q1	q2	OK	92.0636	44.5612	-1.04684	-6.97636	5e-05	0.000171432	yes	4169780280	-	3486910947	682869333	151718632	531150701
EFCAB2	EFCAB2	EFCAB2	chr1	244965203	245125228	q1	q2	OK	2.82297	3.20814	0.184521	0.627415	0.2627	0.359929	no	4168599223	-	3678027947	490571276	-	490571276
TBCA	TBCA	TBCA	chr5	77691168	77776361	q1	q2	OK	82.0662	103.564	0.335667	2.14453	0.0001	0.000331818	yes	4159875043	-	4159875043	-	-	-
RBM26	RBM26	RBM26	chr13	79318867	79406221	q1	q2	OK	17.2461	19.4323	0.172185	1.12308	0.0513	0.0908278	no	4156745436	-	3996861389	159884047	159884047	-
CHD9	CHD9	CHD9	chr16	53055032	53327502	q1	q2	OK	5.44983	5.97825	0.133513	0.863639	0.12905	0.200439	no	4150490603	-	3670681895	479808708	319726955	160081753
SLC25A12	SLC25A12	SLC25A12	chr2	171783404	171894306	q1	q2	OK	4.99547	6.00148	0.264699	2.41512	5e-05	0.000171432	yes	4144717896	-	4144717896	-	-	-
ATP2B1	ATP2B1	ATP2B1	chr12	89588048	89656067	q1	q2	OK	37.6853	39.7312	0.07627	0.508489	0.37305	0.48008	no	4141580614	90049698	3241670529	899910085	179980067	629880320
MECP2	MECP2	MECP2	chrX	154021812	154097731	q1	q2	OK	9.83255	11.8704	0.271736	1.16825	0.04015	0.0732536	no	4139596923	-	2913260167	1226336756	153296008	1073040748
EZR	EZR	EZR	chr6	158765740	158822239	q1	q2	OK	138.825	171.784	0.307323	2.03565	0.00035	0.00104874	yes	4139583651	-	3662003012	477580639	159206410	318374229
ERGIC1	ERGIC1	ERGIC1	chr5	172834219	172952685	q1	q2	OK	38.6369	31.9761	-0.272985	-1.79126	0.002	0.00507293	yes	4135626883	-	3446167990	689458893	172324021	517134872
KDM3B	KDM3B	KDM3B	chr5	138352595	138437027	q1	q2	OK	19.6925	16.3507	-0.268289	-1.77026	0.00155	0.00402764	yes	4131688653	-	3167434517	1101967531	688650107	413317424
FAM13A	FAM13A	FAM13A	chr4	88709788	89057195	q1	q2	OK	3.26124	2.74613	-0.248021	-1.87259	0.00065	0.00183977	yes	4131570867	-	4041711541	89859326	89859326	-
CREB3L2	CREB3L2	CREB3L2	chr7	137874978	138002101	q1	q2	OK	24.0662	15.5717	-0.628082	-2.35474	5e-05	0.000171432	yes	4128390784	-	3027887780	1100503004	-	1100503004
NCAPG2	NCAPG2	NCAPG2	chr7	158631168	158704831	q1	q2	OK	40.4307	26.8731	-0.589286	-3.87553	5e-05	0.000171432	yes	4119934016	-	3803058761	316875255	158451060	158424195
UBXN7	UBXN7	UBXN7	chr3	196353497	196432474	q1	q2	OK	11.9006	10.2726	-0.212231	-1.35389	0.01815	0.0364702	yes	4118261706	-	1961370790	2156890916	-	2156890916
SLC41A1	SLC41A1	SLC41A1	chr1	205789092	205813196	q1	q2	OK	16.3894	17.47	0.0921188	0.601463	0.2926	0.393869	no	4115228966	-	1440350467	2674878499	205764044	2469114455
CHML	CHML	CHML	chr1	241532133	241640399	q1	q2	OK	20.1419	23.4632	0.220199	1.33666	0.02145	0.0422638	yes	4110515281	-	-	4110515281	483595573	3626919708
ACTN1	ACTN1	ACTN1	chr14	68874122	68979366	q1	q2	OK	192.108	212.186	0.143414	0.939544	0.1018	0.163842	no	4094260068	-	3608863482	485396586	138691236	346705350
PPP2R5C	PPP2R5C	PPP2R5C	chr14	101761797	101927991	q1	q2	OK	41.8982	38.8199	-0.110091	-0.637121	0.26775	0.36583	no	4092721154	-	3785541661	307179493	-	307179493
TRA2B	TRA2B	TRA2B	chr3	185914569	185938136	q1	q2	OK	37.4001	42.8448	0.196078	1.30421	0.02285	0.0446909	yes	4084158712	-	3341610012	742548700	185643334	556905366
TEX41	TEX41	TEX41	chr2	144667966	145076724	q1	q2	NOTEST	0.452811	0.472512	0.0614423	0	1	1	no	4083452300	-	3645956139	437496161	-	-
WDR27	WDR27	WDR27	chr6	169457207	169702063	q1	q2	OK	3.5687	2.46006	-0.536701	-3.26888	5e-05	0.000171432	yes	4079370152	-	4079370152	-	-	-
MED12L	MED12L	MED12L	chr3	151086797	151458709	q1	q2	OK	1.4017	2.11446	0.593115	4.92866	5e-05	0.000171432	yes	4077160696	-	3472549349	604611347	-	604611347
NYAP2	NYAP2	NYAP2	chr2	225400885	225654018	q1	q2	OK	0.263041	1.08474	2.04399	5.64206	5e-05	0.000171432	yes	4076126111	-	4076126111	-	-	-
RIC8B	RIC8B	RIC8B	chr12	106357657	106889316	q1	q2	OK	6.34969	6.60597	0.0570845	0.238426	0.6725	0.758025	no	4074825577	-	3752982446	321843131	-	321843131
MAP3K13	MAP3K13	MAP3K13	chr3	185282940	185489094	q1	q2	OK	6.15155	6.701	0.123426	0.672627	0.2434	0.33823	no	4072084643	-	3516470999	555613644	-	555613644
CCNT2	CCNT2	CCNT2	chr2	134918821	134959345	q1	q2	OK	5.42715	7.803	0.523834	3.63659	5e-05	0.000171432	yes	4070950701	-	3392440572	678510129	271371955	407138174
LRPPRC	LRPPRC	LRPPRC	chr2	43886223	43996005	q1	q2	OK	74.2305	67.3896	-0.139486	-0.924368	0.1127	0.179	no	4063204582	-	3930772155	132432427	44201785	88230642
TMPO	TMPO	TMPO	chr12	98512972	98550379	q1	q2	OK	126.401	137.088	0.117095	0.768647	0.17915	0.263179	no	4056238782	-	1780705392	2275533390	593572804	1681960586
GSTCD	GSTCD	GSTCD	chr4	105708783	105847725	q1	q2	OK	7.64606	5.20387	-0.555134	-4.56164	5e-05	0.000171432	yes	4054301566	-	3947533257	106768309	-	106768309
GON4L	GON4L	GON4L	chr1	155745767	155859400	q1	q2	OK	10.1087	11.4435	0.178938	1.12283	0.05045	0.0895376	no	4050398009	-	3894667695	155730314	155730314	-
PPP1R12B	PPP1R12B	PPP1R12B	chr1	202348701	202588569	q1	q2	OK	3.36673	2.36379	-0.510245	-2.63554	5e-05	0.000171432	yes	4049105956	-	3036328469	1012777487	-	1012777487
FLVCR1	FLVCR1	FLVCR1	chr1	212858254	212899363	q1	q2	OK	2.46104	6.75136	1.45591	10.5811	5e-05	0.000171432	yes	4047945133	-	2982601214	1065343919	213061880	852282039
MYO9A	MYO9A	MYO9A	chr15	71826019	72140970	q1	q2	OK	5.8462	4.65606	-0.328389	-2.02741	0.0005	0.00145012	yes	4045384824	-	3540156724	505228100	288878932	216349168
CASP8	CASP8	CASP8	chr2	201233442	201287711	q1	q2	OK	18.4481	18.5068	0.0045764	0.0258654	0.96465	0.975517	no	4042602912	-	3436146785	606456127	-	606456127
PLCH1	PLCH1	PLCH1	chr3	155479881	155704208	q1	q2	OK	3.43079	2.92767	-0.228788	-1.98392	0.001	0.00272143	yes	4038608781	-	4038608781	-	-	-
SFT2D2	SFT2D2	SFT2D2	chr1	168226016	168242850	q1	q2	OK	26.4973	24.7897	-0.0961056	-0.791584	0.1708	0.253264	no	4037126353	-	840996769	3196129584	-	3196129584
IPO9	IPO9	IPO9	chr1	201648321	201884294	q1	q2	OK	21.2357	20.3453	-0.0617927	-0.331561	0.5628	0.664123	no	4036539866	-	2825450646	1211089220	-	1211089220
NIPBL	NIPBL	NIPBL	chr5	36876758	37065819	q1	q2	OK	14.9833	14.6001	-0.0373726	-0.246259	0.66875	0.754822	no	4028515447	-	3917406708	148080777	73948247	74132530
CHD1	CHD1	CHD1	chr5	98855203	98926534	q1	q2	OK	23.1053	30.5706	0.403924	2.67886	5e-05	0.000171432	yes	4027349702	-	3732717846	294631856	196439968	98191888
TMEM245	TMEM245	TMEM245	chr9	109015134	109119945	q1	q2	OK	28.1167	32.0952	0.19093	1.27052	0.02655	0.0510852	no	4025354797	-	2460362387	1564992410	111853379	1453139031
LGALS8	LGALS8	LGALS8	chr1	236518213	236604541	q1	q2	OK	48.6458	46.0051	-0.080523	-0.437266	0.4456	0.554901	no	4024002211	236686970	2130321800	1893680411	-	1656993441
KLHDC10	KLHDC10	KLHDC10	chr7	130070508	130135720	q1	q2	OK	9.66641	9.41609	-0.0378518	-0.243933	0.66985	0.755807	no	4022081644	-	2983900803	1038180841	129770535	908410306
GPR137B	GPR137B	GPR137B	chr1	236142531	236208909	q1	q2	OK	9.09324	9.92242	0.125897	1.06309	0.06885	0.11747	no	4018100210	-	1890728109	472743542	-	472743542
UBE3D	UBE3D	UBE3D	chr6	82892397	83065841	q1	q2	OK	2.83756	3.43707	0.276526	1.24069	0.0284	0.054213	no	4017008150	-	3933279342	83728808	83728808	-
CHEK1	CHEK1	CHEK1	chr11	125625135	125680898	q1	q2	OK	31.3741	31.6363	0.0120058	0.0783044	0.8924	0.925994	no	4016847373	-	878580146	1129710884	251028512	878682372
RAPGEF2	RAPGEF2	RAPGEF2	chr4	159267845	159360149	q1	q2	OK	6.29264	8.81203	0.48581	3.09377	5e-05	0.000171432	yes	4005177938	160189201	2403381070	320464304	160275103	-
RBM19	RBM19	RBM19	chr12	113816737	113966371	q1	q2	OK	16.4021	14.7222	-0.155894	-0.987913	0.0869	0.143316	no	4001572188	-	3887311791	114260397	-	114260397
FNBP1	FNBP1	FNBP1	chr9	129887186	130043194	q1	q2	OK	16.9057	12.5344	-0.431615	-2.80968	5e-05	0.000171432	yes	3981357050	-	3848665173	132691877	132691877	-
PAFAH1B2	PAFAH1B2	PAFAH1B2	chr11	117144283	117178173	q1	q2	OK	60.6621	74.1237	0.289139	1.89991	0.00065	0.00183977	yes	3979217632	-	1170263614	2808954018	351108470	2457845548
XRN1	XRN1	XRN1	chr3	142306606	142448062	q1	q2	OK	6.30182	6.23436	-0.015528	-0.0673277	0.90285	0.934647	no	3978370267	-	3126042756	852327511	284217290	568110221
TTLL5	TTLL5	TTLL5	chr14	75661207	75955082	q1	q2	OK	11.304	6.89698	-0.712801	-4.92332	5e-05	0.000171432	yes	3966610938	-	3890361128	76249810	76249810	-
DNAJC13	DNAJC13	DNAJC13	chr3	132417708	132539032	q1	q2	OK	22.191	24.8861	0.165366	1.09764	0.0531	0.0934791	no	3965550445	-	3436603093	528947352	264432587	264514765
EPRS	EPRS	EPRS	chr1	219968599	220046658	q1	q2	OK	67.2599	71.4287	0.0867572	0.577124	0.30845	0.411494	no	3963211606	-	3082500364	880711242	880711242	-
ECHDC1	ECHDC1	ECHDC1	chr6	127288711	127343609	q1	q2	OK	35.4535	38.086	0.103333	0.668963	0.24275	0.337573	no	3956515292	-	3318424558	638090734	127648255	510442479
RSF1	RSF1	RSF1	chr11	77666228	77820834	q1	q2	OK	11.4568	12.9033	0.171544	1.10528	0.0515	0.0911212	no	3949424907	-	2943518255	1005906652	77412569	928494083
TMEM131	TMEM131	TMEM131	chr2	97756337	97995891	q1	q2	OK	13.0329	8.89941	-0.550372	-3.56411	5e-05	0.000171432	yes	3939173337	-	3840799889	98373448	-	98373448
MAP4	MAP4	MAP4	chr3	47850689	48089279	q1	q2	OK	49.5935	29.5583	-0.746588	-4.9534	5e-05	0.000171432	yes	3936777739	-	3697176962	239600777	143813122	95787655
POGZ	POGZ	POGZ	chr1	151402723	151459465	q1	q2	OK	20.9505	21.8185	0.0585649	0.385075	0.50485	0.610766	no	3936494837	151431822	2876755591	1059739246	454178116	454129308
PRKAG2	PRKAG2	PRKAG2	chr7	151556114	151879223	q1	q2	OK	33.4429	39.6182	0.244463	1.56168	0.007	0.0156595	yes	3933997589	-	3782743930	151253659	-	151253659
2022-09-15	2022-09-15	2022-09-15	chr1	86862444	86914424	q1	q2	OK	84.079	99.2348	0.239101	1.58185	0.0061	0.0138514	yes	3930935358	-	3581620802	349314556	-	349314556
MAPKAPK2	MAPKAPK2	MAPKAPK2	chr1	206685019	206734285	q1	q2	OK	52.9973	48.3269	-0.133091	-0.873994	0.1285	0.199772	no	3930787814	-	3516975845	413811969	206904526	206907443
REEP3	REEP3	REEP3	chr10	63521362	63625123	q1	q2	OK	38.6845	28.9431	-0.418534	-2.77659	5e-05	0.000171432	yes	3921328848	-	2679078352	1242250496	65357871	1176892625
GPATCH2L	GPATCH2L	GPATCH2L	chr14	76151884	76212803	q1	q2	OK	6.54706	9.59735	0.551788	3.62289	5e-05	0.000171432	yes	3909556037	76620661	2529439877	689959092	76638330	536700101
BCAS3	BCAS3	BCAS3	chr17	60677810	61392838	q1	q2	OK	3.64984	3.84476	0.0750578	0.535305	0.3446	0.449917	no	3906142488	-	3906142488	-	-	-
2022-09-11	2022-09-11	2022-09-11	chr4	76949713	77038615	q1	q2	OK	34.4859	33.2989	-0.0505303	-0.338307	0.55575	0.657556	no	3896058370	-	3038524503	779572575	-	779572575
BLZF1	BLZF1	BLZF1	chr1	169106708	169460669	q1	q2	OK	13.834	12.2475	-0.175732	-0.31732	0.5651	0.666186	no	3895119588	-	2878995189	846767959	338697478	508070481
DDX60L	DDX60L	DDX60L	chr4	168356734	168480514	q1	q2	OK	5.25922	5.53088	0.0726607	0.524364	0.3589	0.46525	no	3895069288	-	3217383370	338726631	338726631	-
SLC35F5	SLC35F5	SLC35F5	chr2	113712791	113756823	q1	q2	OK	26.7477	24.3401	-0.136083	-0.891554	0.1228	0.192238	no	3892263093	-	2976467719	915795374	114492246	801303128
DAP3	DAP3	DAP3	chr1	155689090	155739009	q1	q2	OK	78.0608	80.8243	0.0501908	0.332641	0.56045	0.661997	no	3892194070	-	3580784620	311409450	155701158	155708292
FLNB	FLNB	FLNB	chr3	58008399	58172255	q1	q2	OK	113.86	144.792	0.346728	2.20586	0.00015	0.00048068	yes	3891127274	-	3716720158	174407116	116249689	58157427
RNF2	RNF2	RNF2	chr1	185045418	185102608	q1	q2	OK	11.3465	8.76849	-0.371849	-2.71924	5e-05	0.000171432	yes	3886078544	-	2405516164	1480562380	-	1480562380
DOCK9	DOCK9	DOCK9	chr13	98793486	99086406	q1	q2	OK	10.1361	10.0482	-0.0125647	-0.0746006	0.8991	0.931782	no	3883807763	-	3883807763	-	-	-
LINC00630	LINC00630	LINC00630	chrX	102769166	102885410	q1	q2	OK	1.77596	1.97846	0.15578	0.586198	0.3108	0.413549	no	3878703523	-	3674423417	204280106	-	-
PHTF2	PHTF2	PHTF2	chr7	77798791	77957504	q1	q2	OK	20.0958	23.3447	0.216201	1.40659	0.01545	0.0316236	yes	3876254306	-	3410742191	465512115	-	465512115
CDK17	CDK17	CDK17	chr12	96278260	96400588	q1	q2	OK	14.5367	17.7982	0.292024	1.88315	0.0009	0.0024736	yes	3868926792	-	3578907878	290018914	-	290018914
HUWE1	HUWE1	HUWE1	chrX	53532095	53686729	q1	q2	OK	35.4552	33.1289	-0.0979042	-0.647289	0.2541	0.350096	no	3862859362	-	3541256079	321603283	268043207	53560076
CUL1	CUL1	CUL1	chr7	148698840	148801110	q1	q2	OK	27.2246	27.461	0.0124726	0.0814376	0.8883	0.923523	no	3859737345	-	3859737345	-	-	-
RPTOR	RPTOR	RPTOR	chr17	80544824	80966373	q1	q2	OK	15.748	12.316	-0.354632	-2.30563	0.0001	0.000331818	yes	3859114394	-	3306868906	552245488	157549430	394696058
DNAJC10	DNAJC10	DNAJC10	chr2	182716040	182780023	q1	q2	OK	34.714	38.663	0.155437	1.04616	0.07115	0.120743	no	3856153858	-	2203308223	1652845635	-	1652845635
NDUFA10	NDUFA10	NDUFA10	chr2	239957371	240025402	q1	q2	OK	12.0429	10.4105	-0.210143	-1.34511	0.01915	0.0382309	yes	3854945997	-	3614046198	240899799	-	240899799
U2SURP	U2SURP	U2SURP	chr3	143001529	143060725	q1	q2	OK	24.1555	32.5008	0.428125	2.84591	5e-05	0.000171432	yes	3854329382	-	3283261733	571067649	285515707	285551942
MB21D2	MB21D2	MB21D2	chr3	192796815	192918161	q1	q2	OK	3.53138	3.02634	-0.222659	-1.44336	0.01315	0.0274703	yes	3851755975	-	3274209513	577546462	-	577546462
MERTK	MERTK	MERTK	chr2	111898613	112029368	q1	q2	OK	11.9964	9.3702	-0.356445	-2.44617	5e-05	0.000171432	yes	3832236570	-	3832236570	-	-	-
VAV2	VAV2	VAV2	chr9	133761893	133992324	q1	q2	OK	8.34351	4.87663	-0.77477	-6.56097	5e-05	0.000171432	yes	3827727616	-	3281213777	546513839	-	546513839
ARHGAP42	ARHGAP42	ARHGAP42	chr11	100687675	100990925	q1	q2	OK	5.95307	7.87689	0.403993	3.53589	5e-05	0.000171432	yes	3827060173	-	3726200643	-	-	-
TNPO1	TNPO1	TNPO1	chr5	72816590	72914388	q1	q2	OK	32.1521	49.124	0.611516	4.03881	5e-05	0.000171432	yes	3825627846	-	2525941976	1299685870	72161533	1227524337
PPP2R5A	PPP2R5A	PPP2R5A	chr1	212285536	212361863	q1	q2	OK	10.9802	14.6843	0.419368	2.88232	5e-05	0.000171432	yes	3824866642	-	3399824898	425041744	212506914	212534830
TES	TES	TES	chr7	116210492	116258783	q1	q2	OK	38.2955	40.8455	0.0929994	0.612095	0.29125	0.392369	no	3824067514	-	3012780615	811286899	-	811286899
TET2	TET2	TET2	chr4	105145874	105352881	q1	q2	OK	4.52204	4.75995	0.0739731	0.469497	0.41375	0.523183	no	3820975866	-	2865433912	849383362	424668013	424715349
KNTC1	KNTC1	KNTC1	chr12	122527261	122626400	q1	q2	OK	27.2357	25.3172	-0.10538	-0.699576	0.2225	0.314282	no	3815226595	-	3815226595	-	-	-
METAP1D	METAP1D	METAP1D	chr2	171999896	172080859	q1	q2	OK	3.28954	4.18874	0.348633	1.56293	0.0077	0.017022	yes	3804161522	-	3804161522	-	-	-
AP3S1	AP3S1	AP3S1	chr5	115841921	115914081	q1	q2	OK	30.8678	32.5319	0.075753	0.581901	0.301	0.403418	no	3802328549	-	3802328549	-	-	-
TDP1	TDP1	TDP1	chr14	89955901	90044764	q1	q2	OK	15.1393	10.0735	-0.58773	-4.08144	5e-05	0.000171432	yes	3799732178	-	3709222289	90509889	-	90509889
CCDC93	CCDC93	CCDC93	chr2	117915477	118014163	q1	q2	OK	13.2752	12.4974	-0.0871004	-0.569624	0.31995	0.423097	no	3799154725	-	3324452279	474702446	-	474702446
WDR20	WDR20	WDR20	chr14	102139851	102223673	q1	q2	OK	11.3046	12.37	0.129934	1.08363	0.05905	0.102769	no	3798052250	-	3592686089	205366161	-	205366161
ZFAT	ZFAT	ZFAT	chr8	134477787	134713049	q1	q2	OK	3.38587	3.2048	-0.0792922	-0.568433	0.2945	0.395905	no	3796801345	-	3661311264	135490081	-	135490081
MRPL19	MRPL19	MRPL19	chr2	75646782	75662208	q1	q2	OK	11.5009	12.8326	0.158069	1.03639	0.06405	0.110401	no	3794462306	-	3111511173	682951133	-	682951133
HIF1A-AS2	HIF1A-AS2	HIF1A-AS2	chr14	61681040	61749089	q1	q2	OK	5.60607	7.02301	0.325099	0.305684	0.59905	0.696384	no	3794195142	-	3732012778	124399978	-	-
PPIP5K2	PPIP5K2	PPIP5K2	chr5	103120253	103203523	q1	q2	OK	16.1254	15.2968	-0.0760998	-0.493204	0.3876	0.495588	no	3792845386	-	2767477301	1025368085	102488388	922879697
DISP1	DISP1	DISP1	chr1	222815088	223005995	q1	q2	OK	1.10656	1.58805	0.521179	2.62458	5e-05	0.000171432	yes	3792448744	-	-	-	-	-
FAT4	FAT4	FAT4	chr4	125316411	125492932	q1	q2	OK	3.36674	3.33853	-0.0121386	-0.0781041	0.88845	0.923554	no	3788478352	-	3662236853	126241499	126241499	-
MAP1B	MAP1B	MAP1B	chr5	72107290	72209570	q1	q2	OK	27.3829	30.7798	0.168707	1.12053	0.0485	0.086609	no	3787997239	-	1857509734	1930487505	786425147	1144062358
NUP205	NUP205	NUP205	chr7	135557913	135648751	q1	q2	OK	38.499	34.7518	-0.14773	-0.98274	0.0886	0.145559	no	3787976165	-	3517380162	270596003	135262616	135333387
SESTD1	SESTD1	SESTD1	chr2	179101691	179264623	q1	q2	OK	2.97495	1.56828	-0.923683	-7.19995	5e-05	0.000171432	yes	3780270701	-	2700443008	1079827693	-	1079827693
GORASP2	GORASP2	GORASP2	chr2	170928437	170967133	q1	q2	OK	24.8175	30.3101	0.288442	1.83892	0.00095	0.00259759	yes	3779613959	-	3435978365	171812977	171812977	-
PLD1	PLD1	PLD1	chr3	171600404	171810494	q1	q2	OK	2.08815	1.32944	-0.651409	-3.84738	5e-05	0.000171432	yes	3771605572	-	3600286549	171319023	-	171319023
RC3H2	RC3H2	RC3H2	chr9	122849452	122905283	q1	q2	OK	20.2167	32.6396	0.691076	4.49972	5e-05	0.000171432	yes	3768982824	-	2010364504	1758618320	251250200	1507368120
TTN-AS1	TTN-AS1	TTN-AS1	chr2	178522826	178807423	q1	q2	OK	3.02405	2.49798	-0.275722	-1.49318	0.0094	0.0203137	yes	3768427658	-	-	-	-	-
RTN4	RTN4	RTN4	chr2	54972190	55050598	q1	q2	OK	161.102	271.923	0.755228	4.97862	5e-05	0.000171432	yes	3756507584	55277497	3259162880	331406909	110529866	165599546
USP10	USP10	USP10	chr16	84699948	84779921	q1	q2	OK	28.483	36.5912	0.361394	2.2734	5e-05	0.000171432	yes	3729873779	-	3475434788	169625787	-	169625787
BIRC6	BIRC6	BIRC6	chr2	32357027	32618898	q1	q2	OK	19.9815	20.279	0.0213176	0.141848	0.79995	0.860926	no	3729123305	-	3499807165	261980711	163450382	98530329
PEAK1	PEAK1	PEAK1	chr15	77108155	77420104	q1	q2	OK	5.82	4.03212	-0.529483	-3.38562	5e-05	0.000171432	yes	3723140939	-	3336120425	387020514	-	387020514
MRPS27	MRPS27	MRPS27	chr5	72219408	72320257	q1	q2	OK	37.1742	28.8736	-0.364548	-2.38511	5e-05	0.000171432	yes	3721233860	-	3363653310	357580550	-	357580550
MTX2	MTX2	MTX2	chr2	176269394	176338025	q1	q2	OK	20.5806	23.5048	0.191673	1.7585	0.0026	0.0064387	yes	3720573280	-	3543377925	177195355	177195355	-
ADAMTS12	ADAMTS12	ADAMTS12	chr5	33527180	33892019	q1	q2	OK	10.6031	14.9794	0.498494	3.21051	5e-05	0.000171432	yes	3708523792	-	3540896404	167627388	-	167627388
KIAA0922	KIAA0922	KIAA0922	chr4	153466345	153636710	q1	q2	OK	4.2325	4.69783	0.150486	1.39901	0.01515	0.031091	yes	3706963575	-	3706963575	-	-	-
LRRC8C	LRRC8C	LRRC8C	chr1	89633084	89719535	q1	q2	OK	3.4092	3.08907	-0.142261	-1.37191	0.01715	0.0347181	yes	3696656670	-	2073113623	1082202206	-	1082202206
BPTF	BPTF	BPTF	chr17	67825663	67984378	q1	q2	OK	12.3493	17.9404	0.53878	3.55404	5e-05	0.000171432	yes	3690808624	-	3295328742	395479882	395479882	-
PSMB7	PSMB7	PSMB7	chr9	124353464	124415473	q1	q2	OK	159.671	154.282	-0.0495378	-0.254171	0.65575	0.744259	no	3687277598	-	3432985626	254291972	127176215	127115757
WIPF1	WIPF1	WIPF1	chr2	174559573	174682899	q1	q2	OK	3.41939	4.84568	0.502958	4.24977	5e-05	0.000171432	yes	3685118898	-	2632557434	1052561464	175432674	877128790
FOXN3	FOXN3	FOXN3	chr14	89156171	89619150	q1	q2	OK	6.73891	7.97702	0.243333	1.54308	0.0079	0.0174062	yes	3682610338	-	3503358794	179251544	-	179251544
SLC10A7	SLC10A7	SLC10A7	chr4	146253980	146521971	q1	q2	OK	1.51969	2.13717	0.491923	2.1519	0.00025	0.000769044	yes	3682404684	-	3388051572	294353112	-	294353112
HNRNPU-AS1	HNRNPU-AS1	HNRNPU-AS1	chr1	244835336	244846941	q1	q2	OK	5.33875	5.14535	-0.0532315	-0.223754	0.6979	0.779906	no	3675152319	-	1470036471	-	-	-
FNIP2	FNIP2	FNIP2	chr4	158769029	159035181	q1	q2	OK	5.79178	5.38721	-0.10447	-0.791428	0.1675	0.24915	no	3674808516	-	2715839843	1118741128	159772455	958968673
DIP2B	DIP2B	DIP2B	chr12	50504984	50748667	q1	q2	OK	17.7068	17.4359	-0.0222366	-0.147322	0.7981	0.859771	no	3673453337	-	3264504255	408949082	153245813	255703269
GDAP2	GDAP2	GDAP2	chr1	117863484	117929679	q1	q2	OK	5.39339	4.68072	-0.204463	-1.01455	0.0764	0.128244	no	3671363423	-	2368847682	1302515741	236839470	1065676271
ZNF827	ZNF827	ZNF827	chr4	145757626	145938960	q1	q2	OK	2.46148	2.03621	-0.273641	-2.25733	5e-05	0.000171432	yes	3669086858	-	3669086858	-	-	-
FTO	FTO	FTO	chr16	53703962	54114467	q1	q2	OK	10.8121	8.79877	-0.297271	-2.04325	0.00065	0.00183977	yes	3668645126	-	3452056448	216588678	-	216588678
CACNB4	CACNB4	CACNB4	chr2	151832770	152099079	q1	q2	NOTEST	0.265772	0.282562	0.0883771	0	1	1	no	3668282579	-	3362897282	305385297	-	305385297
TRAPPC9	TRAPPC9	TRAPPC9	chr8	139730342	140458579	q1	q2	OK	4.65121	6.18418	0.410977	3.83652	5e-05	0.000171432	yes	3668082217	-	3668082217	-	-	-
DIAPH2	DIAPH2	DIAPH2	chrX	96684662	97600598	q1	q2	OK	2.15752	2.34749	0.121745	0.71194	0.21415	0.305115	no	3663519022	-	3566661760	96857262	-	96857262
SMAD5	SMAD5	SMAD5	chr5	136129513	136182734	q1	q2	OK	18.3761	16.0748	-0.193029	-1.27113	0.02795	0.0534692	no	3658664224	-	1761441962	1897222262	135508242	1761714020
NABP1	NABP1	NABP1	chr2	191678071	191688522	q1	q2	OK	32.0655	40.3402	0.331198	2.18538	5e-05	0.000171432	yes	3658496366	-	962736074	2695760292	-	2695760292
SHPRH	SHPRH	SHPRH	chr6	145625303	145964097	q1	q2	OK	5.48418	6.20805	0.178865	0.791214	0.1692	0.251116	no	3655782237	-	3217161469	438620768	-	438620768
MCCC1	MCCC1	MCCC1	chr3	183015217	183099587	q1	q2	OK	20.7259	15.2444	-0.44315	-3.06869	5e-05	0.000171432	yes	3655488593	-	3472684072	182804521	182804521	-
PPP4R2	PPP4R2	PPP4R2	chr3	72996967	73065860	q1	q2	OK	40.2787	52.4271	0.380296	2.39187	0.0002	0.000628328	yes	3654113373	73046025	2996136077	731087521	146224397	511817099
SETD7	SETD7	SETD7	chr4	139495934	139556769	q1	q2	OK	8.06904	17.659	1.12993	6.92464	5e-05	0.000171432	yes	3651337472	-	1123599349	2527738123	-	2527738123
PLSCR4	PLSCR4	PLSCR4	chr3	146192335	146251179	q1	q2	OK	6.05921	12.2464	1.01515	8.29579	5e-05	0.000171432	yes	3648467266	-	3502555545	145911721	-	145911721
IPO11	IPO11	IPO11	chr5	62412745	62628589	q1	q2	OK	20.8498	17.5866	-0.245559	-1.60111	0.00515	0.0118996	yes	3647854683	-	3400442696	247411987	123564931	123847056
HELZ	HELZ	HELZ	chr17	67070437	67245203	q1	q2	OK	7.20996	8.02932	0.155286	1.01799	0.0737	0.124467	no	3647681014	-	2866766881	780914133	130208291	650705842
MICU1	MICU1	MICU1	chr10	72367325	72626191	q1	q2	OK	20.9583	20.0518	-0.0637893	-0.405993	0.47735	0.58544	no	3638470467	-	3564343327	74127140	-	74127140
ZNF618	ZNF618	ZNF618	chr9	113876281	114056595	q1	q2	OK	3.47393	4.79408	0.464687	3.27274	5e-05	0.000171432	yes	3618729129	-	3034652423	584076706	-	584076706
ALMS1	ALMS1	ALMS1	chr2	73385757	73609919	q1	q2	OK	6.49272	6.21212	-0.0637389	-0.411273	0.46775	0.576166	no	3612696881	-	3244146360	368550521	368550521	-
GPSM2	GPSM2	GPSM2	chr1	108876980	108963499	q1	q2	OK	13.8076	13.8358	0.00295264	0.0134418	0.9809	0.986345	no	3611767618	109427974	2626538688	985228930	-	875800956
RBMS3	RBMS3	RBMS3	chr3	29281311	30010395	q1	q2	OK	7.01997	5.3725	-0.385869	-1.9066	0.0023	0.00576562	yes	3609574853	-	3340123386	269451467	59104458	210347009
INVS	INVS	INVS	chr9	100099219	100301144	q1	q2	OK	3.36924	3.35021	-0.00817584	-0.0556011	0.92065	0.946144	no	3602831801	-	3499938890	102892911	-	102892911
TNPO3	TNPO3	TNPO3	chr7	128954179	129055173	q1	q2	OK	24.886	29.6545	0.252915	1.6648	0.00425	0.0100294	yes	3602331464	-	3602331464	-	-	-
MSH3	MSH3	MSH3	chr5	80626225	80876815	q1	q2	OK	10.1416	8.93075	-0.183438	-0.886438	0.1202	0.188813	no	3602094822	-	3602094822	-	-	-
LRRC58	LRRC58	LRRC58	chr3	120324728	120349339	q1	q2	OK	16.2081	19.2104	0.245174	1.6212	0.00465	0.0108767	yes	3601511269	-	960478290	2641032979	120053774	2520979205
FRYL	FRYL	FRYL	chr4	48497362	48780299	q1	q2	OK	11.2548	9.3365	-0.269584	-1.77825	0.00145	0.00379525	yes	3597844988	-	3452114613	145730375	145730375	-
TMEM161B-AS1	TMEM161B-AS1	TMEM161B-AS1	chr5	88268881	88439090	q1	q2	OK	3.38787	2.47075	-0.455433	-0.945778	0.0758	0.127365	no	3592118505	-	-	-	-	-
ZHX2	ZHX2	ZHX2	chr8	122781661	122974515	q1	q2	OK	2.58065	3.30314	0.356105	2.47763	5e-05	0.000171432	yes	3591963345	-	3591963345	-	-	-
LACE1	LACE1	LACE1	chr6	108294893	108523048	q1	q2	OK	3.30722	3.49805	0.0809291	0.433896	0.4464	0.555689	no	3587933333	-	3261396893	326536440	-	326536440
RPE	RPE	RPE	chr2	210002564	210171370	q1	q2	OK	11.2739	15.683	0.476207	2.5786	5e-05	0.000171432	yes	3584905054	-	2952248449	632656605	-	632656605
WASL	WASL	WASL	chr7	123681926	123749071	q1	q2	OK	17.4668	15.5412	-0.168518	-1.09265	0.053	0.0933525	no	3577088754	-	2713805578	863283176	246665541	616617635
KCTD7	KCTD7	KCTD7	chr7	66628880	66643229	q1	q2	OK	4.36679	4.33044	-0.0120615	-0.107249	0.8517	0.897429	no	3574791228	-	1059815816	596140986	-	596140986
BUB1	BUB1	BUB1	chr2	110637697	110678107	q1	q2	OK	60.2429	65.8121	0.127562	0.850502	0.1393	0.21381	no	3565304001	-	3008272864	557031137	334240157	222790980
LINC01004	LINC01004	LINC01004	chr7	104981746	104991165	q1	q2	OK	1.73328	1.55409	-0.157436	-1.22439	0.03525	0.0652545	no	3557514874	-	-	-	-	-
MAP3K4	MAP3K4	MAP3K4	chr6	160991726	161117385	q1	q2	OK	8.78223	6.88527	-0.351075	-2.43264	5e-05	0.000171432	yes	3552494456	-	3390976290	161518166	161518166	-
BCLAF1	BCLAF1	BCLAF1	chr6	136256862	136289851	q1	q2	OK	17.6905	24.9766	0.497605	3.28607	5e-05	0.000171432	yes	3551425462	-	2322156546	1229268916	546364229	682904687
GNG12	GNG12	GNG12	chr1	67701465	68232601	q1	q2	OK	42.4202	49.8153	0.231836	1.3601	0.01705	0.0345472	yes	3547644107	-	2729610919	818033188	68173345	749859843
ZRANB3	ZRANB3	ZRANB3	chr2	135196968	135531236	q1	q2	OK	1.38222	0.764589	-0.854234	-4.23281	5e-05	0.000171432	yes	3540624879	-	3540624879	-	-	-
PPM1L	PPM1L	PPM1L	chr3	160756207	161071029	q1	q2	OK	0.762696	0.791268	0.053058	0.1592	0.77715	0.845013	no	3533820067	-	3212233076	321586991	-	321586991
AGTPBP1	AGTPBP1	AGTPBP1	chr9	85546538	85742029	q1	q2	OK	11.683	11.0423	-0.081366	-0.519446	0.37135	0.478309	no	3530732712	-	3354259245	176473467	176473467	-
IGF2R	IGF2R	IGF2R	chr6	159969098	160106551	q1	q2	OK	57.3775	53.9702	-0.0883217	-0.57968	0.3133	0.416209	no	3530102933	-	3048550475	321024401	160496892	160527509
MON2	MON2	MON2	chr12	62466816	62597583	q1	q2	OK	8.18134	6.27139	-0.383552	-2.49209	5e-05	0.000171432	yes	3524348491	-	3335381189	188967302	-	188967302
SMC4	SMC4	SMC4	chr3	160256985	160434961	q1	q2	OK	60.9066	63.8327	0.0676978	0.425422	0.4601	0.5688	no	3522921283	320236015	2882398775	800661234	480425219	-
FAM129B	FAM129B	FAM129B	chr9	127505337	127579007	q1	q2	OK	180.217	150.601	-0.259006	-1.70426	0.0028	0.00688139	yes	3518044825	-	2736413813	781631012	260557006	521074006
DYNC2H1	DYNC2H1	DYNC2H1	chr11	103109430	103479863	q1	q2	OK	3.83779	2.80484	-0.452358	-3.03743	5e-05	0.000171432	yes	3508309837	-	3405227309	103082528	103082528	-
C1orf21	C1orf21	C1orf21	chr1	184387015	184629021	q1	q2	OK	1.40514	0.933481	-0.590021	-3.99781	5e-05	0.000171432	yes	3505783829	-	2952005343	553778486	-	553778486
UBAC2	UBAC2	UBAC2	chr13	99196373	99386499	q1	q2	OK	12.0343	11.7713	-0.0318774	-0.232827	0.68255	0.766418	no	3498292257	-	3398254478	100037779	-	100037779
IFI16	IFI16	IFI16	chr1	159009891	159055155	q1	q2	OK	42.2551	47.5463	0.170209	1.12154	0.04955	0.088235	no	3498193167	158979863	3021240269	635977532	476997669	-
SLC22A15	SLC22A15	SLC22A15	chr1	115919375	116070054	q1	q2	OK	1.03338	1.22473	0.245094	1.10596	0.0531	0.0934791	no	3496805447	-	3263581417	233224030	-	233224030
RNF115	RNF115	RNF115	chr1	145746081	145844401	q1	q2	OK	21.2971	28.7429	0.432552	1.8175	0.0014	0.00368106	yes	3495970676	-	2330447849	1165522827	-	1165522827
PIAS1	PIAS1	PIAS1	chr15	68054233	68188066	q1	q2	OK	11.599	13.4331	0.211784	1.9824	0.00065	0.00183977	yes	3489199943	-	3352352088	136847855	136847855	-
NCOA2	NCOA2	NCOA2	chr8	70112031	70403785	q1	q2	OK	3.48357	3.5181	0.0142323	0.131187	0.8241	0.879155	no	3487690214	-	3061442170	426248044	71126219	355121825
YEATS2	YEATS2	YEATS2	chr3	183697817	183812625	q1	q2	OK	10.9785	8.56325	-0.358454	-2.31187	5e-05	0.000171432	yes	3486061995	-	3302531606	183530389	-	183530389
MSRB3	MSRB3	MSRB3	chr12	65278642	65642372	q1	q2	OK	9.97016	9.64837	-0.0473322	-0.31252	0.5829	0.681786	no	3485842632	-	3222409785	263432847	-	263432847
TMEM123	TMEM123	TMEM123	chr11	102396324	102453044	q1	q2	OK	142.116	150.089	0.078752	0.521012	0.3624	0.468963	no	3477588564	-	2454905395	1022683169	-	1022683169
PIK3C2B	PIK3C2B	PIK3C2B	chr1	204422629	204490346	q1	q2	OK	5.23585	5.71632	0.126663	0.867491	0.1283	0.199508	no	3475003749	-	2453004353	1021999396	408821833	613177563
KLHL20	KLHL20	KLHL20	chr1	173714940	173786703	q1	q2	OK	8.37426	9.38672	0.164659	1.42394	0.01545	0.0316236	yes	3474429312	-	2779407945	695021367	-	695021367
SSFA2	SSFA2	SSFA2	chr2	181891715	181930737	q1	q2	OK	38.0646	28.9915	-0.392817	-2.47506	5e-05	0.000171432	yes	3472842730	-	2558913745	913928985	548339926	365589059
DNAJC3	DNAJC3	DNAJC3	chr13	95677138	95794989	q1	q2	OK	25.7638	34.0058	0.400433	2.65508	5e-05	0.000171432	yes	3470332074	-	2409466705	1060865369	96415973	964449396
BTAF1	BTAF1	BTAF1	chr10	91923978	92030323	q1	q2	OK	17.8536	16.1832	-0.141714	-0.934684	0.09685	0.157055	no	3468302998	93757344	3186974666	375085676	93749102	187579230
ETS1	ETS1	ETS1	chr11	128458760	128587558	q1	q2	OK	54.7744	54.5877	-0.00492574	-0.0327713	0.9569	0.970709	no	3465468829	-	2182139129	1283329700	128356026	1154973674
MIR3916	MIR3916	MIR3916	chr1	247201966	247202060	q1	q2	OK	157.541	61.2362	-1.36327	-1.68489	0.17945	0.263561	no	3463118502	-	-	-	-	-
ZNF670	ZNF670	ZNF670	chr1	246945546	247078813	q1	q2	OK	3.2835	4.1695	0.34464	2.35679	5e-05	0.000171432	yes	3461040459	-	2966651612	247200336	-	247200336
LINC00472	LINC00472	LINC00472	chr6	71407864	71420745	q1	q2	OK	6.96997	8.30572	0.252953	1.62778	0.0045	0.0105631	yes	3460936140	-	3316685680	144250460	-	-
CHD2	CHD2	CHD2	chr15	92900320	93028007	q1	q2	OK	18.5714	19.5699	0.0755565	0.385402	0.49875	0.604653	no	3458821047	93443852	1869305987	186936192	-	93492340
MTDH	MTDH	MTDH	chr8	97644178	97730260	q1	q2	OK	41.8583	45.5306	0.121323	0.807142	0.15735	0.236675	no	3454620920	-	2862195542	592425378	98731355	493694023
PIBF1	PIBF1	PIBF1	chr13	72708356	73016453	q1	q2	OK	9.76127	7.08707	-0.461879	-0.98819	0.0883	0.145138	no	3452643839	-	3452643839	-	-	-
PLCE1	PLCE1	PLCE1	chr10	93993988	94328391	q1	q2	OK	4.63353	5.13051	0.146992	1.0314	0.0732	0.123748	no	3451894336	-	3451894336	-	-	-
TAF5L	TAF5L	TAF5L	chr1	229593117	229626047	q1	q2	OK	15.303	15.2993	-0.000354095	-0.00223063	0.9974	0.997926	no	3446118671	-	1837978796	1608139875	-	1608139875
NAF1	NAF1	NAF1	chr4	163126707	163166921	q1	q2	OK	13.7468	13.7462	-6.84076e-05	-0.000632683	0.999	0.999075	no	3445243053	-	2789033662	656209391	328111605	328097786
CCSAP	CCSAP	CCSAP	chr1	229321004	229342941	q1	q2	OK	6.26573	6.47523	0.0474481	0.359391	0.5228	0.627681	no	3441960980	-	1147358114	2294602866	229478069	2065124797
TNFAIP8	TNFAIP8	TNFAIP8	chr5	119268691	119394604	q1	q2	OK	9.61559	10.5089	0.128167	1.09152	0.0541	0.0949627	no	3441183928	-	3203725084	237458844	118729014	118729830
HIBCH	HIBCH	HIBCH	chr2	190204633	190320045	q1	q2	OK	9.6198	12.5202	0.38018	3.30141	5e-05	0.000171432	yes	3439784730	-	3439784730	-	-	-
ALG13	ALG13	ALG13	chrX	111681117	111760647	q1	q2	OK	6.99175	9.31286	0.413571	3.51386	5e-05	0.000171432	yes	3439750454	-	3328798984	110951470	110951470	-
SFSWAP	SFSWAP	SFSWAP	chr12	131711086	131799738	q1	q2	OK	21.236	21.8178	0.038994	0.251855	0.6625	0.749544	no	3438052068	-	3305841986	132210082	132210082	-
GNAI1	GNAI1	GNAI1	chr7	80134823	80219409	q1	q2	OK	30.5481	23.0513	-0.406231	-2.65158	5e-05	0.000171432	yes	3431717420	-	3112326542	319390878	-	319390878
LIN52	LIN52	LIN52	chr14	74084952	74200414	q1	q2	OK	6.61425	7.66952	0.213558	1.43963	0.01435	0.0296093	yes	3431665648	-	3431665648	-	-	-
SASH1	SASH1	SASH1	chr6	148342592	148552048	q1	q2	OK	10.571	7.43318	-0.508056	-3.28814	5e-05	0.000171432	yes	3422356324	-	2826868860	595487464	-	595487464
ABCD3	ABCD3	ABCD3	chr1	94418376	94518663	q1	q2	OK	24.5406	16.8898	-0.539018	-3.38007	5e-05	0.000171432	yes	3417648949	-	3322664963	94983986	-	94983986
TMTC2	TMTC2	TMTC2	chr12	82687154	83134286	q1	q2	OK	3.05499	3.14464	0.0417275	0.31607	0.5788	0.678483	no	3412509153	-	3328981565	83527588	-	83527588
CLCN3	CLCN3	CLCN3	chr4	169620520	169723187	q1	q2	OK	15.2417	15.3717	0.0122556	0.0800606	0.8881	0.923523	no	3411911437	-	2729339130	682572307	-	682572307
TMEFF1	TMEFF1	TMEFF1	chr9	100427212	100577636	q1	q2	OK	0.696824	0.349054	-0.997347	-0.66821	0.24865	0.34405	no	3407450683	-	3200772021	206678662	-	206678662
ITFG1	ITFG1	ITFG1	chr16	47144067	47461274	q1	q2	OK	16.7043	15.9668	-0.0651449	-0.417431	0.46735	0.575833	no	3407252565	-	3407252565	-	-	-
SLC38A1	SLC38A1	SLC38A1	chr12	46183055	46269425	q1	q2	OK	67.3021	58.4863	-0.202552	-1.26456	0.0277	0.0530521	no	3402411554	-	2051506087	1350905467	139815608	1211089859
MTBP	MTBP	MTBP	chr8	120395843	120523635	q1	q2	OK	10.5702	10.7454	0.0237201	0.0968448	0.8669	0.907167	no	3401883495	-	3158821456	121509770	121509770	-
FAM20B	FAM20B	FAM20B	chr1	179025938	179076567	q1	q2	OK	19.4426	25.325	0.381343	2.51959	5e-05	0.000171432	yes	3401488995	-	2506266924	895222071	-	895222071
GCLM	GCLM	GCLM	chr1	93885199	93909598	q1	q2	OK	13.2704	14.6316	0.140869	0.91592	0.1143	0.180935	no	3396816621	-	1037983110	2358833511	188724692	2170108819
IL1RAPL1	IL1RAPL1	IL1RAPL1	chrX	28587563	29955900	q1	q2	OK	2.48784	4.58196	0.881072	5.01425	5e-05	0.000171432	yes	3393706693	-	3393706693	-	-	-
DHX36	DHX36	DHX36	chr3_KI270777v1_alt	1178	6375	q1	q2	OK	21.1117	23.719	0.167997	1.09534	0.0583	0.10161	no	3388251184	-	2464298990	923952194	-	923952194
TAF2	TAF2	TAF2	chr8	119730773	119832834	q1	q2	OK	11.6091	9.56773	-0.279006	-1.78198	0.0011	0.00296142	yes	3382258619	-	3140701259	362401355	241658103	120743252
PXN	PXN	PXN	chr12	120201290	120265771	q1	q2	OK	99.5594	113.165	0.184794	1.21857	0.0321	0.0602204	no	3378773253	120654414	2534221666	844551587	-	723897173
OPHN1	OPHN1	OPHN1	chrX	68042343	68433457	q1	q2	OK	2.96143	2.62985	-0.171311	-1.56392	0.00585	0.0133362	yes	3372070890	-	3035748565	336322325	-	336322325
MSANTD2	MSANTD2	MSANTD2	chr11	124766497	124800404	q1	q2	OK	9.36053	9.56445	0.0310921	0.276777	0.6337	0.726181	no	3365633628	124645286	2991714118	373919510	124637186	124637038
EGFEM1P	EGFEM1P	EGFEM1P	chr3	168249521	168830586	q1	q2	NOTEST	0.121726	0.0507291	-1.26275	0	1	1	no	3365011667	-	-	-	-	-
CHSY3	CHSY3	CHSY3	chr5	129904829	130186634	q1	q2	OK	0.95863	1.51833	0.663437	2.62499	5e-05	0.000171432	yes	3362592546	-	3362592546	-	-	-
ARL15	ARL15	ARL15	chr5	53884783	54310573	q1	q2	OK	3.82632	3.07192	-0.316815	-1.77984	0.00195	0.00495841	yes	3362162821	-	3149208239	212954582	53409093	159545489
ARL5A	ARL5A	ARL5A	chr2	151800965	151828495	q1	q2	OK	14.2899	21.7064	0.603127	3.92986	5e-05	0.000171432	yes	3358499433	-	1068679378	1373914746	-	1373914746
CCDC150	CCDC150	CCDC150	chr2	196639631	196732806	q1	q2	OK	1.96302	1.75722	-0.159783	-0.817975	0.15035	0.227641	no	3358385057	-	2765561079	197597489	-	197597489
PRRC2B	PRRC2B	PRRC2B	chr9	131430089	131500188	q1	q2	OK	24.6107	30.2456	0.297434	1.97785	0.00065	0.00183977	yes	3357909139	-	3223547620	134361519	134361519	-
FRS2	FRS2	FRS2	chr12	69470348	69579791	q1	q2	OK	11.9343	9.69831	-0.299307	-1.94374	0.00075	0.00208856	yes	3356234322	-	2586549286	769685036	-	769685036
KALRN	KALRN	KALRN	chr3	124094710	124721189	q1	q2	OK	1.11537	1.08092	-0.0452524	-0.167831	0.76015	0.831291	no	3347454754	-	3099415103	124238294	-	124238294
TM9SF3	TM9SF3	TM9SF3	chr10	96518109	96587052	q1	q2	OK	51.6468	55.0164	0.0911832	0.606711	0.29045	0.391609	no	3342343017	-	2064638844	1277704173	98336474	1179367699
NF1	NF1	NF1	chr17	31094926	31377677	q1	q2	OK	6.41783	6.9288	0.11052	0.444271	0.43135	0.540908	no	3341709315	-	3015316246	326393069	148181221	178211848
TMEM181	TMEM181	TMEM181	chr6	158536435	158635435	q1	q2	OK	12.5757	10.0899	-0.317721	-2.04047	0.00055	0.00158269	yes	3339527085	-	2862365818	477161267	-	477161267
PHF6	PHF6	PHF6	chrX	134373311	134428792	q1	q2	OK	16.5271	17.0961	0.0488357	0.276379	0.6206	0.714497	no	3338656971	-	1468807613	1869849358	133559326	1736290032
PDSS2	PDSS2	PDSS2	chr6	107152556	107459575	q1	q2	OK	3.9858	5.0034	0.328038	2.54675	5e-05	0.000171432	yes	3337732386	-	3230257953	107474433	-	107474433
POGK	POGK	POGK	chr1	166839486	166854472	q1	q2	OK	23.0716	27.0052	0.227119	1.48834	0.0098	0.0210855	yes	3336406785	-	667261458	2669145327	166819095	2502326232
PLXNA2	PLXNA2	PLXNA2	chr1	208022242	208244320	q1	q2	OK	4.42324	7.0972	0.682147	4.40215	5e-05	0.000171432	yes	3333685883	-	3333685883	-	-	-
PDE4DIP	PDE4DIP	PDE4DIP	chr1	148808180	149033019	q1	q2	OK	2.41115	2.35372	-0.0347784	-0.209055	0.68885	0.771861	no	3333308803	-	3333308803	-	-	-
FCHO2	FCHO2	FCHO2	chr5	72955980	73090522	q1	q2	OK	6.58225	9.98984	0.601882	4.14802	5e-05	0.000171432	yes	3327384621	-	3327384621	-	-	-
EFR3A	EFR3A	EFR3A	chr8	131904108	132013639	q1	q2	OK	21.073	26.2609	0.317525	2.09635	0.0001	0.000331818	yes	3324359939	-	2925285133	399074806	-	399074806
GOLPH3L	GOLPH3L	GOLPH3L	chr1	150646224	150697196	q1	q2	OK	14.0103	8.97418	-0.642638	-4.88564	5e-05	0.000171432	yes	3314188474	-	2259847709	903719976	-	903719976
CDC42BPB	CDC42BPB	CDC42BPB	chr14	102932378	103057405	q1	q2	OK	34.4306	32.5736	-0.0799883	-0.532109	0.3513	0.457137	no	3311015135	-	3311015135	-	-	-
MAP4K5	MAP4K5	MAP4K5	chr14	50418492	50532658	q1	q2	OK	12.9952	19.2345	0.56571	3.67875	5e-05	0.000171432	yes	3310946250	-	3158288513	152657737	-	152657737
LYST	LYST	LYST	chr1	235512822	235883708	q1	q2	OK	2.96746	2.30881	-0.362081	-2.13597	0.0008	0.0022222	yes	3303340029	-	2595709352	707630677	471804880	235825797
B3GALNT2	B3GALNT2	B3GALNT2	chr1	235367359	235504481	q1	q2	OK	20.5466	19.9953	-0.0392357	-0.197319	0.7348	0.810795	no	3298953484	-	2827718069	706887900	471274562	235613338
PLEKHA5	PLEKHA5	PLEKHA5	chr12	19129691	19376399	q1	q2	OK	26.0975	26.9286	0.0452286	0.290047	0.61835	0.712886	no	3295083818	-	3295083818	19528459	-	19528459
SPIDR	SPIDR	SPIDR	chr8	47260877	47736001	q1	q2	OK	9.14115	6.34647	-0.52642	-4.27929	5e-05	0.000171432	yes	3291995178	-	3291995178	-	-	-
CLTC	CLTC	CLTC	chr17	59619688	59696956	q1	q2	OK	134.362	143.424	0.094159	0.607054	0.28255	0.382823	no	3290981786	57697425	2540229780	750752006	461968271	231086310
SSH2	SSH2	SSH2	chr17	29625938	30108452	q1	q2	OK	8.06863	7.48372	-0.108568	-0.39473	0.4815	0.589224	no	3290051113	-	3066328488	223722625	28030006	195692619
HMGXB3	HMGXB3	HMGXB3	chr5	149993122	150053143	q1	q2	OK	24.831	29.1511	0.231409	1.51262	0.0086	0.0187803	yes	3286852715	-	3137420785	149431930	-	149431930
SMC5	SMC5	SMC5	chr9	70258961	70354873	q1	q2	OK	8.33782	7.18773	-0.214134	-1.38932	0.0157	0.032076	yes	3281933429	-	2771151886	510781543	-	510781543
DARS	DARS	DARS	chr2	135905880	136007542	q1	q2	OK	25.5059	37.6571	0.562087	3.68351	5e-05	0.000171432	yes	3280775781	-	3007429498	410047219	273382918	136664301
DGKD	DGKD	DGKD	chr2	233354506	233472097	q1	q2	OK	9.5291	11.3668	0.25441	1.64185	0.0035	0.00840886	yes	3280498630	-	3280498630	-	-	-
LMNB1	LMNB1	LMNB1	chr5	126776622	126837020	q1	q2	OK	87.855	64.1672	-0.45329	-2.8716	5e-05	0.000171432	yes	3279820538	-	2775153058	504667480	252323166	252344314
CDC14B	CDC14B	CDC14B	chr9	96500112	96619830	q1	q2	OK	6.79448	5.49445	-0.306388	-2.52718	5e-05	0.000171432	yes	3277488106	-	2582626548	496352801	99296423	397056378
CYBRD1	CYBRD1	CYBRD1	chr2	171522246	171558133	q1	q2	OK	24.1369	14.9765	-0.688538	-4.46553	5e-05	0.000171432	yes	3275523538	-	2241046944	1034476594	-	1034476594
FLRT2	FLRT2	FLRT2	chr14	85530143	85627926	q1	q2	OK	4.24266	8.12795	0.937924	6.47982	5e-05	0.000171432	yes	3269680798	-	2925312273	344368525	-	344368525
DSE	DSE	DSE	chr6	116280119	116438281	q1	q2	OK	8.15321	9.93376	0.284972	2.09107	0.00015	0.00048068	yes	3266900762	-	3266900762	-	-	-
SLC39A11	SLC39A11	SLC39A11	chr17	72645945	73092714	q1	q2	OK	6.32397	10.5859	0.743246	6.25	5e-05	0.000171432	yes	3258893342	-	3188249716	70643626	-	70643626
PCGF5	PCGF5	PCGF5	chr10	91163011	91284331	q1	q2	OK	18.214	19.6875	0.112235	0.403517	0.4841	0.591574	no	3255895078	-	1581207859	1674687219	92987104	1581700115
LRRC8D	LRRC8D	LRRC8D	chr1	89821013	89936430	q1	q2	OK	5.34893	6.90549	0.368494	3.44531	5e-05	0.000171432	yes	3252466111	-	2981262936	271203175	90399758	180803417
FKTN	FKTN	FKTN	chr9	105558129	105641118	q1	q2	OK	3.67421	8.76643	1.25455	6.63398	5e-05	0.000171432	yes	3251464785	108337238	1517125958	1734338827	-	1626001589
NOP58	NOP58	NOP58	chr2	202265791	202303661	q1	q2	OK	41.6994	64.8041	0.63606	4.15018	5e-05	0.000171432	yes	3250547425	-	2844236427	406310998	203142691	203168307
MKI67	MKI67	MKI67	chr10	128096660	128126204	q1	q2	OK	61.9119	61.1724	-0.0173354	-0.112811	0.8422	0.890385	no	3247690330	129923944	1169217027	2078473303	1169173756	779375603
ADAR	ADAR	ADAR	chr1	154582057	154627980	q1	q2	OK	60.8939	57.0987	-0.092842	-0.617429	0.283	0.383354	no	3245999319	-	1700394436	1545604883	463707197	1081897686
TMEM209	TMEM209	TMEM209	chr7	130164712	130205498	q1	q2	OK	12.1063	15.9334	0.396291	2.58237	0.0001	0.000331818	yes	3245685224	-	2856248682	389436542	129825177	259611365
FAM91A1	FAM91A1	FAM91A1	chr8	123768641	123815450	q1	q2	OK	18.8992	17.7869	-0.08751	-0.574079	0.31145	0.414124	no	3244978949	-	2371191363	998587569	124799983	873787586
TRAF3IP2-AS1	TRAF3IP2-AS1	TRAF3IP2-AS1	chr6	111299030	111606274	q1	q2	OK	2.75025	2.44396	-0.170338	-0.170042	0.76465	0.835181	no	3243626276	-	-	-	-	-
TRIO	TRIO	TRIO	chr5	14143719	14509349	q1	q2	OK	34.4982	42.4206	0.298244	1.9808	0.0007	0.00196414	yes	3237975644	-	3223587776	14387868	14387868	-
SP140L	SP140L	SP140L	chr2	230327178	230403730	q1	q2	OK	4.99178	4.49073	-0.152606	-1.03657	0.0693	0.118086	no	3237385547	-	2543581062	925028356	231223871	693804485
C1orf198	C1orf198	C1orf198	chr1	230837118	230869589	q1	q2	OK	18.2921	23.5976	0.367418	2.39971	5e-05	0.000171432	yes	3233696272	-	923951884	2309744388	-	2309744388
FANCI	FANCI	FANCI	chr15	89243962	89334795	q1	q2	OK	23.5662	18.1087	-0.380037	-1.68886	0.00295	0.0072034	yes	3233661903	-	3233661903	-	-	-
BRE	BRE	BRE	chr2	27781363	28338900	q1	q2	OK	17.0667	14.6482	-0.220465	-1.39502	0.0154	0.0315358	yes	3230110432	-	3201589195	28521237	28521237	-
METTL25	METTL25	METTL25	chr12	82352303	82479237	q1	q2	OK	4.60061	4.55483	-0.0144251	-0.0498427	0.9295	0.951977	no	3229634943	-	2981256103	248378840	248378840	-
ST3GAL1	ST3GAL1	ST3GAL1	chr8	133454847	133571940	q1	q2	OK	9.25382	10.1414	0.132138	0.852118	0.13855	0.212782	no	3228738680	-	2690856949	537881731	-	537881731
MAN1A1	MAN1A1	MAN1A1	chr6	119177200	119349766	q1	q2	OK	3.99444	4.21528	0.0776344	0.695353	0.2257	0.318193	no	3228202417	-	2511204492	716997925	-	716997925
DENND2A	DENND2A	DENND2A	chr7	140518419	140602542	q1	q2	OK	9.45067	5.23364	-0.852602	-6.75851	5e-05	0.000171432	yes	3227026180	-	3227026180	-	-	-
HDAC8	HDAC8	HDAC8	chrX	72329515	72573103	q1	q2	OK	10.1666	10.9072	0.101442	0.72413	0.1955	0.282727	no	3225225843	-	3225225843	-	-	-
CANX	CANX	CANX	chr5	179698928	179731638	q1	q2	OK	276.511	406.997	0.557681	3.50632	5e-05	0.000171432	yes	3224661909	-	1612250769	1612411140	-	1612411140
SCYL2	SCYL2	SCYL2	chr12	100267770	100340136	q1	q2	OK	15.8417	18.6154	0.232773	1.5026	0.0077	0.017022	yes	3222382949	-	2315791944	906591005	100720472	805870533
MFAP3	MFAP3	MFAP3	chr5	154038958	154057454	q1	q2	OK	14.1395	16.6295	0.234015	1.52322	0.00715	0.0159468	yes	3222224715	-	920545607	1074049907	-	1074049907
UBE2D3	UBE2D3	UBE2D3	chr4	102777036	102868893	q1	q2	OK	43.504	49.2192	0.178072	1.17409	0.0395	0.0721867	no	3215769361	207496252	2282247633	933521728	-	726025476
C10orf76	C10orf76	C10orf76	chr10	101845598	102056175	q1	q2	OK	8.0637	5.60884	-0.52374	-4.38356	5e-05	0.000171432	yes	3214847003	-	3111241114	103605889	-	103605889
FBXO30	FBXO30	FBXO30	chr6	145625303	145964097	q1	q2	OK	10.837	11.902	0.135236	0.636168	0.2729	0.371643	no	3214712927	-	1461284225	1753428702	146126382	1607302320
ZFHX3	ZFHX3	ZFHX3	chr16	72782886	73058635	q1	q2	OK	3.54619	6.14591	0.793358	5.10265	5e-05	0.000171432	yes	3210027453	-	2481830537	728196916	145643517	582553399
ZNF84	ZNF84	ZNF84	chr12	133037285	133063304	q1	q2	OK	5.65961	5.52844	-0.03383	-0.240845	0.66935	0.755435	no	3207082158	-	2672530437	534551721	-	534551721
REPS1	REPS1	REPS1	chr6	138796110	138988261	q1	q2	OK	11.177	10.0801	-0.149023	-0.990709	0.086	0.142008	no	3203199464	-	3063934794	139264670	139264670	-
WDR36	WDR36	WDR36	chr5	111092171	111130502	q1	q2	OK	21.0703	24.1577	0.197276	1.30628	0.02215	0.0435204	yes	3203083221	-	1877548753	1325534468	552282106	773252362
TPP2	TPP2	TPP2	chr13	102596935	102679173	q1	q2	OK	21.128	20.7862	-0.0235297	-0.154333	0.78905	0.853274	no	3202267218	-	3202267218	-	-	-
REV1	REV1	REV1	chr2	99400474	99490018	q1	q2	OK	7.87879	6.40236	-0.299371	-2.35989	5e-05	0.000171432	yes	3201899435	-	3101844229	100055206	100055206	-
ARCN1	ARCN1	ARCN1	chr11	118572386	118603032	q1	q2	OK	73.6837	97.6815	0.406741	2.70415	5e-05	0.000171432	yes	3198561291	-	1539950839	1777074838	236928695	1540146143
RAD23B	RAD23B	RAD23B	chr9	107283235	107332194	q1	q2	OK	59.7507	72.8081	0.285144	1.90494	0.00095	0.00259759	yes	3192218920	110045613	2091364809	1100854111	110068731	880739767
ZNF451	ZNF451	ZNF451	chr6	57090009	57172213	q1	q2	OK	12.6333	16.1838	0.357324	2.23739	0.0001	0.000331818	yes	3191629575	-	1767017584	1424611991	170943484	1253668507
SPATS2	SPATS2	SPATS2	chr12	49366904	49527426	q1	q2	OK	9.15975	7.94552	-0.205167	-1.49668	0.0094	0.0203137	yes	3190085856	-	2990436658	199649198	49888699	149760499
FAM171B	FAM171B	FAM171B	chr2	186694061	186763785	q1	q2	OK	5.58162	5.69977	0.0302176	0.265257	0.65095	0.740322	no	3189314303	-	1500654394	1688659909	187626573	1501033336
GPR107	GPR107	GPR107	chr9	130053705	130140169	q1	q2	OK	18.5971	16.8368	-0.143461	-0.926832	0.1059	0.16968	no	3188714660	-	2790062766	398651894	132854596	265797298
SLC16A7	SLC16A7	SLC16A7	chr12	59596039	59789854	q1	q2	OK	4.8995	9.12133	0.89661	5.91875	5e-05	0.000171432	yes	3185577340	-	2523655824	661921516	-	661921516
EP400	EP400	EP400	chr12	131949919	132080466	q1	q2	OK	13.7497	14.5331	0.0799417	0.526065	0.3532	0.45907	no	3180036516	-	2649855893	530180623	132491299	397689324
PPME1	PPME1	PPME1	chr11	74171062	74254703	q1	q2	OK	44.6573	48.4416	0.117349	0.773993	0.17915	0.263179	no	3178817143	-	2587127590	591689553	147899132	443790421
SHFM1	SHFM1	SHFM1	chr7	96688766	96709891	q1	q2	OK	83.5199	98.4684	0.23754	1.94083	0.0007	0.00196414	yes	3177685945	-	1444962302	-	-	-
G3BP1	G3BP1	G3BP1	chr5	151769792	151805354	q1	q2	OK	117.116	76.1841	-0.620371	-4.1226	5e-05	0.000171432	yes	3174684543	-	2116370340	1058314203	-	1058314203
MOB4	MOB4	MOB4	chr2	197486583	197553699	q1	q2	OK	19.4583	16.7757	-0.214015	-0.43304	0.4476	0.557079	no	3174503352	-	1984005807	1190497545	-	1190497545
STK24	STK24	STK24	chr13	98450198	98577151	q1	q2	OK	33.3093	32.8889	-0.0183246	-0.122253	0.83125	0.88451	no	3172715397	-	2379881544	792833853	-	792833853
TTL	TTL	TTL	chr2	112482165	112532645	q1	q2	OK	17.6382	15.859	-0.153398	-1.00222	0.076	0.127637	no	3171783873	-	1019341051	2152442822	226512519	1925930303
ESYT2	ESYT2	ESYT2	chr7	158730997	158829628	q1	q2	OK	20.4407	25.964	0.345067	2.282	0.00015	0.00048068	yes	3171158175	-	2854107128	317051047	-	317051047
CPNE8	CPNE8	CPNE8	chr12	38652199	38905618	q1	q2	OK	13.2075	12.281	-0.104935	-0.678786	0.2293	0.322277	no	3170948464	-	2858575706	273329071	39047729	234281342
TPR	TPR	TPR	chr1	186296272	186375325	q1	q2	OK	44.5017	41.5923	-0.0975443	-0.647139	0.2537	0.349726	no	3167446038	-	2794819197	372626841	186344070	186282771
CFDP1	CFDP1	CFDP1	chr16	75293709	75433489	q1	q2	OK	26.3109	40.3435	0.616676	4.45656	5e-05	0.000171432	yes	3166851893	-	3166851893	-	-	-
KIAA1033	KIAA1033	KIAA1033	chr12	105107713	105169134	q1	q2	OK	34.1943	24.407	-0.486458	-3.24179	5e-05	0.000171432	yes	3165938968	-	2638198398	527740570	211054453	316686117
EFCAB11	EFCAB11	EFCAB11	chr14	89794990	89954777	q1	q2	OK	5.39095	4.14637	-0.37869	-2.50603	5e-05	0.000171432	yes	3161534283	-	2981010302	180523981	-	180523981
YLPM1	YLPM1	YLPM1	chr14	74763365	74837310	q1	q2	OK	15.2394	19.1139	0.326822	2.15996	0.0003	0.000910208	yes	3161366288	-	2709813809	451552479	451552479	-
YTHDC2	YTHDC2	YTHDC2	chr5	113513693	113595287	q1	q2	OK	10.3734	7.95	-0.383866	-2.46303	5e-05	0.000171432	yes	3160736095	-	2821989540	338746555	225816486	112930069
YWHAZ	YWHAZ	YWHAZ	chr8	100918575	100953395	q1	q2	OK	190.869	234.205	0.29519	1.93069	0.00085	0.00234784	yes	3160281230	-	2650622590	509658640	-	509658640
ACSL4	ACSL4	ACSL4	chrX	109641334	109733392	q1	q2	OK	27.2308	34.0238	0.321303	2.11995	0.00015	0.00048068	yes	3159140039	-	2614681270	435577002	108917678	326659324
SLC41A2	SLC41A2	SLC41A2	chr12	104803496	104928694	q1	q2	OK	6.15957	4.91253	-0.326363	-2.82231	5e-05	0.000171432	yes	3157203453	-	2736371161	420832292	105238343	315593949
FANCL	FANCL	FANCL	chr2	57907650	58241380	q1	q2	OK	18.6312	16.4896	-0.176168	-0.792585	0.17145	0.254058	no	3155334973	-	3096885836	58449137	58449137	-
MAP3K5	MAP3K5	MAP3K5	chr6	136557048	136792518	q1	q2	OK	8.30604	6.61723	-0.327932	-2.25424	0.00015	0.00048068	yes	3151342535	-	3014370363	136972172	136972172	-
CD99L2	CD99L2	CD99L2	chrX	150766335	150898816	q1	q2	OK	34.4889	25.5301	-0.433937	-2.86217	5e-05	0.000171432	yes	3149860543	-	3149860543	-	-	-
MRPL3	MRPL3	MRPL3	chr3	131462200	131503016	q1	q2	OK	69.4337	79.8663	0.201951	1.32931	0.01955	0.0389067	yes	3148688555	-	2623962544	524751011	262388266	262362745
NDST1	NDST1	NDST1	chr5	150497777	150558211	q1	q2	OK	25.4337	34.3891	0.43521	2.8859	5e-05	0.000171432	yes	3148148479	-	599635481	1649262458	299847381	1349415077
CAPZA2	CAPZA2	CAPZA2	chr7	116862508	116919259	q1	q2	OK	43.7387	54.6388	0.321016	2.11157	0.0001	0.000331818	yes	3146592160	-	2447248160	699344000	116550316	582793684
NCK1	NCK1	NCK1	chr3	136862207	136951610	q1	q2	OK	6.87694	6.81035	-0.0140371	-0.114426	0.8418	0.890385	no	3142636369	-	2322651858	819984511	273314258	546670253
DLEU2	DLEU2	DLEU2	chr13	49982551	50528643	q1	q2	OK	1.7956	1.94147	0.112682	0.196904	0.73295	0.809474	no	3139680161	-	-	-	-	-
UBE2W	UBE2W	UBE2W	chr8	73780096	73878910	q1	q2	OK	4.43695	5.76234	0.377085	1.14979	0.05205	0.0918863	no	3139008979	-	2242569269	896439710	-	896439710
COL4A3BP	COL4A3BP	COL4A3BP	chr5	75371102	75599821	q1	q2	OK	8.96953	12.8268	0.516061	2.60861	5e-05	0.000171432	yes	3138559617	74807375	2765079683	373479934	-	298672559
SNX19	SNX19	SNX19	chr11	130875870	130916487	q1	q2	OK	28.2983	26.1494	-0.113939	-0.755993	0.18235	0.266964	no	3138180336	130785879	1699926788	1438253548	-	1307467669
RUNX2	RUNX2	RUNX2	chr6	44826729	45551082	q1	q2	OK	7.69388	5.42098	-0.505157	-1.3705	0.01435	0.0296093	yes	3137987783	-	2044731903	455166077	-	455166077
NFATC3	NFATC3	NFATC3	chr16	68085365	68236233	q1	q2	OK	10.7736	7.29789	-0.561948	-3.16994	5e-05	0.000171432	yes	3136742748	-	2727419855	409322893	204537786	204785107
VTA1	VTA1	VTA1	chr6	142147161	142220948	q1	q2	OK	20.4422	15.5084	-0.398502	-2.56963	5e-05	0.000171432	yes	3135301769	-	2137525968	997775801	142525138	855250663
TMEM65	TMEM65	TMEM65	chr8	124310917	124372699	q1	q2	OK	6.88562	9.80511	0.509948	3.70884	5e-05	0.000171432	yes	3133802897	-	2507176099	626626798	-	626626798
NPAT	NPAT	NPAT	chr11	108157390	108222638	q1	q2	OK	13.3984	11.5518	-0.21395	-1.38924	0.01385	0.0287069	yes	3133709291	-	2377418285	756291006	540233451	216057555
ATF7	ATF7	ATF7	chr12	53507855	53626415	q1	q2	OK	14.2407	18.6351	0.388006	1.33609	0.0182	0.0365596	yes	3129031129	-	2050841776	1078189353	-	1078189353
SSR3	SSR3	SSR3	chr3	156539552	156555200	q1	q2	OK	70.4681	92.7161	0.395849	2.62944	5e-05	0.000171432	yes	3125272223	-	1093867150	2031405073	625069972	1406335101
CENPE	CENPE	CENPE	chr4	103105805	103198409	q1	q2	OK	16.0683	12.8054	-0.327468	-2.15397	0.00015	0.00048068	yes	3122282542	-	2602005848	520276694	416249687	104027007
IDS	IDS	IDS	chrX	149478763	149505354	q1	q2	OK	35.7843	43.2048	0.271865	1.4023	0.0153	0.03136	yes	3119996119	-	1485812012	1634184107	-	1634184107
ZNF407	ZNF407	ZNF407	chr18	74630962	75065672	q1	q2	OK	3.33956	3.70817	0.151051	1.21127	0.0348	0.0645384	no	3119910555	-	3119910555	-	-	-
ARHGEF2	ARHGEF2	ARHGEF2	chr1	155946838	155978545	q1	q2	OK	47.4941	39.8656	-0.252605	-1.68064	0.00315	0.0076454	yes	3118764897	155947892	2495066077	779626488	155927668	467750928
XXYLT1	XXYLT1	XXYLT1	chr3	195068278	195271166	q1	q2	OK	10.5003	16.6552	0.665535	4.96608	5e-05	0.000171432	yes	3118272035	-	2923482812	194789223	-	194789223
VPS13A	VPS13A	VPS13A	chr9	77176755	77417483	q1	q2	OK	10.2237	8.06896	-0.341459	-2.21779	0.0001	0.000331818	yes	3117097884	-	2556972030	560125854	79929522	480196332
NMNAT2	NMNAT2	NMNAT2	chr1	183248236	183418499	q1	q2	OK	5.68586	4.03623	-0.494369	-4.09483	5e-05	0.000171432	yes	3115798684	-	2382920798	732877886	-	732877886
AGO2	AGO2	AGO2	chr8	140531164	140635547	q1	q2	OK	26.5939	27.7825	0.0630796	0.414909	0.46335	0.571913	no	3115100838	-	2973558964	141541874	-	141541874
HSDL2	HSDL2	HSDL2	chr9	112379908	112472405	q1	q2	OK	36.3505	28.4031	-0.355929	-2.34651	5e-05	0.000171432	yes	3110308922	-	2995108122	115200800	115200800	-
BCAP29	BCAP29	BCAP29	chr7	107579976	107623317	q1	q2	OK	11.0864	12.3599	0.156882	1.01179	0.07565	0.127162	no	3110123489	-	2037559477	536237490	214455797	321781693
HIF1A	HIF1A	HIF1A	chr14	61681040	61749089	q1	q2	OK	121.38	133.025	0.132166	0.864329	0.1318	0.203924	no	3109524850	-	2425219559	684305291	311020497	373284794
RPS6KA5	RPS6KA5	RPS6KA5	chr14	90870825	91060649	q1	q2	OK	4.27133	3.47856	-0.296195	-1.99991	0.0004	0.00118387	yes	3108912328	-	3017573791	91338537	91338537	-
CDK19	CDK19	CDK19	chr6	110609977	110895712	q1	q2	OK	4.38102	3.13605	-0.482318	-1.12738	0.053	0.0933525	no	3108787323	-	2886920056	221867267	-	221867267
NDUFS1	NDUFS1	NDUFS1	chr2	206123078	206159519	q1	q2	OK	41.6943	43.7851	0.0705913	0.467409	0.4156	0.525172	no	3104918150	-	1449020695	1655897455	207012329	1448885126
ATP6V0E1	ATP6V0E1	ATP6V0E1	chr5	172983759	173034897	q1	q2	OK	121.788	140.617	0.207403	1.32484	0.01985	0.0394093	yes	3103875593	-	2414043050	689832543	172447327	517385216
DCAF17	DCAF17	DCAF17	chr2	171317402	171485052	q1	q2	OK	3.31594	3.31834	0.00104134	0.00511935	0.9935	0.994848	no	3101954506	-	2240252564	861701942	-	861701942
THADA	THADA	THADA	chr2	43230835	43596046	q1	q2	OK	19.7457	13.1823	-0.582932	-3.62876	5e-05	0.000171432	yes	3101278568	-	3101278568	-	-	-
ATP2A2	ATP2A2	ATP2A2	chr12	110281226	110351092	q1	q2	OK	153.071	180.327	0.236412	1.45598	0.0107	0.0228223	yes	3101276164	-	2215035150	886241014	221526453	664714561
EML4	EML4	EML4	chr2	42142434	42332548	q1	q2	OK	38.469	29.5447	-0.380797	-2.53155	5e-05	0.000171432	yes	3100932771	-	2888327641	212605130	127488801	85116329
C2CD3	C2CD3	C2CD3	chr11	74012713	74171019	q1	q2	OK	8.44852	7.91828	-0.0935106	-0.590817	0.3046	0.407201	no	3099622167	-	2878115029	221507138	221507138	-
CNKSR3	CNKSR3	CNKSR3	chr6	154405298	154510619	q1	q2	OK	8.86414	11.4293	0.366689	3.19848	5e-05	0.000171432	yes	3095126869	-	1702652814	1392474055	-	1392474055
GAS6	GAS6	GAS6	chr13	113815609	113864103	q1	q2	OK	113.879	93.8701	-0.278759	-1.85343	0.0011	0.00296142	yes	3092920305	114536012	2863860714	229059591	-	114523579
BRCC3	BRCC3	BRCC3	chrX	155071419	155123074	q1	q2	OK	6.79313	9.08069	0.418727	3.82887	5e-05	0.000171432	yes	3086628764	-	2777928228	308700536	-	308700536
MAP4K3	MAP4K3	MAP4K3	chr2	39249265	39437312	q1	q2	OK	15.0507	19.138	0.346609	2.24997	5e-05	0.000171432	yes	3086090196	-	2888433465	197656731	118702753	78953978
KIAA0368	KIAA0368	KIAA0368	chr9	111360692	111484745	q1	q2	OK	25.0473	24.5061	-0.031514	-0.20928	0.7072	0.788375	no	3082789842	-	2740329678	342460164	228336852	114123312
TPM3	TPM3	TPM3	chr1	154155303	154192135	q1	q2	OK	98.285	125.819	0.356301	2.35552	5e-05	0.000171432	yes	3082772419	-	1849724210	1233048209	154143166	1078905043
ZNF292	ZNF292	ZNF292	chr6	87155550	87263688	q1	q2	OK	6.2364	6.7801	0.120594	0.779571	0.1662	0.247632	no	3077621491	-	2109945226	967676265	527813156	439863109
RBBP5	RBBP5	RBBP5	chr1	205086141	205122022	q1	q2	OK	12.9704	14.1275	0.123287	0.786767	0.16985	0.252053	no	3076022023	-	2050739522	1025282501	-	1025282501
XIAP	XIAP	XIAP	chrX	123859811	123913979	q1	q2	OK	5.03207	8.52561	0.760651	4.88734	5e-05	0.000171432	yes	3075598910	122994228	1845234635	1230364275	123020274	984349773
ARL6IP6	ARL6IP6	ARL6IP6	chr2	152717892	152761253	q1	q2	OK	20.4731	15.1233	-0.436953	-2.82223	5e-05	0.000171432	yes	3072002807	-	2611152464	460850343	153616300	307234043
MACF1	MACF1	MACF1	chr1	39084166	39487138	q1	q2	OK	28.3695	27.1312	-0.0643876	-0.392859	0.49505	0.60176	no	3061253211	-	2941581064	119672147	39768721	79903426
SOX13	SOX13	SOX13	chr1	204073117	204127743	q1	q2	OK	10.9832	14.1447	0.36496	2.32122	5e-05	0.000171432	yes	3061103025	-	2244717526	816385499	-	816385499
SLC12A2	SLC12A2	SLC12A2	chr5	128083790	128189688	q1	q2	OK	9.29936	6.45845	-0.525943	-3.35878	5e-05	0.000171432	yes	3059785475	-	2549691965	510093510	-	510093510
STX7	STX7	STX7	chr6	132457523	132513198	q1	q2	OK	13.1568	12.2459	-0.103512	-0.661606	0.2463	0.34165	no	3054363446	-	1859347198	1195016248	-	1195016248
SQSTM1	SQSTM1	SQSTM1	chr5	179797597	179858840	q1	q2	OK	238.806	179.854	-0.409012	-2.20432	0.00025	0.000769044	yes	3047378777	-	1792534088	1254844689	358524081	896320608
WDR75	WDR75	WDR75	chr2	189441432	189475562	q1	q2	OK	24.6089	24.6194	0.000614873	0.00398356	0.9947	0.995674	no	3045209973	-	2283874992	761334981	761334981	-
SHOC2	SHOC2	SHOC2	chr10	110919542	111013667	q1	q2	OK	16.6182	16.3455	-0.0238745	-0.152072	0.7998	0.860835	no	3043751348	-	2592660836	451090512	-	451090512
SLC25A24	SLC25A24	SLC25A24	chr1	108134721	108200358	q1	q2	OK	27.8536	25.6818	-0.117117	-0.770745	0.1826	0.267272	no	3043707213	-	2500314242	543392971	-	543392971
PRDM5	PRDM5	PRDM5	chr4	120691912	120922866	q1	q2	OK	2.56314	1.83772	-0.479993	-3.16972	5e-05	0.000171432	yes	3043145363	-	2434927946	608217417	-	608217417
GLI2	GLI2	GLI2	chr2	120797290	120992653	q1	q2	OK	1.10716	1.4757	0.414533	2.41466	5e-05	0.000171432	yes	3039442140	-	1581063031	121749260	-	121749260
TBC1D4	TBC1D4	TBC1D4	chr13	75284663	75482114	q1	q2	OK	10.1103	9.5677	-0.0795781	-0.515266	0.37235	0.479272	no	3039170547	-	2963311023	75859524	-	75859524
PDS5A	PDS5A	PDS5A	chr4	39822862	39977956	q1	q2	OK	41.3585	36.9027	-0.16446	-1.02359	0.07265	0.122943	no	3031758857	-	2752883446	278875411	79744546	199130865
PAG1	PAG1	PAG1	chr8	80967810	81112068	q1	q2	OK	4.62495	5.52048	0.255353	1.63564	0.00455	0.0106616	yes	3031562169	-	2458367232	573194937	-	573194937
LINC00511	LINC00511	LINC00511	chr17	72598040	72640472	q1	q2	NOTEST	0.0582075	0.0801117	0.460808	0	1	1	no	3031434527	-	2960846037	70588490	-	-
2022-03-03	2022-03-03	2022-03-03	chr5	126867713	127030808	q1	q2	OK	1.69972	2.34934	0.466959	2.66286	5e-05	0.000171432	yes	3031078166	-	3031078166	-	-	-
POLQ	POLQ	POLQ	chr3	121431425	121546006	q1	q2	OK	5.37825	3.88066	-0.470835	-3.25187	5e-05	0.000171432	yes	3030384123	-	2666875958	363508165	121206576	242301589
REEP5	REEP5	REEP5	chr5	112861187	112922334	q1	q2	OK	72.5982	78.5782	0.114196	0.712539	0.217	0.308151	no	3030268886	-	1795922004	1234346882	-	1234346882
MLEC	MLEC	MLEC	chr12	120687123	120701864	q1	q2	OK	76.5518	53.8524	-0.507424	-3.37166	5e-05	0.000171432	yes	3028400952	-	242258967	2665007641	121134201	2543873440
SGMS1	SGMS1	SGMS1	chr10	50305584	50623977	q1	q2	OK	9.3135	9.6147	0.0459186	0.351601	0.53605	0.639946	no	3027242636	-	2975175656	52066980	52066980	-
ACACA	ACACA	ACACA	chr17_KI270857v1_alt	1320991	1645967	q1	q2	OK	24.5158	22.7608	-0.10716	-0.714131	0.2161	0.307333	no	3025800885	-	2954915376	70885509	-	70885509
RHEB	RHEB	RHEB	chr7	151466011	151519924	q1	q2	OK	32.8316	34.4183	0.0680884	0.4397	0.43655	0.546037	no	3023829887	-	2872666343	151163544	-	151163544
ZNF277	ZNF277	ZNF277	chr7	112206587	112343934	q1	q2	OK	7.21995	7.28413	0.0127673	0.109706	0.8492	0.895861	no	3021863588	-	2909880534	111983054	-	111983054
ZNF704	ZNF704	ZNF704	chr8	80628450	80874781	q1	q2	OK	1.94187	1.87195	-0.0529048	-0.506309	0.37705	0.48443	no	3020998627	-	2287070161	733928466	-	733928466
ADD3	ADD3	ADD3	chr10	109945558	110135565	q1	q2	OK	12.7037	9.11067	-0.479616	-3.36327	5e-05	0.000171432	yes	3019485343	-	2236243183	783242160	111876089	671366071
RBMS2	RBMS2	RBMS2	chr12	56521824	56636379	q1	q2	OK	19.5007	30.1585	0.629037	2.55338	5e-05	0.000171432	yes	3018521822	-	2448684229	569837593	-	569837593
RCSD1	RCSD1	RCSD1	chr1	167630236	167706249	q1	q2	OK	9.17471	4.636	-0.984781	-8.00666	5e-05	0.000171432	yes	3017386128	-	2682035903	335350225	-	335350225
IDE	IDE	IDE	chr10	92451683	92574095	q1	q2	OK	11.1841	24.5989	1.13715	7.43888	5e-05	0.000171432	yes	3016389647	-	2356896861	659492786	-	659492786
ZNHIT6	ZNHIT6	ZNHIT6	chr1	85649422	85708433	q1	q2	OK	9.97004	14.2305	0.513311	3.34352	5e-05	0.000171432	yes	3014730906	-	2239669607	775061299	-	775061299
PDCD10	PDCD10	PDCD10	chr3	167683905	167734863	q1	q2	OK	37.7988	36.9581	-0.0324515	-0.228781	0.68925	0.772188	no	3013635355	-	3013635355	-	-	-
SPCS3	SPCS3	SPCS3	chr4	176319938	176332245	q1	q2	OK	33.846	54.6148	0.690307	4.5839	5e-05	0.000171432	yes	3013240654	-	708979391	2304261263	177245380	2127015883
TMTC3	TMTC3	TMTC3	chr12	88142295	88199887	q1	q2	OK	11.4605	15.2079	0.408148	2.67547	5e-05	0.000171432	yes	3011471100	-	1771252324	1240218776	265715389	974503387
GNPAT	GNPAT	GNPAT	chr1	231223762	231277973	q1	q2	OK	34.3547	17.9529	-0.936292	-5.62593	5e-05	0.000171432	yes	3008124023	-	2545340929	462783094	462783094	-
NHLRC2	NHLRC2	NHLRC2	chr10	113854631	113912506	q1	q2	OK	15.2336	14.9404	-0.0280449	-0.183957	0.74445	0.818623	no	3007043592	115614498	1387688540	1619355052	-	1503740554
AAK1	AAK1	AAK1	chr2	69457994	69643845	q1	q2	OK	5.02906	3.68575	-0.44833	-2.93094	5e-05	0.000171432	yes	3000537883	-	2651964267	348573616	139484505	209089111
R3HCC1L	R3HCC1L	R3HCC1L	chr10	98134623	98244897	q1	q2	OK	7.72153	8.30598	0.105264	1.05012	0.06735	0.115237	no	2998509906	-	2798536519	199973387	99969285	100004102
PPIL4	PPIL4	PPIL4	chr6	149504494	149546102	q1	q2	OK	10.6908	13.7029	0.35811	3.06674	5e-05	0.000171432	yes	2996873852	-	2547315324	449558528	449558528	-
TRAF3	TRAF3	TRAF3	chr14	102777478	102911500	q1	q2	OK	10.7274	10.3413	-0.0528707	-0.345386	0.5529	0.655234	no	2995762987	-	2685640134	310122853	-	310122853
C2orf15	C2orf15	C2orf15	chr2	98997260	99154724	q1	q2	NOTEST	0.15055	0.121429	-0.310122	0	1	1	no	2994928029	-	399220541	598878400	-	598878400
ANKUB1	ANKUB1	ANKUB1	chr3	149761102	149792823	q1	q2	NOTEST	0	0	0	0	1	1	no	2993255618	-	-	-	-	-
RFX7	RFX7	RFX7	chr15	56090532	56243285	q1	q2	OK	5.46516	5.75068	0.0734689	0.485663	0.4026	0.511665	no	2992654034	-	2597957141	394696893	112776331	281920562
PVRL3	PVRL3	PVRL3	chr3	111071758	111194169	q1	q2	OK	32.8139	35.9572	0.131973	0.802184	0.16055	0.240637	no	2992460258	-	1994775357	997684901	-	997684901
ACYP2	ACYP2	ACYP2	chr2	54115272	54305298	q1	q2	OK	2.81054	4.53547	0.690405	2.60736	5e-05	0.000171432	yes	2991205838	-	2231550085	54369450	-	54369450
ARIH1	ARIH1	ARIH1	chr15	72474325	72586555	q1	q2	OK	12.7494	18.4298	0.531611	3.46243	5e-05	0.000171432	yes	2986190739	-	2476044427	510146312	-	510146312
CHM	CHM	CHM	chrX	85861179	86047562	q1	q2	OK	5.69634	5.8217	0.0314062	0.266853	0.63365	0.726181	no	2982270774	-	2641681993	340588781	85128165	255460616
MPP5	MPP5	MPP5	chr14	67241294	67336061	q1	q2	OK	27.9644	36.4704	0.383134	2.53934	5e-05	0.000171432	yes	2981625697	-	2100270725	881354972	135546234	745808738
TFDP2	TFDP2	TFDP2	chr3	141944427	142149544	q1	q2	OK	4.26635	3.26472	-0.386045	-2.74604	5e-05	0.000171432	yes	2976648271	-	2693253661	283394610	141724356	141670254
MEF2D	MEF2D	MEF2D	chr1	156463720	156500842	q1	q2	OK	14.0386	17.2079	0.29367	1.91729	0.0009	0.0024736	yes	2972456335	-	1564540944	1407915391	-	1407915391
CASP3	CASP3	CASP3	chr4	184627695	184649475	q1	q2	OK	20.7498	10.879	-0.931554	-6.88519	5e-05	0.000171432	yes	2968952344	-	2226754702	742197642	-	742197642
FARP1	FARP1	FARP1	chr13	98142561	98449773	q1	q2	OK	16.3973	12.0501	-0.444414	-2.71102	5e-05	0.000171432	yes	2968484968	-	2869384266	99100702	-	99100702
TFB1M	TFB1M	TFB1M	chr6	155090288	155314483	q1	q2	OK	4.88253	2.91685	-0.743218	-4.07714	5e-05	0.000171432	yes	2956314440	-	2956314440	-	-	-
CLMP	CLMP	CLMP	chr11	123072324	123195299	q1	q2	OK	7.339	9.23735	0.331894	2.99385	5e-05	0.000171432	yes	2952477793	-	2706590166	245887627	-	245887627
PKIB	PKIB	PKIB	chr6	122471916	122726373	q1	q2	OK	8.94828	7.17529	-0.318573	-2.08968	0.0004	0.00118387	yes	2951566233	-	2705472490	246093743	-	246093743
RAB2A	RAB2A	RAB2A	chr8	60516909	60623644	q1	q2	OK	12.2554	19.2946	0.654778	4.22755	5e-05	0.000171432	yes	2951416295	-	2459140145	492276150	-	492276150
TGFBR3	TGFBR3	TGFBR3	chr1	91680342	91906002	q1	q2	OK	8.84902	11.2242	0.343024	2.19564	0.00015	0.00048068	yes	2950816305	-	2490077583	460738722	-	460738722
EIF3E	EIF3E	EIF3E	chr8	108201742	108248730	q1	q2	OK	143.595	148.039	0.043974	0.292183	0.60625	0.702603	no	2949492755	-	2949492755	-	-	-
NUP214	NUP214	NUP214	chr9	131125560	131234670	q1	q2	OK	12.1554	12.0174	-0.0164718	-0.10771	0.8502	0.896631	no	2949389790	-	2681288535	268101255	268101255	-
ATXN7	ATXN7	ATXN7	chr3	63864556	64003460	q1	q2	OK	7.96176	7.04173	-0.177158	-1.12472	0.04755	0.0850955	no	2941041901	-	2173231414	767810487	191929222	575881265
TMEM63A	TMEM63A	TMEM63A	chr1	225810073	225882720	q1	q2	OK	17.8675	12.4606	-0.519963	-2.55358	5e-05	0.000171432	yes	2938670475	-	2712623520	226046955	226046955	-
ANKHD1	ANKHD1	ANKHD1	chr5	140401813	140549578	q1	q2	OK	22.3424	24.2787	0.119905	0.426162	0.45515	0.563939	no	2936202521	-	2936202521	-	-	-
EXOC6	EXOC6	EXOC6	chr10	92834712	93059494	q1	q2	OK	4.58047	4.72139	0.0437174	0.349725	0.5439	0.646934	no	2935526621	-	2651489409	284037212	94715411	189321801
FNDC3A	FNDC3A	FNDC3A	chr13	48975911	49209779	q1	q2	OK	21.3981	25.0347	0.226446	1.49455	0.0082	0.0180075	yes	2931780571	-	2633083951	348456843	49760223	298696620
CCSER2	CCSER2	CCSER2	chr10	84328588	84518521	q1	q2	OK	11.8359	10.9817	-0.108057	-0.482614	0.3952	0.503609	no	2930970742	-	2327035926	603934816	-	603934816
FRMD3	FRMD3	FRMD3	chr9	83242989	83538433	q1	q2	OK	1.53518	1.6936	0.141685	0.522086	0.31965	0.422742	no	2925019844	-	2581574093	343445751	-	343445751
PLSCR1	PLSCR1	PLSCR1	chr3	146515179	146544841	q1	q2	OK	19.0218	17.1748	-0.147362	-1.08133	0.05635	0.0985606	no	2924852217	-	2193685418	731166799	-	731166799
INTS3	INTS3	INTS3	chr1_GL383518v1_alt	44791	90780	q1	q2	OK	25.0685	23.0471	-0.12129	-0.79759	0.1581	0.237534	no	2920807611	153700620	2767106991	153700620	-	-
FAM135A	FAM135A	FAM135A	chr6	70413403	70561174	q1	q2	OK	4.10871	8.46016	1.042	7.74708	5e-05	0.000171432	yes	2919719776	-	2420888248	498831528	142481321	356350207
MCMBP	MCMBP	MCMBP	chr10	119829403	119873628	q1	q2	OK	44.0269	46.1515	0.0679922	0.450027	0.4286	0.538272	no	2918628511	-	1824166276	729552135	121602010	607950125
UHRF1BP1L	UHRF1BP1L	UHRF1BP1L	chr12	100037084	100142864	q1	q2	OK	8.9272	13.2174	0.566159	3.24897	5e-05	0.000171432	yes	2914168354	-	2612817004	301351350	200920335	100431015
PPHLN1	PPHLN1	PPHLN1	chr12	42326144	42448620	q1	q2	OK	38.9081	40.837	0.0698042	0.418777	0.4589	0.567633	no	2910496048	-	2696295517	214200531	85676467	128524064
LARS	LARS	LARS	chr5	146113025	146182731	q1	q2	OK	48.3746	33.3203	-0.537851	-3.57243	5e-05	0.000171432	yes	2910358779	-	2328349683	582009096	291022526	290986570
RGS3	RGS3	RGS3	chr9	113444728	113597743	q1	q2	OK	20.1952	18.6591	-0.114137	-0.647385	0.257	0.353432	no	2907390890	-	2791086729	116304161	-	116304161
OXR1	OXR1	OXR1	chr8	106270177	106752693	q1	q2	OK	11.3359	9.88616	-0.197419	-1.28795	0.0255	0.0493148	yes	2907213756	-	2691730175	215483581	-	215483581
CCDC18	CCDC18	CCDC18	chr1	93180715	93278730	q1	q2	OK	2.83749	2.11106	-0.426651	-2.70495	5e-05	0.000171432	yes	2904579415	-	2810835241	93744174	-	93744174
PLEKHB2	PLEKHB2	PLEKHB2	chr2	131104846	131149852	q1	q2	OK	71.4953	65.4281	-0.127938	-0.849306	0.1414	0.216284	no	2901762485	-	1978419320	923343165	-	923343165
OSBPL10	OSBPL10	OSBPL10	chr3	31660824	31991736	q1	q2	OK	11.7477	11.5077	-0.0297859	-0.183264	0.74405	0.8184	no	2900212022	-	2678258635	221953387	31743894	190209493
EIF5B	EIF5B	EIF5B	chr2	99337370	99400265	q1	q2	OK	37.6364	43.3263	0.203114	1.34764	0.01855	0.0371671	yes	2899803747	-	1999684617	900119130	300020041	600099089
MIER1	MIER1	MIER1	chr1	66924894	66988619	q1	q2	OK	11.7309	11.4238	-0.0382684	-0.240609	0.67335	0.758725	no	2899370829	-	2089952034	876870826	134899609	741971217
SLC38A6	SLC38A6	SLC38A6	chr14	60981113	61083733	q1	q2	OK	5.87617	5.75509	-0.0300383	-0.175778	0.757	0.828801	no	2890516133	-	2705961040	246058943	184539711	61519232
SEC62	SEC62	SEC62	chr3	169966791	169998373	q1	q2	OK	17.2059	21.0917	0.293769	1.93902	0.00095	0.00259759	yes	2884917067	-	1866662989	1018254078	169694737	848559341
DUSP10	DUSP10	DUSP10	chr1	221701419	221742176	q1	q2	OK	6.9844	6.29731	-0.149402	-1.03583	0.0685	0.116948	no	2884541803	-	2440790909	443750894	-	443750894
DCAF8	DCAF8	DCAF8	chr1	160215714	160262560	q1	q2	OK	32.0358	37.9187	0.243226	1.47533	0.0107	0.0228223	yes	2883706111	160213799	1922561906	1121358004	160188736	800955469
ATG5	ATG5	ATG5	chr6	106184476	106325820	q1	q2	OK	12.8325	12.7746	-0.00652552	-0.0485469	0.93335	0.954324	no	2880428878	-	2453896328	426532550	-	426532550
SNX4	SNX4	SNX4	chr3	125446643	125520214	q1	q2	OK	14.6966	15.8253	0.106748	0.822293	0.1527	0.230726	no	2879750154	-	2879750154	-	-	-
TUFT1	TUFT1	TUFT1	chr1	151540304	151583583	q1	q2	OK	20.7172	14.9556	-0.470142	-2.98185	5e-05	0.000171432	yes	2879140622	-	2424474996	454665626	-	454665626
PRKACB	PRKACB	PRKACB	chr1	84077974	84238498	q1	q2	OK	6.43206	3.82238	-0.750809	-6.32758	5e-05	0.000171432	yes	2876559956	-	2368345334	508214622	-	508214622
TRERF1	TRERF1	TRERF1	chr6	42224932	42452051	q1	q2	OK	9.95302	8.29209	-0.263399	-1.70452	0.0029	0.00709958	yes	2875725378	-	2749144636	126580742	-	126580742
TRAF3IP1	TRAF3IP1	TRAF3IP1	chr2	238320543	238400900	q1	q2	OK	2.92085	3.70264	0.342164	2.37014	5e-05	0.000171432	yes	2871408122	-	2392790480	478617642	-	478617642
SEC24B	SEC24B	SEC24B	chr4	109429962	109540459	q1	q2	OK	10.8511	12.5043	0.204581	1.30198	0.02345	0.0457365	yes	2870694722	-	2649787012	220907710	110446539	110461171
DYNC1H1	DYNC1H1	DYNC1H1	chr14	101964527	102050798	q1	q2	OK	143.5	157.211	0.131656	0.813677	0.15805	0.237486	no	2869094418	-	2049199596	819894822	717377855	102516967
NUDCD1	NUDCD1	NUDCD1	chr8	109240918	109334121	q1	q2	OK	29.5709	34.7976	0.234808	1.55311	0.00735	0.0163352	yes	2867485356	-	2646975926	110254143	-	110254143
DICER1	DICER1	DICER1	chr14	95086227	95179933	q1	q2	OK	26.6585	25.0775	-0.0882029	-0.586867	0.30955	0.412382	no	2867426130	-	1911804831	955621299	286740485	668880814
KTN1	KTN1	KTN1	chr14	55580206	55684584	q1	q2	OK	88.531	49.6888	-0.833262	-5.52991	5e-05	0.000171432	yes	2861198315	-	2748939007	112259308	112259308	-
MYO1E	MYO1E	MYO1E	chr15	59135968	59372872	q1	q2	OK	16.0209	14.3347	-0.160449	-1.04388	0.065	0.111835	no	2858487469	-	2680114089	178373380	59515297	118858083
SPRED1	SPRED1	SPRED1	chr15	38252850	38357249	q1	q2	OK	18.3657	21.4237	0.222193	1.4706	0.0087	0.0189582	yes	2857209253	-	2316192131	541017122	38614476	502402646
ARFGEF2	ARFGEF2	ARFGEF2	chr20	48921737	49036693	q1	q2	OK	29.6926	29.7954	0.00498867	0.0332114	0.9514	0.966458	no	2855603115	-	2331537747	524065368	142847535	381217833
IL1RAP	IL1RAP	IL1RAP	chr3	190514050	190657197	q1	q2	OK	3.37056	6.30701	0.903969	5.82531	5e-05	0.000171432	yes	2854940280	-	1903099491	951840789	-	951840789
IARS	IARS	IARS	chr9	92210208	92293756	q1	q2	OK	102.241	79.9152	-0.355431	-2.32568	0.0001	0.000331818	yes	2850318458	-	2565340459	284977999	95032196	189945803
SNX9	SNX9	SNX9	chr6	157823170	157945077	q1	q2	OK	11.529	12.4739	0.11364	0.724115	0.21295	0.303633	no	2849484401	-	2532755819	316728582	-	316728582
TNS3	TNS3	TNS3	chr7	47275153	47582144	q1	q2	OK	44.7221	47.5512	0.0884941	0.58836	0.304	0.406619	no	2847488226	-	2610880440	236607786	47342801	189264985
LARP4	LARP4	LARP4	chr12	50400808	50480005	q1	q2	OK	61.7819	60.4301	-0.0319161	-0.165917	0.77035	0.840025	no	2847309729	-	1982497807	864811922	-	864811922
DDX6	DDX6	DDX6	chr11	118747763	118791263	q1	q2	OK	44.7406	51.8062	0.211541	1.41433	0.01425	0.0294304	yes	2847179022	-	1305065358	1542113664	237281037	1304832627
ZMYND8	ZMYND8	ZMYND8	chr20	47209213	47356889	q1	q2	OK	39.2203	39.5062	0.0104802	0.0647907	0.9128	0.940989	no	2846306544	-	2754528792	91777752	45938906	45838846
NAA50	NAA50	NAA50	chr3	113716459	113746299	q1	q2	OK	16.8551	40.0389	1.24822	8.22207	5e-05	0.000171432	yes	2836162328	-	1474892048	1361270280	113442316	1247827964
KIF2A	KIF2A	KIF2A	chr5	62306161	62387184	q1	q2	OK	25.0687	31.9439	0.349652	2.30661	0.0001	0.000331818	yes	2835675621	-	2157206422	123310653	123310653	-
NR3C2	NR3C2	NR3C2	chr4	148078763	148442520	q1	q2	OK	0.81431	0.669136	-0.283279	-1.107	0.04745	0.0849624	no	2835120314	-	2686119663	149000651	-	149000651
VMP1	VMP1	VMP1	chr17	59697305	59840591	q1	q2	OK	71.3808	91.2376	0.354092	2.1367	0.00025	0.000769044	yes	2835071975	-	2545483797	289588178	57917181	231670997
CCDC88A	CCDC88A	CCDC88A	chr2	55287841	55419921	q1	q2	OK	19.3679	13.0405	-0.570673	-3.76346	5e-05	0.000171432	yes	2833758538	55646991	2389453997	499823459	111080459	333096009
TRAK2	TRAK2	TRAK2	chr2	201377206	201451596	q1	q2	OK	10.0305	6.79489	-0.561866	-3.59085	5e-05	0.000171432	yes	2831907855	-	2427412189	404495666	202251009	202244657
TUBGCP3	TUBGCP3	TUBGCP3	chr13_KI270838v1_alt	285974	305687	q1	q2	OK	18.4354	13.8085	-0.416928	-2.54843	5e-05	0.000171432	yes	2829453001	-	2376894241	452558760	-	452558760
AGBL3	AGBL3	AGBL3	chr7	134986507	135170826	q1	q2	NOTEST	0.367662	0.431541	0.231117	0	1	1	no	2829072741	-	2829072741	-	-	-
NAP1L1	NAP1L1	NAP1L1	chr12	76045382	76085033	q1	q2	OK	217.887	221.004	0.0204936	0.122508	0.83185	0.884794	no	2828986254	-	2523215093	305771161	76447026	229324135
APBB2	APBB2	APBB2	chr4	40810026	41214618	q1	q2	OK	7.81479	10.2368	0.389486	2.53865	5e-05	0.000171432	yes	2828964183	-	2420815870	408148313	-	408148313
KANSL1	KANSL1	KANSL1	chr17_KI270908v1_alt	732027	927544	q1	q2	OK	14.1814	14.8458	0.0660538	0.428133	0.45775	0.566325	no	2828539086	-	2651906342	176632744	132525050	44107694
AGK	AGK	AGK	chr7_GL383534v2_alt	490	21001	q1	q2	OK	10.0293	11.6579	0.217084	1.88299	0.0025	0.00621422	yes	2826423117	-	2402361953	565413751	141352587	424061164
CALU	CALU	CALU	chr7	128739291	128775790	q1	q2	OK	84.3543	95.5677	0.180061	1.18899	0.03765	0.0691291	no	2824767608	-	1797484176	1027283432	-	1027283432
DNAJB14	DNAJB14	DNAJB14	chr4	99896249	99946726	q1	q2	OK	7.50611	6.72852	-0.157777	-0.670844	0.2408	0.335423	no	2823507928	-	2016951457	806556471	-	806556471
TOMM20	TOMM20	TOMM20	chr1	235109342	235128941	q1	q2	OK	86.5246	83.7686	-0.0467009	-0.310357	0.58605	0.684747	no	2823361890	-	1411717063	1411644827	-	1411644827
AUH	AUH	AUH	chr9	91213814	91361969	q1	q2	OK	5.74839	3.84478	-0.580257	-2.92774	5e-05	0.000171432	yes	2821744015	-	2821744015	-	-	-
HDGF	HDGF	HDGF	chr1	156742106	156752448	q1	q2	OK	221.403	224.2	0.0181125	0.120054	0.83465	0.885999	no	2820849494	156712942	783583708	2193978728	156714906	1880550880
FBXW8	FBXW8	FBXW8	chr12	116910955	117031148	q1	q2	OK	7.07097	5.31226	-0.412582	-3.52724	5e-05	0.000171432	yes	2818056155	-	2583119405	234936750	-	234936750
WLS	WLS	WLS	chr1	67701465	68232601	q1	q2	OK	19.8307	17.9249	-0.145767	-0.41527	0.47465	0.583098	no	2814064993	-	2676870157	137194836	68603497	68591339
RAB30	RAB30	RAB30	chr11	82973132	83071923	q1	q2	OK	3.34981	3.75042	0.162972	1.2539	0.0281	0.0537098	no	2812474487	-	1572145801	1240328686	-	1240328686
RYK	RYK	RYK	chr3	134157133	134250744	q1	q2	OK	18.4553	22.5583	0.289622	1.86326	0.00105	0.00283947	yes	2812374282	-	2678497564	133876718	-	133876718
SCAI	SCAI	SCAI	chr9	124942608	125143559	q1	q2	OK	1.31421	1.27587	-0.0427168	-0.339703	0.5533	0.655533	no	2811369561	-	2045104345	766265216	-	766265216
DCP2	DCP2	DCP2	chr5	112976709	113488830	q1	q2	OK	17.981	43.959	1.28969	8.41123	5e-05	0.000171432	yes	2808513544	-	1347967410	1460546134	337013978	1123532156
HPRT1	HPRT1	HPRT1	chrX	134460144	134500668	q1	q2	OK	59.107	51.1958	-0.207304	-1.34245	0.02005	0.0397589	yes	2806043410	-	2004213971	267269114	-	267269114
PPP3R1	PPP3R1	PPP3R1	chr2	68178856	68252519	q1	q2	OK	54.5346	60.9306	0.159993	1.06088	0.06125	0.106056	no	2805743644	-	2190079292	684108628	68444276	615664352
MGLL	MGLL	MGLL	chr3	127689061	127823250	q1	q2	OK	27.68	18.5866	-0.574581	-3.74561	5e-05	0.000171432	yes	2804146670	-	2039559520	764587150	127540617	637046533
SUPT3H	SUPT3H	SUPT3H	chr6	44826729	45551082	q1	q2	OK	2.59711	3.31718	0.353046	1.24326	0.03325	0.0621321	no	2800977154	45345657	2710835433	45345657	-	-
TRPM7	TRPM7	TRPM7	chr15	50557158	50686815	q1	q2	OK	7.83587	6.47976	-0.274153	-1.78321	0.002	0.00507293	yes	2800365383	-	2444128168	356237215	305384121	50853094
APP	APP	APP	chr21	25880549	26171128	q1	q2	OK	172.245	175.551	0.0274317	0.180205	0.75155	0.824465	no	2794961911	-	2740455801	54506110	-	54506110
PFDN1	PFDN1	PFDN1	chr5	140245049	140303104	q1	q2	OK	53.6562	59.7512	0.155225	1.00353	0.0776	0.130012	no	2793122325	-	2513835729	279286596	139661062	139625534
GOLGB1	GOLGB1	GOLGB1	chr3	121663198	121749767	q1	q2	OK	10.8446	9.37624	-0.209896	-1.36721	0.0168	0.0341135	yes	2792823092	-	2549936388	242886704	242886704	-
FAM120A	FAM120A	FAM120A	chr9	93446499	93566115	q1	q2	OK	52.6577	54.6997	0.0548889	0.351097	0.54245	0.645903	no	2791829443	-	2502889330	288940113	96318836	192621277
PPP2R1B	PPP2R1B	PPP2R1B	chr11	111602390	111766445	q1	q2	OK	29.7955	22.7821	-0.387194	-1.86307	0.00105	0.00283947	yes	2790309915	-	2120626232	669683683	111631674	558052009
CSPP1	CSPP1	CSPP1	chr8	67064367	67196614	q1	q2	OK	4.31904	4.6098	0.0939936	0.845676	0.1374	0.211235	no	2789310452	-	2653093682	136216770	-	136216770
AP2B1	AP2B1	AP2B1	chr17	35587262	35726417	q1	q2	OK	141.399	148.022	0.0660387	0.431091	0.44875	0.558092	no	2788224933	-	2243566182	544658751	136035049	408623702
CCDC82	CCDC82	CCDC82	chr11	96352764	96389919	q1	q2	OK	18.224	15.6413	-0.220483	-1.43497	0.01105	0.0235198	yes	2786935580	-	2690848860	96086720	-	96086720
SLC39A8	SLC39A8	SLC39A8	chr4	102251040	102345498	q1	q2	OK	17.9774	20.0217	0.155381	0.973873	0.0883	0.145138	no	2786875973	-	2477187315	206412484	103228627	103183857
DCUN1D5	DCUN1D5	DCUN1D5	chr11	103050683	103092215	q1	q2	OK	5.74069	6.49061	0.177131	1.15326	0.0453	0.0814529	no	2779642511	-	2779642511	-	-	-
ARID2	ARID2	ARID2	chr12	45729836	45908036	q1	q2	OK	8.02807	7.96583	-0.0112289	-0.0726743	0.8948	0.928049	no	2772825067	-	2587734056	185091011	92488797	92602214
STRBP	STRBP	STRBP	chr9	123121628	123268576	q1	q2	OK	3.49203	5.78155	0.727392	6.07754	5e-05	0.000171432	yes	2771094464	-	2645207458	125887006	-	125887006
RICTOR	RICTOR	RICTOR	chr5	38937920	39074408	q1	q2	OK	13.8781	13.3278	-0.0583644	-0.385701	0.508	0.613795	no	2769148438	-	2418652337	350496101	77910011	272586090
PPA2	PPA2	PPA2	chr4	105369076	105474070	q1	q2	OK	31.2389	9.62735	-1.69813	-11.6091	5e-05	0.000171432	yes	2765065863	-	2765065863	-	-	-
MMP16	MMP16	MMP16	chr8	88037231	88327488	q1	q2	OK	0.806172	1.06709	0.404528	1.9386	0.00125	0.00331951	yes	2764611749	-	2586508799	178102950	-	178102950
KAT6B	KAT6B	KAT6B	chr10	74826412	75032622	q1	q2	OK	3.95746	4.24039	0.0996216	0.748543	0.1892	0.275144	no	2761647587	-	2531330059	230317528	153525841	76791687
NUP35	NUP35	NUP35	chr2	183117489	183161684	q1	q2	OK	15.6179	13.4391	-0.216763	-1.96658	0.0003	0.000910208	yes	2760086668	-	2392100526	367986142	367986142	-
ANKRD13C	ANKRD13C	ANKRD13C	chr1	70259001	70354734	q1	q2	OK	10.5134	12.2418	0.219596	1.41772	0.0118	0.0249562	yes	2759956461	-	2264864813	495091648	-	495091648
ETF1	ETF1	ETF1	chr5	138506092	138543300	q1	q2	OK	71.3647	65.0347	-0.134	-0.894974	0.1158	0.182961	no	2757160246	-	2067938120	689222126	137849257	551372869
STAU2	STAU2	STAU2	chr8	73420073	73747708	q1	q2	OK	6.10052	4.62238	-0.400296	-3.38775	5e-05	0.000171432	yes	2756423272	-	2458571220	297852052	-	297852052
NUP133	NUP133	NUP133	chr1	229441296	229508341	q1	q2	OK	36.8124	34.4019	-0.0977035	-0.646603	0.2521	0.347986	no	2755293359	-	2525716278	229577081	-	229577081
NEK2	NEK2	NEK2	chr1	211658256	211675630	q1	q2	OK	31.3498	31.9537	0.0275274	0.177146	0.7534	0.825744	no	2753910527	-	2753910527	-	-	-
TTC37	TTC37	TTC37	chr5	95463894	95555005	q1	q2	OK	25.9702	26.2119	0.0133674	0.0885204	0.8733	0.911801	no	2750584661	94886347	2560898166	189686495	-	94800148
TMEM2	TMEM2	TMEM2	chr9	71683365	71768884	q1	q2	OK	31.7622	35.3295	0.153561	1.02594	0.07605	0.127689	no	2750567956	-	2453370830	297197126	-	297197126
PGGT1B	PGGT1B	PGGT1B	chr5	115210829	115262872	q1	q2	OK	11.2517	9.78048	-0.202166	-1.79717	0.00275	0.00677103	yes	2749611986	-	2635065270	114546716	-	114546716
AGPAT4	AGPAT4	AGPAT4	chr6	161130024	161274075	q1	q2	OK	3.1256	2.32433	-0.42732	-3.82783	5e-05	0.000171432	yes	2747781911	-	2586226476	161555435	-	161555435
KIF20B	KIF20B	KIF20B	chr10	89701589	89774943	q1	q2	OK	26.0315	19.1855	-0.440242	-2.8883	5e-05	0.000171432	yes	2744980439	-	2561919331	183061108	183061108	-
HEG1	HEG1	HEG1	chr3	124965709	125055958	q1	q2	OK	68.8724	78.7291	0.192972	1.26595	0.02695	0.0517873	no	2744065491	-	2120499652	623565839	374193173	249372666
WDR70	WDR70	WDR70	chr5	37379309	37752672	q1	q2	OK	10.7671	9.50535	-0.179816	-1.59927	0.0059	0.013434	yes	2742866372	-	2742866372	37480112	37480112	-
ARHGAP31	ARHGAP31	ARHGAP31	chr3	119294372	119419476	q1	q2	OK	8.53137	7.32532	-0.219886	-1.41791	0.01385	0.0287069	yes	2738420068	-	2381011586	357408482	119134701	238273781
TMEM164	TMEM164	TMEM164	chrX	110002634	110177788	q1	q2	OK	10.0704	9.46576	-0.0893339	-0.56136	0.3239	0.4273	no	2734238116	-	1640047883	984766162	-	984766162
IL20RB	IL20RB	IL20RB	chr3	136957864	137011084	q1	q2	OK	0.452079	1.17892	1.38282	3.02593	5e-05	0.000171432	yes	2733658742	-	1230287777	-	-	-
BCL9L	BCL9L	BCL9L	chr11	118883765	118910904	q1	q2	OK	37.1591	32.9464	-0.173596	-1.15201	0.04345	0.0785624	no	2731811388	-	237554841	1900306065	475092027	1425214038
SDC2	SDC2	SDC2	chr8	96493653	96611809	q1	q2	OK	31.6604	37.4327	0.241616	1.59281	0.0051	0.0117903	yes	2731688836	-	2243576319	488112517	-	488112517
NBN	NBN	NBN	chr8	89933335	89984724	q1	q2	OK	22.6895	34.5028	0.604689	4.00453	5e-05	0.000171432	yes	2728807940	-	1910270652	818537288	90965696	727571592
FAM102B	FAM102B	FAM102B	chr1	108560348	108639327	q1	q2	OK	4.85483	7.75466	0.675643	5.53927	5e-05	0.000171432	yes	2728720459	-	1855279203	873441256	-	873441256
MAPK8	MAPK8	MAPK8	chr10	48306638	48439359	q1	q2	OK	8.25401	11.2857	0.451331	2.8772	5e-05	0.000171432	yes	2727322243	-	2379802578	347519665	-	347519665
USP24	USP24	USP24	chr1	55066358	55215366	q1	q2	OK	10.8615	11.1254	0.0346457	0.228443	0.6809	0.765156	no	2724489899	-	2502273504	222216395	111150009	111066386
PEA15	PEA15	PEA15	chr1	160202198	160215376	q1	q2	OK	135.624	145.007	0.0965085	0.638992	0.26815	0.366188	no	2723098915	-	800889817	1922209098	-	1922209098
LINC00152	LINC00152	LINC00152	chr2	87455454	87521511	q1	q2	OK	195.355	193.302	-0.0152367	-0.0954823	0.86775	0.907647	no	2721884097	-	2721884097	-	-	-
BICD1	BICD1	BICD1	chr12	32107250	32378207	q1	q2	OK	6.47417	5.55612	-0.220619	-1.87506	0.00095	0.00259759	yes	2721249501	-	2558574572	162674929	-	162674929
STAMBPL1	STAMBPL1	STAMBPL1	chr10	88880186	88923502	q1	q2	OK	25.2309	21.8156	-0.209836	-1.32838	0.0223	0.0437827	yes	2720598718	-	2720598718	-	-	-
XPO1	XPO1	XPO1	chr2	61477933	61538283	q1	q2	OK	76.4121	87.851	0.201258	1.33723	0.0205	0.0405543	yes	2716382047	185293828	1913986781	802395266	431984703	185116735
HS6ST3	HS6ST3	HS6ST3	chr13	96090838	96839562	q1	q2	NOTEST	0.0629075	0.0319382	-0.977949	0	1	1	no	2716191890	-	2716191890	-	-	-
PLEKHM3	PLEKHM3	PLEKHM3	chr2	207821287	208025560	q1	q2	OK	1.67828	1.68408	0.00497948	0.0402535	0.9506	0.96594	no	2714181362	-	2714181362	-	-	-
PWWP2A	PWWP2A	PWWP2A	chr5	160075884	160119445	q1	q2	OK	10.1696	13.2092	0.377286	2.58841	5e-05	0.000171432	yes	2711878436	-	1914295667	797582769	478558968	319023801
STRIP2	STRIP2	STRIP2	chr7	129434432	129488398	q1	q2	OK	7.93976	4.82508	-0.718543	-5.26514	5e-05	0.000171432	yes	2711181151	-	2323806592	387374559	-	387374559
METTL21A	METTL21A	METTL21A	chr2	207529891	207625331	q1	q2	OK	3.11405	3.89475	0.322739	0.455506	0.43025	0.539885	no	2710066735	-	2293142283	416924452	208478101	208446351
ATP1B1	ATP1B1	ATP1B1	chr1	169106708	169460669	q1	q2	OK	98.2474	186.479	0.924523	5.38442	5e-05	0.000171432	yes	2705448246	-	2367245806	338202440	-	338202440
SEC22A	SEC22A	SEC22A	chr3	123201926	123274135	q1	q2	OK	4.68497	4.18553	-0.162627	-1.22998	0.03425	0.0636516	no	2704952347	-	2090155603	614796744	368814745	245981999
INTS6	INTS6	INTS6	chr13	51341031	51453139	q1	q2	OK	12.5038	16.0306	0.358467	1.91994	0.00065	0.00183977	yes	2702685229	-	1819528555	363789170	155861078	207928092
ZDHHC17	ZDHHC17	ZDHHC17	chr12	76764073	76853694	q1	q2	OK	14.8339	10.4235	-0.50906	-3.26964	5e-05	0.000171432	yes	2702604459	-	2393629724	308974735	77235781	231738954
PCMT1	PCMT1	PCMT1	chr6	149749694	149811421	q1	q2	OK	64.0773	80.2093	0.323957	1.98634	0.0005	0.00145012	yes	2701961660	-	2251604781	450356879	150092395	300264484
DCTN4	DCTN4	DCTN4	chr5	150708746	150759095	q1	q2	OK	28.1696	24.1771	-0.220495	-1.45263	0.0099	0.0212937	yes	2701944201	-	1651275802	1050668399	150133174	900535225
ATRNL1	ATRNL1	ATRNL1	chr10	115093364	115948998	q1	q2	OK	4.67226	4.90381	0.0697826	0.357181	0.52305	0.627811	no	2697809453	-	2697809453	116881452	116881452	-
SETD3	SETD3	SETD3	chr14	99397745	99480889	q1	q2	OK	35.582	28.1967	-0.335622	-2.05907	0.00035	0.00104874	yes	2697435693	-	2497688977	199746716	199746716	-
ANXA5	ANXA5	ANXA5	chr4	121667996	121696992	q1	q2	OK	405.748	391.174	-0.0527743	-0.348199	0.547	0.649517	no	2697241493	-	2084258343	490365384	245186512	245178872
EIF4E	EIF4E	EIF4E	chr4	98878455	98930635	q1	q2	OK	4.14415	4.94828	0.25585	1.96957	0.00085	0.00234784	yes	2695025296	-	2196032055	498993241	-	498993241
SLC35F2	SLC35F2	SLC35F2	chr11	107790990	107859188	q1	q2	OK	23.7835	26.2369	0.141635	0.921749	0.10125	0.163075	no	2692272541	-	2476948315	322987751	107663525	215324226
DMTF1	DMTF1	DMTF1	chr7	87152360	87219715	q1	q2	OK	11.6827	10.0236	-0.220972	-1.22254	0.0352	0.0651801	no	2690972513	173574086	2343790082	433965990	-	260391904
TP53BP2	TP53BP2	TP53BP2	chr1	223779892	223845972	q1	q2	OK	18.0171	10.8976	-0.725364	-4.69836	5e-05	0.000171432	yes	2687953657	-	2463967367	223986290	223986290	-
GNB4	GNB4	GNB4	chr3	179396087	179451583	q1	q2	OK	16.2873	9.24788	-0.816553	-5.30769	5e-05	0.000171432	yes	2686999192	-	1612273754	1074725438	179137238	895588200
PAPD4	PAPD4	PAPD4	chr5	79612419	79686648	q1	q2	OK	11.2268	9.51484	-0.23869	-1.81722	0.00235	0.00588098	yes	2684242902	-	2447342641	315853048	157889527	157963521
PAPSS2	PAPSS2	PAPSS2	chr10	87659718	87747705	q1	q2	OK	39.1249	38.7731	-0.0130296	-0.0862646	0.87825	0.915602	no	2683797969	-	2415343613	268454356	178948413	89505943
MPZL1	MPZL1	MPZL1	chr1	167721949	167791919	q1	q2	OK	22.5461	22.0788	-0.0302119	-0.198736	0.72375	0.801646	no	2683797110	-	1845002967	838794143	-	838794143
DDX46	DDX46	DDX46	chr5	134758733	134831136	q1	q2	OK	35.6455	38.7153	0.119185	0.793561	0.16815	0.249893	no	2682726256	-	2146109132	536617124	134118690	402498434
FGFR1OP	FGFR1OP	FGFR1OP	chr6	166999316	167042418	q1	q2	OK	8.24784	5.74438	-0.521866	-4.25417	5e-05	0.000171432	yes	2678871973	-	2343978929	334893044	167438344	167454700
WDR49	WDR49	WDR49	chr3	167478684	167653501	q1	q2	NOTEST	0.0327434	0.0839045	1.35754	0	1	1	no	2677165030	-	2677165030	-	-	-
INPP4A	INPP4A	INPP4A	chr2	98444857	98591033	q1	q2	OK	8.30177	6.63356	-0.323636	-1.96735	0.00095	0.00259759	yes	2677114046	-	2081878268	595235778	-	595235778
PLCXD2	PLCXD2	PLCXD2	chr3	111674675	111976517	q1	q2	OK	1.27152	1.57243	0.306437	0.292872	0.5937	0.691557	no	2675173734	-	2675173734	-	-	-
RAB21	RAB21	RAB21	chr12	71754877	71787370	q1	q2	OK	25.9355	30.0804	0.213899	1.38576	0.015	0.0308069	yes	2670413524	-	1154615927	1515797597	216516668	1299280929
FUBP3	FUBP3	FUBP3	chr9	130579572	130638352	q1	q2	OK	13.2196	18.5248	0.486779	3.16376	5e-05	0.000171432	yes	2669767171	-	1868686538	801080633	-	801080633
EPHA4	EPHA4	EPHA4	chr2	221418026	221574202	q1	q2	OK	0.494977	0.790551	0.675496	2.32601	5e-05	0.000171432	yes	2668439444	-	2668439444	-	-	-
ANKAR	ANKAR	ANKAR	chr2	189675984	189746650	q1	q2	OK	0.592107	0.328432	-0.850262	-2.30143	0.0004	0.00118387	yes	2667984074	-	1905676137	-	-	-
PPTC7	PPTC7	PPTC7	chr12	110534431	110583259	q1	q2	OK	10.6296	15.9005	0.580993	4.06921	5e-05	0.000171432	yes	2663513102	-	666001338	1997511764	-	1997511764
TMOD3	TMOD3	TMOD3	chr15	51829627	51912134	q1	q2	OK	36.9881	37.3983	0.0159111	0.105537	0.85105	0.897082	no	2661223277	-	1408325572	783031108	52194164	730836944
NARS2	NARS2	NARS2	chr11	78435960	78574864	q1	q2	OK	9.77583	7.89519	-0.308245	-2.7218	5e-05	0.000171432	yes	2659285933	-	2502867791	156418142	78270656	78147486
RBM41	RBM41	RBM41	chrX	107061887	107118827	q1	q2	OK	6.35793	6.17473	-0.0421816	-0.33482	0.5562	0.657854	no	2658301932	-	2339376120	318925812	-	318925812
CHCHD6	CHCHD6	CHCHD6	chr3	126704219	126960420	q1	q2	OK	6.15532	9.06967	0.559216	2.76937	5e-05	0.000171432	yes	2657694094	-	2657694094	-	-	-
SMG5	SMG5	SMG5	chr1	156249223	156282829	q1	q2	OK	38.4471	40.6732	0.0812043	0.538971	0.34005	0.445201	no	2655985128	-	2187291391	468693737	312473840	156219897
FMN1	FMN1	FMN1	chr15_KI270905v1_alt	4980140	5140748	q1	q2	OK	5.60562	6.91444	0.302738	1.95906	0.0005	0.00145012	yes	2655589353	-	2457224420	231557101	33192168	198364933
MORC4	MORC4	MORC4	chrX	106940733	107000244	q1	q2	OK	55.3797	37.3194	-0.569433	-3.77112	5e-05	0.000171432	yes	2655338446	-	2336783622	318554824	106186012	212368812
RGS7	RGS7	RGS7	chr1	240775513	241357230	q1	q2	OK	0.667882	0.866858	0.376203	0.92512	0.09285	0.151623	no	2653959077	-	2653959077	-	-	-
COBLL1	COBLL1	COBLL1	chr2	164680184	164849396	q1	q2	NOTEST	0.400013	0.412033	0.0427131	0	1	1	no	2649642595	-	2152981322	331130103	331130103	-
CHD6	CHD6	CHD6	chr20	41402102	41618494	q1	q2	OK	9.27365	7.63839	-0.27987	-1.83235	0.00115	0.00308104	yes	2649356789	-	2408939883	240416906	40162123	200254783
IARS2	IARS2	IARS2	chr1	220094112	220148041	q1	q2	OK	73.4583	70.2599	-0.0642236	-0.427431	0.45155	0.560629	no	2643494907	-	2643494907	-	-	-
KIF4A	KIF4A	KIF4A	chrX	70290028	70420924	q1	q2	OK	18.5405	16.9624	-0.128339	-0.835541	0.14165	0.216517	no	2643229039	-	2573613364	69615675	69615675	-
KIF11	KIF11	KIF11	chr10	92593067	92655395	q1	q2	OK	36.9232	34.842	-0.0837	-0.55568	0.3244	0.427874	no	2642697356	-	2265078066	377619290	94376548	283242742
ZCCHC7	ZCCHC7	ZCCHC7	chr9	37120471	37358148	q1	q2	OK	7.13604	7.49587	0.0709716	0.610783	0.285	0.385709	no	2641561695	-	2641561695	-	-	-
LRP12	LRP12	LRP12	chr8	104489230	104589024	q1	q2	OK	6.76274	18.7412	1.47054	11.5103	5e-05	0.000171432	yes	2638612356	-	2111093542	527518814	105509957	422008857
MAP3K9	MAP3K9	MAP3K9	chr14	70722525	70809171	q1	q2	OK	9.44272	6.91481	-0.449513	-2.92396	5e-05	0.000171432	yes	2635618503	-	1994882967	640735536	71199920	569535616
ARPC2	ARPC2	ARPC2	chr2	218217093	218254348	q1	q2	OK	175.76	178.814	0.0248497	0.165382	0.7771	0.845013	no	2629159124	-	2190962165	438196959	438196959	-
VWA8	VWA8	VWA8	chr13	41566824	41961085	q1	q2	OK	6.00023	4.84647	-0.308082	-2.30959	0.00025	0.000769044	yes	2625139845	-	2582998602	42141243	-	42141243
TMED5	TMED5	TMED5	chr1	93149741	93180689	q1	q2	OK	19.4505	24.2004	0.315225	2.09293	0.00025	0.000769044	yes	2621466069	-	1123567281	1497898788	-	1497898788
FGF13	FGF13	FGF13	chrX	138631572	139205023	q1	q2	OK	4.20742	6.78556	0.689533	4.16011	5e-05	0.000171432	yes	2620436558	-	2345007875	275428683	-	275428683
MBP	MBP	MBP	chr18	76978832	77132818	q1	q2	OK	13.3165	14.5343	0.12624	0.809221	0.15925	0.238992	no	2617388182	-	2169027296	448360886	-	448360886
IGFN1	IGFN1	IGFN1	chr1	201190824	201228952	q1	q2	OK	1.13653	0.613127	-0.89038	-5.46139	5e-05	0.000171432	yes	2615350010	-	2414165257	201184753	201184753	-
NUF2	NUF2	NUF2	chr1	163321932	163355763	q1	q2	OK	31.0096	24.2573	-0.354295	-2.23992	5e-05	0.000171432	yes	2612826150	-	2612826150	-	-	-
PLEC	PLEC	PLEC	chr8	143915146	143976745	q1	q2	OK	154.366	151.249	-0.029425	-0.180473	0.75175	0.824535	no	2610086752	-	1015169528	1449926867	724977568	724949299
NAV2	NAV2	NAV2	chr11	19350723	20121601	q1	q2	OK	5.05966	6.51766	0.365314	2.3054	5e-05	0.000171432	yes	2606863538	-	2465899896	140963642	60394301	80569341
ANO6	ANO6	ANO6	chr12	45173033	45440404	q1	q2	OK	27.0414	22.6685	-0.254481	-1.65858	0.0038	0.00905755	yes	2605846583	-	2422544944	183301639	-	183301639
HEATR1	HEATR1	HEATR1	chr1	236518213	236604541	q1	q2	OK	9.84025	22.934	1.22072	4.22898	5e-05	0.000171432	yes	2604154862	-	1893965172	710189690	236762924	473426766
RAB14	RAB14	RAB14	chr9	121178136	121202087	q1	q2	OK	22.304	31.1433	0.481616	3.17089	5e-05	0.000171432	yes	2602945846	-	1487438779	1115507067	247908622	867598445
SPAG9	SPAG9	SPAG9	chr17	50962173	51120865	q1	q2	OK	17.3346	19.1761	0.145656	0.963025	0.0906	0.148387	no	2602726135	-	2210387549	392338586	-	392338586
ETFA	ETFA	ETFA	chr15	76216287	76311469	q1	q2	OK	118.206	117.411	-0.00972495	-0.0636488	0.9118	0.940542	no	2602702109	-	2449669611	153032498	76523714	76508784
STAM2	STAM2	STAM2	chr2	152116800	152175992	q1	q2	OK	9.33187	9.86993	0.0808748	0.517749	0.3632	0.469678	no	2600819986	-	1224035016	1223807852	152977183	1070830669
SBNO1	SBNO1	SBNO1	chr12	123289108	123350441	q1	q2	OK	16.7964	26.6941	0.668365	4.43896	5e-05	0.000171432	yes	2599911738	-	1857204688	742707050	123813434	618893616
ZEB1	ZEB1	ZEB1	chr10	31319171	31529814	q1	q2	OK	10.9308	9.60287	-0.186859	-1.19841	0.03485	0.064604	no	2599315241	-	2535687781	63627460	31810371	31817089
ENOX2	ENOX2	ENOX2	chrX	130623380	130903317	q1	q2	OK	3.54332	4.07614	0.2021	1.54359	0.00685	0.0153524	yes	2598733248	-	2598733248	-	-	-
PDGFD	PDGFD	PDGFD	chr11	103907185	104164299	q1	q2	OK	2.46658	2.10262	-0.230326	-1.301	0.01835	0.0368108	yes	2597997829	-	2286659594	311338235	-	311338235
IRF2	IRF2	IRF2	chr4	184387721	184474572	q1	q2	OK	9.80133	6.87859	-0.510865	-4.21439	5e-05	0.000171432	yes	2594973246	-	2409663907	185309339	-	185309339
NOC3L	NOC3L	NOC3L	chr10	94333225	94362976	q1	q2	OK	25.786	35.6301	0.466512	3.06466	5e-05	0.000171432	yes	2594744465	-	2306452821	288291644	192198509	96093135
DCBLD1	DCBLD1	DCBLD1	chr6	117482656	117602542	q1	q2	OK	12.8366	13.9217	0.117075	0.345967	0.5541	0.656305	no	2592700720	-	2592700720	-	-	-
HAT1	HAT1	HAT1	chr2	171922424	171983686	q1	q2	OK	61.1959	51.881	-0.238229	-1.55121	0.007	0.0156595	yes	2592254239	-	2419405980	-	-	-
TRMT1L	TRMT1L	TRMT1L	chr1	185118085	185291781	q1	q2	OK	10.5833	15.8711	0.584607	3.52837	5e-05	0.000171432	yes	2591439193	-	1480870547	1110568646	370215275	740353371
C11orf30	C11orf30	C11orf30	chr11	76445024	76552899	q1	q2	OK	4.82085	5.14866	0.0949095	0.726538	0.207	0.29655	no	2591105121	-	2286220716	304884405	152358753	152525652
MYLK-AS1	MYLK-AS1	MYLK-AS1	chr3	123585512	123884302	q1	q2	OK	2.41913	2.56547	0.0847325	0.0490815	0.9467	0.963599	no	2589901916	-	-	-	-	-
KCTD3	KCTD3	KCTD3	chr1	215567391	215621808	q1	q2	OK	25.4509	22.3606	-0.186759	-1.22299	0.03085	0.0582123	no	2589311823	-	1726143078	647374802	215785223	431589579
DYNC1I2	DYNC1I2	DYNC1I2	chr2	171687408	171750158	q1	q2	OK	10.9544	9.26053	-0.242345	-1.66191	0.0047	0.0109724	yes	2588515406	-	2588515406	-	-	-
FUBP1	FUBP1	FUBP1	chr1	77946481	77979205	q1	q2	OK	40.1443	48.5467	0.274179	1.78994	0.00175	0.00449546	yes	2587987600	-	1803836851	313678702	156850259	156828443
NFKB1	NFKB1	NFKB1	chr4	102501328	102617302	q1	q2	OK	12.8821	15.616	0.277666	1.78813	0.00215	0.0054244	yes	2586962793	103423269	2380001207	206961586	-	103538317
DPY19L4	DPY19L4	DPY19L4	chr8	94719874	94793848	q1	q2	OK	11.3089	10.5474	-0.100565	-0.65104	0.2525	0.348361	no	2586020778	-	1915422834	670597944	95777429	574820515
AMPH	AMPH	AMPH	chr7	38383695	38631567	q1	q2	OK	8.52677	7.9771	-0.0961364	-0.897552	0.1154	0.182459	no	2582064409	-	2466793707	115270702	-	115270702
PTPN3	PTPN3	PTPN3	chr9	109375693	109498313	q1	q2	OK	6.67736	8.08415	0.275819	1.74967	0.00245	0.00609906	yes	2580861701	-	2356529208	224332493	112190924	112141569
C4orf29	C4orf29	C4orf29	chr4	127917804	128031300	q1	q2	OK	2.60476	3.45633	0.408092	1.63138	0.005	0.0115853	yes	2578467885	-	2191604154	128951940	-	128951940
ATG16L1	ATG16L1	ATG16L1	chr2	233251570	233295674	q1	q2	OK	11.9996	10.3489	-0.213504	-0.804139	0.15995	0.239826	no	2575911498	-	2341707929	234203569	-	234203569
CEP55	CEP55	CEP55	chr10	93496611	93529092	q1	q2	OK	54.2104	45.6336	-0.248473	-1.62868	0.00375	0.00894961	yes	2572370688	95256596	1810119245	762251443	190553703	476441144
PARL	PARL	PARL	chr3	183829384	183884905	q1	q2	OK	50.0433	63.5104	0.343817	2.20696	5e-05	0.000171432	yes	2570021999	-	2202876137	367145862	367145862	-
CEPT1	CEPT1	CEPT1	chr1	111117331	111185102	q1	q2	OK	9.57681	4.20598	-1.1871	-6.55348	5e-05	0.000171432	yes	2569170497	-	2457443463	111727034	-	111727034
SETX	SETX	SETX	chr9	132261439	132354985	q1	q2	OK	14.715	17.1305	0.219285	1.45539	0.01055	0.0225494	yes	2568464590	-	2162974396	405490194	135211707	270278487
CBX5	CBX5	CBX5	chr12	54230945	54280131	q1	q2	OK	48.3118	38.7505	-0.318161	-2.10532	0.00015	0.00048068	yes	2568028836	-	601296131	1966732705	109285806	1857446899
KLHL24	KLHL24	KLHL24	chr3	183635622	183684516	q1	q2	OK	3.33903	1.88401	-0.825624	-6.85149	5e-05	0.000171432	yes	2567440605	-	1100244726	1467195879	-	1467195879
TRAM2	TRAM2	TRAM2	chr6	52497401	52577064	q1	q2	OK	39.4631	43.8673	0.152643	1.01549	0.07795	0.130499	no	2567399729	-	1572460547	994939182	52370880	942568302
ERCC6L2	ERCC6L2	ERCC6L2	chr9	95806087	96018453	q1	q2	OK	6.7425	7.12473	0.079551	0.446712	0.43115	0.540708	no	2566020084	-	1480722332	98729135	-	98729135
COPA	COPA	COPA	chr1	160288586	160358952	q1	q2	OK	54.923	45.0229	-0.286753	-1.59866	0.0059	0.013434	yes	2564590198	-	2244071604	320518594	-	320518594
AGAP3	AGAP3	AGAP3	chr7	151085830	151144436	q1	q2	OK	30.4953	30.5808	0.0040409	0.0257452	0.9628	0.974536	no	2563777138	-	2262142319	301634819	150814795	150820024
ARNT	ARNT	ARNT	chr1	150809704	150876768	q1	q2	OK	11.6386	8.57206	-0.441209	-2.80384	5e-05	0.000171432	yes	2563691257	-	1658986906	904704351	150789300	753915051
NT5DC1	NT5DC1	NT5DC1	chr6	116100835	116245690	q1	q2	OK	5.82472	6.31338	0.116223	0.984501	0.0816	0.135755	no	2563245743	-	1863844486	699401257	-	699401257
FAM168A	FAM168A	FAM168A	chr11	73400477	73598189	q1	q2	OK	7.99864	8.2826	0.050329	0.325403	0.57225	0.672943	no	2562677510	-	2416444202	146233308	-	146233308
TRIM59	TRIM59	TRIM59	chr3	160435502	160449838	q1	q2	OK	8.08391	8.34054	0.0450882	0.34027	0.55535	0.657375	no	2562500726	-	640644846	1921855880	480467968	1441387912
VMA21	VMA21	VMA21	chrX	151397184	151409364	q1	q2	OK	21.6906	24.2825	0.162844	1.07121	0.06105	0.105765	no	2559761244	-	451705930	2108055314	-	2108055314
MCL1	MCL1	MCL1	chr1	150549368	150579738	q1	q2	OK	106.57	87.493	-0.284564	-1.85838	0.0011	0.00296142	yes	2559329551	-	-	2559329551	150551713	2408777838
EIF5A2	EIF5A2	EIF5A2	chr3	170888414	170908637	q1	q2	OK	6.25783	9.47423	0.598346	4.14853	5e-05	0.000171432	yes	2559169099	-	682467229	1876701870	-	1876701870
SIPA1L2	SIPA1L2	SIPA1L2	chr1	232397965	232515497	q1	q2	OK	1.1867	0.965781	-0.297187	-1.5587	0.0068	0.0152558	yes	2558952017	-	2558952017	-	-	-
EREG	EREG	EREG	chr4	74365142	74388760	q1	q2	OK	60.0951	158.225	1.39666	9.22167	5e-05	0.000171432	yes	2558361847	-	1203824856	1354536991	150496870	1204040121
RAP1B	RAP1B	RAP1B	chr12	68610838	68660606	q1	q2	OK	14.2242	14.0518	-0.0175918	-0.167515	0.773	0.841948	no	2554097453	-	2415990639	138106814	-	138106814
RSBN1L	RSBN1L	RSBN1L	chr7	77683850	77779803	q1	q2	OK	9.65146	9.96855	0.0466361	0.331256	0.56665	0.667658	no	2553619335	-	2089181532	464437803	77378805	387058998
ARMC9	ARMC9	ARMC9	chr2	231198545	231375879	q1	q2	OK	8.08215	5.16515	-0.645928	-4.68901	5e-05	0.000171432	yes	2553553109	-	2321313849	-	-	-
TBC1D32	TBC1D32	TBC1D32	chr6	121079493	121334500	q1	q2	OK	1.74929	1.50958	-0.212622	-1.20575	0.0343	0.0637178	no	2552593912	-	-	-	-	-
SKIL	SKIL	SKIL	chr3	170357684	170396849	q1	q2	OK	8.03261	8.4147	0.0670443	0.428288	0.4543	0.563201	no	2551523236	340155519	850471586	1701051650	-	1360896131
KIFAP3	KIFAP3	KIFAP3	chr1	169921328	170074738	q1	q2	OK	8.58616	6.78178	-0.340348	-3.11785	5e-05	0.000171432	yes	2549629067	-	2549629067	-	-	-
EGLN1	EGLN1	EGLN1	chr1	231363750	231425044	q1	q2	OK	14.5811	11.6274	-0.326574	-2.13831	0.00025	0.000769044	yes	2546741297	-	1620736743	926004554	-	926004554
SSBP1	SSBP1	SSBP1	chr7_GL383534v2_alt	110920	118188	q1	q2	OK	103.09	129.951	0.334067	2.11539	0.00015	0.00048068	yes	2546249659	-	2546249659	-	-	-
EXOC8	EXOC8	EXOC8	chr1	231332730	231337872	q1	q2	OK	10.4144	13.1282	0.334091	2.14874	0.00015	0.00048068	yes	2546173590	-	-	2546173590	231472101	2314701489
ADAM22	ADAM22	ADAM22	chr7	87934250	88202889	q1	q2	OK	1.18247	1.68688	0.512552	1.65361	0.00415	0.00981608	yes	2543427129	-	2279943834	263483295	-	263483295
FAM3C	FAM3C	FAM3C	chr7	121348850	121396368	q1	q2	OK	12.5709	15.4419	0.29676	2.36244	5e-05	0.000171432	yes	2541348908	-	2420359476	120989432	-	120989432
MEMO1	MEMO1	MEMO1	chr2	31867809	32011052	q1	q2	OK	7.21594	7.02959	-0.0377481	-0.226096	0.6851	0.76864	no	2540352553	-	2444076031	96276522	-	96276522
ATXN10	ATXN10	ATXN10	chr22	45671797	45845307	q1	q2	OK	41.5788	50.3944	0.277418	1.83617	0.0017	0.00437632	yes	2539433660	46067723	2308404436	231029224	-	184961501
LINC00467	LINC00467	LINC00467	chr1	211382754	211432535	q1	q2	OK	15.6204	26.004	0.735301	4.87696	5e-05	0.000171432	yes	2538832796	-	-	-	-	-
ACVR1	ACVR1	ACVR1	chr2	157736445	157875862	q1	q2	OK	9.12491	12.6336	0.469381	4.03395	5e-05	0.000171432	yes	2538720775	-	2380127541	158593234	-	158593234
RASSF3	RASSF3	RASSF3	chr12	64610512	64697567	q1	q2	OK	41.2681	40.2688	-0.035367	-0.233314	0.6781	0.762913	no	2537040656	-	1951227928	585812728	-	585812728
CD44	CD44	CD44	chr11	35138869	35232402	q1	q2	OK	78.5464	73.4714	-0.0963616	-0.637097	0.26845	0.366484	no	2535777659	-	1830849556	669677233	140891899	528785334
MAML3	MAML3	MAML3	chr4	139665767	140154079	q1	q2	OK	0.760392	0.359723	-1.07986	-3.83611	5e-05	0.000171432	yes	2535283839	-	2535283839	-	-	-
DR1	DR1	DR1	chr1	93345920	93362591	q1	q2	OK	31.1013	35.748	0.200888	1.32004	0.01915	0.0382309	yes	2533253692	187623922	562906119	1876521386	281450663	1407446801
KCNH1	KCNH1	KCNH1	chr1	210678314	211134115	q1	q2	NOTEST	0.455008	0.18949	-1.26377	0	1	1	no	2532722224	-	2532722224	-	-	-
SLC25A36	SLC25A36	SLC25A36	chr3	140941819	140979943	q1	q2	OK	13.5654	14.564	0.10248	0.664615	0.2497	0.345287	no	2532356400	-	1406781412	1125574988	-	1125574988
ARL13B	ARL13B	ARL13B	chr3	93980138	94055678	q1	q2	OK	6.81155	5.92605	-0.200913	-1.94531	0.0006	0.00171028	yes	2531014669	-	2062148093	468866576	-	468866576
ACER3	ACER3	ACER3	chr11	76860872	77026797	q1	q2	OK	3.7061	3.71386	0.00301736	0.0285823	0.9637	0.975076	no	2529919766	-	2146256791	383662975	76727813	306935162
METTL10	METTL10	METTL10	chr10	124757830	124791941	q1	q2	OK	7.98269	7.96605	-0.0030089	-0.0265513	0.9613	0.973618	no	2529273646	-	2276362379	126463309	126463309	-
SH3GLB1	SH3GLB1	SH3GLB1	chr1	86704569	86748184	q1	q2	OK	13.7442	12.325	-0.157233	-1.02487	0.07265	0.122943	no	2528669310	-	1569345577	959323733	87207931	872115802
DAPK1	DAPK1	DAPK1	chr9	87497227	87708634	q1	q2	OK	7.1845	5.41415	-0.408154	-2.75681	5e-05	0.000171432	yes	2525129530	-	2525129530	-	-	-
UGCG	UGCG	UGCG	chr9	111896765	111935374	q1	q2	OK	48.1749	78.9732	0.713082	4.73996	5e-05	0.000171432	yes	2522967709	-	1834794429	688173280	114691792	573481488
TNRC6B	TNRC6B	TNRC6B	chr22	40044816	40335808	q1	q2	OK	7.92275	11.0565	0.480825	3.17558	5e-05	0.000171432	yes	2520001634	-	1583387905	936613729	122084091	814529638
RARS	RARS	RARS	chr5	168486457	168519304	q1	q2	OK	90.3148	123.048	0.446191	2.96567	5e-05	0.000171432	yes	2518941432	-	2351019045	167922387	167922387	-
KLHL4	KLHL4	KLHL4	chrX	87517711	87670050	q1	q2	OK	7.32174	8.79944	0.265226	1.92016	0.00075	0.00208856	yes	2518198602	-	2170541596	347657006	86887314	260769692
CSNK1G1	CSNK1G1	CSNK1G1	chr15	64165516	64356243	q1	q2	OK	5.22739	5.4624	0.0634462	0.400593	0.48695	0.594197	no	2517039095	-	2001355188	515683907	-	515683907
RFC3	RFC3	RFC3	chr13	33818068	33966558	q1	q2	OK	28.8866	20.5656	-0.490167	-3.01403	5e-05	0.000171432	yes	2515462024	-	2481050555	34411469	-	34411469
LINC01031	LINC01031	LINC01031	chr1	193304744	193365953	q1	q2	NOTEST	0.0645718	0.0968445	0.584766	0	1	1	no	2512943753	-	2512943753	-	-	-
SOS1	SOS1	SOS1	chr2	38981548	39120463	q1	q2	OK	6.96817	8.6831	0.31743	2.04592	0.00075	0.00208856	yes	2512880321	-	2002987311	509893010	196207231	313685779
FBXO38	FBXO38	FBXO38	chr5	148383934	148442836	q1	q2	OK	10.0395	6.85446	-0.550566	-4.34835	5e-05	0.000171432	yes	2512480521	-	2512480521	-	-	-
THSD4	THSD4	THSD4	chr15	71141448	71783383	q1	q2	OK	3.14715	2.09581	-0.586538	-4.91854	5e-05	0.000171432	yes	2511097610	-	2366955182	144142428	-	144142428
FOXP2	FOXP2	FOXP2	chr7	114086309	114693772	q1	q2	NOTEST	0.209864	0.357023	0.766565	0	1	1	no	2507624517	-	2507624517	-	-	-
CUL4A	CUL4A	CUL4A	chr13	113177538	113265078	q1	q2	OK	31.7829	14.4415	-1.13803	-5.82093	5e-05	0.000171432	yes	2505607162	-	2391688007	113919155	-	113919155
RAB22A	RAB22A	RAB22A	chr20	58309714	58367507	q1	q2	OK	17.2661	16.5511	-0.0610194	-0.404069	0.47575	0.583963	no	2504567889	-	1365804070	1138763819	56934696	1081829123
FAM168B	FAM168B	FAM168B	chr2	131047875	131093431	q1	q2	OK	42.6638	53.5662	0.32831	2.18468	0.00025	0.000769044	yes	2504547045	-	922821491	1581725554	263642416	1318083138
PACS1	PACS1	PACS1	chr11	66070352	66244747	q1	q2	OK	18.4207	11.5538	-0.672963	-4.34047	5e-05	0.000171432	yes	2504539029	-	2372516976	132022053	-	132022053
CCNYL1	CCNYL1	CCNYL1	chr2	207711539	207756172	q1	q2	OK	11.5884	11.1606	-0.0542628	-0.3736	0.5131	0.618438	no	2503207053	-	1668727017	834480036	-	834480036
TIPARP	TIPARP	TIPARP	chr3	156673170	156706768	q1	q2	OK	18.2198	17.6889	-0.0426609	-0.273224	0.6393	0.73077	no	2502565983	-	1876870990	625694993	-	625694993
ATP11C	ATP11C	ATP11C	chrX	139726345	139832288	q1	q2	OK	5.28121	4.24166	-0.316239	-2.70363	5e-05	0.000171432	yes	2500331600	-	2222713191	277618409	-	277618409
PJA2	PJA2	PJA2	chr5	109334708	109409974	q1	q2	OK	34.077	39.0735	0.197393	1.30979	0.02255	0.0442082	yes	2499828319	-	1521740677	978087642	108714042	869373600
FMR1	FMR1	FMR1	chrX	147911950	147951127	q1	q2	OK	9.74106	16.3425	0.746479	4.73754	5e-05	0.000171432	yes	2499252760	-	1764107366	735145394	147019001	588126393
KIAA0907	KIAA0907	KIAA0907	chr1	155913042	155934442	q1	q2	OK	19.5388	26.5698	0.443445	2.83537	5e-05	0.000171432	yes	2494219743	-	1091236215	1402983528	467678269	935305259
AZIN1	AZIN1	AZIN1	chr8	102826301	102864200	q1	q2	OK	70.2277	86.2787	0.296966	1.96962	0.00055	0.00158269	yes	2492459875	103876230	1453988907	934592888	-	830716658
PARP1	PARP1	PARP1	chr1	226360690	226408100	q1	q2	OK	66.1486	68.5633	0.0517263	0.344147	0.54095	0.644695	no	2492240424	-	1586022330	906218094	679669287	226548807
ORC5	ORC5	ORC5	chr7	104126340	104208047	q1	q2	OK	11.4097	10.6571	-0.0984454	-0.82592	0.1489	0.225703	no	2491227162	-	2491227162	-	-	-
DMXL1	DMXL1	DMXL1	chr5	119071086	119249129	q1	q2	OK	3.96721	2.67041	-0.571062	-3.89413	5e-05	0.000171432	yes	2488377283	-	2132868075	355509208	236925367	118583841
SDE2	SDE2	SDE2	chr1	225982701	225999365	q1	q2	OK	13.1981	14.9843	0.183121	1.17301	0.03855	0.0706644	no	2487921211	-	678545849	1809375362	-	1809375362
ANXA2	ANXA2	ANXA2	chr15	60347150	60397986	q1	q2	OK	471.844	489.378	0.0526412	0.344076	0.55245	0.654818	no	2487513754	60689509	2426824245	60689509	-	-
UACA	UACA	UACA	chr15	70654553	70763511	q1	q2	OK	18.753	22.0203	0.23171	1.52646	0.0091	0.0197521	yes	2485231205	-	2272353857	212877348	141929079	70948269
FGD6	FGD6	FGD6	chr12	95076748	95217464	q1	q2	OK	10.6724	10.726	0.00722007	0.0473774	0.9326	0.953975	no	2484116835	-	1720060965	764055870	191207327	572848543
FAM199X	FAM199X	FAM199X	chrX	104166474	104195901	q1	q2	OK	9.11098	9.1505	0.00624391	0.0404723	0.94265	0.961023	no	2482377301	-	930821869	1551555432	103431215	1448124217
ZNF608	ZNF608	ZNF608	chr5	124636916	124745112	q1	q2	OK	4.82369	4.81318	-0.00314667	-0.0259034	0.9656	0.976109	no	2480436229	-	2356463014	247950166	123976951	123973215
BDP1	BDP1	BDP1	chr5_KI270897v1_alt	985598	1097797	q1	q2	OK	11.1735	11.7039	0.0669024	0.441757	0.4299	0.539548	no	2478505612	-	2195165360	283292804	70754442	212538362
E2F7	E2F7	E2F7	chr12	77021245	77065580	q1	q2	OK	25.7605	21.9117	-0.233461	-1.5435	0.0067	0.0150594	yes	2477777616	-	1626192225	851585391	77419547	774165844
RAB8B	RAB8B	RAB8B	chr15	63189528	63267774	q1	q2	OK	32.1546	25.8643	-0.314063	-2.07744	0.00025	0.000769044	yes	2477505774	-	1524219718	953286056	127033714	826252342
ZNF496	ZNF496	ZNF496	chr1	247300319	247331743	q1	q2	OK	16.5784	10.375	-0.676189	-5.44111	5e-05	0.000171432	yes	2474758420	-	1979832800	494925620	-	494925620
SMARCAD1	SMARCAD1	SMARCAD1	chr4	94207607	94291292	q1	q2	OK	11.2903	11.3804	0.0114704	0.0723708	0.895	0.928184	no	2474495654	-	2093649474	380846180	-	380846180
C14orf159	C14orf159	C14orf159	chr14	91114012	91225396	q1	q2	OK	7.45837	8.35301	0.163436	1.12271	0.0466	0.0835981	no	2474275632	-	2474275632	-	-	-
ZNF124	ZNF124	ZNF124	chr1	247121974	247172017	q1	q2	OK	9.82926	11.0096	0.16361	1.39175	0.0155	0.0317162	yes	2473145556	-	2225825855	247319701	-	247319701
HSD17B11	HSD17B11	HSD17B11	chr4	87336524	87391303	q1	q2	OK	30.3024	29.1618	-0.0553521	-0.352724	0.5411	0.644758	no	2471696348	-	2206921946	264774402	-	264774402
CWF19L2	CWF19L2	CWF19L2	chr11	107326345	107457846	q1	q2	OK	8.20469	8.63231	0.0732983	0.685056	0.22755	0.320325	no	2467055541	-	2467055541	-	-	-
PRDM10	PRDM10	PRDM10	chr11	129899705	130005486	q1	q2	OK	3.53975	4.32091	0.287688	2.3768	0.0001	0.000331818	yes	2466468908	-	1817598486	648870422	259557217	389313205
UBE2K	UBE2K	UBE2K	chr4	39698043	39782790	q1	q2	OK	30.5309	37.6703	0.30316	2.02294	0.00065	0.00183977	yes	2464268002	-	1947125951	517142051	39757303	477384748
MAP3K7	MAP3K7	MAP3K7	chr6	90513572	90587301	q1	q2	OK	10.0442	9.82155	-0.0323399	-0.205798	0.7199	0.798447	no	2463809738	91260665	2190098502	273711236	-	182450571
GTDC1	GTDC1	GTDC1	chr2	143937066	144332534	q1	q2	OK	4.40848	4.37344	-0.0115117	-0.0712561	0.89755	0.930538	no	2462422526	-	2173021855	289400671	-	289400671
SCAPER	SCAPER	SCAPER	chr15	76348185	76883876	q1	q2	OK	4.73582	4.2703	-0.149278	-1.34873	0.0173	0.0349738	yes	2462276118	-	2385635245	76640873	-	76640873
EEF1D	EEF1D	EEF1D	chr8_KI270816v1_alt	69736	87715	q1	q2	OK	241.497	319.985	0.405998	2.66356	5e-05	0.000171432	yes	2459407755	-	2459407755	-	-	-
AMOTL1	AMOTL1	AMOTL1	chr11	94768341	94876753	q1	q2	OK	11.3718	13.3359	0.22986	1.50923	0.00815	0.0179065	yes	2458406149	-	2174660414	283745735	94532605	189213130
IQGAP1	IQGAP1	IQGAP1	chr15	90388240	90502243	q1	q2	OK	75.5978	56.915	-0.409535	-2.71132	5e-05	0.000171432	yes	2456775503	-	2274687202	182088301	-	182088301
PDIA5	PDIA5	PDIA5	chr3	123067008	123162106	q1	q2	OK	14.5853	23.0725	0.661657	5.72109	5e-05	0.000171432	yes	2456703112	-	2456703112	-	-	-
TRIM37	TRIM37	TRIM37	chr17	58755868	59106905	q1	q2	OK	18.2832	19.4142	0.0865922	0.535912	0.35715	0.463252	no	2456575907	-	2342387262	114188645	57128601	57060044
SCAF11	SCAF11	SCAF11	chr12	45919130	45990618	q1	q2	OK	32.098	33.9613	0.08141	0.541866	0.34275	0.448162	no	2456082536	46322895	1853965599	324235038	138966217	138945926
LRCH1	LRCH1	LRCH1	chr13	46553160	46753040	q1	q2	OK	8.91253	8.29592	-0.103433	-0.716049	0.2105	0.300624	no	2455941114	-	2266679138	189261976	47286672	141975304
CIR1	CIR1	CIR1	chr2	174348149	174395715	q1	q2	OK	9.24562	9.19214	-0.00836823	-0.0640376	0.90665	0.937486	no	2453243039	-	2453243039	-	-	-
SGCE	SGCE	SGCE	chr7	94585223	94656209	q1	q2	OK	20.6532	21.9517	0.087966	0.669148	0.25015	0.345765	no	2450483314	-	2262009492	188473822	94259065	94214757
CARS2	CARS2	CARS2	chr13	110641409	110706180	q1	q2	OK	13.0154	12.1969	-0.0937063	-0.880167	0.12195	0.191177	no	2449218113	-	2449218113	-	-	-
RB1	RB1	RB1	chr13	48303746	48481890	q1	q2	OK	22.7437	23.5286	0.0489455	0.321541	0.572	0.672768	no	2448872701	-	2154664366	294208335	48934222	245274113
PPP1CC	PPP1CC	PPP1CC	chr12	110719807	110742978	q1	q2	OK	130.075	178.511	0.45667	2.98398	5e-05	0.000171432	yes	2445691779	-	1445229352	1000462427	444670875	555791552
WDR12	WDR12	WDR12	chr2	202880599	202986485	q1	q2	OK	18.899	21.7061	0.199795	1.23251	0.03115	0.05872	no	2445021473	-	1222535381	1222486092	407518235	814967857
FNBP1L	FNBP1L	FNBP1L	chr1	93448130	93554661	q1	q2	OK	5.77617	6.27108	0.118601	1.02717	0.07395	0.124825	no	2443213374	-	2161160140	188035292	-	188035292
CHSY1	CHSY1	CHSY1	chr15	101175722	101251932	q1	q2	OK	10.6636	13.7511	0.366853	2.34712	5e-05	0.000171432	yes	2442007194	-	1729988566	712018628	101719102	610299526
MRPL42	MRPL42	MRPL42	chr12	93467489	93503772	q1	q2	OK	31.6905	24.8337	-0.35175	-2.29679	0.00025	0.000769044	yes	2440980995	-	1408141806	1032839189	93881277	938957912
VPS54	VPS54	VPS54	chr2	63892532	64019080	q1	q2	OK	14.0344	12.7365	-0.140007	-0.896507	0.11935	0.187633	no	2439183846	-	2439183846	-	-	-
AFAP1L2	AFAP1L2	AFAP1L2	chr10	114294823	114404778	q1	q2	OK	15.1735	17.0103	0.164852	1.06038	0.0661	0.11339	no	2438655224	-	2322600550	116054674	-	116054674
CAND1	CAND1	CAND1	chr12	67269280	67314692	q1	q2	OK	60.2492	65.465	0.119783	0.796172	0.1654	0.246606	no	2436937923	-	1218269971	1218667952	541582395	677085557
CUTC	CUTC	CUTC	chr10	99659505	99756137	q1	q2	OK	13.7113	13.4246	-0.0304811	-0.0674134	0.9078	0.938121	no	2435731746	-	913543809	101515433	101515433	-
TSC22D1	TSC22D1	TSC22D1	chr13	44432142	44580432	q1	q2	OK	66.0187	59.0188	-0.1617	-1.02415	0.07445	0.125574	no	2435307366	-	2119828790	315478576	135445541	180033035
GAPVD1	GAPVD1	GAPVD1	chr9	125261793	125365011	q1	q2	OK	13.9377	15.6462	0.166817	1.09668	0.05895	0.102649	no	2433615191	-	1921111449	512503742	-	512503742
PTDSS1	PTDSS1	PTDSS1	chr8	96261885	96334551	q1	q2	OK	57.6748	73.1767	0.343443	2.28438	5e-05	0.000171432	yes	2432844791	-	2238152073	194692718	-	194692718
RNF111	RNF111	RNF111	chr15	58987665	59097419	q1	q2	OK	10.0147	12.1547	0.279398	1.79711	0.0014	0.00368106	yes	2432575087	-	2254448301	178126786	59350717	118776069
SMAP1	SMAP1	SMAP1	chr6	70667770	70957085	q1	q2	OK	8.67812	9.93804	0.195578	1.67034	0.006	0.0136407	yes	2430577922	-	2215865371	214712551	-	214712551
PHKB	PHKB	PHKB	chr16	47461298	47701523	q1	q2	OK	17.0118	11.0136	-0.627243	-4.08825	5e-05	0.000171432	yes	2427948587	-	2332591114	95357473	47622908	47734565
ANTXR1	ANTXR1	ANTXR1	chr2	69013143	69249327	q1	q2	OK	11.1945	14.5113	0.374382	1.83303	0.00195	0.00495841	yes	2427125363	-	2079854372	347270991	-	347270991
TIAL1	TIAL1	TIAL1	chr10	119573465	119597029	q1	q2	OK	36.7295	36.7794	0.00195981	0.0129431	0.98185	0.986727	no	2426891207	121340054	1820211123	606680084	121336191	364003839
GTF2F2	GTF2F2	GTF2F2	chr13	45120495	45284104	q1	q2	OK	30.3773	41.8633	0.462693	3.11265	5e-05	0.000171432	yes	2426742824	-	2380901379	45841445	45841445	-
MRPS28	MRPS28	MRPS28	chr8	79918859	80030271	q1	q2	OK	42.4598	44.2165	0.058487	0.553908	0.33515	0.439826	no	2426661347	-	2426661347	-	-	-
THAP4	THAP4	THAP4	chr2	241584404	241637310	q1	q2	OK	19.171	15.6584	-0.291989	-2.07252	0.00015	0.00048068	yes	2425556605	-	2425556605	-	-	-
ABHD2	ABHD2	ABHD2	chr15	89088149	89202360	q1	q2	OK	11.4949	13.5275	0.234906	1.55001	0.00675	0.0151539	yes	2422095943	-	1704161017	717934926	89736524	628198402
CDKAL1	CDKAL1	CDKAL1	chr6	20534456	21232403	q1	q2	OK	10.3828	8.71607	-0.252448	-2.05905	0.00055	0.00158269	yes	2419203033	-	2397971049	21231984	-	21231984
OPN3	OPN3	OPN3	chr1	241532133	241640399	q1	q2	OK	9.23905	15.162	0.714646	1.88904	0.0012	0.00320338	yes	2417732699	-	1692460206	725272493	241757836	483514657
CSRP1	CSRP1	CSRP1	chr1	201483529	201507259	q1	q2	OK	145.402	121.176	-0.262942	-1.75611	0.002	0.00507293	yes	2417494419	-	1410221141	1007278921	402918831	604360090
EIF3A	EIF3A	EIF3A	chr10	119035028	119080822	q1	q2	OK	81.3532	98.5348	0.276434	1.83043	0.0013	0.00344197	yes	2416304184	120839914	1449785683	966518501	604087670	241590917
CBFB	CBFB	CBFB	chr16	67029146	67101055	q1	q2	OK	29.9997	30.4195	0.020047	0.131334	0.8182	0.874757	no	2415914570	-	1677441651	738472919	-	738472919
ELK3	ELK3	ELK3	chr12	96194381	96269835	q1	q2	OK	36.4196	45.5855	0.323858	2.13745	0.00035	0.00104874	yes	2415914373	-	1642636782	773277591	96640943	676636648
TEAD1	TEAD1	TEAD1	chr11	12674421	12944737	q1	q2	OK	29.5905	36.3068	0.295108	1.96282	0.0007	0.00196414	yes	2415664021	12785774	1910449946	530869820	38746346	479337700
SEC24A	SEC24A	SEC24A	chr5	134648784	134727911	q1	q2	OK	8.60963	17.49	1.02251	6.21661	5e-05	0.000171432	yes	2412601089	-	1474310101	938290988	402041231	536249757
ZFAND6	ZFAND6	ZFAND6	chr15	80059567	80138393	q1	q2	OK	17.9734	22.5079	0.324565	2.69237	5e-05	0.000171432	yes	2411641183	-	2411641183	-	-	-
METTL8	METTL8	METTL8	chr2	171317402	171485052	q1	q2	OK	1.73187	2.21	0.35171	1.4886	0.0119	0.0251437	yes	2411248112	-	-	-	-	-
CNNM2	CNNM2	CNNM2	chr10	102918317	103078587	q1	q2	OK	4.5739	3.91115	-0.225834	-1.23272	0.0369	0.0679209	no	2408895888	-	2304058675	104837213	-	104837213
IVNS1ABP	IVNS1ABP	IVNS1ABP	chr1	185296387	185317329	q1	q2	OK	30.5147	29.7487	-0.0366777	-0.242037	0.66825	0.75445	no	2408572819	185280286	1667489626	741083193	185269229	370533678
MDFIC	MDFIC	MDFIC	chr7	114922153	115019916	q1	q2	OK	9.72742	7.09725	-0.454798	-2.33389	5e-05	0.000171432	yes	2407161994	-	1833873678	573288316	-	573288316
HIPK1	HIPK1	HIPK1	chr1	113924000	113977869	q1	q2	OK	11.8767	15.3297	0.368188	2.2567	0.0002	0.000628328	yes	2404663772	-	686974219	1717689553	457996692	1259692861
VAMP4	VAMP4	VAMP4	chr1	171700155	171742239	q1	q2	OK	4.64664	3.43622	-0.435367	-2.76984	5e-05	0.000171432	yes	2403487525	-	858439249	1545048276	-	1545048276
ANKS1B	ANKS1B	ANKS1B	chr12	98645299	99984654	q1	q2	NOTEST	0.452935	0.58003	0.356823	0	1	1	no	2403009683	-	2403009683	-	-	-
SRPK1	SRPK1	SRPK1	chr6	35833033	35921180	q1	q2	OK	52.1539	51.6179	-0.0149018	-0.0992829	0.86345	0.904892	no	2401279643	-	2186434260	214845383	35836858	179008525
ZCCHC6	ZCCHC6	ZCCHC6	chr9	86287732	86354487	q1	q2	OK	6.81776	4.9964	-0.448409	-3.72806	5e-05	0.000171432	yes	2401057530	-	2134234282	266823248	88960038	177863210
MTMR1	MTMR1	MTMR1	chrX	150693363	150765103	q1	q2	OK	11.1064	11.3954	0.0370612	0.214115	0.70665	0.78795	no	2398430232	-	2098565281	449764875	149899924	299864951
FCHSD2	FCHSD2	FCHSD2	chr11	72836744	73142098	q1	q2	OK	4.86537	4.21987	-0.205352	-1.81654	0.00145	0.00379525	yes	2398344275	-	2325796301	72547974	-	72547974
TRIM44	TRIM44	TRIM44	chr11	35662751	35811053	q1	q2	OK	31.8629	24.7	-0.367366	-2.43645	5e-05	0.000171432	yes	2396433348	-	2181461432	214971916	-	214971916
EIF4G1	EIF4G1	EIF4G1	chr3	184314494	184335358	q1	q2	OK	170.711	198.899	0.22048	1.42563	0.01455	0.02998	yes	2392519204	-	920189287	1288297502	1104244500	184053002
PAN3	PAN3	PAN3	chr13	28136842	28295338	q1	q2	OK	12.504	13.1538	0.0730844	0.46625	0.41305	0.522497	no	2390214036	-	2188245546	201968490	57629056	144339434
TSPAN14	TSPAN14	TSPAN14	chr10	80454281	80522635	q1	q2	OK	30.1296	29.9719	-0.0075721	-0.0502554	0.9322	0.953735	no	2385432768	-	1562608423	822824345	-	822824345
KIAA1524	KIAA1524	KIAA1524	chr3	108549870	108694846	q1	q2	OK	17.9502	14.5205	-0.305901	-1.5627	0.0064	0.0144536	yes	2382288486	-	1949182711	433105775	108298243	324807532
PSME4	PSME4	PSME4	chr2	53864066	53970840	q1	q2	OK	26.1638	27.8709	0.0911895	0.605738	0.2876	0.388713	no	2382287314	-	2111674238	270613076	162428072	108185004
HLTF	HLTF	HLTF	chr3	149030116	149102823	q1	q2	OK	17.4758	27.9073	0.675283	4.42989	5e-05	0.000171432	yes	2380320663	-	1785266686	595053977	446306043	148747934
RNF145	RNF145	RNF145	chr5	159157408	159210053	q1	q2	OK	40.4238	38.7542	-0.0608535	-0.401315	0.48765	0.594833	no	2379122063	-	1903356144	475765919	158596717	317169202
IKBIP	IKBIP	IKBIP	chr12	98613403	98645051	q1	q2	OK	49.6119	63.9945	0.367262	2.2589	5e-05	0.000171432	yes	2376494231	-	1386325516	990168715	198027754	792140961
SLC12A8	SLC12A8	SLC12A8	chr3	125082635	125212765	q1	q2	OK	2.04471	2.41972	0.242945	1.30542	0.02285	0.0446909	yes	2372493863	-	2122889219	249604644	-	249604644
CD47	CD47	CD47	chr3	108043093	108091088	q1	q2	OK	17.7482	19.033	0.10083	0.660994	0.2518	0.347792	no	2371109346	-	1724522834	646586512	-	646586512
DDX60	DDX60	DDX60	chr4	168216290	168318807	q1	q2	OK	4.80177	3.88156	-0.306928	-2.86401	5e-05	0.000171432	yes	2368815996	-	2199678439	169137557	-	169137557
SPOPL	SPOPL	SPOPL	chr2	138501779	138573236	q1	q2	OK	2.38363	5.61051	1.23497	9.15906	5e-05	0.000171432	yes	2368024143	-	1810706780	557317363	-	557317363
HECW2	HECW2	HECW2	chr2	196199250	196592611	q1	q2	NOTEST	0.437303	0.452355	0.0488222	0	1	1	no	2367952169	-	2367952169	-	-	-
ITGB5	ITGB5	ITGB5	chr3	124761948	124887305	q1	q2	OK	19.7084	34.0763	0.789962	5.19473	5e-05	0.000171432	yes	2366560184	-	2241943522	-	-	-
RAN	RAN	RAN	chr12	130871993	130877678	q1	q2	OK	221.601	295.389	0.414651	2.7268	5e-05	0.000171432	yes	2364492471	-	-	2364492471	394074465	1970418006
HSD17B12	HSD17B12	HSD17B12	chr11	43680592	43856619	q1	q2	OK	37.2477	41.4888	0.155572	1.02011	0.07505	0.126313	no	2364168289	-	2276620721	43877749	-	43877749
USP3	USP3	USP3	chr15	63504510	63602421	q1	q2	OK	7.87403	9.39283	0.254459	1.60664	0.0055	0.0126336	yes	2362038217	-	2170418486	127733347	63850321	63883026
TBC1D31	TBC1D31	TBC1D31	chr8	123072679	123152152	q1	q2	OK	9.73881	7.13055	-0.449732	-3.72041	5e-05	0.000171432	yes	2358229171	-	1985830399	372398772	372398772	-
TACC2	TACC2	TACC2	chr10	121989173	122254545	q1	q2	OK	16.1791	12.2607	-0.400091	-2.52386	5e-05	0.000171432	yes	2354762220	-	2230791220	123971000	123971000	-
STX6	STX6	STX6	chr1	180972712	181023121	q1	q2	OK	11.4352	11.8838	0.0555139	0.356912	0.52795	0.632094	no	2352547979	-	1809720137	542827842	-	542827842
FBXO21	FBXO21	FBXO21	chr12	117143779	117190495	q1	q2	OK	18.9247	18.7989	-0.00961912	-0.0625754	0.91225	0.940568	no	2351970982	-	1646474751	705496231	-	705496231
WDFY2	WDFY2	WDFY2	chr13	51584347	51762035	q1	q2	OK	9.51362	6.76297	-0.492337	-4.22849	5e-05	0.000171432	yes	2351217487	-	2246545599	104671888	-	104671888
ITPR2	ITPR2	ITPR2	chr12	26335336	26833198	q1	q2	OK	8.34055	5.14522	-0.696909	-4.54404	5e-05	0.000171432	yes	2351212397	-	2324721871	26490526	-	26490526
TFRC	TFRC	TFRC	chr3	196049283	196082161	q1	q2	OK	154.36	217.322	0.493531	3.21571	5e-05	0.000171432	yes	2349405848	-	978944456	1370461392	195794482	1174666910
UXS1	UXS1	UXS1	chr2	106093302	106194339	q1	q2	OK	32.8306	39.938	0.282719	1.82447	0.0009	0.0024736	yes	2348961798	-	2348961798	-	-	-
HJURP	HJURP	HJURP	chr2	233836700	233854566	q1	q2	OK	44.634	37.4	-0.255104	-1.68379	0.00325	0.00786225	yes	2347562971	-	2112813526	234749445	234749445	-
SEC31A	SEC31A	SEC31A	chr4	82818660	82891280	q1	q2	OK	33.5466	37.021	0.142178	0.932989	0.10225	0.164486	no	2345818052	-	2010769134	335048918	251308987	83739931
PRKG1	PRKG1	PRKG1	chr10	50991150	52314128	q1	q2	NOTEST	0.226945	0.195643	-0.214117	0	1	1	no	2343918997	-	2289864401	54054596	-	54054596
TOP1	TOP1	TOP1	chr20	41028821	41175717	q1	q2	OK	86.675	91.9864	0.0858044	0.473906	0.40595	0.514986	no	2342662583	39657470	2144129923	198618942	79457162	79504310
GAB2	GAB2	GAB2	chr11	78215289	78417822	q1	q2	OK	2.86819	2.81895	-0.024983	-0.205631	0.7192	0.797803	no	2341384281	-	2185529098	155855183	-	155855183
IQUB	IQUB	IQUB	chr7	123452181	123534664	q1	q2	NOTEST	0.144699	0.0929416	-0.638656	0	1	1	no	2339492865	-	2216349581	123143284	123143284	-
CCDC91	CCDC91	CCDC91	chr12	28257199	28550166	q1	q2	OK	11.9111	11.0684	-0.105862	-1.0531	0.06605	0.113333	no	2337802095	-	2337802095	-	-	-
ITPK1	ITPK1	ITPK1	chr14_KI270847v1_alt	51475	230480	q1	q2	OK	25.6868	33.2836	0.373784	2.45704	5e-05	0.000171432	yes	2336763397	-	1869734387	467029010	-	467029010
CSNK1G3	CSNK1G3	CSNK1G3	chr5	123512098	123617044	q1	q2	OK	16.2728	17.7574	0.125957	0.818585	0.1524	0.23043	no	2335177092	122881298	1720489421	614687671	-	491806373
DOCK7	DOCK7	DOCK7	chr1	62454725	62688368	q1	q2	OK	11.6388	9.37091	-0.312682	-1.88291	0.0012	0.00320338	yes	2333164227	-	2333164227	-	-	-
SRSF11	SRSF11	SRSF11	chr1	70205681	70252018	q1	q2	OK	31.887	36.393	0.190691	1.24165	0.0308	0.0581345	no	2333015621	141394879	1484486068	848529553	141395986	565738688
GALNT3	GALNT3	GALNT3	chr2	165747802	165794293	q1	q2	OK	8.87651	12.0327	0.438893	3.62077	5e-05	0.000171432	yes	2332816684	-	1832980130	499836554	166627033	333209521
ZFHX4	ZFHX4	ZFHX4	chr8	76610878	76867285	q1	q2	OK	1.7377	2.43748	0.488212	4.16551	5e-05	0.000171432	yes	2331286790	-	2175892935	155393855	155393855	-
NAMPT	NAMPT	NAMPT	chr7	106248285	106285192	q1	q2	OK	27.3542	26.3179	-0.0557193	-0.367629	0.51735	0.622319	no	2329943903	105925365	1800459367	529484536	-	423559171
ZNF280C	ZNF280C	ZNF280C	chrX	130202698	130268948	q1	q2	OK	2.28284	2.83065	0.310308	2.09677	0.0003	0.000910208	yes	2328548992	-	1940535335	388013657	-	388013657
PIGK	PIGK	PIGK	chr1	77088981	77219447	q1	q2	OK	11.1199	9.36898	-0.24718	-1.56728	0.00665	0.0149546	yes	2328452511	-	1940670771	387781740	-	387781740
ATAD1	ATAD1	ATAD1	chr10	87753117	87818160	q1	q2	OK	19.3701	21.3617	0.141195	0.908398	0.10825	0.17307	no	2327981836	89574608	1611817352	716164484	-	626589876
RUFY1	RUFY1	RUFY1	chr5	179550560	179610026	q1	q2	OK	26.0591	23.1064	-0.173497	-1.11498	0.05145	0.0910691	no	2326995013	-	2147958157	179036856	-	179036856
PDE6D	PDE6D	PDE6D	chr2	231732424	231781327	q1	q2	OK	13.2124	14.049	0.0885715	0.642827	0.2644	0.361997	no	2326196690	-	2326196690	-	-	-
NCL	NCL	NCL	chr2	231454747	231464494	q1	q2	OK	252.243	354.771	0.492074	3.21206	5e-05	0.000171432	yes	2323251750	-	1161628439	1393947002	1393947002	-
POLK	POLK	POLK	chr5	75371102	75599821	q1	q2	OK	8.47321	7.23549	-0.227817	-0.90886	0.11255	0.178826	no	2320809535	-	1946338604	374470931	74892304	299578627
MAST2	MAST2	MAST2	chr1	45803612	46036124	q1	q2	OK	11.8466	8.86364	-0.418499	-2.68865	5e-05	0.000171432	yes	2319693842	-	2273193336	46500506	46500506	-
SHB	SHB	SHB	chr9	37915897	38069213	q1	q2	OK	17.0657	16.7867	-0.0237862	-0.156277	0.77735	0.845092	no	2317894142	-	2317894142	-	-	-
NEIL3	NEIL3	NEIL3	chr4	177309836	177362938	q1	q2	OK	9.84721	6.92727	-0.507428	-4.32676	5e-05	0.000171432	yes	2317488936	-	2317488936	-	-	-
BMP2K	BMP2K	BMP2K	chr4	78776377	78912187	q1	q2	OK	6.17958	12.3988	1.00463	7.10148	5e-05	0.000171432	yes	2312954176	-	2312954176	-	-	-
PUS7	PUS7	PUS7	chr7	105456510	105522238	q1	q2	OK	12.5148	10.3305	-0.276724	-1.90502	0.00135	0.0035637	yes	2312825696	-	1892469124	105097173	-	105097173
IQCB1	IQCB1	IQCB1	chr3	121769762	121835079	q1	q2	OK	3.37254	3.00559	-0.166187	-0.896601	0.11795	0.18585	no	2308912823	-	2187423968	121488855	-	121488855
MOB1A	MOB1A	MOB1A	chr2	74156083	74178868	q1	q2	OK	114.816	106.942	-0.102493	-0.677011	0.23605	0.329983	no	2305928907	-	446365285	1859563622	148780534	1710783088
LRRC69	LRRC69	LRRC69	chr8	91102618	91398154	q1	q2	OK	2.05964	1.83671	-0.165271	-0.4175	0.46335	0.571913	no	2303529252	-	2303529252	-	-	-
DNAJC6	DNAJC6	DNAJC6	chr1	65264693	65415869	q1	q2	OK	3.69505	4.91443	0.411431	3.69808	5e-05	0.000171432	yes	2302608956	-	1776334027	197641184	-	197641184
NUDT3	NUDT3	NUDT3	chr6	34287195	34426125	q1	q2	OK	19.4508	20.9066	0.104131	0.646817	0.2556	0.35187	no	2297725471	-	1715432287	582293184	-	582293184
AP1G1	AP1G1	AP1G1	chr16	71729001	71809073	q1	q2	OK	22.7607	22.2656	-0.0317319	-0.210543	0.7163	0.795439	no	2297605224	-	1867009392	430595832	71767025	358828807
SESN1	SESN1	SESN1	chr6	108986436	109094505	q1	q2	OK	2.24471	3.4996	0.640662	3.48414	5e-05	0.000171432	yes	2296767537	-	2187459354	109308183	-	109308183
NHS	NHS	NHS	chrX	17375419	17735993	q1	q2	OK	4.03319	3.06361	-0.396688	-3.43496	5e-05	0.000171432	yes	2296757943	-	2208009692	88748251	35490409	53257842
RAB4A	RAB4A	RAB4A	chr1	229271061	229305893	q1	q2	OK	8.78033	12.4493	0.503714	4.33339	5e-05	0.000171432	yes	2294259529	-	1605939834	688319695	-	688319695
AKAP9	AKAP9	AKAP9	chr7	91940874	92110673	q1	q2	OK	6.30356	6.76665	0.102276	0.665547	0.2467	0.342064	no	2291441137	-	1924643479	366797658	366797658	-
KLF7	KLF7	KLF7	chr2	207074137	207167246	q1	q2	OK	2.28891	1.69925	-0.429764	-3.32063	5e-05	0.000171432	yes	2287888655	-	1872004483	415884172	-	415884172
ORMDL1	ORMDL1	ORMDL1	chr2	189770266	189877629	q1	q2	OK	18.8779	21.6232	0.195878	0.90372	0.11805	0.185963	no	2287692906	190648028	1715773010	571919896	190636593	190635275
RAPGEF1	RAPGEF1	RAPGEF1	chr9	131576769	131739944	q1	q2	OK	7.55562	9.11428	0.270579	1.74191	0.0024	0.00598918	yes	2287190733	-	2152735779	134454954	134454954	-
HDAC2	HDAC2	HDAC2	chr6	113936155	114340729	q1	q2	OK	25.2561	28.2017	0.159149	1.06502	0.06065	0.105182	no	2285409651	-	1371327285	914082366	228537397	685544969
SGMS2	SGMS2	SGMS2	chr4	107824564	107953457	q1	q2	OK	3.59107	4.21859	0.232347	1.74433	0.00235	0.00588098	yes	2284915768	-	1305410875	979504893	-	979504893
ACSL5	ACSL5	ACSL5	chr10	112374157	112428380	q1	q2	OK	51.0179	58.8435	0.20588	1.36577	0.0176	0.0355046	yes	2283437748	-	1826687131	456750617	-	456750617
PSEN1	PSEN1	PSEN1	chr14	73136434	73223691	q1	q2	OK	9.19224	9.54768	0.0547343	0.351203	0.54075	0.64463	no	2283380426	-	1620187081	663193345	-	663193345
ARF1	ARF1	ARF1	chr1	228082659	228099212	q1	q2	OK	231.782	244.026	0.0742673	0.492745	0.3938	0.502355	no	2282838519	-	684836775	1598001744	228285143	1369716601
DDR2	DDR2	DDR2	chr1	162632437	162780457	q1	q2	NOTEST	0.237562	0.381144	0.682028	0	1	1	no	2277337125	-	2277337125	-	-	-
DNAJB4	DNAJB4	DNAJB4	chr1	78004951	78017311	q1	q2	OK	10.7806	6.00449	-0.844327	-6.7274	5e-05	0.000171432	yes	2275595260	-	313901141	784811767	156950080	627861687
MEIS2	MEIS2	MEIS2	chr15	36891020	37101299	q1	q2	OK	5.2156	4.02181	-0.374988	-2.63712	5e-05	0.000171432	yes	2275168586	-	2237984823	37183763	-	37183763
DYRK3	DYRK3	DYRK3	chr1	206635535	206649197	q1	q2	OK	10.1666	11.2946	0.151794	1.39392	0.01395	0.0288871	yes	2275069629	-	413629852	-	-	-
TBC1D22A	TBC1D22A	TBC1D22A	chr22	46762616	47175699	q1	q2	OK	9.55173	8.59299	-0.152601	-1.15941	0.04525	0.0813741	no	2274183754	-	2274183754	-	-	-
WWP1	WWP1	WWP1	chr8	86342764	86467949	q1	q2	OK	12.308	10.4461	-0.236622	-1.49837	0.00915	0.0198541	yes	2273183268	-	2185702868	87480400	-	87480400
WARS2	WARS2	WARS2	chr1	119031215	119275973	q1	q2	OK	5.59726	5.95692	0.0898462	0.635908	0.26485	0.362532	no	2272666964	-	1794367787	478299177	-	478299177
SKP1	SKP1	SKP1	chr5	134156390	134177033	q1	q2	OK	75.646	74.8944	-0.0144052	-0.0954392	0.86595	0.906692	no	2269431156	-	934523748	1334907408	-	1334907408
ME1	ME1	ME1	chr6	83210390	83431219	q1	q2	OK	10.6168	9.07664	-0.226117	-1.72251	0.00255	0.00632667	yes	2269359088	-	2185218462	84140626	84140626	-
PI4KB	PI4KB	PI4KB	chr1	151281554	151327715	q1	q2	OK	25.51	19.3733	-0.396989	-1.96957	0.00045	0.00131574	yes	2269182259	-	1512832750	756349509	302554901	453794608
TPD52	TPD52	TPD52	chr8	80034869	80171659	q1	q2	OK	9.3851	10.0677	0.101287	0.74622	0.1914	0.277644	no	2268081316	-	1863335238	404746078	-	404746078
TRRAP	TRRAP	TRRAP	chr7	98878489	99144120	q1	q2	OK	14.4526	14.24	-0.0213849	-0.118117	0.84035	0.889491	no	2266524150	-	2069303229	197220921	-	197220921
CHST15	CHST15	CHST15	chr10	124007665	124093607	q1	q2	OK	23.5549	19.0539	-0.305937	-1.97648	0.0007	0.00196414	yes	2264622994	125806087	1887244772	377378222	125804418	125767717
ACBD3	ACBD3	ACBD3	chr1	226144678	226186722	q1	q2	OK	16.3461	25.0179	0.614014	3.97271	5e-05	0.000171432	yes	2263452620	-	1584452703	678999917	-	678999917
DOPEY1	DOPEY1	DOPEY1	chr6	83067665	83196537	q1	q2	OK	2.25873	2.31857	0.0377247	0.114338	0.84245	0.890579	no	2263238362	-	2095579598	167658764	167658764	-
PCBP2	PCBP2	PCBP2	chr12	53452101	53499660	q1	q2	OK	164.641	148.527	-0.148594	-0.960505	0.0941	0.153381	no	2262120328	-	1723442958	484816185	161570558	323245627
CDC27	CDC27	CDC27	chr17	47117696	47189312	q1	q2	OK	22.7555	30.5093	0.423033	2.80703	5e-05	0.000171432	yes	2261540094	-	1764246563	497293531	180920073	316373458
ZBTB37	ZBTB37	ZBTB37	chr1	173868354	173886636	q1	q2	OK	6.62282	8.15116	0.29956	1.91385	0.00075	0.00208856	yes	2260203402	-	173847761	2086355641	173840005	1912515636
BAZ1B	BAZ1B	BAZ1B	chr7	73440397	73522285	q1	q2	OK	35	34.0441	-0.0399483	-0.265568	0.643	0.733926	no	2259829697	-	2186974182	145711542	-	145711542
HSD17B4	HSD17B4	HSD17B4	chr5	119452442	119542335	q1	q2	OK	43.4648	25.1615	-0.788631	-5.16948	5e-05	0.000171432	yes	2257862901	-	2138985179	118877722	-	118877722
WDR3	WDR3	WDR3	chr1	117929748	118185225	q1	q2	OK	18.343	23.3765	0.349823	2.26859	5e-05	0.000171432	yes	2251433402	-	1066383127	1303535433	236980104	1066555329
HSPA4	HSPA4	HSPA4	chr5	133051969	133105017	q1	q2	OK	101.567	125.657	0.307058	2.04111	0.00055	0.00158269	yes	2251096959	-	1324089883	927007076	529683824	397323252
BUB3	BUB3	BUB3	chr10	123154243	123165370	q1	q2	OK	120.799	106.013	-0.188364	-1.17785	0.03865	0.0708086	no	2248620557	-	749535475	1499086294	124921888	1249239854
UBE2E2	UBE2E2	UBE2E2	chr3	23203292	23590805	q1	q2	OK	6.57071	10.5697	0.685808	4.8878	5e-05	0.000171432	yes	2247172464	-	2176277162	70895302	23631234	47264068
CREBRF	CREBRF	CREBRF	chr5	173056351	173139288	q1	q2	OK	2.47177	3.72654	0.592293	3.76069	5e-05	0.000171432	yes	2243130391	-	1035187086	1207943305	-	1207943305
WTAP	WTAP	WTAP	chr6	159726997	159756321	q1	q2	OK	36.5571	43.5428	0.252285	1.61292	0.0059	0.013434	yes	2242314459	-	2082137844	160176615	160176615	-
IFRD1	IFRD1	IFRD1	chr7	112423143	112477203	q1	q2	OK	21.0955	22.6414	0.102023	0.661785	0.2499	0.345491	no	2242030910	-	1793595287	448435623	224204249	224231374
PCNXL4	PCNXL4	PCNXL4	chr14	60091910	60134814	q1	q2	OK	38.3343	47.6224	0.313005	2.07563	0.0003	0.000910208	yes	2241364561	-	1877809231	363555330	302954308	60601022
COMMD1	COMMD1	COMMD1	chr2	61905667	62136070	q1	q2	OK	23.482	24.9887	0.0897253	0.631683	0.26935	0.3676	no	2240940679	-	2240940679	-	-	-
PIGC	PIGC	PIGC	chr1	172420687	172468829	q1	q2	OK	26.4233	18.8454	-0.487601	-4.11311	5e-05	0.000171432	yes	2240895070	172411952	-	172411952	-	-
TBC1D15	TBC1D15	TBC1D15	chr12	71839706	71926849	q1	q2	OK	7.81885	10.002	0.355266	2.27233	0.00015	0.00048068	yes	2240619340	-	1879024317	361595023	-	361595023
ADAM10	ADAM10	ADAM10	chr15	58595203	58749978	q1	q2	OK	44.9581	44.3193	-0.020646	-0.136863	0.80785	0.866901	no	2240560453	-	1946068624	294491829	58938285	235553544
NCK2	NCK2	NCK2	chr2	105745062	105894274	q1	q2	OK	13.8737	14.1672	0.0301999	0.223551	0.69915	0.780777	no	2235022677	-	2128512224	106510453	-	106510453
PLEKHA1	PLEKHA1	PLEKHA1	chr10	122374577	122432355	q1	q2	OK	9.2776	13.8599	0.579091	4.02014	5e-05	0.000171432	yes	2234873585	-	1738127147	496746438	124175452	372570986
FOXN2	FOXN2	FOXN2	chr2	48314655	48379295	q1	q2	OK	9.143	11.3077	0.306563	1.96292	0.0004	0.00118387	yes	2234686575	-	1408447006	826239569	48573847	777665722
CD2AP	CD2AP	CD2AP	chr6	47477788	47627260	q1	q2	OK	40.5102	32.3019	-0.326666	-2.1703	0.0002	0.000628328	yes	2234407312	-	1758572497	475834815	95089242	380745573
PCED1B	PCED1B	PCED1B	chr12	47075706	47236663	q1	q2	OK	2.17571	1.3753	-0.661742	-0.438641	0.5096	0.615224	no	2233829969	-	2233829969	-	-	-
ZFYVE16	ZFYVE16	ZFYVE16	chr5	80408012	80479869	q1	q2	OK	15.6266	12.3569	-0.338687	-1.93468	0.00075	0.00208856	yes	2232744437	-	1913688601	319055836	79733156	239322680
ANKRD10	ANKRD10	ANKRD10	chr13	110878539	110915107	q1	q2	OK	14.7711	18.0804	0.291652	2.15506	0.0003	0.000910208	yes	2230930773	-	2230930773	-	-	-
NRG2	NRG2	NRG2	chr5	139846778	140043299	q1	q2	NOTEST	0.379253	0.461419	0.282916	0	1	1	no	2229905730	-	2229905730	-	-	-
RNF19A	RNF19A	RNF19A	chr8	100257058	100336218	q1	q2	OK	7.67535	8.67389	0.176446	1.36161	0.017	0.0344617	yes	2228405387	-	1823293075	405112312	202572241	202540071
MPP4	MPP4	MPP4	chr2	201644873	201698694	q1	q2	OK	3.55599	2.43263	-0.547735	-2.82763	5e-05	0.000171432	yes	2227796861	-	2025287123	202509738	-	202509738
TAF1A	TAF1A	TAF1A	chr1	222557901	222592633	q1	q2	OK	15.4723	14.2414	-0.119591	-1.20226	0.033	0.0617344	no	2227416295	-	2004684401	222731894	-	222731894
SH3TC2	SH3TC2	SH3TC2	chr5	148982149	149063174	q1	q2	OK	0.871411	1.68594	0.952131	7.12265	5e-05	0.000171432	yes	2225900624	-	890511901	-	-	-
GLCE	GLCE	GLCE	chr15	69160633	69272205	q1	q2	OK	5.41973	9.53145	0.814476	6.21606	5e-05	0.000171432	yes	2224796949	-	1807420488	417376461	69560937	347815524
ZNF695	ZNF695	ZNF695	chr1	246945546	247078813	q1	q2	OK	3.9736	3.484	-0.189702	-0.59978	0.283	0.383354	no	2224296618	-	1729996408	494300210	247151547	247148663
DGKH	DGKH	DGKH	chr13	42040035	42256580	q1	q2	OK	3.56765	3.14174	-0.183412	-0.862355	0.1335	0.206122	no	2222916524	-	1452359395	770557129	-	770557129
SLCO3A1	SLCO3A1	SLCO3A1	chr15	91853707	92172435	q1	q2	OK	3.06612	2.97941	-0.0413883	-0.255145	0.65205	0.741136	no	2220945797	-	2128238481	92707316	-	92707316
MYO6	MYO6	MYO6	chr6	75749175	75919537	q1	q2	OK	6.77808	5.41111	-0.324952	-2.08384	0.0004	0.00118387	yes	2220589768	-	1760832085	459757683	-	459757683
KLHL23	KLHL23,PHOSPHO2-KLHL23	KLHL23,PHOSPHO2-KLHL23	chr2	169694453	169751886	q1	q2	OK	8.18736	6.17267	-0.407504	-2.47687	5e-05	0.000171432	yes	2217726309	-	852880125	1364846184	170592102	1194254082
RNF219	RNF219	RNF219	chr13	78054854	78659179	q1	q2	OK	13.4259	8.72651	-0.621537	-4.38999	5e-05	0.000171432	yes	2217724934	-	1980155236	237569698	158380482	79189216
GFM1	GFM1	GFM1	chr3	158644527	158692571	q1	q2	OK	26.6938	27.0053	0.0167422	0.102883	0.8567	0.900555	no	2217499892	-	1742317463	475182429	158363488	316818941
NEAT1	NEAT1	NEAT1	chr11	65422797	65445538	q1	q2	OK	35.5826	40.5236	0.187588	0.866695	0.129	0.200409	no	2216811244	-	-	2216811244	-	-
SEL1L	SEL1L	SEL1L	chr14	81471546	81533861	q1	q2	OK	24.6929	25.4107	0.0413403	0.250966	0.66525	0.751758	no	2213051157	-	1557528212	655522945	-	655522945
TRIM24	TRIM24	TRIM24	chr7	138460333	138585587	q1	q2	OK	7.89269	8.10327	0.0379868	0.286814	0.6159	0.71074	no	2211461588	-	1658411497	553050091	414777827	138272264
FBXO11	FBXO11	FBXO11	chr2	47783081	47905793	q1	q2	OK	17.0719	17.7534	0.0564681	0.176512	0.75895	0.830389	no	2211276050	48132954	1586827820	48132954	-	-
NTN4	NTN4	NTN4	chr12	95649254	95790758	q1	q2	OK	15.1614	22.2752	0.55503	3.57538	5e-05	0.000171432	yes	2210498728	-	2210498728	-	-	-
PRKCI	PRKCI	PRKCI	chr3	170222431	170305982	q1	q2	OK	12.5929	9.52603	-0.402665	-2.57247	5e-05	0.000171432	yes	2210014865	-	1699949157	510065708	-	510065708
IL6ST	IL6ST	IL6ST	chr5	55935096	55994993	q1	q2	OK	40.62	28.2229	-0.525321	-3.49676	5e-05	0.000171432	yes	2209997520	110526029	1105256540	1159988417	110475046	938987342
KDM2A	KDM2A	KDM2A	chr11	67119268	67258079	q1	q2	OK	23.9418	23.0059	-0.0575251	-0.373882	0.51275	0.618185	no	2209876467	-	2008805825	201070642	-	201070642
CACNA2D1	CACNA2D1	CACNA2D1	chr7	81946443	82443806	q1	q2	OK	3.14882	3.12123	-0.0126938	-0.0513801	0.9288	0.951899	no	2208398576	-	1963668394	244730182	-	244730182
GIT2	GIT2	GIT2	chr12	109929801	109996389	q1	q2	OK	18.8773	20.0935	0.0900761	0.535423	0.34995	0.455738	no	2207951921	-	1766443450	441508471	110399100	331109371
TANGO6	TANGO6	TANGO6	chr16	68843605	69085182	q1	q2	OK	9.25061	9.63147	0.0582064	0.368254	0.51475	0.619977	no	2207870727	-	2207870727	-	-	-
PTPRE	PTPRE	PTPRE	chr10	127907060	128085900	q1	q2	OK	4.10867	5.7238	0.478302	3.91331	5e-05	0.000171432	yes	2206454808	-	1427163438	779291370	-	779291370
PTPRM	PTPRM	PTPRM	chr18	7567315	8406861	q1	q2	OK	29.201	33.0935	0.180533	1.19769	0.03695	0.0680036	no	2205914547	-	2205914547	-	-	-
DCTD	DCTD	DCTD	chr4	182890090	182917477	q1	q2	OK	54.9274	24.7198	-1.15186	-7.42272	5e-05	0.000171432	yes	2205849461	-	1102978592	1102870869	183812587	919058282
RGL1	RGL1	RGL1	chr1	183636046	183928551	q1	q2	OK	8.04676	7.27441	-0.145577	-1.06568	0.0619	0.107028	no	2204757976	-	2020862284	183895692	-	183895692
ARPC5	ARPC5	ARPC5	chr1	183626192	183635941	q1	q2	OK	94.7089	118.61	0.324659	2.1561	5e-05	0.000171432	yes	2203166081	-	1101589871	1101576210	183599713	917976497
C1orf101	C1orf101	C1orf101	chr1	244461370	244640360	q1	q2	NOTEST	0.464414	0.174113	-1.41539	0	1	1	no	2202146263	-	2202146263	-	-	-
KAZN	KAZN	KAZN	chr1	14598716	15152464	q1	q2	OK	3.49835	4.90802	0.488468	3.75284	5e-05	0.000171432	yes	2201783469	-	2186390355	15393114	-	15393114
CHD1L	CHD1L	CHD1L	chr1	147242640	147295766	q1	q2	OK	23.0623	24.8411	0.107192	0.687776	0.2311	0.32436	no	2201088579	-	2201088579	-	-	-
CKAP5	CKAP5	CKAP5	chr11	46743533	46846308	q1	q2	OK	55.326	56.2674	0.0243415	0.161692	0.77815	0.845754	no	2200616717	-	1919959215	280657502	187127030	93530472
NHEJ1	NHEJ1	NHEJ1	chr2	219075323	219160865	q1	q2	OK	6.65127	7.88102	0.244753	1.81953	0.00185	0.00472948	yes	2199928095	-	1979987429	219940666	-	219940666
MTMR2	MTMR2	MTMR2	chr11	95832879	95924207	q1	q2	OK	33.4996	43.7806	0.386151	2.54562	5e-05	0.000171432	yes	2198653156	-	1434109225	764543931	95571353	668972578
SPDL1	SPDL1	SPDL1	chr5	169583633	169604777	q1	q2	OK	45.6108	45.594	-0.000529389	-0.00348902	0.99415	0.995199	no	2197253116	-	2028224601	169028515	169028515	-
STARD13	STARD13	STARD13	chr13	33103134	33676835	q1	q2	OK	4.84869	4.8768	0.00833739	0.0712258	0.90525	0.936454	no	2197179313	-	2163500017	33679296	-	33679296
KIAA1429	KIAA1429	KIAA1429	chr8	94487776	94553518	q1	q2	OK	19.6947	22.1597	0.170129	1.07002	0.06575	0.112877	no	2197152351	-	1719540355	477611996	286588082	191023914
PNISR	PNISR	PNISR	chr6	99399964	99431314	q1	q2	OK	9.27914	13.1943	0.507848	3.74404	5e-05	0.000171432	yes	2196925768	-	1797533325	399392443	-	399392443
TTLL4	TTLL4	TTLL4	chr2	218710844	218755415	q1	q2	OK	12.0699	8.08186	-0.578655	-3.76897	5e-05	0.000171432	yes	2195962632	-	1756724290	439238342	219618925	219619417
SIPA1L3	SIPA1L3	SIPA1L3	chr19	37907220	38208372	q1	q2	OK	14.1075	14.8644	0.0754024	0.496889	0.3847	0.492591	no	2195887327	-	2002499961	193387366	38597270	154790096
R3HDM2	R3HDM2	R3HDM2	chr12	57253764	57310463	q1	q2	OK	11.7834	14.0751	0.256388	1.63107	0.0041	0.00971164	yes	2194306346	-	1963680177	230626169	172978235	57647934
ZNF250	ZNF250	ZNF250	chr8	144876950	144901461	q1	q2	OK	1.42719	1.0308	-0.469418	-2.53604	5e-05	0.000171432	yes	2191424604	-	1899224856	292199748	-	292199748
NEDD4	NEDD4	NEDD4	chr15	55826918	55993746	q1	q2	OK	5.01783	16.0787	1.68001	11.7416	5e-05	0.000171432	yes	2191155810	-	1798225205	392930605	56208244	336722361
ABCE1	ABCE1	ABCE1	chr4	144994574	145129524	q1	q2	OK	26.9231	26.5494	-0.020165	-0.128321	0.82345	0.878814	no	2190568897	-	1460340277	730228620	146030380	584198240
HSPA4L	HSPA4L	HSPA4L	chr4	127782297	127833371	q1	q2	OK	16.6443	9.02249	-0.88343	-6.50017	5e-05	0.000171432	yes	2188681897	-	901104260	1287577637	-	1287577637
SKIV2L2	SKIV2L2	SKIV2L2	chr5	55307747	55535078	q1	q2	OK	17.7851	17.4511	-0.0273562	-0.163999	0.77555	0.843964	no	2186839163	-	1968077664	218761499	109319710	109441789
LMNA	LMNA	LMNA	chr1	156082545	156140089	q1	q2	OK	369.772	404.945	0.131091	0.839699	0.1447	0.220494	no	2185416290	-	1873197953	312218337	-	312218337
SPIN1	SPIN1	SPIN1	chr9	88388381	88478707	q1	q2	OK	18.6867	21.8225	0.223809	1.46491	0.0097	0.020894	yes	2185353217	-	1638799737	546553480	-	546553480
COA1	COA1	COA1	chr7	43631151	43729541	q1	q2	OK	37.1688	41.8549	0.171304	0.884665	0.1233	0.192884	no	2185087552	43688907	1180742509	87368055	-	43679148
RBPMS	RBPMS	RBPMS	chr8	30382118	30572261	q1	q2	OK	18.5692	18.4195	-0.0116744	-0.0729036	0.89805	0.930911	no	2183602443	-	2153173960	30428483	-	30428483
HSPD1	HSPD1	HSPD1	chr2	197486583	197553699	q1	q2	OK	245.206	244.957	-0.0014665	-0.00859302	0.9881	0.990859	no	2181939347	-	1388503670	793435677	595073923	198361754
PLS3	PLS3	PLS3	chrX	115518188	115650859	q1	q2	OK	74.3605	72.7449	-0.0316913	-0.209641	0.7186	0.797204	no	2181861807	-	2066980985	114880822	114880822	-
TBCEL	TBCEL	TBCEL	chr11	121024093	121089645	q1	q2	OK	9.50113	8.52139	-0.15701	-1.20063	0.0387	0.0708806	no	2176690798	-	1813814323	362876475	-	362876475
PGAP1	PGAP1	PGAP1	chr2	196833003	196926730	q1	q2	OK	2.38667	2.07195	-0.204011	-2.02132	0.0004	0.00118387	yes	2175005205	-	1977301757	197703448	-	197703448
MDN1	MDN1	MDN1	chr6	89433177	89819794	q1	q2	OK	9.87854	8.94026	-0.143981	-0.874553	0.1269	0.197678	no	2170822847	-	1989955880	180866967	180866967	-
TMEM38B	TMEM38B	TMEM38B	chr9	105694524	105776611	q1	q2	OK	11.0784	10.7503	-0.0433726	-0.335565	0.5559	0.657616	no	2170139348	-	1301840834	868298514	-	868298514
CNOT1	CNOT1	CNOT1	chr16	58515478	58629886	q1	q2	OK	50.6689	47.3594	-0.0974481	-0.626494	0.272	0.370569	no	2168576905	-	1934209107	292990501	292990501	-
SETD2	SETD2	SETD2	chr3	47016407	47163977	q1	q2	OK	15.2764	17.82	0.22219	1.46911	0.01055	0.0225494	yes	2168255507	-	1979700577	188554930	188554930	-
DDX31	DDX31	DDX31	chr9	132594288	132690083	q1	q2	OK	7.23386	10.29	0.508409	1.71689	0.0028	0.00688139	yes	2168026343	-	1761552388	406473955	135534058	270939897
LINC00842	LINC00842	LINC00842	chr10	46398361	46453306	q1	q2	OK	0.414885	1.06894	1.3654	3.33075	5e-05	0.000171432	yes	2167781154	-	2073585267	94195887	-	-
ZNF385B	ZNF385B	ZNF385B	chr2	179441983	179861505	q1	q2	NOTEST	0.193321	0.172194	-0.16696	0	1	1	no	2166963289	-	2166963289	-	-	-
ST3GAL6	ST3GAL6	ST3GAL6	chr3	98714332	98795845	q1	q2	OK	2.90127	2.06611	-0.489765	-2.68745	5e-05	0.000171432	yes	2166792967	-	1575601886	-	-	-
MRE11A	MRE11A	MRE11A	chr11	94417300	94493874	q1	q2	OK	13.6015	11.4088	-0.253621	-1.63542	0.00545	0.0125318	yes	2166418585	-	1978112557	188306028	-	188306028
FSD1L	FSD1L	FSD1L	chr9	105448033	105552433	q1	q2	OK	1.66382	2.02172	0.281086	0.574756	0.30775	0.410807	no	2165432117	-	2165432117	-	-	-
USP53	USP53	USP53	chr4	119192772	119295518	q1	q2	OK	5.16276	6.17262	0.257741	1.82642	0.00185	0.00472948	yes	2163116543	120160640	1802528926	360587617	120212404	120214573
USP32	USP32	USP32	chr17	60177329	60392225	q1	q2	OK	8.30721	9.9202	0.256004	1.65048	0.0039	0.00927428	yes	2160214416	-	2160214416	-	-	-
TM4SF19	TM4SF19	TM4SF19	chr3	196291218	196338420	q1	q2	OK	19.641	25.6349	0.384246	2.06183	0.00265	0.00654665	yes	2156605942	196065238	1176347520	196065238	-	-
TMCO1	TMCO1	TMCO1	chr1	165724290	165768922	q1	q2	OK	28.0003	35.2357	0.331597	2.18683	0.0001	0.000331818	yes	2154287892	-	1822878119	331409773	165712521	165697252
DIDO1	DIDO1	DIDO1	chr20	62877737	62937952	q1	q2	OK	41.6581	41.824	0.00573578	0.0326506	0.955	0.969151	no	2154073522	-	1784946954	369126568	123045835	246080733
RNF130	RNF130	RNF130	chr5	179955066	180072118	q1	q2	OK	15.6241	15.1543	-0.0440487	-0.33429	0.55735	0.659038	no	2153167224	-	2153167224	-	-	-
SCLY	SCLY	SCLY	chr2	237966944	238099413	q1	q2	OK	14.8192	10.0572	-0.55923	-2.79428	5e-05	0.000171432	yes	2150888597	-	1672903277	477985320	238977987	239007333
PCBD2	PCBD2	PCBD2	chr5	134905119	134962646	q1	q2	OK	2.58421	2.52447	-0.0337427	-0.16012	0.7836	0.84921	no	2148442891	-	2014139769	134303122	-	134303122
NRP1	NRP1	NRP1	chr10	33177490	33334905	q1	q2	OK	70.705	79.6326	0.171547	1.00589	0.0813	0.13534	no	2147147310	-	1979810461	167336849	-	167336849
SMARCC1	SMARCC1	SMARCC1	chr3	47585887	47781915	q1	q2	OK	27.1196	34.7242	0.356606	2.36623	0.00015	0.00048068	yes	2146892323	-	1908563226	238329097	47814407	190514690
ST3GAL4	ST3GAL4	ST3GAL4	chr11	126355644	126414641	q1	q2	OK	23.12	37.1797	0.685373	4.57698	5e-05	0.000171432	yes	2146365420	-	1893793681	126284305	-	126284305
C15orf41	C15orf41	C15orf41	chr15	36579602	36818506	q1	q2	OK	7.06664	8.45668	0.259066	1.25811	0.0319	0.0599213	no	2145803793	-	2071600366	74203427	-	74203427
MCM9	MCM9	MCM9	chr6	118813448	118935162	q1	q2	OK	4.47406	3.37535	-0.406547	-1.26353	0.02975	0.056385	no	2145538200	-	1788034265	357503935	-	357503935
ZMAT3	ZMAT3	ZMAT3	chr3	179017224	179071868	q1	q2	OK	4.4133	3.29801	-0.420259	-2.96576	5e-05	0.000171432	yes	2144994557	-	536339122	1608655435	-	1608655435
COPS8	COPS8	COPS8	chr2	237085440	237098846	q1	q2	OK	27.2933	30.104	0.141406	0.910554	0.11255	0.178826	no	2142025056	-	713994647	952027897	238006309	714021588
IL15	IL15	IL15	chr4	141636595	141733987	q1	q2	OK	1.92685	2.00759	0.0592259	0.230984	0.6871	0.770299	no	2138968884	-	2138968884	-	-	-
CDKL3	CDKL3	CDKL3	chr5	134298423	134371047	q1	q2	OK	1.30265	0.788907	-0.723524	-1.63797	0.00455	0.0106616	yes	2138392594	-	2138392594	-	-	-
HNRNPA3	HNRNPA3	HNRNPA3	chr2	177212693	177223957	q1	q2	OK	25.0629	25.6661	0.0343138	0.227157	0.68935	0.772235	no	2137020002	-	534240868	1602779134	-	1602779134
PPP2CA	PPP2CA	PPP2CA	chr5	134196456	134226259	q1	q2	OK	80.6596	102.601	0.347124	2.3044	5e-05	0.000171432	yes	2136554140	-	133540975	1869479703	667692017	1201787686
TMEM116	TMEM116	TMEM116	chr12	111931282	112013219	q1	q2	OK	10.8499	4.53965	-1.25702	-7.05251	5e-05	0.000171432	yes	2136121589	-	2136121589	-	-	-
NCOA6	NCOA6	NCOA6	chr20	34714773	34825630	q1	q2	OK	9.61939	9.37546	-0.0370562	-0.239026	0.6772	0.761965	no	2134566598	33397322	1801221014	333345584	266645195	33303067
GOLGA4	GOLGA4	GOLGA4	chr3	37243190	37366879	q1	q2	OK	28.8927	24.8861	-0.215364	-1.42055	0.01225	0.0258257	yes	2129079186	-	1904844616	224234570	186826681	37407889
MYSM1	MYSM1	MYSM1	chr1	58654738	58700075	q1	q2	OK	5.1054	6.59397	0.369123	2.39913	5e-05	0.000171432	yes	2128988056	-	1360381605	768606451	-	768606451
SDHD	SDHD	SDHD	chr11	112086823	112095801	q1	q2	OK	51.862	53.5522	0.0462684	0.298368	0.60035	0.697591	no	2127884471	-	223926677	447864400	-	447864400
NCOA3	NCOA3	NCOA3	chr20	47501856	47656877	q1	q2	OK	15.1052	17.2481	0.191394	1.25761	0.0281	0.0537098	no	2126311035	-	1663492221	462818814	46266450	416552364
PPM1A	PPM1A	PPM1A	chr14	60245751	60299087	q1	q2	OK	6.58161	10.4211	0.662996	3.88784	5e-05	0.000171432	yes	2126237798	-	850280155	1275957643	-	1275957643
CTIF	CTIF	CTIF	chr18	48539055	48863215	q1	q2	OK	3.06253	3.78648	0.306132	2.66915	5e-05	0.000171432	yes	2126081588	46065452	2033627899	92453689	-	46388237
RBM18	RBM18	RBM18	chr9	122239554	122323463	q1	q2	OK	10.2309	11.8893	0.216735	0.995793	0.0871	0.143575	no	2125125723	-	750098365	1375027358	-	1375027358
TBC1D9	TBC1D9	TBC1D9	chr4	140620781	140756317	q1	q2	OK	7.12076	8.53236	0.260914	1.74045	0.00215	0.0054244	yes	2124008451	-	1699344772	424663679	141578342	283085337
FAM193B	FAM193B	FAM193B	chr5	177519788	177554547	q1	q2	OK	9.32159	8.42047	-0.146675	-1.02936	0.06975	0.118731	no	2123584919	-	1946621314	176963605	176963605	-
PRR4	PRR4	PRR4	chr12_KI270904v1_alt	44554	370959	q1	q2	OK	2.99544	4.08635	0.448044	0.344091	0.54075	0.64463	no	2123275607	-	44002653	-	-	-
FBXO34	FBXO34	FBXO34	chr14	55271302	55353611	q1	q2	OK	11.4331	14.3385	0.32667	2.20834	5e-05	0.000171432	yes	2119396031	-	1896114486	167456677	111637170	55819507
YY1	YY1	YY1	chr14	100238764	100279034	q1	q2	OK	46.8344	51.8576	0.146986	0.973425	0.0895	0.146911	no	2115436412	100705493	1208766301	906670111	100742929	705221689
HERC1	HERC1	HERC1	chr15	63608617	63833948	q1	q2	OK	6.52356	6.43381	-0.0199875	-0.131198	0.8229	0.878439	no	2113237324	-	2049197395	64039929	64039929	-
KRIT1	KRIT1	KRIT1	chr7	92198968	92246100	q1	q2	OK	7.51526	9.04414	0.267161	1.86552	0.0016	0.00414459	yes	2112603380	-	1837079106	275524274	183694624	91829650
ATP5G3	ATP5G3	ATP5G3	chr2	175176257	175181762	q1	q2	OK	55.6415	61.2148	0.137718	0.907479	0.1134	0.179875	no	2112516504	-	1056261246	1232298406	352089261	880209145
SHQ1	SHQ1	SHQ1	chr3	72749276	72848447	q1	q2	OK	9.73471	10.6316	0.127151	1.20254	0.03495	0.0647442	no	2112332613	-	1893935723	145597447	-	145597447
INTS8	INTS8	INTS8	chr8	94823289	94895254	q1	q2	OK	21.2612	16.0527	-0.405409	-1.97743	0.00035	0.00104874	yes	2109246467	-	1917460165	191786302	-	191786302
VAPB	VAPB	VAPB	chr20	58389118	58451100	q1	q2	OK	18.2493	13.3489	-0.451121	-2.9886	5e-05	0.000171432	yes	2108766635	56964432	1823724410	342051877	114025629	171061816
C12orf45	C12orf45	C12orf45	chr12	104986319	104994727	q1	q2	OK	16.351	21.7165	0.409415	2.32393	0.0001	0.000331818	yes	2108386691	-	-	-	-	-
ANXA6	ANXA6	ANXA6	chr5	151100705	151157882	q1	q2	OK	117.094	106.92	-0.131135	-0.8712	0.12895	0.200378	no	2107011202	-	1806028728	300982474	150501760	150480714
NAB1	NAB1	NAB1	chr2	190649121	190692766	q1	q2	OK	10.3874	8.15035	-0.349895	-2.42006	0.00015	0.00048068	yes	2106828807	-	2106828807	-	-	-
PBRM1	PBRM1	PBRM1	chr3	52545351	52685850	q1	q2	OK	19.5822	17.6656	-0.148601	-0.983204	0.08505	0.140684	no	2105876682	-	1737487741	368388941	263226839	105162102
PPFIA1	PPFIA1	PPFIA1	chr11	70270699	70384501	q1	q2	OK	15.8414	17.3407	0.130458	0.834389	0.14975	0.226914	no	2105054740	-	2034824634	70230106	-	70230106
SERTAD4	SERTAD4	SERTAD4	chr1	210231458	210243095	q1	q2	OK	14.0007	15.3743	0.135015	0.788464	0.16805	0.249772	no	2104150883	-	631230037	1472920846	210415286	1262505560
DYM	DYM	DYM	chr18	49043801	49460709	q1	q2	OK	4.41152	4.61568	0.0652693	0.432568	0.45365	0.56272	no	2104044432	-	2057231490	46812942	46812942	-
EIF2A	EIF2A	EIF2A	chr3	150546786	150586016	q1	q2	OK	28.2476	27.4278	-0.0424883	-0.279383	0.6245	0.717867	no	2103996431	-	1803420926	300575505	300575505	-
SEC14L1	SEC14L1	SEC14L1	chr17	77088642	77217099	q1	q2	OK	48.9483	50.3918	0.0419304	0.248316	0.66965	0.75571	no	2103955528	-	1953534081	150421447	-	150421447
CEP44	CEP44	CEP44	chr4	174236658	174333380	q1	q2	OK	5.73841	5.00122	-0.198369	-0.992152	0.08985	0.147358	no	2102848588	-	700930464	1401918124	175223228	1226694896
SPTAN1	SPTAN1	SPTAN1	chr9	128340559	128662136	q1	q2	OK	64.0321	71.6797	0.162769	0.831647	0.1467	0.22303	no	2101658361	-	2101658361	-	-	-
SLC37A3	SLC37A3	SLC37A3	chr7	140333751	140398550	q1	q2	OK	14.657	13.9424	-0.0721025	-0.457113	0.4276	0.537168	no	2100583667	-	560250261	560136819	-	560136819
WASF1	WASF1	WASF1	chr6	110099818	110180004	q1	q2	OK	6.77808	10.1959	0.589042	4.7505	5e-05	0.000171432	yes	2098712822	-	1767443286	331269536	331269536	-
LIN54	LIN54	LIN54	chr4	82924603	83012941	q1	q2	OK	4.15975	4.89506	0.23483	2.08715	0.0005	0.00145012	yes	2096998822	-	1593930958	335392458	-	335392458
CHD7	CHD7	CHD7	chr8	60678764	60868027	q1	q2	OK	7.09616	7.06332	-0.00669254	-0.0436778	0.9373	0.956964	no	2096710620	-	1849967568	246743052	184964054	61778998
CRTC3	CRTC3	CRTC3	chr15	90529885	90717140	q1	q2	OK	4.16397	3.35117	-0.313295	-2.73179	5e-05	0.000171432	yes	2095836176	-	2004663625	91172551	91172551	-
HDX	HDX	HDX	chrX	84317873	84502479	q1	q2	OK	0.61449	0.572931	-0.101026	-0.332995	0.5075	0.613358	no	2092013942	-	1841137811	250876131	83723556	167152575
BCL2L1	BCL2L1	BCL2L1	chr20	31664457	31723409	q1	q2	OK	149.3	185.031	0.30955	2.05509	0.00035	0.00104874	yes	2089297600	-	1847272657	242024943	-	242024943
NLK	NLK	NLK	chr17	28042661	28196378	q1	q2	OK	9.83858	8.04654	-0.290082	-2.37277	0.00015	0.00048068	yes	2088654181	79108600	1877152377	185132716	52978892	53045224
DOCK5	DOCK5	DOCK5	chr8	25184771	25413103	q1	q2	OK	17.6588	16.3789	-0.108549	-0.716105	0.21285	0.303556	no	2088071559	-	1885927200	202144359	50515468	151628891
SORT1	SORT1	SORT1	chr1	109309565	109397941	q1	q2	OK	19.1229	16.7704	-0.189384	-1.24786	0.0304	0.0574775	no	2087982507	109935897	1428773519	659208988	-	549273091
RNF169	RNF169	RNF169	chr11	74748867	74949187	q1	q2	OK	7.88295	6.86412	-0.199661	-1.17348	0.03955	0.0722482	no	2086746423	-	1043033149	1043713274	-	1043713274
SUFU	SUFU	SUFU	chr10	102503961	102633457	q1	q2	OK	5.5806	6.98414	0.323664	2.16008	0.0003	0.000910208	yes	2086497156	-	1773323829	313173327	-	313173327
CXXC5	CXXC5	CXXC5	chr5	139648715	139683095	q1	q2	OK	33.9673	31.6037	-0.104054	-0.691977	0.22465	0.316881	no	2085724005	-	1946660656	139063349	-	139063349
LHFP	LHFP	LHFP	chr13	39342891	39603219	q1	q2	OK	11.621	12.6723	0.12494	1.22755	0.03005	0.0568967	no	2083699547	-	2003864741	79834806	-	79834806
SPRTN	SPRTN	SPRTN	chr1	231337935	231355027	q1	q2	OK	10.3121	11.1295	0.110057	0.814451	0.15285	0.230926	no	2083380915	-	462959402	1620421513	231488711	1388932802
PPP1R9A	PPP1R9A	PPP1R9A	chr7	94907636	95296421	q1	q2	OK	1.77796	1.0097	-0.816301	-5.69945	5e-05	0.000171432	yes	2083138842	-	1893295300	189843542	-	189843542
APAF1	APAF1	APAF1	chr12	98645299	99984654	q1	q2	OK	9.22773	4.64785	-0.989412	-6.75625	5e-05	0.000171432	yes	2080868475	-	1684356599	396511876	-	396511876
ABLIM3	ABLIM3	ABLIM3	chr5	149141482	149260438	q1	q2	OK	6.96972	5.97203	-0.222879	-1.9057	0.0014	0.00368106	yes	2080116542	-	2080116542	-	-	-
COG2	COG2	COG2	chr1	230642455	230693985	q1	q2	OK	17.2393	19.9832	0.213088	1.36141	0.01725	0.0349099	yes	2077215955	-	2077215955	-	-	-
ZBTB43	ZBTB43	ZBTB43	chr9	126805005	126838208	q1	q2	OK	2.94069	5.70622	0.956382	7.62695	5e-05	0.000171432	yes	2073454644	-	907073984	1166380660	129595062	1036785598
SNX14	SNX14	SNX14	chr6	85505496	85594156	q1	q2	OK	17.4147	19.0208	0.127272	0.818807	0.1582	0.237604	no	2070190065	-	2070190065	-	-	-
NPTN	NPTN	NPTN	chr15	73443157	73633412	q1	q2	OK	72.1012	82.4819	0.194054	1.26925	0.0253	0.048978	yes	2068974552	-	1921236826	147737726	73884389	73853337
POC1B	POC1B	POC1B	chr12	89419720	89526262	q1	q2	OK	7.45322	5.07649	-0.554033	-2.18612	0.00025	0.000769044	yes	2066647658	-	1887018622	179629036	-	179629036
LARP1B	LARP1B	LARP1B	chr4	128061265	128211143	q1	q2	OK	4.70456	3.56313	-0.400918	-2.22687	0.0001	0.000331818	yes	2064830615	-	1806782407	258048208	129019456	129028752
COL5A1	COL5A1	COL5A1	chr9	134641804	134872618	q1	q2	OK	48.9021	27.5097	-0.829955	-5.50568	5e-05	0.000171432	yes	2064375794	-	1926639361	137736433	-	137736433
UBLCP1	UBLCP1	UBLCP1	chr5	159263080	159286040	q1	q2	OK	21.1127	28.8648	0.451198	2.88979	5e-05	0.000171432	yes	2063184360	-	2063184360	-	-	-
METTL15	METTL15	METTL15	chr11	28108250	28333507	q1	q2	OK	2.11647	2.59544	0.29432	1.83056	0.0017	0.00437632	yes	2062123585	-	2033770230	28353355	-	28353355
SENP6	SENP6	SENP6	chr6	75601508	75718285	q1	q2	OK	9.21965	9.16441	-0.00867041	-0.0516572	0.9295	0.951977	no	2061912260	-	1832633316	229278944	-	229278944
BCL9	BCL9	BCL9	chr1	147541500	147626219	q1	q2	OK	9.96098	11.3907	0.193502	1.24967	0.02615	0.0504031	no	2058823042	-	1617546233	441276809	441276809	-
RSBN1	RSBN1	RSBN1	chr1	113761831	113812476	q1	q2	OK	5.55821	3.82929	-0.537542	-4.63498	5e-05	0.000171432	yes	2057783261	-	800309522	1257473739	343020281	914453458
DYRK1A	DYRK1A	DYRK1A	chr21	37367556	37515376	q1	q2	OK	15.7284	16.9669	0.109351	0.711032	0.21785	0.308962	no	2057061292	-	1823884227	194437458	-	194437458
EPB41L5	EPB41L5	EPB41L5	chr2	120013027	120179121	q1	q2	OK	5.24038	4.92242	-0.0903057	-0.692128	0.22695	0.319514	no	2054819598	-	1450317575	604502023	120836127	483665896
MFF	MFF	MFF	chr2	227164564	227357836	q1	q2	OK	19.8681	22.2489	0.163279	1.16987	0.04165	0.0756786	no	2053903159	-	1825681090	228222069	-	228222069
LMTK2	LMTK2	LMTK2	chr7	98106884	98209632	q1	q2	OK	8.55132	6.6973	-0.352567	-2.2825	5e-05	0.000171432	yes	2053695251	-	1466754335	586940916	195592561	391348355
ZNF107	ZNF107	ZNF107	chr7	64666082	64711582	q1	q2	OK	3.52653	7.19759	1.02926	8.17153	5e-05	0.000171432	yes	2052938312	-	1411248635	641689677	385009321	256680356
STK4	STK4	STK4	chr20	44966478	45079952	q1	q2	OK	28.4346	23.3799	-0.282382	-1.87205	0.00105	0.00283947	yes	2052624090	-	1484433238	568190852	-	568190852
COL12A1	COL12A1	COL12A1	chr6	75084325	75205907	q1	q2	OK	9.03165	5.6602	-0.674138	-4.39475	5e-05	0.000171432	yes	2047679291	-	1820258326	303254038	151664137	151589901
CEP112	CEP112	CEP112	chr17	65635539	66192131	q1	q2	OK	2.12224	1.84093	-0.205148	-0.921848	0.08435	0.139596	no	2046554841	-	2046554841	-	-	-
DGKG	DGKG	DGKG	chr3	186147200	186362234	q1	q2	NOTEST	0.362066	0.551945	0.608273	0	1	1	no	2045030550	-	1859167292	-	-	-
ETV3	ETV3	ETV3	chr1	157124666	157138591	q1	q2	OK	9.13886	10.295	0.171851	1.4116	0.01385	0.0287069	yes	2042283346	-	785494995	1256788351	471303470	785484881
PHF10	PHF10	PHF10	chr6	169702160	169724010	q1	q2	OK	23.0388	25.0224	0.119151	0.466292	0.41955	0.529207	no	2041367556	-	2041367556	-	-	-
HIATL1	HIATL1	HIATL1	chr9	94374550	94460920	q1	q2	OK	28.7595	28.1386	-0.0314839	-0.206138	0.713	0.792845	no	2041268830	-	1457943245	583325585	97213781	486111804
SENP2	SENP2	SENP2	chr3	185586242	185631097	q1	q2	OK	12.2211	9.44071	-0.372408	-2.94143	5e-05	0.000171432	yes	2038574116	-	1482557202	370700148	-	370700148
MSL2	MSL2	MSL2	chr3	136148917	136195846	q1	q2	OK	12.8157	13.0272	0.0236075	0.15166	0.79385	0.856342	no	2038334073	-	1630727019	407607054	135871222	271735832
ZBED6	ZBED6	ZBED6	chr1	203795622	203854128	q1	q2	OK	55.0892	21.4104	-1.36346	-5.61443	5e-05	0.000171432	yes	2037680833	407531877	-	1833911247	1426379370	-
LIX1L	LIX1L	LIX1L	chr1	145933423	145958019	q1	q2	OK	24.2217	26.228	0.11481	0.753695	0.18365	0.268483	no	2036951999	-	872952439	1163999560	-	1163999560
UQCC1	UQCC1	UQCC1	chr20	35302565	35412142	q1	q2	OK	45.0345	58.1504	0.36876	2.43579	5e-05	0.000171432	yes	2036404167	-	1832995214	169454564	-	169454564
RAB11FIP2	RAB11FIP2	RAB11FIP2	chr10	118004915	118046603	q1	q2	OK	3.69591	6.5695	0.829856	6.66442	5e-05	0.000171432	yes	2036262508	-	1437428770	598833738	-	598833738
STARD7	STARD7	STARD7	chr2	96184860	96242623	q1	q2	OK	76.4197	68.8413	-0.150669	-0.995504	0.07935	0.132509	no	2033997777	-	871758737	1162239040	387424886	774814154
NOTCH2NL	NOTCH2NL	NOTCH2NL	chr1	146151907	146229032	q1	q2	OK	0.710642	1.03237	0.53877	2.24096	0.0002	0.000628328	yes	2033613798	-	1307180896	726432902	-	726432902
SEC22B	SEC22B	SEC22B	chr1	120155941	120176521	q1	q2	OK	12.1782	11.5053	-0.0820092	-0.738071	0.1992	0.287265	no	2031509358	-	-	-	-	-
COTL1	COTL1	COTL1	chr16	84565597	84618096	q1	q2	OK	359.26	349.382	-0.0402233	-0.265025	0.6458	0.736047	no	2031097191	84651590	1777245778	253851413	-	169199823
SUMO1	SUMO1	SUMO1	chr2	202206179	202238599	q1	q2	OK	35.4698	41.8779	0.239597	1.52665	0.0081	0.0178055	yes	2030842189	-	1827770237	203071952	-	203071952
HIVEP3	HIVEP3	HIVEP3	chr1	41506364	42035925	q1	q2	OK	4.61281	5.38	0.221959	1.04073	0.06975	0.118731	no	2030013797	-	1266492876	41974772	-	41974772
ASTN2	ASTN2	ASTN2	chr9	116425224	117415039	q1	q2	OK	1.87595	2.45598	0.388679	0.655889	0.25085	0.346624	no	2029013878	-	2029013878	-	-	-
DENND5B	DENND5B	DENND5B	chr12	31382222	31615351	q1	q2	OK	6.0944	10.4014	0.771223	4.98059	5e-05	0.000171432	yes	2026216532	-	1931508945	94707587	31632729	63074858
SENP7	SENP7	SENP7	chr3	101324188	101513241	q1	q2	OK	4.89964	3.61335	-0.43934	-1.74967	0.00215	0.0054244	yes	2022445070	-	1921400528	101044542	-	101044542
GAB1	GAB1	GAB1	chr4	143336829	143474565	q1	q2	OK	1.72654	1.2611	-0.453202	-3.05982	5e-05	0.000171432	yes	2020553089	-	1731764710	288788379	-	288788379
CDYL2	CDYL2	CDYL2	chr16	80603778	80804278	q1	q2	OK	7.59135	7.43777	-0.029486	-0.231839	0.6888	0.771861	no	2018178912	80838206	1372894212	645284700	-	564446494
PRICKLE1	PRICKLE1	PRICKLE1	chr12	42458337	42589770	q1	q2	OK	5.94863	7.69786	0.3719	3.17918	5e-05	0.000171432	yes	2017893288	-	1932188127	128564239	42859078	85705161
USP38	USP38	USP38	chr4	143184916	143223874	q1	q2	OK	9.88936	8.33514	-0.246671	-1.46419	0.0117	0.0247723	yes	2017833393	-	1008897070	1008936323	432367024	576569299
EPB41L4B	EPB41L4B	EPB41L4B	chr9	109171973	109320964	q1	q2	OK	8.11609	6.32273	-0.360238	-3.06108	5e-05	0.000171432	yes	2016364882	-	1568351314	448013568	112005934	336007634
OGFRL1	OGFRL1	OGFRL1	chr6	71288773	71302271	q1	q2	OK	103.345	168.678	0.706813	4.69627	5e-05	0.000171432	yes	2016341756	-	432040640	1584301116	360056193	1224244923
PHLDB1	PHLDB1	PHLDB1	chr11	118606497	118658038	q1	q2	OK	27.0584	22.8045	-0.246757	-1.6337	0.00495	0.0114754	yes	2014633541	-	1421993913	592639628	-	592639628
CPNE3	CPNE3	CPNE3	chr8	86514426	86561498	q1	q2	OK	16.923	18.7588	0.148581	0.970896	0.09055	0.148323	no	2013869569	-	875485853	1138383716	350232207	788151509
FUCA2	FUCA2	FUCA2	chr6	143494811	143511883	q1	q2	OK	54.1848	54.6268	0.0117208	0.0774646	0.8897	0.924255	no	2013512080	-	1438243737	575268343	287635566	287632777
SLK	SLK	SLK	chr10	103967184	104029233	q1	q2	OK	23.1655	18.4791	-0.32608	-2.1786	0.0001	0.000331818	yes	2009638728	-	1163341990	846296738	-	846296738
DCUN1D1	DCUN1D1	DCUN1D1	chr3	182938157	182985953	q1	q2	OK	3.91248	7.10101	0.859942	6.11111	5e-05	0.000171432	yes	2009434419	-	1461450694	547983725	-	547983725
FAM122B	FAM122B	FAM122B	chrX	134769565	134854611	q1	q2	OK	11.1086	9.66811	-0.200366	-1.14117	0.0522	0.0921144	no	2008706090	401791862	669581108	1339124982	-	937333120
PML	PML	PML	chr15	73994672	74047814	q1	q2	OK	35.0216	32.0868	-0.126266	-0.71279	0.21655	0.307841	no	2006630352	-	1337619788	594675074	148656406	446018668
BROX	BROX	BROX	chr1	222712552	222735196	q1	q2	OK	49.1224	41.4714	-0.244265	-0.959061	0.0902	0.147877	no	2006083566	-	1560271131	445812435	-	445812435
MIPOL1	MIPOL1	MIPOL1	chr14	37197912	37551259	q1	q2	OK	1.32366	1.14363	-0.210911	-1.12824	0.04715	0.0845049	no	2005524354	-	1929488107	76036247	-	76036247
SCARB1	SCARB1	SCARB1	chr12	124777627	124863973	q1	q2	OK	32.1501	25.1105	-0.356531	-2.32934	5e-05	0.000171432	yes	2005032047	-	1754476943	250555104	125284772	125270332
KIAA0586	KIAA0586	KIAA0586	chr14	58395925	58548831	q1	q2	OK	13.5292	11.2319	-0.26848	-1.35361	0.0192	0.038325	yes	2004891046	-	1592207232	412683814	353669055	59014759
LINC00862	LINC00862	LINC00862	chr1	200342543	200373792	q1	q2	OK	0.680554	0.623133	-0.12717	-0.22226	0.6835	0.767169	no	2003298067	-	2003298067	-	-	-
NDFIP2	NDFIP2	NDFIP2	chr13	79477363	79556077	q1	q2	OK	12.3762	14.0756	0.185633	1.19339	0.03915	0.0716357	no	2002629861	-	1361601838	641028023	-	641028023
PARP8	PARP8	PARP8	chr5	50665898	50846522	q1	q2	OK	3.89619	2.71228	-0.522556	-4.33853	5e-05	0.000171432	yes	2002206231	-	1801779762	200426469	100147375	100279094
MAP2K1	MAP2K1	MAP2K1	chr15	66386872	66497808	q1	q2	OK	35.0979	33.1715	-0.0814372	-0.522279	0.3563	0.46233	no	2002034054	-	1801683458	200350596	-	200350596
TBC1D23	TBC1D23	TBC1D23	chr3	100260816	100325252	q1	q2	OK	10.1097	12.1015	0.25944	1.80512	0.00235	0.00588098	yes	2000370174	-	1600238636	500133968	200005056	300128912
ODF2L	ODF2L	ODF2L	chr1	86346823	86396342	q1	q2	OK	5.04419	5.40618	0.0999864	0.90566	0.10185	0.163903	no	1997235749	-	1736765862	260469887	86836827	173633060
PLS1	PLS1	PLS1	chr3	142596386	142713663	q1	q2	OK	14.9646	18.0612	0.271344	1.76122	0.0018	0.00461408	yes	1993561703	-	1566295789	427265914	142403207	284862707
KIAA1324L	KIAA1324L	KIAA1324L	chr7	86876905	87059698	q1	q2	OK	3.10675	3.17917	0.0332433	0.29303	0.5989	0.696384	no	1991660291	-	1991660291	-	-	-
DLG5	DLG5	DLG5	chr10_KI270825v1_alt	29482	165282	q1	q2	OK	13.6443	12.2073	-0.160547	-1.0525	0.06385	0.110099	no	1990811964	-	1990811964	-	-	-
AHCYL1	AHCYL1	AHCYL1	chr1	109984764	110023742	q1	q2	OK	43.0704	32.6796	-0.398305	-2.63854	5e-05	0.000171432	yes	1989969564	-	1216011791	773957773	-	773957773
CWC22	CWC22	CWC22	chr2	179944876	180007053	q1	q2	OK	10.8126	11.2053	0.0514714	0.394239	0.4928	0.599707	no	1989172017	-	1808356446	180815571	180815571	-
NPLOC4	NPLOC4	NPLOC4	chr17	81556884	81637153	q1	q2	OK	50.9044	50.6388	-0.00754646	-0.0496775	0.9332	0.954244	no	1988931564	-	1511765724	477165840	-	477165840
EP400NL	EP400NL	EP400NL	chr12	132084282	132126340	q1	q2	OK	1.56992	2.78029	0.824549	2.69546	5e-05	0.000171432	yes	1988788088	-	1723573108	265214980	-	265214980
ALDH9A1	ALDH9A1	ALDH9A1	chr1	165662211	165698663	q1	q2	OK	45.2777	52.8404	0.222841	1.46879	0.0083	0.018206	yes	1987750861	-	1159548409	662537929	331274825	331263104
WBP1L	WBP1L	WBP1L	chr10	102743969	102816264	q1	q2	OK	12.9589	7.44925	-0.798775	-5.70602	5e-05	0.000171432	yes	1986267676	-	1777120841	209146835	-	209146835
UPK3B	UPK3B	UPK3B	chr7_KI270809v1_alt	9509	14762	q1	q2	OK	0.238645	0.879002	1.881	2.04423	0.0007	0.00196414	yes	1982468056	-	1982468056	-	-	-
NT5E	NT5E	NT5E	chr6	85449583	85495791	q1	q2	OK	116.08	96.7406	-0.262925	-1.74592	0.0021	0.00531136	yes	1982346251	-	1292711042	689635209	172405524	517229685
RAB6A	RAB6A	RAB6A	chr11	73675637	73761156	q1	q2	OK	20.2114	17.1887	-0.233708	-1.48039	0.0094	0.0203137	yes	1982273272	-	1541947016	440326256	-	440326256
GNAI3	GNAI3	GNAI3	chr1	109548563	109595832	q1	q2	OK	21.5606	24.5214	0.185648	1.22133	0.03325	0.0621321	no	1982211304	-	1101134138	881077166	220264251	660812915
XRCC2	XRCC2	XRCC2	chr7	152646501	152676165	q1	q2	OK	8.85479	8.96182	0.0173335	0.175474	0.75895	0.830389	no	1980653575	-	1371276335	304690543	152346194	152344349
TGFA	TGFA	TGFA	chr2	70447279	70554015	q1	q2	OK	21.1128	11.7888	-0.840701	-5.38359	5e-05	0.000171432	yes	1980316744	-	1697613863	282702881	-	282702881
JPX	JPX	JPX	chrX	73944323	74293574	q1	q2	OK	1.26054	1.42218	0.174066	0.426784	0.4429	0.552264	no	1976515081	-	1903290771	73224310	-	-
GTF3C3	GTF3C3	GTF3C3	chr2	196763031	196799768	q1	q2	OK	10.0301	10.8362	0.111526	0.691498	0.2186	0.30986	no	1976413736	-	1581146620	395267116	395267116	-
KDM6A	KDM6A	KDM6A	chrX	44873174	45112612	q1	q2	OK	5.75913	5.88914	0.0322049	0.243213	0.6723	0.757863	no	1973989847	-	1884047146	89942701	-	89942701
TMA16	TMA16	TMA16	chr4	163494520	163520539	q1	q2	OK	14.4631	15.3469	0.0855755	0.866567	0.12825	0.199453	no	1973182982	-	1808741883	164441099	-	164441099
PLEKHA3	PLEKHA3	PLEKHA3	chr2	178480471	178505055	q1	q2	OK	7.82409	8.93994	0.192341	1.68783	0.00315	0.0076454	yes	1973093228	-	358713767	1614379461	-	1614379461
GALNT11	GALNT11	GALNT11	chr7	152025673	152122347	q1	q2	OK	10.6902	13.0297	0.285509	2.304	0.0002	0.000628328	yes	1973037717	-	1821218552	151819165	-	151819165
SLC44A5	SLC44A5	SLC44A5	chr1	75202130	75611114	q1	q2	OK	2.57951	4.59786	0.833864	4.7965	5e-05	0.000171432	yes	1972460844	-	1896792201	75668643	-	75668643
MRPL47	MRPL47	MRPL47	chr3	179588465	179604646	q1	q2	OK	51.6268	60.0545	0.218152	1.39984	0.0137	0.0284315	yes	1972424742	-	1434504910	537919832	179306675	358613157
AMMECR1	AMMECR1	AMMECR1	chrX	110194185	110456334	q1	q2	OK	2.53396	5.17856	1.03116	8.28633	5e-05	0.000171432	yes	1971302348	-	1752426137	218876211	-	218876211
UBE2N	UBE2N	UBE2N	chr12	93408311	93442250	q1	q2	OK	48.2192	54.0897	0.165746	1.09393	0.0516	0.0912495	no	1970180374	-	1688771081	281409293	-	281409293
MFN1	MFN1	MFN1	chr3	179347691	179393220	q1	q2	OK	16.4558	14.6848	-0.164268	-1.05017	0.06685	0.114499	no	1970011026	-	1790900650	179110376	-	179110376
MAX	MAX	MAX	chr14	64914360	65102695	q1	q2	OK	33.1827	28.6851	-0.210129	-0.836393	0.1432	0.218609	no	1966209182	-	1572944309	393264873	-	393264873
PDE11A	PDE11A	PDE11A	chr2	177623248	178108339	q1	q2	OK	0.891709	0.913383	0.0346473	0.0720024	0.8989	0.931647	no	1966199032	-	1787708496	178490536	-	178490536
SSH1	SSH1	SSH1	chr12	108782689	108857583	q1	q2	OK	16.52	15.3301	-0.107845	-0.636288	0.26995	0.36823	no	1965643247	-	1201326255	764316992	436781513	327535479
FNTB	FNTB	FNTB	chr14	64914360	65102695	q1	q2	OK	0.473788	0.867062	0.871894	0.559334	0.3505	0.45632	no	1962928870	-	1962928870	-	-	-
WDR11	WDR11	WDR11	chr10	120761811	120909526	q1	q2	OK	16.1371	11.9185	-0.437178	-2.81931	5e-05	0.000171432	yes	1962195874	-	1594233169	367962705	122625219	245337486
CSDE1	CSDE1	CSDE1	chr1	114716912	114758050	q1	q2	OK	111.156	148.554	0.418401	2.76674	5e-05	0.000171432	yes	1959627588	-	1268005100	691622488	461102049	230520439
ACTN4	ACTN4	ACTN4	chr19	38647626	38744474	q1	q2	OK	222.676	125.849	-0.823254	-5.40197	5e-05	0.000171432	yes	1959181971	-	1684666047	274515924	156854211	117661713
WDR66	WDR66	WDR66	chr12	121918556	122003926	q1	q2	OK	1.42224	1.35562	-0.0692118	-0.295456	0.6042	0.701144	no	1958182691	-	1958182691	-	-	-
AVL9	AVL9	AVL9	chr7	32495425	32719168	q1	q2	OK	15.6207	10.1568	-0.621011	-4.03508	5e-05	0.000171432	yes	1958131547	-	1958131547	-	-	-
ACSS3	ACSS3	ACSS3	chr12	81078029	81255803	q1	q2	OK	10.7377	6.42816	-0.740204	-5.9308	5e-05	0.000171432	yes	1957960213	-	1794659780	163300433	-	163300433
SLC39A9	SLC39A9	SLC39A9	chr14	69398378	69462391	q1	q2	OK	43.2218	36.2164	-0.255115	-1.4436	0.0122	0.0257284	yes	1957484903	-	-	-	-	-
WWP2	WWP2	WWP2	chr16	69762283	69941741	q1	q2	OK	12.1868	10.0122	-0.283568	-1.87608	0.00155	0.00402764	yes	1956877348	-	1956877348	-	-	-
MORF4L2	MORF4L2	MORF4L2	chrX	103675497	103692556	q1	q2	OK	76.3754	123.956	0.698643	4.59775	5e-05	0.000171432	yes	1955766713	205873956	1338167898	617598815	308794051	102930808
PRPF3	PRPF3	PRPF3	chr1	150321478	150353228	q1	q2	OK	29.5732	10.4788	-1.49681	-11.4491	5e-05	0.000171432	yes	1954061773	-	1503108491	450953282	300627775	150325507
TICAM2	TICAM2	TICAM2	chr5	115578495	115626179	q1	q2	OK	3.16436	2.39523	-0.40175	-0.443638	0.44265	0.552056	no	1953868293	-	1494207854	459660439	-	459660439
ZBTB18	ZBTB18	ZBTB18	chr1	244048938	244057478	q1	q2	OK	17.4469	21.7628	0.3189	2.05001	0.00055	0.00158269	yes	1953741264	-	976861505	976879759	-	976879759
SUSD1	SUSD1	SUSD1	chr9	112040780	112175297	q1	q2	OK	11.532	17.9764	0.640457	4.45338	5e-05	0.000171432	yes	1952636171	-	1952636171	-	-	-
CPSF6	CPSF6	CPSF6	chr12	69239536	69274358	q1	q2	OK	14.5522	18.9964	0.384482	2.52046	5e-05	0.000171432	yes	1950185937	-	1671536421	278649516	69652591	208996925
KIF21A	KIF21A	KIF21A	chr12	39293227	39443390	q1	q2	OK	8.66501	8.18884	-0.0815424	-0.518457	0.3617	0.468286	no	1949249922	-	1869816288	79433634	39745678	39687956
SEC63	SEC63	SEC63	chr6	107867755	107958278	q1	q2	OK	8.19449	7.30551	-0.165669	-1.05502	0.0653	0.112249	no	1948243456	-	1515392322	432851134	108279169	324571965
GIN1	GIN1	GIN1	chr5	103085999	103120138	q1	q2	OK	2.64177	2.85567	0.112327	0.690452	0.2311	0.32436	no	1946218908	-	1331669368	614549540	102433179	512116361
ATIC	ATIC	ATIC	chr2	215311955	215349773	q1	q2	OK	64.9038	75.8148	0.224177	1.48244	0.0094	0.0203137	yes	1945755412	-	1729557282	216198130	216198130	-
INPP5F	INPP5F	INPP5F	chr10	119726046	119829150	q1	q2	OK	11.3903	10.7385	-0.0850126	-0.286739	0.62135	0.71505	no	1944701510	-	1579939969	364761541	121586337	243175204
PTGR1	PTGR1	PTGR1	chr9	111525158	111599855	q1	q2	OK	16.8021	17.1157	0.02668	0.225459	0.6875	0.770682	no	1943871950	-	1943871950	114332476	114332476	-
HNMT	HNMT	HNMT	chr2	137964237	138016364	q1	q2	OK	7.83651	8.64259	0.141252	0.730863	0.20235	0.290923	no	1942511633	-	1526193618	416318015	-	416318015
ENOX1	ENOX1	ENOX1	chr13	43213529	43786980	q1	q2	OK	2.21355	3.19275	0.528442	2.76955	5e-05	0.000171432	yes	1940807584	-	1940807584	-	-	-
SNTB2	SNTB2	SNTB2	chr16	69187146	69309052	q1	q2	OK	8.7266	3.58192	-1.28469	-9.04256	5e-05	0.000171432	yes	1940565153	-	900470834	1040094319	-	1040094319
PPARGC1B	PPARGC1B	PPARGC1B	chr5	149730251	149855022	q1	q2	OK	1.31854	1.42446	0.111475	0.840027	0.13995	0.214486	no	1939133074	-	1789903846	149229228	-	149229228
TLE1	TLE1	TLE1	chr9	81583682	81689535	q1	q2	OK	15.4447	18.6638	0.273128	1.76975	0.0023	0.00576562	yes	1937773871	-	1769246246	168527625	168527625	-
ELP4	ELP4	ELP4	chr11	31509728	31784525	q1	q2	OK	7.38648	7.46685	0.0156131	0.125346	0.82575	0.880349	no	1932905766	-	1869295083	63610683	-	63610683
UTP20	UTP20	UTP20	chr12	101280126	101386619	q1	q2	OK	22.582	27.5262	0.285631	1.89973	0.0012	0.00320338	yes	1932648040	101673993	1729233699	203414341	101740348	-
HSPA9	HSPA9	HSPA9	chr5	138554881	138575629	q1	q2	OK	111.889	127.057	0.183398	1.2173	0.03095	0.0583596	no	1930569015	-	827393281	965266241	413701752	551564489
ATP6V1A	ATP6V1A	ATP6V1A	chr3	113747018	113812058	q1	q2	OK	14.2655	24.2378	0.764729	4.9858	5e-05	0.000171432	yes	1929409081	-	1702348857	227060224	-	227060224
RABL3	RABL3	RABL3	chr3	120686680	120742537	q1	q2	OK	5.44707	5.62778	0.0470849	0.430678	0.45455	0.563406	no	1926790824	-	843126319	1083664505	-	1083664505
IKZF2	IKZF2	IKZF2	chr2	212999685	213151609	q1	q2	OK	1.4593	0.679237	-1.10329	-6.44243	5e-05	0.000171432	yes	1925470068	-	1711604550	213865518	-	213865518
MKL1	MKL1	MKL1	chr22	40370561	40636719	q1	q2	OK	7.3307	10.1833	0.474176	2.17428	0.00015	0.00048068	yes	1924317522	-	1924317522	-	-	-
SCD5	SCD5	SCD5	chr4	82629536	82798857	q1	q2	OK	5.39179	4.09674	-0.396287	-2.85992	5e-05	0.000171432	yes	1923908603	-	1756804319	167104284	83552660	83551624
ST7L	ST7L	ST7L	chr1	112523518	112619418	q1	q2	OK	2.64395	2.32951	-0.18267	-0.767973	0.17475	0.257855	no	1923295799	-	1923295799	-	-	-
PTPRJ	PTPRJ	PTPRJ	chr11	47980557	48170842	q1	q2	OK	25.2065	25.2375	0.00177439	0.0112411	0.98525	0.988972	no	1923205004	-	1778691443	144513561	96324343	48189218
C4orf32	C4orf32	C4orf32	chr4	112145396	112189081	q1	q2	OK	6.14742	5.36528	-0.196327	-1.49404	0.0107	0.0228223	yes	1922631432	-	1017754964	904876468	-	904876468
SAMD5	SAMD5	SAMD5	chr6	147508691	147570021	q1	q2	NOTEST	0.510189	0.551457	0.112214	0	1	1	no	1922262111	-	1478599536	443662575	-	443662575
TIMP2	TIMP2	TIMP2	chr17	78852976	78925390	q1	q2	OK	102.666	73.3236	-0.485615	-3.21959	5e-05	0.000171432	yes	1921902783	-	1383945171	537957612	-	537957612
RBM28	RBM28	RBM28	chr7	128310382	128343908	q1	q2	OK	12.3824	17.2598	0.479124	3.29894	5e-05	0.000171432	yes	1919363695	-	1023739654	895624041	-	895624041
PPP6C	PPP6C	PPP6C	chr9	125146572	125189939	q1	q2	OK	21.0416	24.528	0.221187	1.45128	0.0101	0.0216958	yes	1918888569	127952118	895559000	1023329569	127912066	767465385
METAP2	METAP2	METAP2	chr12	95474045	95515837	q1	q2	OK	54.221	59.9165	0.1441	0.957087	0.0901	0.147732	no	1917766720	-	1342367897	575398823	287674150	287724673
PTPN1	PTPN1	PTPN1	chr20	50510320	50584762	q1	q2	OK	50.6479	73.1151	0.529667	3.52056	5e-05	0.000171432	yes	1917618770	-	1425654613	491964157	196765725	295198432
SOGA3	SOGA3	SOGA3	chr6	127438405	127519355	q1	q2	OK	0.872451	1.15737	0.407705	2.74	5e-05	0.000171432	yes	1916931679	127768001	1278077483	638854196	127794490	383291705
TTC7B	TTC7B	TTC7B	chr14	90540587	90816417	q1	q2	OK	8.57192	6.95418	-0.301738	-2.77902	5e-05	0.000171432	yes	1914273369	-	1823266041	91007328	-	91007328
BCCIP	BCCIP	BCCIP	chr10	125823534	125881315	q1	q2	OK	99.7331	106.373	0.0929939	0.527552	0.36135	0.467924	no	1912880630	-	1275230361	637650269	127522358	510127911
KHDRBS3	KHDRBS3	KHDRBS3	chr8	135457464	135647609	q1	q2	OK	3.49712	2.83281	-0.303933	-1.44176	0.0113	0.0240057	yes	1912138007	-	1912138007	-	-	-
UBXN4	UBXN4	UBXN4	chr2	135741618	135785063	q1	q2	OK	30.7026	16.8128	-0.868801	-5.67104	5e-05	0.000171432	yes	1911303732	-	1365136751	546166981	-	546166981
STAU1	STAU1	STAU1	chr20	49113338	49188367	q1	q2	OK	70.8394	57.426	-0.30285	-2.01007	0.0006	0.00171028	yes	1910563821	47804738	1576332571	334231250	95504228	190922284
MYH9	MYH9	MYH9	chr22	36281276	36388067	q1	q2	OK	155.081	126.015	-0.299434	-1.93226	0.0007	0.00196414	yes	1910222740	-	1653350185	256872555	110160672	146711883
DDX21	DDX21	DDX21	chr10	68956122	68985069	q1	q2	OK	92.0606	105.765	0.200202	1.34405	0.02075	0.040994	yes	1909863768	-	707306279	1273286221	353615362	919670859
ANXA3	ANXA3	ANXA3	chr4	78551587	78610451	q1	q2	OK	33.9317	31.3237	-0.11538	-0.731781	0.2015	0.290015	no	1908114257	-	1828582940	79531317	-	79531317
PRDX6	PRDX6	PRDX6	chr1	173477346	173488807	q1	q2	OK	169.567	175.618	0.0505872	0.336761	0.5576	0.659216	no	1907989701	-	1040702894	867286807	173456903	693829904
CNN3	CNN3	CNN3	chr1	94896948	94927223	q1	q2	OK	90.9358	82.3818	-0.142522	-0.934178	0.1039	0.166818	no	1907522318	-	1430666450	476855868	381492895	95362973
GRB2	GRB2	GRB2	chr17	75318075	75405709	q1	q2	OK	24.2058	43.4172	0.842915	5.53653	5e-05	0.000171432	yes	1907228171	-	1540651833	366576338	-	366576338
IBTK	IBTK	IBTK	chr6	82169986	82247754	q1	q2	OK	20.8225	24.5534	0.23778	1.57073	0.00585	0.0133362	yes	1907036956	-	1575401889	331635067	248754489	82880578
TMEM39A	TMEM39A	TMEM39A	chr3	119428959	119463682	q1	q2	OK	7.46241	8.13455	0.124421	0.925864	0.10625	0.170159	no	1906653860	-	1668353568	238300292	119150877	119149415
SLC30A1	SLC30A1	SLC30A1	chr1	211575038	211578757	q1	q2	OK	31.028	51.1072	0.719959	4.67034	5e-05	0.000171432	yes	1905721859	-	-	1905721859	211749215	1693972644
PREP	PREP	PREP	chr6	105277566	105403124	q1	q2	OK	15.2828	9.63802	-0.665104	-4.81882	5e-05	0.000171432	yes	1904083359	-	1904083359	-	-	-
UCHL3	UCHL3	UCHL3	chr13	75549479	75859871	q1	q2	OK	69.3085	63.193	-0.133269	-0.511304	0.3699	0.476719	no	1903756347	-	1827615394	76140953	76140953	-
LEMD3	LEMD3	LEMD3	chr12	65169570	65248361	q1	q2	OK	13.5712	14.7521	0.120377	0.783186	0.17065	0.253098	no	1902390846	-	1705543244	196847602	65564556	131283046
RYR2	RYR2	RYR2	chr1	237042401	237833988	q1	q2	NOTEST	0.218705	0.294848	0.430987	0	1	1	no	1901836904	-	1901836904	-	-	-
THRB	THRB	THRB	chr3	24117153	24500011	q1	q2	OK	3.12963	2.95479	-0.0829384	-0.785378	0.171	0.253533	no	1901386664	-	1853063355	48323309	-	48323309
PON2	PON2	PON2	chr7	95404861	95435072	q1	q2	OK	3.44849	4.04433	0.229935	1.02268	0.0668	0.114443	no	1900927666	-	1900927666	-	-	-
ZRANB1	ZRANB1	ZRANB1	chr10	124942122	124987436	q1	q2	OK	13.5998	12.2566	-0.15003	-0.968146	0.0934	0.152371	no	1899913350	-	1266539842	633373508	-	633373508
ATP6V1D	ATP6V1D	ATP6V1D	chr14	67337863	67360003	q1	q2	OK	54.0901	38.8383	-0.477884	-3.1068	5e-05	0.000171432	yes	1898043273	-	203446837	-	-	-
MCTP2	MCTP2	MCTP2	chr15	94298200	94483952	q1	q2	OK	2.61132	2.68618	0.0407756	0.208139	0.71715	0.796128	no	1897993955	-	1329158974	-	-	-
GLRB	GLRB	GLRB	chr4	157076124	157172090	q1	q2	OK	8.16762	5.89609	-0.470156	-4.17497	5e-05	0.000171432	yes	1896635144	-	1264265466	632369678	-	632369678
VKORC1L1	VKORC1L1	VKORC1L1	chr7	65873269	65959563	q1	q2	OK	14.1142	17.1916	0.284553	1.86261	0.0013	0.00344197	yes	1896429995	-	1176792930	719637065	65419202	654217863
TRMT11	TRMT11	TRMT11	chr6	125986429	126039274	q1	q2	OK	10.7884	9.93773	-0.118486	-1.01489	0.0825	0.13708	no	1894972479	-	1894972479	-	-	-
TSGA10	TSGA10	TSGA10	chr2	98997260	99154724	q1	q2	OK	0.786485	0.585587	-0.425537	-1.24405	0.02985	0.0565503	no	1894710803	-	1894710803	-	-	-
RALY	RALY	RALY	chr20	33992487	34083185	q1	q2	OK	36.791	34.9398	-0.0744828	-0.490875	0.38975	0.498001	no	1892630744	32581841	1598679924	130581133	65331288	32668004
UBE4A	UBE4A	UBE4A	chr11	118359580	118418815	q1	q2	OK	26.9826	29.642	0.135612	0.630453	0.2763	0.375388	no	1892088558	-	945959406	946129152	118252221	827876931
SH3PXD2B	SH3PXD2B	SH3PXD2B	chr5	172325180	172454523	q1	q2	OK	4.68318	3.37787	-0.471374	-2.50018	0.00015	0.00048068	yes	1889918271	-	1374627559	515290712	-	515290712
TNFRSF21	TNFRSF21	TNFRSF21	chr6	47231526	47309947	q1	q2	OK	151.206	90.1384	-0.746301	-4.94948	5e-05	0.000171432	yes	1889489600	47277562	1558959235	330530365	47254030	235998773
LYSMD3	LYSMD3	LYSMD3	chr5	90515625	90529584	q1	q2	OK	9.59964	15.1711	0.660271	4.47027	5e-05	0.000171432	yes	1886141087	-	718558987	1167582100	269450951	898131149
RAD21	RAD21	RAD21	chr8	116845933	116876868	q1	q2	OK	94.823	97.8173	0.0448522	0.298244	0.605	0.701705	no	1885940000	-	1060904666	825035334	353599243	471436091
B4GALT5	B4GALT5	B4GALT5	chr20	49632945	49713884	q1	q2	OK	39.6292	48.5385	0.292566	1.94451	0.0006	0.00171028	yes	1883100027	-	1304070754	627289459	96523737	530765722
ITCH	ITCH	ITCH	chr20	34363234	34511393	q1	q2	OK	28.3048	36.0393	0.348523	2.30809	5e-05	0.000171432	yes	1882913380	-	1651300950	231612430	33028080	198584350
RBM34	RBM34	RBM34	chr1	235131182	235161256	q1	q2	OK	34.1473	35.4948	0.0558344	0.296445	0.60595	0.702439	no	1882491551	-	1647173279	235318272	235318272	-
STRIP1	STRIP1	STRIP1	chr1	110031576	110054641	q1	q2	OK	8.74601	9.1308	0.0621156	0.518922	0.36245	0.468982	no	1880194269	-	1769597510	110596759	-	110596759
FOXJ3	FOXJ3	FOXJ3	chr1	42176538	42335877	q1	q2	OK	11.4443	13.7763	0.267553	1.72278	0.0028	0.00688139	yes	1879592430	-	1666271846	213320584	42744120	170576464
C5orf24	C5orf24	C5orf24	chr5	134845679	134859735	q1	q2	OK	16.2309	20.0235	0.302947	1.85845	0.0015	0.00391456	yes	1878696779	-	268375907	1610320872	-	1610320872
AMOTL2	AMOTL2	AMOTL2	chr3	134355344	134375417	q1	q2	OK	79.3188	93.2201	0.232978	1.54239	0.00745	0.0165354	yes	1877129316	-	1072671503	804457813	268156478	536301335
NCAPD3	NCAPD3	NCAPD3	chr11	134152441	134224532	q1	q2	OK	36.8539	37.6792	0.0319538	0.21243	0.71075	0.790939	no	1876657709	-	1608603551	268054158	134031754	134022404
NT5DC3	NT5DC3	NT5DC3	chr12	103772302	103841197	q1	q2	OK	5.74618	5.0171	-0.195751	-1.39411	0.01635	0.033271	yes	1875539879	-	1458868369	416671510	-	416671510
IPO5	IPO5	IPO5	chr13	97953674	98024296	q1	q2	OK	102.262	68.8317	-0.571119	-3.77697	5e-05	0.000171432	yes	1874531598	-	789228983	986628556	690603181	296025375
APPBP2	APPBP2	APPBP2	chr17	60443148	60526240	q1	q2	OK	9.7585	8.85269	-0.140544	-0.904677	0.1097	0.174883	no	1873962074	-	1464291027	409671047	58531818	351139229
CD58	CD58	CD58	chr1	116514533	116571093	q1	q2	OK	7.97851	7.58895	-0.0722192	-0.392982	0.4865	0.593812	no	1873344500	-	1639204381	234140119	117078643	117061476
ABL1	ABL1	ABL1	chr9	130713880	130887675	q1	q2	OK	20.6036	17.9768	-0.196757	-1.29517	0.02335	0.0455615	yes	1872365698	-	1471078029	401287669	-	401287669
SCMH1	SCMH1	SCMH1	chr1	41014589	41242143	q1	q2	OK	4.59396	5.37848	0.227463	1.22549	0.03495	0.0647442	no	1872208793	41651848	1789063747	83145046	-	41493198
UBE2B	UBE2B	UBE2B	chr5	134371175	134392108	q1	q2	OK	20.9848	21.2682	0.0193577	0.123766	0.8316	0.884652	no	1872115109	-	1203480633	668634476	-	668634476
MTF2	MTF2	MTF2	chr1	93079234	93139081	q1	q2	OK	7.95177	13.9946	0.815526	5.59856	5e-05	0.000171432	yes	1871618161	-	1497202653	374415508	-	374415508
PKD2	PKD2	PKD2	chr4	88007646	88077779	q1	q2	OK	6.58933	4.97245	-0.406176	-3.46747	5e-05	0.000171432	yes	1868239575	-	1779242594	88996981	-	88996981
PHF3	PHF3	PHF3	chr6	63635801	63715522	q1	q2	OK	20.0022	17.9578	-0.155551	-0.882932	0.1226	0.192015	no	1867048993	64345988	1545022544	322026449	128831441	128849020
DYSF	DYSF	DYSF	chr2	71453622	71686763	q1	q2	OK	17.8685	16.4788	-0.116804	-0.76562	0.18305	0.267783	no	1866942555	-	1866942555	-	-	-
VRK2	VRK2	VRK2	chr2	57907650	58241380	q1	q2	OK	15.8123	15.8543	0.003819	0.0167591	0.97625	0.98343	no	1866731068	-	1808344504	58386564	58386564	-
SARS	SARS	SARS	chr1	109213892	109238182	q1	q2	OK	57.368	67.8652	0.242427	1.56154	0.0072	0.0160448	yes	1865980790	-	1646427853	219552937	219552937	-
GLG1	GLG1	GLG1	chr16	74447427	74607144	q1	q2	OK	25.7622	20.7549	-0.311807	-2.07898	0.0004	0.00118387	yes	1864484391	-	1864484391	-	-	-
ZMYM4	ZMYM4	ZMYM4	chr1	35268966	35421944	q1	q2	OK	12.6567	14.4668	0.192854	1.26446	0.0276	0.0528834	no	1862583720	-	1575582528	287001192	107568503	179432689
EIF2D	EIF2D	EIF2D	chr1	206591642	206612551	q1	q2	OK	20.3003	35.1773	0.793145	5.37309	5e-05	0.000171432	yes	1860899079	-	1033883608	-	-	-
STXBP4	STXBP4	STXBP4	chr17	54968764	55164088	q1	q2	OK	4.94826	3.6737	-0.42969	-3.73671	5e-05	0.000171432	yes	1860495785	-	1541053782	319442003	-	319442003
ST3GAL3	ST3GAL3	ST3GAL3	chr1	43707532	43931165	q1	q2	OK	5.87087	7.37067	0.328221	2.15551	0.00015	0.00048068	yes	1859565211	-	1859565211	44290380	44290380	-
CLOCK	CLOCK	CLOCK	chr4	55427900	55546909	q1	q2	OK	6.0784	6.18558	0.0252162	0.162845	0.77985	0.846563	no	1859047185	-	1183465301	675581884	-	675581884
SLC36A4	SLC36A4	SLC36A4	chr11	93144170	93197975	q1	q2	OK	6.49618	5.86603	-0.147206	-1.0877	0.0585	0.101932	no	1857937170	-	1393536693	464400477	92881846	371518631
PAXIP1	PAXIP1	PAXIP1	chr7	154928516	155002972	q1	q2	OK	13.1174	12.2986	-0.0929912	-0.569962	0.3201	0.423211	no	1857182507	-	1857182507	-	-	-
ENTPD1-AS1	ENTPD1-AS1	ENTPD1-AS1	chr10	95711778	96090235	q1	q2	NOTEST	0.143354	0.14236	-0.0100457	0	1	1	no	1856173635	-	-	-	-	-
TEX10	TEX10	TEX10	chr9	100302074	100352977	q1	q2	OK	22.3959	18.3744	-0.285537	-1.83938	0.0012	0.00320338	yes	1855566535	-	1752474619	103091916	-	103091916
PRKDC	PRKDC	PRKDC	chr8	47773107	47960183	q1	q2	OK	57.2582	45.5352	-0.3305	-2.16566	5e-05	0.000171432	yes	1853714916	-	1561006677	292708239	195335543	97372696
FBXW2	FBXW2	FBXW2	chr9	120756975	120793462	q1	q2	OK	11.8669	8.68485	-0.450368	-2.94987	5e-05	0.000171432	yes	1853015948	-	988356762	617624696	123535045	494089651
RBM6	RBM6	RBM6	chr3	49940043	50077252	q1	q2	OK	15.9496	16.2381	0.0258641	0.154053	0.7917	0.855219	no	1851976376	-	1801971358	50005018	50005018	-
SWT1	SWT1	SWT1	chr1	185118085	185291781	q1	q2	OK	2.00394	1.08427	-0.88612	-1.45797	0.01805	0.0362912	yes	1851818629	-	1666664614	185154015	185154015	-
ERP44	ERP44	ERP44	chr9	99979180	100099052	q1	q2	OK	7.41177	5.45576	-0.442036	-3.82368	5e-05	0.000171432	yes	1850402581	-	1439357323	411045258	102814790	308230468
TRIP11	TRIP11	TRIP11	chr14	91967898	92040059	q1	q2	OK	10.8817	13.2448	0.283518	1.85746	0.0009	0.0024736	yes	1849259009	-	1202140572	647118437	277382820	369735617
DENR	DENR	DENR	chr12	122752820	122771064	q1	q2	OK	52.4424	70.2164	0.421073	2.79064	5e-05	0.000171432	yes	1848708976	-	1478944487	369764489	-	369764489
TTC13	TTC13	TTC13	chr1	230906240	230978872	q1	q2	OK	11.1866	7.61652	-0.55457	-4.71599	5e-05	0.000171432	yes	1848640252	-	1617597895	231042357	-	231042357
LEPR	LEPR	LEPR	chr1	65420447	65637493	q1	q2	OK	3.6316	2.82805	-0.360797	-0.815964	0.1526	0.230653	no	1848175354	-	1583828787	264346567	66036351	198310216
RAD50	RAD50	RAD50	chr5	132556923	132656154	q1	q2	OK	11.5567	14.1429	0.291352	1.89547	0.00085	0.00234784	yes	1847293978	-	1715315218	131978760	-	131978760
ADCY10	ADCY10	ADCY10	chr1	167809387	167914226	q1	q2	NOTEST	0.0213144	0.0221953	0.0584213	0	1	1	no	1846336139	-	1846336139	-	-	-
SLC7A5	SLC7A5	SLC7A5	chr16	87830022	87869494	q1	q2	OK	119.056	144.86	0.283023	1.866	0.00085	0.00234784	yes	1845384422	-	966720455	878663967	87874710	790789257
NR2F2	NR2F2	NR2F2	chr15	96127359	96340263	q1	q2	OK	22.2888	31.416	0.495182	3.17571	5e-05	0.000171432	yes	1840673066	96874127	871867466	968805600	96875389	775056084
ZNF706	ZNF706	ZNF706	chr8	101197037	101206064	q1	q2	OK	11.0846	10.8925	-0.0252186	-0.211335	0.71185	0.791766	no	1839721974	102212222	1635302663	306631533	-	204419311
NDFIP1	NDFIP1	NDFIP1	chr5	142108758	142154443	q1	q2	OK	21.9824	21.758	-0.0148052	-0.0963682	0.8627	0.904429	no	1839711202	-	1415114586	424596616	-	424596616
FBXO5	FBXO5	FBXO5	chr6	152970522	152983605	q1	q2	OK	31.4283	31.3855	-0.00196686	-0.0126559	0.98385	0.988089	no	1839557851	-	1379682331	459875520	-	459875520
PPP1R15B	PPP1R15B	PPP1R15B	chr1	204403363	204411817	q1	q2	OK	40.5104	31.0303	-0.384617	-2.55389	5e-05	0.000171432	yes	1839379224	204380893	204375922	1635003302	204379101	1226243308
DVL3	DVL3	DVL3	chr3	184155495	184173526	q1	q2	OK	14.6482	8.71789	-0.748676	-4.7872	5e-05	0.000171432	yes	1838888271	-	183886261	1655002010	183882104	1471119906
PNPLA8	PNPLA8	PNPLA8	chr7	108470421	108528161	q1	q2	OK	7.35691	4.91144	-0.582955	-4.7687	5e-05	0.000171432	yes	1838472596	-	1189532672	432566544	324454120	108112424
ABCB10	ABCB10	ABCB10	chr1	229516581	229558695	q1	q2	OK	10.6163	8.82837	-0.266068	-1.95763	0.0006	0.00171028	yes	1837319330	-	1148359142	688960188	-	688960188
ABCC5	ABCC5	ABCC5	chr3	183919935	184017939	q1	q2	OK	7.71566	8.95578	0.215031	1.37647	0.01695	0.0343813	yes	1836898714	-	1653199135	183699579	183699579	-
PODXL	PODXL	PODXL	chr7	131500261	131556617	q1	q2	OK	48.989	61.6271	0.331107	2.20804	0.0002	0.000628328	yes	1836859289	-	1049726900	787132389	131194169	655938220
PRKRIP1	PRKRIP1	PRKRIP1	chr7	102363860	102426682	q1	q2	OK	9.09532	7.99171	-0.186619	-0.714675	0.1984	0.28636	no	1836822810	-	1734756472	102066338	-	102066338
SHANK2	SHANK2	SHANK2	chr11	70467855	71224796	q1	q2	OK	2.22992	2.91504	0.386524	3.3623	5e-05	0.000171432	yes	1835006155	-	1835006155	-	-	-
ATP2B4	ATP2B4	ATP2B4	chr1	203626786	203744081	q1	q2	OK	13.1219	4.82779	-1.44254	-9.30822	5e-05	0.000171432	yes	1833096813	-	1221965715	611131098	-	611131098
JAK1	JAK1	JAK1	chr1	64745094	64966504	q1	q2	OK	31.9015	32.9429	0.0463453	0.299987	0.5952	0.692818	no	1830297782	-	1438435634	391862148	195963570	195898578
CASK	CASK	CASK	chrX	41514935	41923034	q1	q2	OK	7.19691	7.0781	-0.0240162	-0.154617	0.78355	0.84921	no	1830025160	-	1747267345	82757815	-	82757815
ANO10	ANO10	ANO10	chr3	43366325	43622068	q1	q2	OK	13.7981	12.7972	-0.108646	-0.807594	0.16475	0.245802	no	1827976887	-	1827976887	-	-	-
TMEM183A	TMEM183A	TMEM183A	chr1	203007405	203024069	q1	q2	OK	9.46953	5.75783	-0.717769	-5.50436	5e-05	0.000171432	yes	1826880826	-	1420894525	405986301	-	405986301
ANAPC5	ANAPC5	ANAPC5	chr12	121308244	121354209	q1	q2	OK	46.8255	54.6176	0.222072	1.46166	0.012	0.0253388	yes	1826492523	-	1704746298	121746225	-	121746225
AASS	AASS	AASS	chr7	122073543	122144290	q1	q2	OK	10.3061	10.1292	-0.024979	-0.16071	0.7824	0.848499	no	1826333933	-	1826333933	-	-	-
SEC23IP	SEC23IP	SEC23IP	chr10	119892572	119944658	q1	q2	OK	16.1496	16.2336	0.00748284	0.0493218	0.93165	0.953495	no	1825285685	-	1338566800	486718885	243316423	243402462
TTC17	TTC17	TTC17	chr11	43358884	43494933	q1	q2	OK	14.7056	27.4973	0.902926	5.79435	5e-05	0.000171432	yes	1825029172	-	1651110247	173918925	43419592	130499333
S100A10	S100A10	S100A10	chr1	151982909	151994238	q1	q2	OK	385.434	441.742	0.196723	1.30664	0.02285	0.0446909	yes	1823519855	-	1367650038	455869817	303914384	151955433
ARHGEF3	ARHGEF3	ARHGEF3	chr3	56727417	57079308	q1	q2	OK	3.12024	4.37578	0.487881	3.40224	5e-05	0.000171432	yes	1822068707	-	1822068707	-	-	-
RIMS1	RIMS1	RIMS1	chr6	71886702	72403143	q1	q2	NOTEST	0.319798	0.320693	0.00403104	0	1	1	no	1820182150	-	1820182150	-	-	-
N4BP2L2	N4BP2L2	N4BP2L2	chr13	32432487	32538885	q1	q2	OK	13.0327	15.4209	0.242757	1.44429	0.0123	0.0259064	yes	1818911943	-	1653491123	165420820	99237862	66182958
PCLO	PCLO	PCLO	chr7	82754004	83162881	q1	q2	NOTEST	0.562538	0.375087	-0.584728	0	1	1	no	1818144945	-	1652982957	165161988	165161988	-
GAS2L3	GAS2L3	GAS2L3	chr12	100573660	100628288	q1	q2	OK	6.86369	7.52232	0.132193	0.914973	0.11135	0.177258	no	1817947376	-	1514893413	303053963	303053963	-
XPOT	XPOT	XPOT	chr12	64404372	64448683	q1	q2	OK	50.3594	56.0636	0.154801	1.02887	0.0724	0.122583	no	1815182533	-	1037062717	778119816	-	778119816
RNF10	RNF10	RNF10	chr12	120534328	120577594	q1	q2	OK	55.2224	62.5072	0.178768	1.18871	0.0374	0.0687175	no	1814949207	-	1330931509	484017698	363002774	121014924
SYNCRIP	SYNCRIP	SYNCRIP	chr6	85607783	85643325	q1	q2	OK	44.8285	56.2018	0.326202	1.88258	0.00095	0.00259759	yes	1812892447	-	777046856	1035845591	-	1035845591
ZFPM2	ZFPM2	ZFPM2	chr8	105318918	106060503	q1	q2	NOTEST	0.358425	0.26004	-0.462938	0	1	1	no	1812246137	-	1812246137	-	-	-
UBQLN1	UBQLN1	UBQLN1	chr9	83659962	83708253	q1	q2	OK	52.6277	44.6346	-0.23766	-1.57552	0.0066	0.0148623	yes	1812112407	-	1208159100	603953307	86297934	517655373
TMEM167A	TMEM167A	TMEM167A	chr5	83052845	83077453	q1	q2	OK	30.8837	30.2665	-0.0291208	-0.192447	0.73645	0.812057	no	1811891892	-	1070731454	741160438	-	741160438
SLC36A1	SLC36A1	SLC36A1	chr5	151436991	151492381	q1	q2	OK	4.13339	5.77325	0.482061	2.30506	5e-05	0.000171432	yes	1810239379	-	1508509359	301730020	150858960	150871060
ZFP91	ZFP91	ZFP91	chr11	58579113	58625732	q1	q2	OK	30.1038	26.6927	-0.173501	-1.13173	0.0499	0.0887274	no	1809427718	-	1108791708	700636010	-	700636010
SLC35A3	SLC35A3	SLC35A3	chr1	99969788	100026978	q1	q2	OK	2.26251	3.0527	0.432164	3.2597	5e-05	0.000171432	yes	1808464036	-	1004569747	401930942	100464922	301466020
EPHX1	EPHX1	EPHX1	chr1	225810073	225882720	q1	q2	OK	26.0176	31.0387	0.254578	1.02398	0.074	0.124894	no	1808125979	-	1582093029	226032950	226032950	-
TYW5	TYW5	TYW5	chr2	199928910	199964124	q1	q2	OK	2.12704	2.88906	0.441751	1.67514	0.004	0.00949509	yes	1807213767	-	803234348	1003979419	-	1003979419
CACUL1	CACUL1	CACUL1	chr10	118680981	118755246	q1	q2	OK	18.426	22.546	0.291126	1.92529	0.00105	0.00283947	yes	1807121561	-	1686683480	-	-	-
UGGT1	UGGT1	UGGT1	chr2	128091179	128195675	q1	q2	OK	25.2469	23.7645	-0.0872992	-0.580255	0.3083	0.411376	no	1804646979	-	1417816301	386830678	128932377	257898301
FSTL1	FSTL1	FSTL1	chr3	120394213	120451071	q1	q2	OK	66.5364	74.3958	0.161078	1.07197	0.05965	0.103718	no	1802076869	-	1441732649	360344220	-	360344220
RNF213	RNF213	RNF213	chr17	80260860	80438084	q1	q2	OK	22.141	17.0907	-0.373514	-1.95484	0.00025	0.000769044	yes	1801036850	-	1252721382	548315468	391577835	156737633
TGFBRAP1	TGFBRAP1	TGFBRAP1	chr2	105264389	105329714	q1	q2	OK	11.4104	12.0296	0.0762495	0.493954	0.3917	0.500156	no	1800374810	-	1376838402	423536408	105890059	317646349
CCDC85C	CCDC85C	CCDC85C	chr14	99481401	99604390	q1	q2	OK	19.5271	17.7513	-0.137556	-0.718593	0.21275	0.303446	no	1800336200	-	1400415344	399920856	-	399920856
STEAP3	STEAP3	STEAP3	chr2	119223807	119265651	q1	q2	OK	18.1442	11.5263	-0.654578	-4.14605	5e-05	0.000171432	yes	1799966945	-	1439900776	360066169	-	360066169
IWS1	IWS1	IWS1	chr2	127480806	127526511	q1	q2	OK	28.468	33.2038	0.222004	1.45204	0.00935	0.0202319	yes	1795592223	-	1667338623	128253600	128253600	-
UBE2R2	UBE2R2	UBE2R2	chr9	33817183	33920403	q1	q2	OK	16.9591	22.8725	0.431556	2.81893	5e-05	0.000171432	yes	1795580663	-	1456423331	339157332	33886903	305270429
SEC24D	SEC24D	SEC24D	chr4	118722822	118836171	q1	q2	OK	13.1174	4.88148	-1.4261	-10.4074	5e-05	0.000171432	yes	1795257675	-	1555876679	239380996	119736758	119644238
YTHDF3	YTHDF3	YTHDF3	chr8	63168552	63212788	q1	q2	OK	17.9695	21.5967	0.265257	1.73269	0.0029	0.00709958	yes	1795005965	-	961466387	833539578	192297806	641241772
PEG10	PEG10	PEG10	chr7	94656324	94669694	q1	q2	OK	34.1928	33.6	-0.025233	-0.167934	0.7698	0.839564	no	1791622485	-	188580212	1603042273	-	1603042273
OSBPL6	OSBPL6	OSBPL6	chr2	178194480	178399433	q1	q2	OK	0.907187	1.01887	0.167499	0.827167	0.13075	0.202582	no	1791612927	-	1791612927	-	-	-
DZIP1L	DZIP1L	DZIP1L	chr3	138061984	138115609	q1	q2	OK	2.96213	3.09469	0.0631624	0.302141	0.5966	0.694205	no	1791482034	-	1515919413	275562621	-	275562621
HNRNPH1	HNRNPH1	HNRNPH1	chr5	179614177	179623721	q1	q2	OK	206.956	203.143	-0.0268276	-0.178422	0.76125	0.83222	no	1790458115	-	1432370933	358087182	358087182	-
SLAIN2	SLAIN2	SLAIN2	chr4	48341595	48426198	q1	q2	OK	13.3856	15.6562	0.226053	1.47737	0.00875	0.0190547	yes	1790322775	-	1257805691	532517084	193535274	338981810
ARHGEF7	ARHGEF7	ARHGEF7	chr13	111113811	111305734	q1	q2	OK	10.5	10.5232	0.00319344	0.0203349	0.9726	0.980645	no	1790135962	-	1566233851	223902111	-	223902111
PARK2	PARK2	PARK2	chr6	161347557	163324473	q1	q2	NOTEST	0.0655706	0.0268858	-1.2862	0	1	1	no	1789960135	-	1789960135	-	-	-
CRADD	CRADD	CRADD	chr12	93677374	93850755	q1	q2	OK	5.96686	7.79176	0.384978	1.99787	0.0005	0.00145012	yes	1789414824	-	1789414824	-	-	-
PCDH7	PCDH7	PCDH7	chr4	30720407	31146801	q1	q2	OK	20.312	15.6762	-0.373754	-2.39742	5e-05	0.000171432	yes	1789033702	-	1634971739	154061963	92595493	61466470
UAP1	UAP1	UAP1	chr1	162561505	162599843	q1	q2	OK	46.0523	56.5951	0.297405	1.95844	0.00085	0.00234784	yes	1787981836	162535832	1462910119	487634203	325098371	-
RPSAP52	RPSAP52	RPSAP52	chr12	65758020	65966291	q1	q2	OK	2.1815	0.352293	-2.63047	-0.899513	0.20565	0.29487	no	1787288276	-	-	-	-	-
HPS3	HPS3	HPS3	chr3	149129583	149222045	q1	q2	OK	15.3829	13.2066	-0.220071	-1.39184	0.01345	0.0280045	yes	1786441972	-	1488673918	297768054	148876582	148891472
ZNF410	ZNF410	ZNF410	chr14	73886614	73932288	q1	q2	OK	23.8202	23.3371	-0.0295579	-0.187735	0.7438	0.818328	no	1785257721	-	1487698174	297559547	74363042	223196505
CTNND1	CTNND1	CTNND1	chr11	57712522	57819180	q1	q2	OK	47.0134	40.8863	-0.201455	-1.01293	0.0749	0.126124	no	1784382573	-	1323718325	518249761	57569258	460680503
LGR4	LGR4	LGR4	chr11	27365960	27482433	q1	q2	OK	80.3874	63.0436	-0.350618	-2.33007	5e-05	0.000171432	yes	1783356774	-	1564226581	219130193	54798989	164331204
PUM2	PUM2	PUM2	chr2	20248691	20350850	q1	q2	OK	34.2175	41.8506	0.290514	1.92918	0.00085	0.00234784	yes	1782652558	-	1455367658	327284900	40986693	286298207
RPF2	RPF2	RPF2	chr6	110982016	111028263	q1	q2	OK	19.401	15.6378	-0.311096	-2.0033	0.0005	0.00145012	yes	1781343068	-	1113254190	222694184	-	222694184
PHYKPL	PHYKPL	PHYKPL	chr5	178204506	178232822	q1	q2	OK	4.28347	3.27613	-0.386784	-0.415339	0.4801	0.587836	no	1776486649	-	1776486649	-	-	-
MBTD1	MBTD1	MBTD1	chr17	51177424	51260066	q1	q2	OK	4.25711	6.10608	0.520371	4.37044	5e-05	0.000171432	yes	1774820841	-	1627051584	147769257	-	147769257
TJP1	TJP1	TJP1	chr15_KI270905v1_alt	1983495	2253964	q1	q2	OK	25.4786	34.3688	0.431813	2.86411	5e-05	0.000171432	yes	1773130650	-	1563136857	209993793	120015418	89978375
ARFGEF1	ARFGEF1	ARFGEF1	chr8	67197648	67343677	q1	q2	OK	8.26337	8.90383	0.107696	0.694537	0.222	0.313776	no	1772254870	-	1567932504	-	-	-
LDLRAD3	LDLRAD3	LDLRAD3	chr11	35943980	36232136	q1	q2	OK	5.56879	9.01448	0.694879	5.73578	5e-05	0.000171432	yes	1770346518	-	1661588494	108758024	-	108758024
KLC1	KLC1	KLC1	chr14	103629187	103715486	q1	q2	OK	46.304	52.1588	0.171775	0.980393	0.08725	0.143733	no	1770339055	-	1666199612	104139443	104139443	-
SMAD2	SMAD2	SMAD2	chr18	47833094	47931146	q1	q2	OK	9.59621	9.34071	-0.0389334	-0.253963	0.65335	0.742296	no	1770253939	-	953692432	816561507	-	816561507
OSBPL3	OSBPL3	OSBPL3	chr7	24796536	24980212	q1	q2	OK	17.2902	15.2322	-0.182831	-1.19423	0.03665	0.0674795	no	1769346160	-	1595414920	173931240	24905762	149025478
POLA1	POLA1	POLA1	chrX	24693946	24996985	q1	q2	OK	12.5238	8.99182	-0.477987	-3.06276	5e-05	0.000171432	yes	1764843518	-	1764843518	-	-	-
EIF5	EIF5	EIF5	chr14	103334001	103345024	q1	q2	OK	43.3282	52.4574	0.275841	1.83092	0.0013	0.00344197	yes	1764713694	207604186	103803819	1660909875	415215783	1038089906
WDR44	WDR44	WDR44	chrX	118346072	118449960	q1	q2	OK	6.09379	7.77321	0.351172	2.96097	5e-05	0.000171432	yes	1763059152	117480252	1292897817	470161335	235097781	117583302
CCAR1	CCAR1	CCAR1	chr10	68721143	68792377	q1	q2	OK	24.0095	30.7789	0.35834	2.36733	5e-05	0.000171432	yes	1762938365	-	1128227141	564209057	352554268	211654789
RTTN	RTTN	RTTN	chr18	70003805	70205726	q1	q2	OK	3.7775	2.66726	-0.502074	-4.69486	5e-05	0.000171432	yes	1762157691	-	1762157691	-	-	-
FAM134A	FAM134A	FAM134A	chr2	219178216	219185475	q1	q2	OK	18.9078	15.3129	-0.304234	-1.98002	0.00025	0.000769044	yes	1760385156	-	-	1760385156	220047117	1540338039
TLK2	TLK2	TLK2	chr17	62479024	62615480	q1	q2	OK	5.55172	4.47593	-0.310748	-2.8719	5e-05	0.000171432	yes	1758139583	-	1697448993	60690590	-	60690590
KIAA1191	KIAA1191	KIAA1191	chr5	176346060	176361807	q1	q2	OK	40.9473	45.374	0.148096	0.965208	0.09505	0.154626	no	1757786910	-	1054692766	703094144	-	703094144
RNF214	RNF214	RNF214	chr11	117232624	117316256	q1	q2	OK	12.7857	11.6069	-0.139545	-0.600356	0.2929	0.394193	no	1756889962	117103490	1522630417	234259545	-	117156055
ZNF142	ZNF142	ZNF142	chr2	218637915	218659632	q1	q2	OK	8.17756	7.51603	-0.121699	-0.765287	0.1838	0.268643	no	1756094989	-	878065665	878029324	658526553	219502771
ELOVL5	ELOVL5	ELOVL5	chr6	53267397	53349179	q1	q2	OK	60.9975	50.4669	-0.273413	-1.56608	0.00675	0.0151539	yes	1754580886	-	1435772196	318808690	106275443	212533247
ZNF83	ZNF83	ZNF83	chr19	52612364	52690581	q1	q2	OK	5.02559	5.47742	0.124202	0.863447	0.11595	0.183176	no	1754195940	-	1701079452	53116488	53116488	-
SCRN3	SCRN3	SCRN3	chr2	174395728	174429575	q1	q2	OK	5.02534	4.90622	-0.0346104	-0.260433	0.6483	0.737947	no	1752857262	-	1051685883	701171379	175289345	525882034
OTUD4	OTUD4	OTUD4	chr4	145133649	145179680	q1	q2	OK	11.6509	9.82739	-0.245556	-1.01993	0.07425	0.125284	no	1752849954	-	1460735644	292114310	-	292114310
AKNAD1	AKNAD1	AKNAD1	chr1	108815897	108858524	q1	q2	NOTEST	0.0772675	0.0477686	-0.693799	0	1	1	no	1751744934	-	1751744934	-	-	-
ZNF251	ZNF251	ZNF251	chr8_KI270815v1_alt	95391	130068	q1	q2	OK	3.53307	3.65831	0.0502556	0.320961	0.58435	0.683121	no	1751607880	-	1459714682	291893198	-	291893198
INPP5A	INPP5A	INPP5A	chr10	132537848	132783480	q1	q2	OK	5.28389	8.5481	0.694005	5.88679	5e-05	0.000171432	yes	1748612431	-	1748612431	-	-	-
TTLL11	TTLL11	TTLL11	chr9	121821924	122093606	q1	q2	OK	2.02655	1.97172	-0.0395689	-0.149364	0.7931	0.85588	no	1747011954	-	1747011954	-	-	-
IKZF5	IKZF5	IKZF5	chr10	122990805	123008850	q1	q2	OK	4.99168	5.20761	0.0610948	0.574979	0.30965	0.412432	no	1746576733	124766611	623792784	1122783949	124753395	873263943
[truncated: 9,440 more rows]
