# Supplementary material for: Keratin 19 binds and regulates cytoplasmic HNRNPK mRNA targets in triple-negative breast cancer
Source: BMC Mol Cell Biol. 2023 Aug 17;24:26. doi: 10.1186/s12860-023-00488-z (PMC10433649; doi:10.1186/s12860-023-00488-z)
Supplement: Supplementary file 6 — Supplementary Material 6 [file 12860_2023_488_MOESM6_ESM.xlsx]

## Sheet: Supplementary table 8
test_id	gene_id	gene	chr	star	end	sample_1	sample_2	status	value_1	value_2	log2(fold_change)	test_stat	p_value	q_value	significant	XL_All	XL_5utr	XL_intron	XL_exon	XL_coding	XL_3utr
A1BG	A1BG	A1BG	chr19	58858171	58874214	WT	KO	OK	1.3044	1.39264	0.0944351	0.16545	0.76895	0.889389	no	-	-	-	-	-	-
A1BG-AS1	A1BG-AS1	A1BG-AS1	chr19	58858171	58874214	WT	KO	OK	0.574997	0.890855	0.631636	0.965382	0.09465	0.233432	no	-	-	-	-	-	-
A1CF	A1CF	A1CF	chr10	52559168	52645435	WT	KO	NOTEST	0.0219314	0.0127362	-0.784063	0	1	1	no	-	-	-	-	-	-
A2M	A2M	A2M	chr12	9217772	9268558	WT	KO	NOTEST	0.00321025	0	#NAME?	0	1	1	no	-	-	-	-	-	-
A2M-AS1	A2M-AS1	A2M-AS1	chr12	9217772	9268558	WT	KO	NOTEST	0.0136249	0	#NAME?	0	1	1	no	-	-	-	-	-	-
A2ML1	A2ML1	A2ML1	chr12	8975149	9029381	WT	KO	NOTEST	0.00680688	0	#NAME?	0	1	1	no	-	-	-	-	-	-
A2MP1	A2MP1	A2MP1	chr12	9381128	9386803	WT	KO	NOTEST	0	0	0	0	1	1	no	-	-	-	-	-	-
A3GALT2	A3GALT2	A3GALT2	chr1	33772366	33786699	WT	KO	NOTEST	0.0174409	0.0928381	2.41224	0	1	1	no	-	-	-	-	-	-
A4GALT	A4GALT	A4GALT	chr22	43088126	43116876	WT	KO	OK	3.38715	4.17081	0.300255	1.11903	0.05105	0.146489	no	-	-	-	-	-	-
A4GNT	A4GNT	A4GNT	chr3	137842559	137851229	WT	KO	NOTEST	0.130397	0.0901742	-0.532127	0	1	1	no	-	-	-	-	-	-
AA06	AA06	AA06	chr17	31340105	32483825	WT	KO	NOTEST	0	0	0	0	1	1	no	-	-	-	-	-	-
AAAS	AAAS	AAAS	chr12	53701239	53715412	WT	KO	OK	26.6143	27.1111	0.0266784	0.130082	0.81875	0.914713	no	107402665	-	-	53701379	53701379	-
AACS	AACS	AACS	chr12	125549924	125627871	WT	KO	OK	19.1965	16.9277	-0.181459	-0.895023	0.1142	0.267627	no	628005149	-	628005149	-	-	-
AACSP1	AACSP1	AACSP1	chr5	178191863	178203277	WT	KO	NOTEST	0	0	0	0	1	1	no	-	-	-	-	-	-
AADAC	AADAC	AADAC	chr3	151347319	151645963	WT	KO	NOTEST	0	0.0213992	inf	0	1	1	no	-	-	-	-	-	-
AADACL2	AADACL2	AADACL2	chr3	151347319	151645963	WT	KO	NOTEST	0	0	0	0	1	1	no	-	-	-	-	-	-
AADACL2-AS1	AADACL2-AS1	AADACL2-AS1	chr3	151347319	151645963	WT	KO	NOTEST	0.021448	0	#NAME?	0	1	1	no	-	-	-	-	-	-
AADACL3	AADACL3	AADACL3	chr1	12776117	12788726	WT	KO	NOTEST	0	0	0	0	1	1	no	-	-	-	-	-	-
AADACL4	AADACL4	AADACL4	chr1	12704565	12727097	WT	KO	NOTEST	0	0	0	0	1	1	no	-	-	-	-	-	-
AADACP1	AADACP1	AADACP1	chr3	151347319	151645963	WT	KO	OK	0.208011	0.523469	1.33144	1.55209	0.0146	0.0550925	no	-	-	-	-	-	-
AADAT	AADAT	AADAT	chr4	170981372	171011538	WT	KO	OK	2.31729	2.33994	0.014037	0.0471473	0.9329	0.965819	no	170992986	-	170992986	-	-	-
EXT1	EXT1	EXT1	chr8	118811601	119124058	WT	KO	OK	114.889	93.1683	-0.302323	-1.54267	0.00815	0.0344893	yes	17729764582	-	17492129304	237635278	118825169	118810109
AAGAB	AAGAB	AAGAB	chr15	67493012	67819641	WT	KO	OK	16.9594	14.6511	-0.21108	-0.904795	0.1156	0.270053	no	472610809	-	472610809	-	-	-
AAK1	AAK1	AAK1	chr2	69685126	69870977	WT	KO	OK	5.17184	4.51056	-0.197374	-0.996932	0.08285	0.211406	no	907081517	-	837372944	69708573	-	69708573
AAMDC	AAMDC	AAMDC	chr11	77532207	77583398	WT	KO	OK	8.3568	10.1284	0.27739	0.792892	0.1657	0.346388	no	232655593	-	232655593	-	-	-
AAMP	AAMP	AAMP	chr2	219128851	219134932	WT	KO	OK	57.3964	60.7558	0.0820615	0.415453	0.47245	0.684693	no	438263372	-	219134276	219129096	-	219129096
AANAT	AANAT	AANAT	chr17	74449432	74466199	WT	KO	NOTEST	0.169044	0.185964	0.137622	0	1	1	no	-	-	-	-	-	-
AAR2	AAR2	AAR2	chr20	34824338	34844863	WT	KO	OK	32.8993	36.2086	0.138276	0.69355	0.22105	0.418971	no	104515915	-	69672192	34843723	-	34843723
AARD	AARD	AARD	chr8	117950463	117956239	WT	KO	NOTEST	0.163649	0.0257628	-2.66725	0	1	1	no	-	-	-	-	-	-
AARS	AARS	AARS	chr16	70286296	70323412	WT	KO	OK	60.6114	58.245	-0.0574561	-0.294308	0.60585	0.784917	no	281214620	-	210928163	70286457	-	70286457
LPP	LPP	LPP	chr3	187868993	188608460	WT	KO	OK	14.8289	11.4031	-0.378983	-1.91271	0.00095	0.00576844	yes	14115912728	-	13550122388	565790340	-	565790340
AARSD1	AARSD1	AARSD1	chr17	41102542	41132545	WT	KO	OK	22.189	20.6727	-0.102113	-0.451501	0.43355	0.650417	no	-	-	-	-	-	-
AASDH	AASDH	AASDH	chr4	57204450	57253674	WT	KO	OK	3.38854	3.8052	0.167308	0.67313	0.24035	0.442907	no	57207969	-	57207969	-	-	-
EFNA5	EFNA5	EFNA5	chr5	106712589	107006596	WT	KO	OK	17.5094	12.7708	-0.455279	-2.27836	5e-05	0.000426257	yes	8978978705	-	8872265494	106713211	-	106713211
PKP4	PKP4	PKP4	chr2	159313391	159537940	WT	KO	OK	39.764	28.1462	-0.498521	-2.46888	5e-05	0.000426257	yes	7971393319	-	7971393319	-	-	-
AATBC	AATBC	AATBC	chr21	45225638	45232448	WT	KO	OK	0.451492	0.834571	0.886335	2.47638	0.0001	0.000802452	yes	-	-	-	-	-	-
AATF	AATF	AATF	chr17	35306174	35414171	WT	KO	OK	59.9837	56.3973	-0.0889466	-0.450466	0.42475	0.643387	no	601455198	-	566041072	35414126	-	35414126
AATK	AATK	AATK	chr17	79008946	79156964	WT	KO	NOTEST	0.176701	0.123272	-0.519473	0	1	1	no	79136087	-	79136087	-	-	-
AATK-AS1	AATK-AS1	AATK-AS1	chr17	79008946	79156964	WT	KO	NOTEST	0	0	0	0	1	1	no	-	-	-	-	-	-
ABALON	ABALON	ABALON	chr20	30252260	30311212	WT	KO	OK	16.7974	13.0989	-0.358794	-0.427852	0.4626	0.676759	no	-	-	-	-	-	-
ABAT	ABAT	ABAT	chr16	8768443	8878432	WT	KO	NOTEST	0.0722541	0.0714427	-0.0162931	0	1	1	no	-	-	-	-	-	-
UBASH3B	UBASH3B	UBASH3B	chr11	122526397	122685187	WT	KO	OK	55.5784	31.8846	-0.801665	-4.0964	5e-05	0.000426257	yes	7355012795	-	7355012795	-	-	-
ABCA10	ABCA10	ABCA10	chr17	67144147	67323323	WT	KO	NOTEST	0.105392	0.20889	0.986979	0	1	1	no	-	-	-	-	-	-
ABCA11P	ABCA11P	ABCA11P	chr4	419223	492960	WT	KO	OK	3.60592	4.92101	0.44859	0.823694	0.15235	0.326381	no	433729	-	-	-	-	-
ABCA12	ABCA12	ABCA12	chr2	215674952	216003151	WT	KO	NOTEST	0.176266	0.211561	0.263318	0	1	1	no	-	-	-	-	-	-
ABCA13	ABCA13	ABCA13	chr7	48211056	48687091	WT	KO	NOTEST	0.0244365	0.00742521	-1.71853	0	1	1	no	-	-	-	-	-	-
ABCA17P	ABCA17P	ABCA17P	chr16	2390922	2476700	WT	KO	NOTEST	0.0613846	0.0899611	0.551425	0	1	1	no	-	-	-	-	-	-
ABCA2	ABCA2	ABCA2	chr9	139901685	139931234	WT	KO	OK	3.71399	3.51341	-0.0800976	-0.375499	0.5108	0.716015	no	-	-	-	-	-	-
ABCA3	ABCA3	ABCA3	chr16	2325878	2390747	WT	KO	OK	4.78865	5.08569	0.0868243	0.409537	0.47295	0.685205	no	-	-	-	-	-	-
ABCA4	ABCA4	ABCA4	chr1	94458393	94586705	WT	KO	NOTEST	0.0649793	0.114243	0.81405	0	1	1	no	-	-	-	-	-	-
ABCA5	ABCA5	ABCA5	chr17	67144147	67323323	WT	KO	OK	1.19761	0.582454	-1.03995	-3.52053	5e-05	0.000426257	yes	201843313	-	201843313	-	-	-
ABCA6	ABCA6	ABCA6	chr17	67074846	67138015	WT	KO	NOTEST	0.00973682	0.0189112	0.957716	0	1	1	no	-	-	-	-	-	-
ABCA7	ABCA7	ABCA7	chr19	1040101	1065570	WT	KO	OK	2.29977	2.25922	-0.0256608	-0.111064	0.84685	0.926283	no	1050003	-	1050003	-	-	-
ABCA8	ABCA8	ABCA8	chr17	66863427	66951533	WT	KO	NOTEST	0.00244617	0	#NAME?	0	1	1	no	-	-	-	-	-	-
ABCA9	ABCA9	ABCA9	chr17	66970772	67057136	WT	KO	NOTEST	0	0.00492041	inf	0	1	1	no	-	-	-	-	-	-
ABCA9-AS1	ABCA9-AS1	ABCA9-AS1	chr17	66970772	67057136	WT	KO	NOTEST	0	0	0	0	1	1	no	-	-	-	-	-	-
ABCB1	ABCB1	ABCB1	chr7	87133178	87461613	WT	KO	NOTEST	0.00299394	0.00449261	0.585509	0	1	1	no	-	-	-	-	-	-
ABCB10	ABCB10	ABCB10	chr1	229652328	229694442	WT	KO	OK	13.6263	13.6379	0.00121893	0.00596789	0.9934	0.995359	no	229654369	-	229654369	-	-	-
ABCB11	ABCB11	ABCB11	chr2	169779448	169887833	WT	KO	NOTEST	0	0.00328155	inf	0	1	1	no	-	-	-	-	-	-
ABCB4	ABCB4	ABCB4	chr7	87031360	87105019	WT	KO	NOTEST	0	0	0	0	1	1	no	-	-	-	-	-	-
ABCB5	ABCB5	ABCB5	chr7	20655244	20796637	WT	KO	NOTEST	0.00699112	0	#NAME?	0	1	1	no	-	-	-	-	-	-
ABCB6	ABCB6	ABCB6	chr2	220074487	220083712	WT	KO	OK	5.49931	5.48889	-0.00273683	-0.0119195	0.98645	0.991664	no	-	-	-	-	-	-
ABCB7	ABCB7	ABCB7	chrX	74273006	74376175	WT	KO	OK	7.18872	7.26349	0.014927	0.0659397	0.90965	0.956543	no	297246898	-	297246898	-	-	-
ABCB8	ABCB8	ABCB8	chr7	150725508	150744869	WT	KO	OK	5.6149	5.96095	0.0862812	0.402565	0.48255	0.692979	no	150734604	-	150734604	-	-	-
ABCB9	ABCB9	ABCB9	chr12	123405497	123451056	WT	KO	OK	6.71451	8.06533	0.264453	1.20733	0.0364	0.113473	no	123440912	-	123440912	-	-	-
ABCC1	ABCC1	ABCC1	chr16	16043433	16236930	WT	KO	OK	25.3822	23.5408	-0.108656	-0.554977	0.3267	0.543663	no	226198071	-	226198071	-	-	-
ABCC10	ABCC10	ABCC10	chr6	43395291	43424370	WT	KO	OK	5.60383	6.14607	0.133251	0.520787	0.36185	0.580536	no	-	-	-	-	-	-
ABCC11	ABCC11	ABCC11	chr16	48200821	48269088	WT	KO	NOTEST	0.0122539	0.028033	1.19389	0	1	1	no	-	-	-	-	-	-
ABCC12	ABCC12	ABCC12	chr16	48116883	48180681	WT	KO	NOTEST	0.0132358	0.0296548	1.16381	0	1	1	no	-	-	-	-	-	-
ABCC13	ABCC13	ABCC13	chr21	15646119	15673692	WT	KO	NOTEST	0.0103122	0	#NAME?	0	1	1	no	-	-	-	-	-	-
ABCC2	ABCC2	ABCC2	chr10	101542354	101611949	WT	KO	OK	1.49799	1.4525	-0.0444929	-0.170152	0.76435	0.88814	no	101553791	-	101553791	-	-	-
ABCC3	ABCC3	ABCC3	chr17	48712217	48769063	WT	KO	OK	9.61605	10.1902	0.0836683	0.34389	0.54625	0.744646	no	194943139	-	146187856	48755283	48755283	-
TENM3	TENM3	TENM3	chr4	183245136	183724177	WT	KO	OK	15.0609	9.9206	-0.602313	-3.06305	5e-05	0.000426257	yes	7336004882	-	7336004882	-	-	-
ABCC5	ABCC5	ABCC5	chr3	183637723	183735727	WT	KO	OK	4.74697	5.41858	0.190907	0.711826	0.21395	0.410082	no	1836765758	-	1469488873	367276885	-	367276885
ABCC5-AS1	ABCC5-AS1	ABCC5-AS1	chr3	183637723	183735727	WT	KO	NOTEST	0	0.153051	inf	0	1	1	no	-	-	-	-	-	-
ABCC6	ABCC6	ABCC6	chr16	16243421	16317328	WT	KO	OK	0.495436	0.497116	0.00488522	0.00529576	0.99415	0.995756	no	-	-	-	-	-	-
ABCC6P1	ABCC6P1	ABCC6P1	chr16	18582569	18609607	WT	KO	NOTEST	0.0263802	0	#NAME?	0	1	1	no	-	-	-	-	-	-
ABCC6P2	ABCC6P2	ABCC6P2	chr16	14916288	14918559	WT	KO	OK	0.766253	0.301336	-1.34645	-1.20957	0.0432	0.129123	no	-	-	-	-	-	-
ABCC8	ABCC8	ABCC8	chr11	17414431	17498392	WT	KO	NOTEST	0.00230889	0	#NAME?	0	1	1	no	-	-	-	-	-	-
ABCC9	ABCC9	ABCC9	chr12	21950323	22089628	WT	KO	NOTEST	0.069413	0.185701	1.4197	0	1	1	no	22059290	-	22059290	-	-	-
FNDC3B	FNDC3B	FNDC3B	chr3	171757417	172118492	WT	KO	OK	29.8855	36.2301	0.27774	1.42927	0.01215	0.0474767	yes	7049494881	-	6705261044	344233837	-	344233837
ABCD2	ABCD2	ABCD2	chr12	39945021	40013843	WT	KO	NOTEST	0.00278029	0.0127475	2.1969	0	1	1	no	-	-	-	-	-	-
ABCD3	ABCD3	ABCD3	chr1	94883932	94984219	WT	KO	OK	19.1329	19.5687	0.0324937	0.13316	0.818	0.914411	no	474625445	-	474625445	-	-	-
ABCD4	ABCD4	ABCD4	chr14	74751979	74769767	WT	KO	OK	13.0937	12.1261	-0.110762	-0.52939	0.35995	0.578873	no	-	-	-	-	-	-
ABCE1	ABCE1	ABCE1	chr4	145915726	146050676	WT	KO	OK	53.0184	52.5125	-0.0138316	-0.0695566	0.9046	0.953726	no	146049634	-	-	146049634	-	146049634
ABCF1	ABCF1	ABCF1	chr6_ssto_hap7	1871447	1891586	WT	KO	OK	52.8027	62.5208	0.243726	1.23852	0.0313	0.101415	no	-	-	-	-	-	-
ABCF2	ABCF2	ABCF2	chr7	150904922	150924460	WT	KO	OK	41.2667	50.607	0.294357	1.39002	0.01675	0.0614268	no	150908369	-	150908369	-	-	-
ABCF3	ABCF3	ABCF3	chr3	183903862	183911795	WT	KO	OK	19.9794	23.5142	0.23502	1.15461	0.04615	0.135608	no	-	-	-	-	-	-
ABCG1	ABCG1	ABCG1	chr21	43619798	43717354	WT	KO	OK	0.774327	1.06272	0.456744	1.2425	0.0262	0.0878012	no	43687040	-	43687040	-	-	-
ABCG2	ABCG2	ABCG2	chr4	89011415	89152474	WT	KO	OK	2.28757	3.88013	0.76229	3.19058	5e-05	0.000426257	yes	-	-	-	-	-	-
ABCG4	ABCG4	ABCG4	chr11	119019749	119033374	WT	KO	NOTEST	0.0421131	0.00601171	-2.80842	0	1	1	no	-	-	-	-	-	-
ABCG5	ABCG5	ABCG5	chr2	44039610	44065958	WT	KO	NOTEST	0.0109588	0	#NAME?	0	1	1	no	-	-	-	-	-	-
ABCG8	ABCG8	ABCG8	chr2	44066102	44105605	WT	KO	NOTEST	0	0.00609521	inf	0	1	1	no	-	-	-	-	-	-
ABHD1	ABHD1	ABHD1	chr2	27346656	27357542	WT	KO	NOTEST	0.370823	0.265621	-0.48136	0	1	1	no	-	-	-	-	-	-
ABHD10	ABHD10	ABHD10	chr3	111697722	111712215	WT	KO	OK	16.2639	16.0787	-0.0165236	-0.0801475	0.8918	0.949621	no	223396437	-	223396437	-	-	-
PCNXL2	PCNXL2	PCNXL2	chr1	233119881	233431459	WT	KO	OK	5.56876	7.40164	0.410487	1.99091	0.0003	0.00214014	yes	6532190457	233431464	6065637467	466552990	-	233121526
ABHD11-AS1	ABHD11-AS1	ABHD11-AS1	chr7	73149398	73150330	WT	KO	OK	0.628608	0.922176	0.552881	0.495012	0.4004	0.619705	no	-	-	-	-	-	-
ABHD12	ABHD12	ABHD12	chr20	25228705	25371618	WT	KO	OK	47.5215	51.338	0.111447	0.246194	0.67195	0.832008	no	253294507	-	253294507	-	-	-
ABHD12B	ABHD12B	ABHD12B	chr14	51338877	51371688	WT	KO	NOTEST	0.257849	0.455783	0.821824	0	1	1	no	-	-	-	-	-	-
ABHD13	ABHD13	ABHD13	chr13	108870762	108886603	WT	KO	OK	4.12506	2.38332	-0.791445	-3.43382	5e-05	0.000426257	yes	108881158	-	108881158	-	-	-
ABHD14A	ABHD14A	ABHD14A	chr3	52009041	52023218	WT	KO	OK	7.70473	8.77639	0.187883	0.386616	0.49705	0.704955	no	-	-	-	-	-	-
ABHD14A-ACY1	ABHD14A-ACY1	ABHD14A-ACY1	chr3	52009041	52023218	WT	KO	OK	1.47421	0.0723035	-4.34973	-1.50665	0.2214	0.419521	no	-	-	-	-	-	-
MYOF	MYOF	MYOF	chr10	95066185	95242074	WT	KO	OK	180.076	115.847	-0.63638	-3.12162	5e-05	0.000426257	yes	5804722378	-	5709639317	95083061	95083061	-
ABHD15	ABHD15	ABHD15	chr17	27887688	27894042	WT	KO	OK	4.65026	3.82269	-0.282721	-1.2036	0.0351	0.110571	no	-	-	-	-	-	-
CDH4	CDH4	CDH4	chr20	59827481	60515673	WT	KO	OK	21.6663	13.9581	-0.634351	-3.20874	5e-05	0.000426257	yes	5641069571	-	5641069571	-	-	-
ABHD16B	ABHD16B	ABHD16B	chr20	62492565	62494341	WT	KO	OK	9.46561	10.5829	0.160963	0.70114	0.22505	0.423115	no	-	-	-	-	-	-
ABHD17A	ABHD17A	ABHD17A	chr19	1876974	1885518	WT	KO	OK	8.3928	10.0244	0.256295	1.07031	0.06175	0.168731	no	-	-	-	-	-	-
ABHD17B	ABHD17B	ABHD17B	chr9	74477367	74526148	WT	KO	OK	8.8395	8.79108	-0.00792433	-0.03046	0.956	0.976801	no	-	-	-	-	-	-
ABHD17C	ABHD17C	ABHD17C	chr15	80987651	81047962	WT	KO	OK	13.6349	16.5972	0.283635	1.3451	0.0211	0.0735469	no	323979350	-	323979350	-	-	-
ABHD2	ABHD2	ABHD2	chr15	89631380	89745591	WT	KO	OK	17.6171	19.1072	0.117141	0.603432	0.294	0.508298	no	538079961	-	538079961	-	-	-
ABHD3	ABHD3	ABHD3	chr18	19230857	19284766	WT	KO	OK	6.84466	7.32051	0.0969653	0.408968	0.47095	0.683363	no	115531858	-	115531858	-	-	-
ABHD4	ABHD4	ABHD4	chr14	23067146	23081265	WT	KO	OK	6.70087	7.49682	0.16193	0.711366	0.2201	0.417902	no	46155414	-	23074684	23080730	-	23080730
ABHD5	ABHD5	ABHD5	chr3	43732374	43764217	WT	KO	OK	7.39463	7.72585	0.0632158	0.304316	0.6011	0.782284	no	131225977	-	87482121	43743856	43743856	-
ABHD6	ABHD6	ABHD6	chr3	58223258	58280461	WT	KO	OK	4.84068	5.4297	0.16566	0.68486	0.23355	0.43453	no	116547584	-	116547584	-	-	-
ABHD8	ABHD8	ABHD8	chr19	17402939	17414282	WT	KO	OK	10.7915	12.7693	0.242791	1.10597	0.05585	0.15656	no	-	-	-	-	-	-
ABI1	ABI1	ABI1	chr10	26986594	27150016	WT	KO	OK	13.9048	10.9336	-0.346808	-1.43173	0.0143	0.0541929	no	135326647	-	135326647	-	-	-
ABI2	ABI2	ABI2	chr2	204192961	204296896	WT	KO	OK	15.045	13.2397	-0.184418	-0.928224	0.10595	0.253226	no	1838289000	-	1021085517	817203483	-	817203483
ABI3	ABI3	ABI3	chr17	47283595	47300587	WT	KO	NOTEST	0.30574	0.259548	-0.236304	0	1	1	no	-	-	-	-	-	-
ABI3BP	ABI3BP	ABI3BP	chr3	100468178	100712334	WT	KO	OK	0.267177	0.644847	1.27116	3.04474	5e-05	0.000426257	yes	100472753	-	100472753	-	-	-
ABL1	ABL1	ABL1	chr9	133589267	133763062	WT	KO	OK	22.2857	26.2966	0.238761	1.21256	0.03405	0.107964	no	1471083624	-	1337321550	133762074	-	133762074
ABL2	ABL2	ABL2	chr1	179068461	179198819	WT	KO	OK	62.5829	51.4962	-0.281303	-1.11142	0.0546	0.154007	no	2328386590	-	1433012925	895373665	-	895373665
ABLIM1	ABLIM1	ABLIM1	chr10	116190868	116444414	WT	KO	OK	11.8052	11.5455	-0.0320883	-0.161342	0.77145	0.890743	no	464886079	-	348692891	116193188	-	116193188
ABLIM2	ABLIM2	ABLIM2	chr4	7967036	8160559	WT	KO	NOTEST	0.308543	0.168387	-0.87369	0	1	1	no	8139193	-	8139193	-	-	-
PRKCA	PRKCA	PRKCA	chr17	64298925	64806862	WT	KO	OK	20.7696	15.5395	-0.418533	-2.13548	0.00025	0.00182602	yes	5608473274	-	5349256460	259216814	-	259216814
ABO	ABO	ABO	chr9	136130562	136150630	WT	KO	NOTEST	0	0	0	0	1	1	no	-	-	-	-	-	-
ABR	ABR	ABR	chr17	906757	1090616	WT	KO	OK	32.3425	27.4297	-0.237689	-1.21618	0.0338	0.107438	no	12492147	-	12492147	-	-	-
ABRA	ABRA	ABRA	chr8	107771710	107782472	WT	KO	NOTEST	0.0319743	0.0756115	1.24169	0	1	1	no	-	-	-	-	-	-
CMIP	CMIP	CMIP	chr16	81478774	81745367	WT	KO	OK	65.4115	52.9093	-0.306021	-1.55353	0.0068	0.0297698	yes	5467654104	-	5304164275	163489829	-	163489829
PTPRK	PTPRK	PTPRK	chr6	128289923	128841819	WT	KO	OK	11.4525	16.1637	0.497098	2.32394	5e-05	0.000426257	yes	5401891909	-	5401891909	-	-	-
FAM49B	FAM49B	FAM49B	chr8	130851838	131028897	WT	KO	OK	32.2833	25.4227	-0.34467	-1.73408	0.00205	0.0110045	yes	5106424790	-	4844703823	261720967	130867935	130853032
LRBA	LRBA	LRBA	chr4	151185810	151936649	WT	KO	OK	9.43375	11.7006	0.310684	1.56565	0.00665	0.0292588	yes	4697449548	-	4697449548	-	-	-
ACAA1	ACAA1	ACAA1	chr3	38080695	38178733	WT	KO	OK	14.2106	13.3001	-0.0955312	-0.428191	0.45705	0.672413	no	76315355	-	-	-	-	-
ACAA2	ACAA2	ACAA2	chr18	47309873	47340251	WT	KO	OK	17.8219	17.9859	0.0132124	0.06234	0.91265	0.956909	no	47331710	-	47331710	-	-	-
TGFB2	TGFB2	TGFB2	chr1	218517537	219347130	WT	KO	OK	66.6826	47.0144	-0.504208	-2.53514	5e-05	0.000426257	yes	4589653506	218519699	4371133807	218519699	-	-
ACACB	ACACB	ACACB	chr12	109577201	109706030	WT	KO	OK	1.48185	1.82756	0.302516	1.30956	0.023	0.0788804	no	438531542	-	438531542	-	-	-
ACAD10	ACAD10	ACAD10	chr12	112123856	112194911	WT	KO	OK	2.78435	3.04858	0.130799	0.537571	0.3519	0.57049	no	224274551	-	224274551	-	-	-
ACAD11	ACAD11	ACAD11	chr3	132276981	132593050	WT	KO	OK	2.27056	2.09377	-0.116947	-0.214473	0.71	0.856967	no	264616940	-	264616940	-	-	-
ACAD8	ACAD8	ACAD8	chr11	134123433	134135746	WT	KO	OK	14.4314	12.8873	-0.163266	-0.762596	0.19005	0.380343	no	268251831	-	268251831	-	-	-
ACAD9	ACAD9	ACAD9	chr3	128598332	128631957	WT	KO	OK	19.4782	20.0465	0.04149	0.203746	0.72175	0.862342	no	128619897	-	128619897	-	-	-
ACADL	ACADL	ACADL	chr2	211052715	211090215	WT	KO	NOTEST	0.0860795	0.179151	1.05743	0	1	1	no	-	-	-	-	-	-
NCOR2	NCOR2	NCOR2	chr12	124808956	125052010	WT	KO	OK	43.2163	59.8121	0.468862	2.36479	5e-05	0.000426257	yes	4497959703	-	4248294974	249664729	249664729	-
ACADS	ACADS	ACADS	chr12	121163540	121177811	WT	KO	OK	8.0223	9.07001	0.177088	0.76557	0.1843	0.37233	no	-	-	-	-	-	-
ACADSB	ACADSB	ACADSB	chr10	124768428	124817806	WT	KO	OK	2.56084	1.96805	-0.379854	-1.60187	0.00585	0.0263568	yes	374343864	-	374343864	-	-	-
ACADVL	ACADVL	ACADVL	chr17	7093209	7128586	WT	KO	OK	77.7737	81.7601	0.0721156	0.348839	0.5432	0.742354	no	7128486	-	-	7128486	-	7128486
ACAN	ACAN	ACAN	chr15	89346673	89418585	WT	KO	NOTEST	0.00171218	0.00845807	2.30449	0	1	1	no	-	-	-	-	-	-
ACAP1	ACAP1	ACAP1	chr17	7239847	7254793	WT	KO	OK	1.63909	1.04574	-0.648368	-1.90216	0.0016	0.00903329	yes	-	-	-	-	-	-
AKAP2	AKAP2	AKAP2	chr9	112403067	112934791	WT	KO	OK	73.5588	52.5384	-0.485524	-2.38008	5e-05	0.000426257	yes	4288975795	-	4176042131	112933664	-	112933664
ARHGEF28	ARHGEF28	ARHGEF28	chr5	72921982	73237818	WT	KO	OK	28.3624	15.5903	-0.863328	-4.39526	5e-05	0.000426257	yes	4237802343	-	4237802343	-	-	-
UTRN	UTRN	UTRN	chr6	144612872	145174170	WT	KO	OK	13.6144	11.163	-0.286418	-1.4623	0.0103	0.0417307	yes	4202383806	-	4057273429	145110377	145110377	-
ACAT2	ACAT2	ACAT2	chr6	160181290	160210735	WT	KO	OK	79.3405	58.7045	-0.434587	-1.00346	0.0826	0.210997	no	-	-	-	-	-	-
ACBD3	ACBD3	ACBD3	chr1	226332379	226374423	WT	KO	OK	24.0708	23.4138	-0.0399224	-0.199964	0.7278	0.865934	no	1584453211	-	1131785881	452667330	-	452667330
ACBD4	ACBD4	ACBD4	chr17	43209966	43221543	WT	KO	OK	3.07192	2.47271	-0.313046	-0.984761	0.08635	0.217459	no	43220373	-	43220373	-	-	-
ACBD5	ACBD5	ACBD5	chr10	27484142	27531068	WT	KO	OK	11.0437	10.7722	-0.035912	-0.17286	0.75935	0.885239	no	27500890	-	27500890	-	-	-
ACBD6	ACBD6	ACBD6	chr1	180257351	180472022	WT	KO	OK	35.5933	37.108	0.0601273	0.294709	0.60405	0.784014	no	3066099681	-	2525350880	-	-	-
ACBD7	ACBD7	ACBD7	chr10	15117473	15130775	WT	KO	OK	2.4844	1.47141	-0.755694	-2.69567	5e-05	0.000426257	yes	-	-	-	-	-	-
ACCS	ACCS	ACCS	chr11	44087728	44105569	WT	KO	OK	1.09273	1.06319	-0.0395351	-0.101546	0.85645	0.930565	no	-	-	-	-	-	-
ACCSL	ACCSL	ACCSL	chr11	44069530	44081527	WT	KO	NOTEST	0	0	0	0	1	1	no	-	-	-	-	-	-
ACD	ACD	ACD	chr16	67679029	67694718	WT	KO	OK	16.2429	19.2968	0.248557	1.17514	0.0389	0.119259	no	-	-	-	-	-	-
ACE	ACE	ACE	chr17	61554421	61575741	WT	KO	NOTEST	0.0830615	0.0220356	-1.91434	0	1	1	no	-	-	-	-	-	-
ACE2	ACE2	ACE2	chrX	15579155	15620192	WT	KO	NOTEST	0.0205818	0.0123388	-0.738168	0	1	1	no	-	-	-	-	-	-
ACER1	ACER1	ACER1	chr19	6306509	6333640	WT	KO	NOTEST	0	0	0	0	1	1	no	-	-	-	-	-	-
ACER2	ACER2	ACER2	chr9	19408924	19452500	WT	KO	NOTEST	0.261093	0.209848	-0.315218	0	1	1	no	19434776	-	19434776	-	-	-
ACER3	ACER3	ACER3	chr11	76571916	76737841	WT	KO	OK	5.43711	5.59192	0.0405024	0.19547	0.7345	0.870855	no	766547376	-	766547376	-	-	-
ACHE	ACHE	ACHE	chr7	100487614	100493754	WT	KO	NOTEST	0.446293	0.425869	-0.0675822	0	1	1	no	-	-	-	-	-	-
ACIN1	ACIN1	ACIN1	chr14	23527773	23569665	WT	KO	OK	49.1186	53.6883	0.128338	0.538659	0.35265	0.571377	no	376651128	23540558	306054094	70597034	-	47056476
ACKR1	ACKR1	ACKR1	chr1	159173802	159176290	WT	KO	NOTEST	0	0	0	0	1	1	no	-	-	-	-	-	-
ACKR2	ACKR2	ACKR2	chr3	42850963	42908775	WT	KO	NOTEST	0.00395308	0.00735523	0.895794	0	1	1	no	-	-	-	-	-	-
ACKR3	ACKR3	ACKR3	chr2	237478379	237490994	WT	KO	NOTEST	0.0754637	0.149389	0.985222	0	1	1	no	-	-	-	-	-	-
ACKR4	ACKR4	ACKR4	chr3	132276981	132593050	WT	KO	NOTEST	0.0871181	0.118367	0.442224	0	1	1	no	-	-	-	-	-	-
EDIL3	EDIL3	EDIL3	chr5	83236413	83680685	WT	KO	OK	51.8935	38.4703	-0.431807	-2.20878	0.00015	0.00115748	yes	4090604826	-	4090604826	-	-	-
ACMSD	ACMSD	ACMSD	chr2	135596185	135676176	WT	KO	NOTEST	0.0579864	0.0841945	0.538012	0	1	1	no	-	-	-	-	-	-
ACO1	ACO1	ACO1	chr9	32384600	32450832	WT	KO	OK	67.2414	71.8056	0.0947477	0.487949	0.3942	0.613079	no	226890410	-	226890410	-	-	-
ACO2	ACO2	ACO2	chr22	41865128	41940610	WT	KO	OK	35.2216	35.3695	0.0060422	0.023217	0.96675	0.982468	no	41924238	-	41924238	-	-	-
ACOT1	ACOT1	ACOT1	chr14	73945188	74025651	WT	KO	OK	2.61166	1.61276	-0.695437	-0.743177	0.19325	0.384941	no	-	-	-	-	-	-
ACOT11	ACOT11	ACOT11	chr1	55013806	55100417	WT	KO	NOTEST	0.250434	0.162537	-0.623657	0	1	1	no	55061327	-	55061327	-	-	-
ACOT12	ACOT12	ACOT12	chr5	80243511	81047072	WT	KO	NOTEST	0	0	0	0	1	1	no	80644853	-	80644853	-	-	-
ACOT13	ACOT13	ACOT13	chr6	24667262	24719403	WT	KO	OK	3.77753	4.091	0.11501	0.177155	0.763	0.887671	no	24686072	-	24686072	-	-	-
NPAS2	NPAS2	NPAS2	chr2	101436612	101613287	WT	KO	OK	15.2548	27.1999	0.83434	4.16501	5e-05	0.000426257	yes	3857709074	-	3857709074	-	-	-
ACOT4	ACOT4	ACOT4	chr14	74058409	74062470	WT	KO	OK	0.62072	0.422424	-0.555251	-0.981474	0.0892	0.222763	no	-	-	-	-	-	-
ACOT6	ACOT6	ACOT6	chr14	74083547	74086592	WT	KO	OK	0.300895	0.72156	1.26186	1.55019	0.01635	0.0602267	no	-	-	-	-	-	-
GPR39	GPR39	GPR39	chr2	133174146	133429070	WT	KO	OK	5.73618	7.65569	0.416442	1.59997	0.0061	0.0272477	yes	3731394894	-	3731394894	-	-	-
ACOT8	ACOT8	ACOT8	chr20	44462469	44486048	WT	KO	OK	17.5284	22.4449	0.356689	1.14713	0.04815	0.140458	no	88959576	-	44482413	44477163	44477163	-
ACOT9	ACOT9	ACOT9	chrX	23721776	23761407	WT	KO	OK	32.4616	31.7685	-0.031138	-0.153472	0.79005	0.900734	no	118720966	-	118720966	-	-	-
ACOX1	ACOX1	ACOX1	chr17	73937588	74002080	WT	KO	OK	8.95704	7.32451	-0.290289	-1.22671	0.0345	0.108974	no	-	-	-	-	-	-
ACOX2	ACOX2	ACOX2	chr3	58490862	58522929	WT	KO	OK	1.77844	4.7045	1.40343	4.93083	5e-05	0.000426257	yes	-	-	-	-	-	-
ACOX3	ACOX3	ACOX3	chr4	8368008	8442452	WT	KO	OK	3.07742	3.25528	0.0810574	0.317953	0.58325	0.769057	no	33654770	-	33654770	-	-	-
ACOXL	ACOXL	ACOXL	chr2	111490149	111875799	WT	KO	OK	0.856859	1.11826	0.384129	0.919634	0.1123	0.264009	no	446878217	-	446878217	-	-	-
ACP1	ACP1	ACP1	chr2	264868	278282	WT	KO	OK	54.3522	54.7422	0.0103147	0.0499205	0.92795	0.964188	no	545116	-	545116	-	-	-
MYLK	MYLK	MYLK	chr3	123304359	123603149	WT	KO	OK	29.2595	17.7575	-0.720472	-3.54782	5e-05	0.000426257	yes	3703682346	-	3580350497	123331849	-	123331849
ACP5	ACP5	ACP5	chr19	11685474	11689801	WT	KO	NOTEST	0.0331274	0.032089	-0.0459494	0	1	1	no	-	-	-	-	-	-
ACP6	ACP6	ACP6	chr1	147119167	147142634	WT	KO	OK	8.32901	7.00838	-0.249064	-1.04693	0.068	0.181993	no	-	-	-	-	-	-
ACPP	ACPP	ACPP	chr3	132036210	132087146	WT	KO	NOTEST	0.00880034	0	#NAME?	0	1	1	no	-	-	-	-	-	-
ACPT	ACPT	ACPT	chr19	51293671	51298481	WT	KO	OK	0.305989	0.571562	0.901432	1.26754	0.0334	0.106479	no	-	-	-	-	-	-
ACR	ACR	ACR	chr22	51176651	51183727	WT	KO	NOTEST	0	0	0	0	1	1	no	-	-	-	-	-	-
ACRBP	ACRBP	ACRBP	chr12	6747241	6756580	WT	KO	NOTEST	0.0225407	0.0813576	1.85174	0	1	1	no	6747338	-	-	6747338	-	6747338
ACRC	ACRC	ACRC	chrX	70430034	70948962	WT	KO	NOTEST	0.113667	0.16008	0.49399	0	1	1	no	-	-	-	-	-	-
ACRV1	ACRV1	ACRV1	chr11	125495030	125550793	WT	KO	OK	0.705746	0.479027	-0.559044	-0.223331	0.7637	0.887941	no	-	-	-	-	-	-
ACSBG1	ACSBG1	ACSBG1	chr15	78463186	78527049	WT	KO	NOTEST	0.129042	0.0348696	-1.8878	0	1	1	no	-	-	-	-	-	-
ACSBG2	ACSBG2	ACSBG2	chr19	6135643	6193114	WT	KO	NOTEST	0.20916	0.18993	-0.139141	0	1	1	no	6138235	-	6138235	-	-	-
PLEKHA6	PLEKHA6	PLEKHA6	chr1	204187978	204329057	WT	KO	OK	10.5051	8.21371	-0.354979	-1.76445	0.00205	0.0110045	yes	3676833351	204328886	2859615238	408555813	204226927	-
ACSF3	ACSF3	ACSF3	chr16	89160216	89222254	WT	KO	OK	5.20488	6.06521	0.220693	0.981722	0.0881	0.220799	no	713633320	-	624412440	89220880	-	89220880
BCAR3	BCAR3	BCAR3	chr1	94027297	94312706	WT	KO	OK	55.656	90.7272	0.704998	3.57638	5e-05	0.000426257	yes	3669856717	-	3481388878	-	-	-
2022-09-09	2022-09-09	2022-09-09	chr17	75277491	75496678	WT	KO	OK	103.86	82.7296	-0.328166	-1.65279	0.00435	0.0207406	yes	3618444581	-	3467453709	150990872	-	150990872
ADK	ADK	ADK	chr10	75910942	76469061	WT	KO	OK	37.8	29.9053	-0.337985	-1.64693	0.00485	0.0227092	yes	3580496197	-	3580496197	-	-	-
MKLN1	MKLN1	MKLN1	chr7	130794854	131181398	WT	KO	OK	12.9034	10.4664	-0.301991	-1.529	0.00795	0.0337953	yes	3540002849	-	2884124451	655878398	-	655878398
ACSL6	ACSL6	ACSL6	chr5	131285666	131347761	WT	KO	NOTEST	0.0293387	0.0665146	1.18086	0	1	1	no	-	-	-	-	-	-
ACSM1	ACSM1	ACSM1	chr16	20634558	20702578	WT	KO	NOTEST	0	0.0110909	inf	0	1	1	no	-	-	-	-	-	-
ACSM2A	ACSM2A	ACSM2A	chr16	20462782	20498991	WT	KO	NOTEST	0	0.00798537	inf	0	1	1	no	-	-	-	-	-	-
ACSM2B	ACSM2B	ACSM2B	chr16	20548082	20587695	WT	KO	NOTEST	0	0	0	0	1	1	no	-	-	-	-	-	-
ACSM3	ACSM3	ACSM3	chr16	20775311	20860990	WT	KO	NOTEST	0.221328	0.1716	-0.367138	0	1	1	no	-	-	-	-	-	-
ACSM4	ACSM4	ACSM4	chr12	7456927	7480969	WT	KO	OK	0.87619	0.799119	-0.132833	-0.293927	0.60695	0.785691	no	-	-	-	-	-	-
ACSM5	ACSM5	ACSM5	chr16	20420855	20452281	WT	KO	NOTEST	0	0	0	0	1	1	no	-	-	-	-	-	-
ACSM6	ACSM6	ACSM6	chr10	96953956	96988686	WT	KO	NOTEST	0.0990867	0	#NAME?	0	1	1	no	-	-	-	-	-	-
ACSS1	ACSS1	ACSS1	chr20	24986865	25038818	WT	KO	OK	2.18903	1.30145	-0.750168	-2.43139	5e-05	0.000426257	yes	50033629	-	50033629	-	-	-
ALCAM	ALCAM	ALCAM	chr3	105085556	105295757	WT	KO	OK	56.7696	45.9088	-0.306349	-1.47501	0.0107	0.0429434	yes	3471436834	-	3471436834	-	-	-
ACSS3	ACSS3	ACSS3	chr12	81471808	81649582	WT	KO	OK	6.82535	6.66279	-0.0347756	-0.15625	0.7858	0.898687	no	489153470	-	489153470	-	-	-
ACTA1	ACTA1	ACTA1	chr1	229566992	229569843	WT	KO	NOTEST	0.234777	0.271059	0.207317	0	1	1	no	-	-	-	-	-	-
ACTA2	ACTA2	ACTA2	chr10	90692440	90775542	WT	KO	OK	1.27843	0.540464	-1.24211	-1.61136	0.0086	0.0360897	yes	90743881	-	90743881	-	-	-
ACTA2-AS1	ACTA2-AS1	ACTA2-AS1	chr10	90692440	90775542	WT	KO	OK	0.784613	0.600897	-0.384865	-0.597706	0.29835	0.513108	no	-	-	-	-	-	-
ACTB	ACTB	ACTB	chr7	5566778	5570232	WT	KO	OK	3568.31	3775.12	0.0812813	0.313042	0.584	0.769572	no	5566898	-	-	5566898	-	5566898
ACTBL2	ACTBL2	ACTBL2	chr5	56775842	56778636	WT	KO	NOTEST	0.0648499	0.0668642	0.044129	0	1	1	no	-	-	-	-	-	-
ACTC1	ACTC1	ACTC1	chr15	35047284	35105124	WT	KO	NOTEST	0.0383162	0.0418369	0.126824	0	1	1	no	-	-	-	-	-	-
ACTG1	ACTG1	ACTG1	chr17	79476996	79479892	WT	KO	OK	2313.73	1833.87	-0.335329	-1.43786	0.0138	0.0527669	no	-	-	-	-	-	-
ACTG1P17	ACTG1P17	ACTG1P17	chr15	83394649	83408532	WT	KO	NOTEST	0.0451455	0.0245069	-0.881393	0	1	1	no	-	-	-	-	-	-
ACTG1P20	ACTG1P20	ACTG1P20	chr1	27648635	27662891	WT	KO	OK	2.10272	1.84491	-0.188705	-0.315642	0.58095	0.767781	no	-	-	-	-	-	-
ACTG1P4	ACTG1P4	ACTG1P4	chr1	104068577	104122156	WT	KO	NOTEST	0.105524	0.226911	1.10456	0	1	1	no	-	-	-	-	-	-
ACTG2	ACTG2	ACTG2	chr2	74120092	74146780	WT	KO	OK	0.853574	26.1614	4.93778	12.4818	5e-05	0.000426257	yes	-	-	-	-	-	-
ACTL10	ACTL10	ACTL10	chr20	32244892	32262264	WT	KO	OK	2.12625	3.06781	0.528896	0.865433	0.13465	0.300396	no	-	-	-	-	-	-
ACTL6A	ACTL6A	ACTL6A	chr3	179280667	179306193	WT	KO	OK	45.6713	44.7939	-0.0279834	-0.138523	0.8105	0.911384	no	896469906	-	717181898	179288008	179288008	-
ACTL6B	ACTL6B	ACTL6B	chr7	100240725	100254084	WT	KO	NOTEST	0	0	0	0	1	1	no	-	-	-	-	-	-
ACTL7A	ACTL7A	ACTL7A	chr9	111624507	111626035	WT	KO	NOTEST	0.0368651	0.0268023	-0.459899	0	1	1	no	-	-	-	-	-	-
ACTL7B	ACTL7B	ACTL7B	chr9	111616868	111618275	WT	KO	NOTEST	0.0315167	0	#NAME?	0	1	1	no	-	-	-	-	-	-
ACTL8	ACTL8	ACTL8	chr1	18081807	18153558	WT	KO	NOTEST	0	0	0	0	1	1	no	-	-	-	-	-	-
ACTL9	ACTL9	ACTL9	chr19	8807746	8809180	WT	KO	NOTEST	0	0	0	0	1	1	no	-	-	-	-	-	-
ACTN1	ACTN1	ACTN1	chr14	69340839	69446083	WT	KO	OK	360.531	388.715	0.108588	0.519246	0.3601	0.578916	no	1526824635	-	1457475015	69349620	69349620	-
ACTN1-AS1	ACTN1-AS1	ACTN1-AS1	chr14	69446398	69454180	WT	KO	OK	0.579212	0.666449	0.202404	0.206358	0.71165	0.857842	no	-	-	-	-	-	-
ACTN2	ACTN2	ACTN2	chr1	236849753	236927927	WT	KO	NOTEST	0.0194612	0.0193277	-0.00992542	0	1	1	no	-	-	-	-	-	-
ACTN3	ACTN3	ACTN3	chr11	66313865	66330800	WT	KO	NOTEST	0.00377893	0.00548354	0.537128	0	1	1	no	-	-	-	-	-	-
ACTN4	ACTN4	ACTN4	chr19	39138266	39235114	WT	KO	OK	308.896	302.962	-0.0279869	-0.135098	0.81255	0.912055	no	901181002	-	783519929	117661073	-	117661073
ACTR10	ACTR10	ACTR10	chr14	58666832	58702353	WT	KO	OK	19.3543	20.5996	0.0899639	0.43836	0.44705	0.662968	no	58684851	-	58684851	-	-	-
ACTR1A	ACTR1A	ACTR1A	chr10	104238985	104262512	WT	KO	OK	50.5097	47.4453	-0.0902963	-0.460226	0.4217	0.640629	no	208514189	-	208514189	-	-	-
COL13A1	COL13A1	COL13A1	chr10	71561643	71718904	WT	KO	OK	35.24	45.6137	0.372252	1.87657	0.0012	0.00706695	yes	3438687548	-	3366963561	-	-	-
GPHN	GPHN	GPHN	chr14	66974124	67648525	WT	KO	OK	8.04931	10.0324	0.317733	1.52372	0.0071	0.0308624	yes	3362648719	-	3362648719	-	-	-
ACTR3	ACTR3	ACTR3	chr2	114588759	114719129	WT	KO	OK	55.8717	50.2074	-0.154217	-0.789714	0.172	0.35544	no	1835029870	-	1605594520	229435350	-	229435350
ACTR3B	ACTR3B	ACTR3B	chr7	152456833	152552464	WT	KO	OK	2.65927	3.37729	0.344836	1.22048	0.0345	0.108974	no	-	-	-	-	-	-
ACTR3BP2	ACTR3BP2	ACTR3BP2	chr2	92129158	92130496	WT	KO	NOTEST	0	0	0	0	1	1	no	-	-	-	-	-	-
ACTR3BP5	ACTR3BP5	ACTR3BP5	chr10	38989726	38991371	WT	KO	NOTEST	0	0	0	0	1	1	no	-	-	-	-	-	-
ACTR3C	ACTR3C	ACTR3C	chr7	149944300	150035245	WT	KO	OK	1.38803	1.29936	-0.0952297	-0.0671994	0.90445	0.953711	no	749933201	149946049	749933201	149946049	-	-
ACTR5	ACTR5	ACTR5	chr20	37377096	37401089	WT	KO	OK	8.83152	9.73324	0.140257	0.63677	0.2672	0.476599	no	74792753	-	74792753	-	-	-
ACTR6	ACTR6	ACTR6	chr12	100593864	100618202	WT	KO	OK	12.3248	12.1788	-0.0171885	-0.0764359	0.89285	0.949869	no	100608736	-	100608736	-	-	-
ACTR8	ACTR8	ACTR8	chr3	53901093	53916229	WT	KO	OK	11.4572	11.0967	-0.0461234	-0.222101	0.6979	0.850827	no	-	-	-	-	-	-
ACTRT1	ACTRT1	ACTRT1	chrX	127184940	127186382	WT	KO	NOTEST	0.023075	0	#NAME?	0	1	1	no	-	-	-	-	-	-
ACTRT2	ACTRT2	ACTRT2	chr1	2938045	2939467	WT	KO	NOTEST	0	0	0	0	1	1	no	-	-	-	-	-	-
ACTRT3	ACTRT3	ACTRT3	chr3	169484710	169487683	WT	KO	NOTEST	0.0331869	0	#NAME?	0	1	1	no	-	-	-	-	-	-
ACVR1	ACVR1	ACVR1	chr2	158592957	158732374	WT	KO	OK	7.42036	7.93682	0.0970718	0.439404	0.4377	0.654342	no	1269452137	-	1269452137	-	-	-
NR3C1	NR3C1	NR3C1	chr5	142657495	142815077	WT	KO	OK	40.5058	28.0517	-0.530039	-2.58489	5e-05	0.000426257	yes	3282464029	-	3139805091	-	-	-
ACVR1C	ACVR1C	ACVR1C	chr2	158383278	158485399	WT	KO	NOTEST	0.0373839	0.0355975	-0.0706383	0	1	1	no	158390202	-	-	158390202	-	158390202
ACVR2A	ACVR2A	ACVR2A	chr2	148602085	149271044	WT	KO	OK	2.45871	2.90931	0.242773	0.513537	0.37265	0.591992	no	743201819	-	743201819	-	-	-
ACVR2B	ACVR2B	ACVR2B	chr3	38492517	38534633	WT	KO	OK	1.48818	1.67959	0.174559	0.766638	0.1864	0.375333	no	115538013	-	77005961	38532052	-	38532052
ACVR2B-AS1	ACVR2B-AS1	ACVR2B-AS1	chr3	38492517	38534633	WT	KO	NOTEST	0.138977	0.363954	1.38891	0	1	1	no	-	-	-	-	-	-
ACVRL1	ACVRL1	ACVRL1	chr12	52301201	52317145	WT	KO	NOTEST	0.05871	0.0270303	-1.11903	0	1	1	no	-	-	-	-	-	-
MDM4	MDM4	MDM4	chr1	204485506	204527248	WT	KO	OK	11.1848	9.09631	-0.298191	-1.50145	0.00885	0.0369187	yes	3272278956	-	2249666014	1022612942	-	1022612942
ACY3	ACY3	ACY3	chr11	67410025	67418130	WT	KO	NOTEST	0.036006	0	#NAME?	0	1	1	no	-	-	-	-	-	-
ACYP1	ACYP1	ACYP1	chr14	75519927	75536186	WT	KO	OK	15.102	18.3178	0.278507	0.941036	0.1006	0.244213	no	75528078	-	75528078	-	-	-
ACYP2	ACYP2	ACYP2	chr2	54342409	54532435	WT	KO	OK	2.52653	2.94239	0.219835	0.625873	0.27345	0.484005	no	1414449405	-	1143290613	-	-	-
ADA	ADA	ADA	chr20	43248162	43280376	WT	KO	OK	3.91324	3.52563	-0.150482	-0.512276	0.3741	0.593558	no	-	-	-	-	-	-
ADAD1	ADAD1	ADAD1	chr4	123300120	123350947	WT	KO	NOTEST	0.00640357	0	#NAME?	0	1	1	no	-	-	-	-	-	-
ADAD2	ADAD2	ADAD2	chr16	84224722	84230772	WT	KO	NOTEST	0	0.0110484	inf	0	1	1	no	-	-	-	-	-	-
ADAL	ADAL	ADAL	chr15	43619973	43646753	WT	KO	OK	2.74866	2.48737	-0.144105	-0.324568	0.5733	0.762385	no	-	-	-	-	-	-
ADAM10	ADAM10	ADAM10	chr15	58887402	59042177	WT	KO	OK	40.3784	37.1616	-0.119769	-0.610773	0.28245	0.49391	no	530604020	-	471715419	58888601	-	58888601
ADAM11	ADAM11	ADAM11	chr17	42836567	42859214	WT	KO	NOTEST	0.348107	0.229406	-0.601629	0	1	1	no	85684682	-	85684682	-	-	-
ADAM12	ADAM12	ADAM12	chr10	127700953	128077127	WT	KO	OK	0.358646	0.708353	0.981909	2.79872	5e-05	0.000426257	yes	383851465	-	383851465	-	-	-
DIAPH3	DIAPH3	DIAPH3	chr13	60239720	60738119	WT	KO	OK	36.4863	15.7259	-1.21422	-5.97145	5e-05	0.000426257	yes	3266417065	-	3266417065	-	-	-
ADAM17	ADAM17	ADAM17	chr2	9629410	9695917	WT	KO	OK	16.2299	14.9774	-0.115872	-0.570516	0.31345	0.530264	no	48281622	-	38652570	9629052	-	9629052
ADAM18	ADAM18	ADAM18	chr8	39442086	39587583	WT	KO	NOTEST	0	0.00683389	inf	0	1	1	no	-	-	-	-	-	-
ARHGEF12	ARHGEF12	ARHGEF12	chr11	120207617	120360645	WT	KO	OK	33.6256	23.2583	-0.531811	-2.73072	5e-05	0.000426257	yes	3247292414	-	2886276663	361015751	120300513	240715238
ADAM1A	ADAM1A	ADAM1A	chr12	112336866	112339706	WT	KO	OK	1.46994	1.71894	0.225765	0.72335	0.20995	0.405579	no	-	-	-	-	-	-
ADAM2	ADAM2	ADAM2	chr8	39601254	39695808	WT	KO	NOTEST	0	0	0	0	1	1	no	-	-	-	-	-	-
ADAM20	ADAM20	ADAM20	chr14	70989077	71001732	WT	KO	NOTEST	0.0146494	0.0115922	-0.337688	0	1	1	no	-	-	-	-	-	-
ADAM20P1	ADAM20P1	ADAM20P1	chr14	70935595	70950473	WT	KO	NOTEST	0.00954016	0.0196877	1.04521	0	1	1	no	-	-	-	-	-	-
ADAM21	ADAM21	ADAM21	chr14	70918873	70926622	WT	KO	NOTEST	0.0430643	0.0618106	0.52136	0	1	1	no	-	-	-	-	-	-
ADAM21P1	ADAM21P1	ADAM21P1	chr14	70712469	70714518	WT	KO	NOTEST	0.0391033	0	#NAME?	0	1	1	no	-	-	-	-	-	-
ADAM22	ADAM22	ADAM22	chr7	87563565	87832204	WT	KO	OK	0.945235	0.993257	0.0714927	0.195392	0.72995	0.867228	no	526719003	-	351110140	175608863	87780300	87828563
ADAM23	ADAM23	ADAM23	chr2	207308367	207485854	WT	KO	NOTEST	0.0396199	0.00747378	-2.40632	0	1	1	no	-	-	-	-	-	-
ADAM28	ADAM28	ADAM28	chr8	24151552	24406131	WT	KO	NOTEST	0.104703	0.215392	1.04067	0	1	1	no	-	-	-	-	-	-
ADAM29	ADAM29	ADAM29	chr4	175839508	175899331	WT	KO	NOTEST	0	0.00738395	inf	0	1	1	no	-	-	-	-	-	-
ADAM30	ADAM30	ADAM30	chr1	120436155	120439147	WT	KO	NOTEST	0	0	0	0	1	1	no	-	-	-	-	-	-
ADAM32	ADAM32	ADAM32	chr8	38965049	39142436	WT	KO	NOTEST	0.183811	0.13662	-0.42806	0	1	1	no	390558888	-	390558888	-	-	-
ADAM33	ADAM33	ADAM33	chr20	3648619	3662778	WT	KO	NOTEST	0.0110035	0.0186184	0.758771	0	1	1	no	-	-	-	-	-	-
ADAM3A	ADAM3A	ADAM3A	chr8	39308563	39380508	WT	KO	NOTEST	0	0	0	0	1	1	no	-	-	-	-	-	-
ADAM5	ADAM5	ADAM5	chr8	39172181	39260375	WT	KO	NOTEST	0	0	0	0	1	1	no	78397615	-	-	-	-	-
ADAM6	ADAM6	ADAM6	chr14	106435817	106438358	WT	KO	NOTEST	0	0	0	0	1	1	no	-	-	-	-	-	-
ADAM7	ADAM7	ADAM7	chr8	24151552	24406131	WT	KO	NOTEST	0	0	0	0	1	1	no	-	-	-	-	-	-
TCF7L2	TCF7L2	TCF7L2	chr10	114710008	114927436	WT	KO	OK	10.2169	7.62762	-0.421658	-1.99486	0.00065	0.0041718	yes	3215277815	-	3215277815	-	-	-
MCTP1	MCTP1	MCTP1	chr5	94041241	94620279	WT	KO	OK	13.9449	9.21994	-0.59691	-2.92518	5e-05	0.000426257	yes	3203295196	-	3203295196	-	-	-
ADAMDEC1	ADAMDEC1	ADAMDEC1	chr8	24151552	24406131	WT	KO	NOTEST	0	0.0101159	inf	0	1	1	no	-	-	-	-	-	-
ENAH	ENAH	ENAH	chr1	225674533	225840845	WT	KO	OK	14.721	11.6664	-0.335515	-1.72024	0.00255	0.013147	yes	3160530630	225840583	2483320977	677209653	-	451369070
ADAMTS10	ADAMTS10	ADAMTS10	chr19	8645123	8675620	WT	KO	NOTEST	0	0.00907999	inf	0	1	1	no	-	-	-	-	-	-
LIMCH1	LIMCH1	LIMCH1	chr4	41361623	41702061	WT	KO	OK	46.4952	29.9869	-0.632751	-3.25334	5e-05	0.000426257	yes	3156329911	-	3072926753	83403158	-	83403158
ADAMTS13	ADAMTS13	ADAMTS13	chr9	136228324	136324525	WT	KO	NOTEST	0.14499	0.17784	0.294624	0	1	1	no	-	-	-	-	-	-
ADAMTS14	ADAMTS14	ADAMTS14	chr10	72432558	72522195	WT	KO	NOTEST	0.00645534	0	#NAME?	0	1	1	no	-	-	-	-	-	-
ADAMTS15	ADAMTS15	ADAMTS15	chr11	130318868	130346539	WT	KO	OK	5.34733	5.82075	0.122387	0.576125	0.3157	0.531982	no	260672381	-	260672381	-	-	-
ADAMTS16	ADAMTS16	ADAMTS16	chr5	5140442	5320412	WT	KO	OK	4.60689	3.40421	-0.436473	-1.95526	0.0006	0.00389171	yes	110100180	-	110100180	-	-	-
ADAMTS17	ADAMTS17	ADAMTS17	chr15	100511642	100882183	WT	KO	NOTEST	0.225318	0.372696	0.726039	0	1	1	no	301870984	-	301870984	-	-	-
ADAMTS18	ADAMTS18	ADAMTS18	chr16	77316024	77469011	WT	KO	NOTEST	0.02105	0.0283375	0.428892	0	1	1	no	-	-	-	-	-	-
ADAMTS19	ADAMTS19	ADAMTS19	chr5	128795251	129074376	WT	KO	NOTEST	0	0	0	0	1	1	no	-	-	-	-	-	-
ADAMTS19-AS1	ADAMTS19-AS1	ADAMTS19-AS1	chr5	128795251	129074376	WT	KO	NOTEST	0	0	0	0	1	1	no	-	-	-	-	-	-
ADAMTS2	ADAMTS2	ADAMTS2	chr5	178537851	178772431	WT	KO	NOTEST	0.00372564	0.0147016	1.98041	0	1	1	no	-	-	-	-	-	-
ADAMTS20	ADAMTS20	ADAMTS20	chr12	43748011	43945724	WT	KO	NOTEST	0.00258317	0.00641777	1.31293	0	1	1	no	-	-	-	-	-	-
ADAMTS3	ADAMTS3	ADAMTS3	chr4	73146685	73434516	WT	KO	OK	0.90977	1.57012	0.7873	2.86913	5e-05	0.000426257	yes	73164955	-	73164955	-	-	-
ADAMTS4	ADAMTS4	ADAMTS4	chr1	161159537	161168845	WT	KO	NOTEST	0.00527835	0.0158634	1.58754	0	1	1	no	-	-	-	-	-	-
ADAMTS5	ADAMTS5	ADAMTS5	chr21	28290230	28339439	WT	KO	NOTEST	0.160259	0.198838	0.311188	0	1	1	no	-	-	-	-	-	-
ADAMTS6	ADAMTS6	ADAMTS6	chr5	64444562	64777704	WT	KO	OK	0.862195	1.23762	0.521482	1.95601	0.00065	0.0041718	yes	-	-	-	-	-	-
ADAMTS7	ADAMTS7	ADAMTS7	chr15	79051544	79103773	WT	KO	OK	0.603651	0.493748	-0.28994	-0.835253	0.14335	0.313105	no	79086324	-	79086324	-	-	-
ADAMTS7P1	ADAMTS7P1	ADAMTS7P1	chr15	82632349	83195272	WT	KO	NOTEST	0.00683897	0	#NAME?	0	1	1	no	-	-	-	-	-	-
ADAMTS8	ADAMTS8	ADAMTS8	chr11	130274817	130298539	WT	KO	NOTEST	0.121303	0.04402	-1.46238	0	1	1	no	-	-	-	-	-	-
ADAMTS9	ADAMTS9	ADAMTS9	chr3	64501330	64997143	WT	KO	OK	1.04486	2.70643	1.37308	5.52344	5e-05	0.000426257	yes	258422664	-	258422664	-	-	-
ADAMTS9-AS1	ADAMTS9-AS1	ADAMTS9-AS1	chr3	64501330	64997143	WT	KO	NOTEST	0.030936	0.100622	1.70158	0	1	1	no	-	-	-	-	-	-
ADAMTS9-AS2	ADAMTS9-AS2	ADAMTS9-AS2	chr3	64501330	64997143	WT	KO	NOTEST	0.100571	0.307442	1.6121	0	1	1	no	389149948	-	-	-	-	-
ADAMTSL1	ADAMTSL1	ADAMTSL1	chr9	18474078	18910947	WT	KO	OK	2.3857	0.92761	-1.36282	-5.43799	5e-05	0.000426257	yes	111960852	-	111960852	-	-	-
ADAMTSL2	ADAMTSL2	ADAMTSL2	chr9	136397285	136440641	WT	KO	NOTEST	0	0.00851752	inf	0	1	1	no	-	-	-	-	-	-
ADAMTSL3	ADAMTSL3	ADAMTSL3	chr15	84322837	84708593	WT	KO	NOTEST	0.135887	0.125047	-0.119938	0	1	1	no	84515045	-	84515045	-	-	-
ADAMTSL4	ADAMTSL4	ADAMTSL4	chr1	150521844	150552214	WT	KO	OK	18.9297	13.5555	-0.481774	-0.820641	0.1512	0.324956	no	-	-	-	-	-	-
ADAMTSL4-AS1	ADAMTSL4-AS1	ADAMTSL4-AS1	chr1	150521844	150552214	WT	KO	OK	1.65458	2.16221	0.386039	0.112473	0.85275	0.928965	no	150533573	-	-	150533573	150533573	-
ADAMTSL5	ADAMTSL5	ADAMTSL5	chr19	1505016	1513188	WT	KO	OK	3.19186	3.28317	0.040693	0.159209	0.7758	0.893243	no	3020657	-	3020657	-	-	-
ADAP1	ADAP1	ADAP1	chr7	937536	995043	WT	KO	OK	3.04627	4.50667	0.565015	2.0841	0.00035	0.00245453	yes	1973054	-	1973054	-	-	-
ADAP2	ADAP2	ADAP2	chr17	29248753	29286211	WT	KO	OK	1.28344	0.281843	-2.18705	-4.66897	5e-05	0.000426257	yes	-	-	-	-	-	-
ADAR	ADAR	ADAR	chr1	154554533	154600456	WT	KO	OK	71.0481	71.8654	0.016501	0.0833719	0.8837	0.944478	no	772872609	-	618317364	309113457	154558212	154555245
ADARB1	ADARB1	ADARB1	chr21	46494492	46646478	WT	KO	OK	4.80989	4.06692	-0.242066	-1.04288	0.06605	0.17755	no	419204638	-	419204638	-	-	-
ADARB2	ADARB2	ADARB2	chr10	1223252	1779670	WT	KO	NOTEST	0.0211524	0.0467486	1.1441	0	1	1	no	1275158	-	1275158	-	-	-
ADARB2-AS1	ADARB2-AS1	ADARB2-AS1	chr10	1223252	1779670	WT	KO	NOTEST	0	0	0	0	1	1	no	-	-	-	-	-	-
ADAT1	ADAT1	ADAT1	chr16	75632246	75657221	WT	KO	OK	10.4694	10.0139	-0.0641742	-0.30581	0.59045	0.774302	no	226921415	-	226921415	-	-	-
ADAT2	ADAT2	ADAT2	chr6	143743968	143771841	WT	KO	OK	1.25884	1.64326	0.384463	1.5135	0.0083	0.0350292	yes	287515953	-	287515953	-	-	-
ADAT3	ADAT3	ADAT3	chr19	1905370	1926012	WT	KO	OK	7.79877	7.8911	0.0169806	0.0298183	0.9578	0.977646	no	-	-	-	-	-	-
ADCK1	ADCK1	ADCK1	chr14	78266425	78400297	WT	KO	OK	0.910245	1.0335	0.183218	0.455481	0.4236	0.642198	no	78347996	-	78347996	-	-	-
SIK3	SIK3	SIK3	chr11	116706468	116969131	WT	KO	OK	10.2593	7.96366	-0.365433	-1.78544	0.00145	0.00830299	yes	3154413117	-	2804251403	350161714	116732049	233429665
ADCK3	ADCK3	ADCK3	chr1	227127937	227175246	WT	KO	OK	13.1196	13.0779	-0.00459246	-0.0219566	0.96775	0.98254	no	1589934033	227086696	1362847337	227086696	-	-
ADCK4	ADCK4	ADCK4	chr19	41197433	41222790	WT	KO	OK	4.56425	5.31643	0.22008	0.865529	0.13195	0.296109	no	-	-	-	-	-	-
ADCK5	ADCK5	ADCK5	chr8	145597703	145634733	WT	KO	OK	5.1276	6.03251	0.234474	0.361074	0.5345	0.735682	no	-	-	-	-	-	-
ADCY1	ADCY1	ADCY1	chr7	45613738	45762714	WT	KO	NOTEST	0.0131733	0.00860665	-0.614099	0	1	1	no	45682922	-	45682922	-	-	-
ADCY10	ADCY10	ADCY10	chr1	167778624	167883464	WT	KO	NOTEST	0.0180535	0.0127849	-0.497844	0	1	1	no	-	-	-	-	-	-
ADCY10P1	ADCY10P1	ADCY10P1	chr6	41040706	41108573	WT	KO	NOTEST	0.0618329	0.078267	0.340029	0	1	1	no	123268820	-	-	-	-	-
ADCY2	ADCY2	ADCY2	chr5	7396342	7830194	WT	KO	NOTEST	0.00212767	0	#NAME?	0	1	1	no	-	-	-	-	-	-
ADCY3	ADCY3	ADCY3	chr2	25013135	25142055	WT	KO	OK	14.5504	14.382	-0.0167994	-0.0513692	0.9295	0.964783	no	175708796	-	175708796	-	-	-
ADCY4	ADCY4	ADCY4	chr14	24787554	24804277	WT	KO	NOTEST	0.0391806	0.0298157	-0.394066	0	1	1	no	-	-	-	-	-	-
ADCY5	ADCY5	ADCY5	chr3	123001142	123167392	WT	KO	NOTEST	0.051848	0.0483437	-0.10096	0	1	1	no	-	-	-	-	-	-
ADCY6	ADCY6	ADCY6	chr12	49159973	49182879	WT	KO	OK	7.28462	7.9724	0.130161	0.632957	0.27085	0.480822	no	98346674	-	49182101	49164573	49164573	-
INPP4B	INPP4B	INPP4B	chr4	142949181	143767604	WT	KO	OK	12.6989	9.23168	-0.460041	-2.23329	0.00015	0.00115748	yes	3149792148	-	3006842565	142949583	-	142949583
ADCY8	ADCY8	ADCY8	chr8	131792546	132052835	WT	KO	NOTEST	0	0	0	0	1	1	no	-	-	-	-	-	-
CUX1	CUX1	CUX1	chr7	101459183	101927250	WT	KO	OK	26.3269	19.591	-0.426345	-1.6521	0.00395	0.0191381	yes	3148622239	-	3148622239	-	-	-
ADCYAP1	ADCYAP1	ADCYAP1	chr18	904943	912173	WT	KO	NOTEST	0	0	0	0	1	1	no	-	-	-	-	-	-
ADCYAP1R1	ADCYAP1R1	ADCYAP1R1	chr7	31092075	31151093	WT	KO	NOTEST	0.0166407	0.00240782	-2.78891	0	1	1	no	-	-	-	-	-	-
ADD1	ADD1	ADD1	chr4	2845583	2931802	WT	KO	OK	39.3194	43.3529	0.140887	0.721398	0.2111	0.40713	no	14436444	-	11519746	2916698	2916698	-
ADD2	ADD2	ADD2	chr2	70889215	70995375	WT	KO	NOTEST	0	0	0	0	1	1	no	-	-	-	-	-	-
MSI2	MSI2	MSI2	chr17	55333930	55757299	WT	KO	OK	20.4389	11.9772	-0.771025	-3.4607	5e-05	0.000426257	yes	3111833058	-	3000317776	111515282	-	111515282
ADD3-AS1	ADD3-AS1	ADD3-AS1	chr10	111705316	111895323	WT	KO	NOTEST	0.0844425	0.0781843	-0.111091	0	1	1	no	-	-	-	-	-	-
ADGB	ADGB	ADGB	chr6	146920135	147136597	WT	KO	NOTEST	0	0	0	0	1	1	no	-	-	-	-	-	-
ADGRA1	ADGRA1	ADGRA1	chr10	134901507	134945179	WT	KO	NOTEST	0	0	0	0	1	1	no	-	-	-	-	-	-
ADGRA1-AS1	ADGRA1-AS1	ADGRA1-AS1	chr10	134898752	134900201	WT	KO	NOTEST	0	0	0	0	1	1	no	-	-	-	-	-	-
ADGRA2	ADGRA2	ADGRA2	chr8	37654400	37707431	WT	KO	OK	0.540692	0.63119	0.223267	0.415152	0.46675	0.680214	no	-	-	-	-	-	-
ADGRA3	ADGRA3	ADGRA3	chr4	22388996	22517677	WT	KO	OK	12.9311	13.6691	0.0800683	0.395782	0.4911	0.699619	no	-	-	-	-	-	-
ADGRB1	ADGRB1	ADGRB1	chr8	143545376	143626368	WT	KO	NOTEST	0.0080479	0.00662481	-0.280734	0	1	1	no	-	-	-	-	-	-
ADGRB2	ADGRB2	ADGRB2	chr1	32192705	32229664	WT	KO	OK	1.28221	0.996586	-0.363568	-1.28684	0.0239	0.0813918	no	-	-	-	-	-	-
ADGRB3	ADGRB3	ADGRB3	chr6	69345631	70099403	WT	KO	NOTEST	0.192602	0.167737	-0.199418	0	1	1	no	-	-	-	-	-	-
ADGRD1	ADGRD1	ADGRD1	chr12	131438451	131626008	WT	KO	OK	1.84638	0.28886	-2.67626	-6.71103	5e-05	0.000426257	yes	-	-	-	-	-	-
ADGRE1	ADGRE1	ADGRE1	chr19	6887559	6940464	WT	KO	NOTEST	0.286848	0.0447821	-2.67929	0	1	1	no	-	-	-	-	-	-
ADGRE2	ADGRE2	ADGRE2	chr19	14800851	14889353	WT	KO	NOTEST	0.0284595	0.0651024	1.1938	0	1	1	no	-	-	-	-	-	-
ADGRE3	ADGRE3	ADGRE3	chr19	14729928	14785730	WT	KO	NOTEST	0	0	0	0	1	1	no	-	-	-	-	-	-
ADGRE4P	ADGRE4P	ADGRE4P	chr19	6952510	6990857	WT	KO	NOTEST	0	0.00810303	inf	0	1	1	no	-	-	-	-	-	-
ADGRE5	ADGRE5	ADGRE5	chr19	14491955	14519537	WT	KO	OK	31.0296	37.3011	0.265573	1.33474	0.0192	0.0684325	no	-	-	-	-	-	-
ADGRF1	ADGRF1	ADGRF1	chr6	46965439	47010099	WT	KO	OK	0.367097	1.6006	2.12438	3.88626	5e-05	0.000426257	yes	-	-	-	-	-	-
ADGRF2	ADGRF2	ADGRF2	chr6	47624325	47665533	WT	KO	NOTEST	0.00511516	0	#NAME?	0	1	1	no	-	-	-	-	-	-
ADGRF3	ADGRF3	ADGRF3	chr2	26531040	26618759	WT	KO	NOTEST	0.251486	0.311691	0.309638	0	1	1	no	-	-	-	-	-	-
ADGRF4	ADGRF4	ADGRF4	chr6	47666288	47689757	WT	KO	OK	0.513126	0.929329	0.856876	2.19967	0.00045	0.00304947	yes	-	-	-	-	-	-
ME3	ME3	ME3	chr11	86152149	86383678	WT	KO	OK	16.1415	9.67325	-0.738704	-3.36202	5e-05	0.000426257	yes	3018801415	-	3018801415	-	-	-
KYNU	KYNU	KYNU	chr2	143635194	143799885	WT	KO	OK	32.2554	41.3591	0.358665	1.75807	0.00225	0.0118521	yes	3017940252	-	3017940252	-	-	-
ADGRG2	ADGRG2	ADGRG2	chrX	19007424	19140755	WT	KO	NOTEST	0.238725	0.145234	-0.716968	0	1	1	no	-	-	-	-	-	-
ADGRG3	ADGRG3	ADGRG3	chr16	57702156	57723290	WT	KO	NOTEST	0.0166218	0.104706	2.6552	0	1	1	no	-	-	-	-	-	-
ADGRG4	ADGRG4	ADGRG4	chrX	135383121	135499047	WT	KO	NOTEST	0.00517663	0	#NAME?	0	1	1	no	-	-	-	-	-	-
ADGRG5	ADGRG5	ADGRG5	chr16	57576332	57611100	WT	KO	NOTEST	0.0572418	0.0966534	0.755751	0	1	1	no	-	-	-	-	-	-
BICC1	BICC1	BICC1	chr10	60272903	60591197	WT	KO	OK	44.2124	15.96	-1.46999	-7.4187	5e-05	0.000426257	yes	2960967146	-	2960967146	-	-	-
ADGRG7	ADGRG7	ADGRG7	chr3	100328432	100414325	WT	KO	NOTEST	0	0	0	0	1	1	no	-	-	-	-	-	-
ADGRL1	ADGRL1	ADGRL1	chr19	14247963	14316997	WT	KO	OK	3.62018	4.2072	0.216797	0.99211	0.08575	0.216412	no	-	-	-	-	-	-
ADGRL2	ADGRL2	ADGRL2	chr1	82165454	82458422	WT	KO	OK	2.36277	4.05878	0.780567	3.46555	5e-05	0.000426257	yes	-	-	-	-	-	-
ADGRL3	ADGRL3	ADGRL3	chr4	62362838	63027483	WT	KO	NOTEST	0.0512549	0.253925	2.30864	0	1	1	no	-	-	-	-	-	-
ADGRL3-AS1	ADGRL3-AS1	ADGRL3-AS1	chr4	62362838	63027483	WT	KO	NOTEST	0	0	0	0	1	1	no	-	-	-	-	-	-
ADGRL4	ADGRL4	ADGRL4	chr1	79355448	79472495	WT	KO	NOTEST	0	0	0	0	1	1	no	-	-	-	-	-	-
ADGRV1	ADGRV1	ADGRV1	chr5	89854616	90460033	WT	KO	OK	0.479761	0.411081	-0.222892	-0.878463	0.131	0.294588	no	-	-	-	-	-	-
ADH1A	ADH1A	ADH1A	chr4	100010007	100222513	WT	KO	NOTEST	0	0.015642	inf	0	1	1	no	-	-	-	-	-	-
ADH1B	ADH1B	ADH1B	chr4	100227543	100242599	WT	KO	NOTEST	0	0	0	0	1	1	no	-	-	-	-	-	-
ADH1C	ADH1C	ADH1C	chr4	100257648	100274202	WT	KO	NOTEST	0.0546216	0.139991	1.35779	0	1	1	no	-	-	-	-	-	-
ADH4	ADH4	ADH4	chr4	100010007	100222513	WT	KO	NOTEST	0.015438	0	#NAME?	0	1	1	no	-	-	-	-	-	-
ADH5	ADH5	ADH5	chr4	99992129	100009939	WT	KO	OK	26.5774	30.0669	0.177977	0.886506	0.1208	0.278229	no	300005842	-	300005842	-	-	-
ADH6	ADH6	ADH6	chr4	100010007	100222513	WT	KO	NOTEST	0.118342	0.0972923	-0.282562	0	1	1	no	-	-	-	-	-	-
ADH7	ADH7	ADH7	chr4	100333417	100356667	WT	KO	NOTEST	0	0	0	0	1	1	no	-	-	-	-	-	-
ADHFE1	ADHFE1	ADHFE1	chr8	67344717	67381044	WT	KO	OK	0.217444	0.501999	1.20704	1.82139	0.00615	0.0274275	yes	134704990	-	134704990	-	-	-
ADI1	ADI1	ADI1	chr2	3501689	3523350	WT	KO	OK	61.5024	56.2828	-0.127948	-0.640672	0.26635	0.475504	no	-	-	-	-	-	-
ADIG	ADIG	ADIG	chr20	37209837	37217106	WT	KO	NOTEST	0	0.045128	inf	0	1	1	no	37212755	-	37212755	-	-	-
ADIPOQ	ADIPOQ	ADIPOQ	chr3	186560462	186576252	WT	KO	NOTEST	0	0	0	0	1	1	no	-	-	-	-	-	-
ADIPOQ-AS1	ADIPOQ-AS1	ADIPOQ-AS1	chr3	186560462	186576252	WT	KO	NOTEST	0	0	0	0	1	1	no	-	-	-	-	-	-
ADIPOR1	ADIPOR1	ADIPOR1	chr1	202909952	202927700	WT	KO	OK	60.0163	70.3905	0.230027	1.17342	0.0408	0.123364	no	405836856	-	202922622	202914234	202914234	-
SH3PXD2A	SH3PXD2A	SH3PXD2A	chr10	105353783	105615164	WT	KO	OK	8.91182	11.3162	0.344596	1.74199	0.00205	0.0110045	yes	2951511843	-	2424727096	526784747	-	526784747
CHST11	CHST11	CHST11	chr12	104850691	105155792	WT	KO	OK	15.5408	25.8682	0.735118	3.71608	5e-05	0.000426257	yes	2939242206	-	2939242206	-	-	-
ERGIC1	ERGIC1	ERGIC1	chr5	172261222	172379688	WT	KO	OK	44.3025	35.6352	-0.314085	-1.59039	0.0055	0.0250932	yes	2929765666	-	2412629895	517135771	-	517135771
ADM	ADM	ADM	chr11	10326526	10328949	WT	KO	OK	128.878	147.185	0.191627	0.980702	0.0859	0.216674	no	10328364	-	-	10328364	-	10328364
ADM2	ADM2	ADM2	chr22	50919984	50924866	WT	KO	OK	1.42657	1.05177	-0.439725	-1.48123	0.01135	0.0451275	yes	-	-	-	-	-	-
ADM5	ADM5	ADM5	chr19	50191941	50194247	WT	KO	OK	4.6428	3.39588	-0.451209	-1.71159	0.0034	0.0168267	yes	50191955	50191955	-	50191955	-	-
ADNP	ADNP	ADNP	chr20	49505454	49575060	WT	KO	OK	32.8194	35.0695	0.0956711	0.440437	0.44085	0.656958	no	297212701	-	247706710	49505991	-	49505991
ADNP2	ADNP2	ADNP2	chr18	77866914	77898228	WT	KO	OK	10.1357	9.74007	-0.0574413	-0.282446	0.6153	0.791984	no	233636804	-	233636804	-	-	-
ADNP-AS1	ADNP-AS1	ADNP-AS1	chr20	49505454	49575060	WT	KO	OK	2.57175	3.69771	0.523881	0.270277	0.70825	0.855969	no	-	-	-	-	-	-
ADO	ADO	ADO	chr10	64564515	64568239	WT	KO	OK	16.0777	16.0696	-0.000724628	-0.00357927	0.9959	0.997033	no	64565998	-	-	64565998	-	64565998
ADORA1	ADORA1	ADORA1	chr1	203096835	203136533	WT	KO	OK	2.03326	2.65288	0.383768	1.37081	0.01615	0.0595523	no	812477999	-	812477999	-	-	-
ADORA2A	ADORA2A	ADORA2A	chr22	24666784	24890783	WT	KO	OK	1.81049	4.0363	1.15665	1.08876	0.0815	0.208984	no	49665235	-	24828262	24836973	24836973	-
ADORA2A-AS1	ADORA2A-AS1	ADORA2A-AS1	chr22	24666784	24890783	WT	KO	OK	0.279501	0.572634	1.03476	0.473558	0.567	0.759399	no	-	-	-	-	-	-
PDGFC	PDGFC	PDGFC	chr4	157682762	157892546	WT	KO	OK	39.5532	31.0966	-0.347039	-1.75611	0.00185	0.0101121	yes	2840605728	157892375	2682713353	157892375	-	-
ADORA3	ADORA3	ADORA3	chr1	112025969	112106625	WT	KO	NOTEST	0	0	0	0	1	1	no	-	-	-	-	-	-
ADPGK	ADPGK	ADPGK	chr15	73043707	73090540	WT	KO	OK	22.3954	22.8731	0.0304459	0.148583	0.79585	0.902828	no	219172364	-	219172364	-	-	-
ADPGK-AS1	ADPGK-AS1	ADPGK-AS1	chr15	73043707	73090540	WT	KO	NOTEST	0.344936	0.307882	-0.163949	0	1	1	no	-	-	-	-	-	-
ADPRH	ADPRH	ADPRH	chr3	119298279	119308792	WT	KO	NOTEST	0.289784	0.208487	-0.47502	0	1	1	no	-	-	-	-	-	-
ADPRHL1	ADPRHL1	ADPRHL1	chr13	114076254	114107839	WT	KO	OK	6.52298	3.6246	-0.84771	-3.22029	5e-05	0.000426257	yes	-	-	-	-	-	-
2022-03-04	2022-03-04	2022-03-04	chr2	217122584	217236750	WT	KO	OK	8.72319	6.73949	-0.372215	-1.76305	0.0018	0.00991197	yes	2823569732	434471394	2389098338	434471394	-	-
ADPRM	ADPRM	ADPRM	chr17	10600926	10614875	WT	KO	OK	5.84425	3.80902	-0.617598	-2.22112	0.0002	0.00148784	yes	31821060	-	21206545	10614515	-	10614515
ADRA1A	ADRA1A	ADRA1A	chr8	26605666	26722922	WT	KO	NOTEST	0	0	0	0	1	1	no	-	-	-	-	-	-
ADRA1B	ADRA1B	ADRA1B	chr5	159343739	159400017	WT	KO	OK	2.74703	1.6514	-0.734185	-2.39264	5e-05	0.000426257	yes	637436848	-	637436848	-	-	-
ADRA1D	ADRA1D	ADRA1D	chr20	4201277	4229659	WT	KO	NOTEST	0.049875	0.106637	1.09632	0	1	1	no	-	-	-	-	-	-
ADRA2A	ADRA2A	ADRA2A	chr10	112836789	112840662	WT	KO	NOTEST	0	0	0	0	1	1	no	-	-	-	-	-	-
ADRA2B	ADRA2B	ADRA2B	chr2	96778622	96781984	WT	KO	NOTEST	0	0	0	0	1	1	no	-	-	-	-	-	-
ADRA2C	ADRA2C	ADRA2C	chr4	3768295	3770253	WT	KO	NOTEST	0.143737	0.0286617	-2.32624	0	1	1	no	-	-	-	-	-	-
ADRB1	ADRB1	ADRB1	chr10	115803805	115806667	WT	KO	NOTEST	0.424327	0.0741363	-2.51692	0	1	1	no	-	-	-	-	-	-
ADRB2	ADRB2	ADRB2	chr5	148206155	148208197	WT	KO	OK	21.6194	19.4239	-0.154492	-0.742577	0.19265	0.384072	no	-	-	-	-	-	-
ADRB3	ADRB3	ADRB3	chr8	37820513	37824184	WT	KO	NOTEST	0	0	0	0	1	1	no	-	-	-	-	-	-
ADRBK1	ADRBK1	ADRBK1	chr11	67033904	67054029	WT	KO	OK	20.2195	22.1969	0.134611	0.670288	0.23985	0.442507	no	469296297	-	402242519	67053778	-	67053778
ADRBK2	ADRBK2	ADRBK2	chr22	25960860	26125258	WT	KO	OK	0.867068	0.439933	-0.978861	-3.37962	5e-05	0.000426257	yes	78232128	-	78232128	-	-	-
ADRM1	ADRM1	ADRM1	chr20	60877951	60883918	WT	KO	OK	249.481	276.058	0.146043	0.73544	0.2023	0.395621	no	60882683	-	-	60882683	60882683	-
ADSL	ADSL	ADSL	chr22	40742503	40762575	WT	KO	OK	102.956	99.9658	-0.0425163	-0.21809	0.70265	0.852716	no	-	-	-	-	-	-
ADSS	ADSS	ADSS	chr1	244571793	244615436	WT	KO	OK	41.9994	39.0743	-0.104146	-0.524692	0.3534	0.572131	no	2201356948	-	2201356948	-	-	-
ADSSL1	ADSSL1	ADSSL1	chr14	105190533	105213647	WT	KO	OK	0.499237	0.441669	-0.176758	-0.31339	0.5776	0.765582	no	1051966411	-	1051966411	-	-	-
ADTRP	ADTRP	ADTRP	chr6	11713887	11779280	WT	KO	OK	0.379167	0.496321	0.388439	0.6337	0.23315	0.433957	no	-	-	-	-	-	-
AEBP1	AEBP1	AEBP1	chr7	44143959	44154164	WT	KO	NOTEST	0.0832031	0.152336	0.872546	0	1	1	no	-	-	-	-	-	-
AEBP2	AEBP2	AEBP2	chr12	19592607	19675173	WT	KO	OK	8.9013	9.54018	0.100001	0.467767	0.4096	0.629037	no	98029323	-	98029323	-	-	-
AEN	AEN	AEN	chr15	89164526	89175512	WT	KO	OK	30.53	26.5153	-0.203402	-1.01946	0.0717	0.189339	no	89169482	-	-	89169482	89169482	-
DOCK4	DOCK4	DOCK4	chr7	111366163	111846462	WT	KO	OK	4.20771	7.63026	0.858696	4.14785	5e-05	0.000426257	yes	2791981977	-	2791981977	-	-	-
COL4A2	COL4A2	COL4A2	chr13	110959630	111165373	WT	KO	OK	70.9597	42.193	-0.749996	-3.81046	5e-05	0.000426257	yes	2775783518	-	2775783518	-	-	-
AFAP1-AS1	AFAP1-AS1	AFAP1-AS1	chr4	7755816	7942023	WT	KO	OK	15.9863	15.8174	-0.0153198	-0.042944	0.93865	0.968823	no	-	-	-	-	-	-
AFAP1L1	AFAP1L1	AFAP1L1	chr5	148651400	148721367	WT	KO	OK	4.78136	2.8831	-0.729802	-3.14705	5e-05	0.000426257	yes	297342698	-	297342698	-	-	-
AFAP1L2	AFAP1L2	AFAP1L2	chr10	116054582	116164537	WT	KO	OK	13.1611	14.343	0.124066	0.611276	0.288	0.501125	no	1161003630	-	1044948260	116055370	-	116055370
AFF1	AFF1	AFF1	chr4	87856153	88062206	WT	KO	OK	10.1503	11.1418	0.13446	0.679869	0.23465	0.435942	no	1671566486	-	1583510838	88055648	88055648	-
AFF2	AFF2	AFF2	chrX	147582138	148082193	WT	KO	NOTEST	0.00562339	0.00223154	-1.3334	0	1	1	no	-	-	-	-	-	-
AFF3	AFF3	AFF3	chr2	100163715	100759037	WT	KO	OK	0.981613	0.294194	-1.73839	-5.46747	5e-05	0.000426257	yes	703148782	-	703148782	-	-	-
AFF4	AFF4	AFF4	chr5	132211070	132299354	WT	KO	OK	30.615	26.0741	-0.231618	-1.18376	0.0397	0.120712	no	1719078179	-	925776390	793301789	132232032	661069757
AFG3L1P	AFG3L1P	AFG3L1P	chr16	90036182	90067195	WT	KO	OK	6.64544	6.98012	0.0708863	0.258647	0.654	0.820488	no	360197734	-	90068512	-	-	-
AFG3L2	AFG3L2	AFG3L2	chr18	12307667	12377275	WT	KO	OK	27.1141	29.3624	0.114928	0.285181	0.617	0.793519	no	-	-	-	-	-	-
AFM	AFM	AFM	chr4	74347461	74369718	WT	KO	NOTEST	0.00753441	0.0114249	0.600615	0	1	1	no	-	-	-	-	-	-
AFMID	AFMID	AFMID	chr17	76183397	76203782	WT	KO	OK	14.4868	13.3653	-0.116243	-0.41681	0.4641	0.677967	no	76191073	-	76191073	-	-	-
AFP	AFP	AFP	chr4	74301935	74321502	WT	KO	NOTEST	0.0196582	0.0334902	0.768607	0	1	1	no	-	-	-	-	-	-
YAP1	YAP1	YAP1	chr11	101981191	102104154	WT	KO	OK	56.5784	38.5228	-0.554541	-2.86331	5e-05	0.000426257	yes	2755461884	-	2653359316	102102568	-	102102568
AGA	AGA	AGA	chr4	178351928	178363657	WT	KO	OK	6.27001	6.4111	0.0321041	0.134717	0.81765	0.914366	no	-	-	-	-	-	-
AGAP1	AGAP1	AGAP1	chr2	236402732	237040444	WT	KO	OK	10.3522	9.91699	-0.0619608	-0.217898	0.7033	0.853085	no	14440925601	-	13967070132	473855469	236817502	237037967
AGAP11	AGAP11	AGAP11	chr10	88728187	88769960	WT	KO	NOTEST	0.0463746	0.0687626	0.568292	0	1	1	no	-	-	-	-	-	-
AGAP1-IT1	AGAP1-IT1	AGAP1-IT1	chr2	236402732	237040444	WT	KO	OK	1.31011	1.32958	0.0212813	0.00907496	0.86	0.932532	no	-	-	-	-	-	-
AGAP2	AGAP2	AGAP2	chr12	58118075	58135944	WT	KO	OK	0.568029	0.36044	-0.656207	-1.00471	0.0844	0.213849	no	58134412	-	58134412	-	-	-
AGAP2-AS1	AGAP2-AS1	AGAP2-AS1	chr12	58118075	58135944	WT	KO	OK	10.8243	10.1757	-0.0891489	-0.359881	0.5296	0.731154	no	-	-	-	-	-	-
AGAP3	AGAP3	AGAP3	chr7	150782917	150841523	WT	KO	OK	38.0227	44.4797	0.226286	1.11298	0.0524	0.149237	no	904896791	-	904896791	-	-	-
AGAP4	AGAP4	AGAP4	chr10	46321039	46349325	WT	KO	NOTEST	0.197101	0.22628	0.199174	0	1	1	no	-	-	-	-	-	-
AGAP5	AGAP5	AGAP5	chr10	75434032	75457554	WT	KO	OK	0.456977	0.469839	0.0400441	0.0808405	0.9002	0.952434	no	-	-	-	-	-	-
AGAP6	AGAP6	AGAP6	chr10	51748077	51770259	WT	KO	OK	1.51775	1.73447	0.192567	0.617888	0.28375	0.495691	no	-	-	-	-	-	-
AGAP7P	AGAP7P	AGAP7P	chr10	51371378	51734610	WT	KO	NOTEST	0.0259335	0.0997942	1.94414	0	1	1	no	-	-	-	-	-	-
AGAP9	AGAP9	AGAP9	chr10	48215723	48237508	WT	KO	NOTEST	0.00618829	0	#NAME?	0	1	1	no	-	-	-	-	-	-
AGBL1	AGBL1	AGBL1	chr15	86685241	87572283	WT	KO	NOTEST	0	0	0	0	1	1	no	-	-	-	-	-	-
AGBL1-AS1	AGBL1-AS1	AGBL1-AS1	chr15	86685241	87572283	WT	KO	NOTEST	0	0	0	0	1	1	no	-	-	-	-	-	-
AGBL2	AGBL2	AGBL2	chr11	47681142	47736928	WT	KO	NOTEST	0.144157	0.275431	0.934051	0	1	1	no	-	-	-	-	-	-
AGBL3	AGBL3	AGBL3	chr7	134671258	134855578	WT	KO	NOTEST	0.428869	0.256698	-0.740464	0	1	1	no	269400641	-	269400641	-	-	-
AGBL4	AGBL4	AGBL4	chr1	48998526	50489626	WT	KO	NOTEST	0	0.00728125	inf	0	1	1	no	-	-	-	-	-	-
AGBL4-IT1	AGBL4-IT1	AGBL4-IT1	chr1	48998526	50489626	WT	KO	NOTEST	0	0.0484044	inf	0	1	1	no	-	-	-	-	-	-
AGBL5	AGBL5	AGBL5	chr2	27274490	27294567	WT	KO	OK	8.12172	7.95442	-0.0300286	-0.0753107	0.89405	0.950148	no	-	-	-	-	-	-
AGBL5-AS1	AGBL5-AS1	AGBL5-AS1	chr2	27272550	27273132	WT	KO	NOTEST	0.120253	0.100941	-0.252568	0	1	1	no	-	-	-	-	-	-
AGER	AGER	AGER	chr6_ssto_hap7	3496472	3499827	WT	KO	OK	1.82164	1.92094	0.0765766	0.199614	0.7091	0.856482	no	-	-	-	-	-	-
AGFG1	AGFG1	AGFG1	chr2	228336847	228425938	WT	KO	OK	12.1666	12.439	0.0319437	0.160557	0.7734	0.891751	no	2283913757	-	1827070304	456843453	-	456843453
LPAR1	LPAR1	LPAR1	chr9	113636053	113800365	WT	KO	OK	44.7523	23.9325	-0.902988	-4.60021	5e-05	0.000426257	yes	2729361676	-	2615724666	113637010	-	113637010
OPA1	OPA1	OPA1	chr3	193310932	193415600	WT	KO	OK	26.8379	20.4871	-0.389558	-1.97584	0.00075	0.00471893	yes	2707081309	-	2707081309	-	-	-
AGK	AGK	AGK	chr7	141251077	141354209	WT	KO	OK	11.578	10.4378	-0.149574	-0.703476	0.21935	0.416854	no	565093998	-	565093998	-	-	-
AGL	AGL	AGL	chr1	100315639	100389579	WT	KO	OK	3.83915	3.73696	-0.0389231	-0.180954	0.7478	0.878205	no	-	-	-	-	-	-
AGMAT	AGMAT	AGMAT	chr1	15853307	15911605	WT	KO	OK	4.51446	4.44617	-0.0219898	-0.059804	0.91865	0.959412	no	-	-	-	-	-	-
AGMO	AGMO	AGMO	chr7	15239942	15601640	WT	KO	NOTEST	0.017035	0	#NAME?	0	1	1	no	15488372	-	15488372	-	-	-
AGO1	AGO1	AGO1	chr1	36348809	36389899	WT	KO	OK	7.82756	9.53907	0.285286	1.41627	0.0135	0.0517745	no	145446610	-	109060737	36385873	-	36385873
AGO2	AGO2	AGO2	chr8	141541263	141645646	WT	KO	OK	25.3018	26.935	0.0902439	0.452974	0.4265	0.644877	no	1416242606	-	1274596987	-	-	-
AGO3	AGO3	AGO3	chr1	36396682	36522063	WT	KO	OK	3.52537	4.28128	0.280269	1.19161	0.0391	0.11969	no	364914598	-	291867935	73046663	-	73046663
AGO4	AGO4	AGO4	chr1	36273827	36323490	WT	KO	OK	1.06505	1.01826	-0.0648079	-0.242801	0.66915	0.830244	no	36275151	-	36275151	-	-	-
AGPAT1	AGPAT1	AGPAT1	chr6_ssto_hap7	3468303	3493616	WT	KO	OK	52.2016	62.6417	0.263029	1.17313	0.0415	0.125051	no	-	-	-	-	-	-
FYN	FYN	FYN	chr6	111981534	112194655	WT	KO	OK	14.3884	5.88241	-1.29043	-5.98109	5e-05	0.000426257	yes	2690257899	-	2690257899	-	-	-
AGPAT3	AGPAT3	AGPAT3	chr21	45285115	45407475	WT	KO	OK	11.2296	11.9198	0.086047	0.431451	0.45035	0.665548	no	90758580	-	90758580	-	-	-
AGPAT4	AGPAT4	AGPAT4	chr6	161551056	161695107	WT	KO	OK	2.09413	1.84022	-0.186474	-0.771926	0.17615	0.361152	no	646459073	-	646459073	-	-	-
AGPAT4-IT1	AGPAT4-IT1	AGPAT4-IT1	chr6	161551056	161695107	WT	KO	OK	1.11855	0.91734	-0.286095	-0.359379	0.5411	0.740494	no	-	-	-	-	-	-
AGPAT5	AGPAT5	AGPAT5	chr8	6565877	6619021	WT	KO	OK	11.1099	10.4983	-0.081686	-0.40256	0.4831	0.693062	no	65854368	-	65854368	-	-	-
AGPAT6	AGPAT6	AGPAT6	chr8	41386724	41482520	WT	KO	OK	12.9272	13.9131	0.106031	0.404397	0.48635	0.695598	no	124392621	-	124392621	-	-	-
AGPAT9	AGPAT9	AGPAT9	chr4	84457066	84527027	WT	KO	OK	13.8076	13.9323	0.0129641	0.0612846	0.918	0.959089	no	168939911	-	168939911	-	-	-
AGPS	AGPS	AGPS	chr2	178257470	178408564	WT	KO	OK	18.1261	16.1603	-0.165615	-0.840019	0.1409	0.309773	no	1962061419	-	1605250907	356810512	-	356810512
SYNE1	SYNE1	SYNE1	chr6	152442818	152958534	WT	KO	OK	8.06856	5.31964	-0.600984	-3.0721	5e-05	0.000426257	yes	2593763375	-	2593763375	-	-	-
AGR3	AGR3	AGR3	chr7	16899029	16921613	WT	KO	NOTEST	0	0	0	0	1	1	no	-	-	-	-	-	-
AGRN	AGRN	AGRN	chr1	955502	991499	WT	KO	OK	100.964	112.166	0.151805	0.751033	0.1894	0.379528	no	5787710	-	5787710	-	-	-
AGRP	AGRP	AGRP	chr16	67516473	67517716	WT	KO	NOTEST	0.11268	0.216157	0.939854	0	1	1	no	-	-	-	-	-	-
AGT	AGT	AGT	chr1	230838271	230850336	WT	KO	NOTEST	0.238324	0.122982	-0.954476	0	1	1	no	-	-	-	-	-	-
FBXW11	FBXW11	FBXW11	chr5	171288555	171433877	WT	KO	OK	23.3897	17.2991	-0.435171	-2.18232	0.0001	0.000802452	yes	2570682869	-	2570682869	-	-	-
AGTR1	AGTR1	AGTR1	chr3	148415657	148460790	WT	KO	NOTEST	0	0	0	0	1	1	no	-	-	-	-	-	-
AGTR2	AGTR2	AGTR2	chrX	115301957	115306225	WT	KO	NOTEST	0	0	0	0	1	1	no	-	-	-	-	-	-
LCOR	LCOR	LCOR	chr10	98592016	98724198	WT	KO	OK	8.97419	6.59958	-0.443408	-2.16246	0.00015	0.00115748	yes	2564950800	-	2170036899	197444934	-	197444934
AGXT	AGXT	AGXT	chr2	241808161	241818536	WT	KO	NOTEST	0	0	0	0	1	1	no	-	-	-	-	-	-
AGXT2	AGXT2	AGXT2	chr5	34998205	35048240	WT	KO	NOTEST	0.00638602	0	#NAME?	0	1	1	no	-	-	-	-	-	-
AHCTF1	AHCTF1	AHCTF1	chr1	247002401	247094726	WT	KO	OK	31.4519	30.3949	-0.0493178	-0.251921	0.65885	0.823771	no	741241766	-	741241766	-	-	-
AHCTF1P1	AHCTF1P1	AHCTF1P1	chr2	162355577	162364413	WT	KO	OK	3.70088	3.31723	-0.15789	-0.743123	0.1895	0.379666	no	-	-	-	-	-	-
AHCY	AHCY	AHCY	chr20	32868070	32899608	WT	KO	OK	154.946	148.197	-0.0642517	-0.327535	0.5628	0.757135	no	65760994	32891100	32869894	32891100	-	-
AHCYL1	AHCYL1	AHCYL1	chr1	110527386	110566364	WT	KO	OK	39.841	35.1196	-0.181977	-0.920173	0.11135	0.262521	no	884403841	-	663273836	221130005	-	221130005
AHCYL2	AHCYL2	AHCYL2	chr7	128864854	129070052	WT	KO	OK	2.12975	2.21113	0.0540974	0.221362	0.7002	0.85161	no	902700819	-	902700819	-	-	-
XXYLT1	XXYLT1	XXYLT1	chr3	194789007	194991895	WT	KO	OK	9.54836	13.5212	0.501903	2.31615	5e-05	0.000426257	yes	2533684598	-	2533684598	-	-	-
AHI1	AHI1	AHI1	chr6	135605109	135818903	WT	KO	OK	5.03127	5.16542	0.0379641	0.167214	0.77455	0.892373	no	4613280558	-	4613280558	-	-	-
AHNAK	AHNAK	AHNAK	chr11	62201013	62314332	WT	KO	OK	134.702	112.054	-0.265578	-1.01815	0.03735	0.115768	no	373789291	-	124619279	249170012	249170012	-
AHNAK2	AHNAK2	AHNAK2	chr14	105403590	105444694	WT	KO	OK	2.56746	7.48069	1.54283	7.69673	5e-05	0.000426257	yes	105436017	-	105436017	-	-	-
ATP13A3	ATP13A3	ATP13A3	chr3	194123402	194188968	WT	KO	OK	44.7155	36.3206	-0.299986	-1.52329	0.0072	0.0311241	yes	2524139101	-	2135887283	388251818	-	388251818
AHRR	AHRR	AHRR	chr5	271735	438405	WT	KO	OK	1.41129	0.574727	-1.29607	-1.81654	0.0054	0.0247332	yes	5147345	-	4273714	873631	-	873631
PRKCE	PRKCE	PRKCE	chr2	45879042	46415129	WT	KO	OK	13.9938	7.14999	-0.968777	-4.75062	5e-05	0.000426257	yes	2495452696	-	2356210285	139242411	-	139242411
AHSA2	AHSA2	AHSA2	chr2	61404554	61697849	WT	KO	OK	3.66148	3.33003	-0.13689	-0.15532	0.78635	0.899023	no	61416195	-	-	61416195	-	61416195
AHSG	AHSG	AHSG	chr3	186330849	186339107	WT	KO	NOTEST	0.0318339	0	#NAME?	0	1	1	no	-	-	-	-	-	-
AHSP	AHSP	AHSP	chr16	31539202	31540124	WT	KO	NOTEST	0	0	0	0	1	1	no	-	-	-	-	-	-
AICDA	AICDA	AICDA	chr12	8754761	8765442	WT	KO	NOTEST	0	0	0	0	1	1	no	-	-	-	-	-	-
AIDA	AIDA	AIDA	chr1	222841354	222885864	WT	KO	OK	9.34073	8.94836	-0.0619112	-0.28589	0.6148	0.79192	no	1114323283	-	1114323283	-	-	-
AIF1	AIF1	AIF1	chr6_ssto_hap7	2913800	2915605	WT	KO	NOTEST	0.047784	0.147272	1.62389	0	1	1	no	-	-	-	-	-	-
FAM13B	FAM13B	FAM13B	chr5	137225124	137368802	WT	KO	OK	10.3138	8.31278	-0.311172	-1.51043	0.0083	0.0350292	yes	2471780119	-	2334487895	274584381	274584381	-
AIFM1	AIFM1	AIFM1	chrX	129263337	129299861	WT	KO	OK	15.5494	15.3449	-0.0190975	-0.0882264	0.87535	0.939568	no	387873177	-	387873177	-	-	-
AIFM2	AIFM2	AIFM2	chr10	71812356	71892690	WT	KO	OK	9.88987	9.36988	-0.0779211	-0.365875	0.51725	0.721246	no	215620533	-	143747211	71873322	-	71873322
AIFM3	AIFM3	AIFM3	chr22	21319417	21335649	WT	KO	NOTEST	0.251823	0.178264	-0.498392	0	1	1	no	-	-	-	-	-	-
AIG1	AIG1	AIG1	chr6	143380499	143661480	WT	KO	OK	15.1737	18.4322	0.280658	1.16304	0.0426	0.127764	no	1148324834	-	1148324834	-	-	-
AIM1	AIM1	AIM1	chr6	106959729	107018324	WT	KO	OK	2.80451	4.99275	0.832088	3.86736	5e-05	0.000426257	yes	214007053	-	214007053	-	-	-
AIM1L	AIM1L	AIM1L	chr1	26648349	26680621	WT	KO	NOTEST	0.415523	0.115923	-1.84177	0	1	1	no	-	-	-	-	-	-
AIM2	AIM2	AIM2	chr1	159032274	159046647	WT	KO	OK	1.07207	3.13531	1.5482	4.02418	5e-05	0.000426257	yes	-	-	-	-	-	-
AIMP1	AIMP1	AIMP1	chr4	106965473	107270381	WT	KO	OK	23.354	22.9005	-0.0282904	-0.130983	0.8236	0.916594	no	107268303	-	107268303	-	-	-
AIMP2	AIMP2	AIMP2	chr7	6048881	6098860	WT	KO	OK	57.2273	53.1236	-0.107349	-0.295607	0.60425	0.784071	no	6049017	-	-	6049017	6049017	-
AIP	AIP	AIP	chr11	67250499	67258579	WT	KO	OK	39.6067	34.1016	-0.215906	-1.03345	0.0715	0.188917	no	-	-	-	-	-	-
AIPL1	AIPL1	AIPL1	chr17	6327056	6338519	WT	KO	NOTEST	0.00522803	0	#NAME?	0	1	1	no	-	-	-	-	-	-
AIRE	AIRE	AIRE	chr21	45705720	45718102	WT	KO	NOTEST	0	0	0	0	1	1	no	-	-	-	-	-	-
AIRN	AIRN	AIRN	chr6	160390130	160527583	WT	KO	NOTEST	0.289029	0.269381	-0.101569	0	1	1	no	-	-	-	-	-	-
AJAP1	AJAP1	AJAP1	chr1	4715104	4843851	WT	KO	NOTEST	0	0	0	0	1	1	no	-	-	-	-	-	-
AJUBA	AJUBA	AJUBA	chr14	23440382	23451851	WT	KO	OK	76.8935	68.6725	-0.16313	-0.776131	0.17395	0.35805	no	46889660	-	23448253	23441407	-	23441407
AK1	AK1	AK1	chr9	130628758	130640022	WT	KO	OK	16.362	15.8972	-0.0415782	-0.196942	0.7288	0.866373	no	130632939	-	130632939	-	-	-
AK2	AK2	AK2	chr1	33473540	33502512	WT	KO	OK	49.0754	52.6697	0.101973	0.516512	0.36625	0.58526	no	167482345	-	133950429	-	-	-
AK3	AK3	AK3	chr9	4709556	4742043	WT	KO	OK	8.95788	7.50786	-0.254756	-1.20773	0.0354	0.111218	no	9447781	-	4736264	4711517	-	4711517
ACSL3	ACSL3	ACSL3	chr2	223725731	223808119	WT	KO	OK	56.7241	27.6283	-1.03781	-5.30125	5e-05	0.000426257	yes	2461459254	-	2237652674	223806580	-	223806580
AK5	AK5	AK5	chr1	77747661	78025654	WT	KO	OK	0.41834	0.499291	0.255202	0.577279	0.3022	0.517579	no	77828857	-	77828857	-	-	-
AK6	AK6	AK6	chr5	68647552	68710630	WT	KO	OK	30.4598	23.8187	-0.354816	-0.796359	0.17205	0.355491	no	-	-	-	-	-	-
AK7	AK7	AK7	chr14	96858447	96955764	WT	KO	NOTEST	0.0168588	0.0324749	0.945825	0	1	1	no	96867408	-	96867408	-	-	-
AK8	AK8	AK8	chr9	135600964	135754198	WT	KO	NOTEST	0.100326	0.116832	0.219737	0	1	1	no	-	-	-	-	-	-
AK9	AK9	AK9	chr6	109814058	110012415	WT	KO	OK	0.76853	0.540859	-0.506851	-0.989581	0.10205	0.246796	no	-	-	-	-	-	-
AKAP1	AKAP1	AKAP1	chr17	55162552	55198710	WT	KO	OK	19.1641	18.6638	-0.0381582	-0.189278	0.7349	0.870903	no	55183266	-	-	55183266	55183266	-
CRIM1	CRIM1	CRIM1	chr2	36583369	36778278	WT	KO	OK	120.615	77.9751	-0.629328	-3.17014	5e-05	0.000426257	yes	2422311347	-	2275323373	146987974	73434439	73553535
EXOC6B	EXOC6B	EXOC6B	chr2	72406443	73053177	WT	KO	OK	5.72461	4.08435	-0.487072	-2.01925	0.0004	0.00275575	yes	2399270528	-	2326867111	72403417	-	72403417
AKAP12	AKAP12	AKAP12	chr6	151561133	151679694	WT	KO	OK	9.43918	7.88424	-0.259691	-1.29243	0.0249	0.0841257	no	303331027	-	303331027	-	-	-
AKAP13	AKAP13	AKAP13	chr15	85923826	86292589	WT	KO	OK	7.12368	7.60075	0.0935189	0.471865	0.4112	0.630668	no	1894757078	-	1808464525	86292553	-	86292553
AKAP14	AKAP14	AKAP14	chrX	119029935	119054679	WT	KO	NOTEST	0.0625188	0.153277	1.29378	0	1	1	no	-	-	-	-	-	-
AKAP17A	AKAP17A	AKAP17A	chrY	1660485	1711974	WT	KO	NOTEST	0	0	0	0	1	1	no	-	-	-	-	-	-
BCL9L	BCL9L	BCL9L	chr11	118754474	118781613	WT	KO	OK	42.2251	34.3112	-0.299421	-1.52782	0.0071	0.0308624	yes	2375541637	-	237556747	1187697142	475088164	712608978
AKAP3	AKAP3	AKAP3	chr12	4724673	4758213	WT	KO	NOTEST	0.0115649	0.0113762	-0.0237421	0	1	1	no	-	-	-	-	-	-
AKAP4	AKAP4	AKAP4	chrX	49955410	49965664	WT	KO	NOTEST	0	0	0	0	1	1	no	-	-	-	-	-	-
AKAP5	AKAP5	AKAP5	chr14	64319682	65007086	WT	KO	OK	1.15735	0.993658	-0.220005	-0.117971	0.82935	0.918602	no	-	-	-	-	-	-
AKAP6	AKAP6	AKAP6	chr14	32798478	33302268	WT	KO	NOTEST	0.178043	0.378278	1.08722	0	1	1	no	-	-	-	-	-	-
AKAP7	AKAP7	AKAP7	chr6	131456825	131604675	WT	KO	OK	1.0147	1.24213	0.291764	0.852584	0.12425	0.283761	no	131488347	-	131488347	-	-	-
AKAP8	AKAP8	AKAP8	chr19	15464331	15490612	WT	KO	OK	15.7707	16.3301	0.0502852	0.247608	0.66855	0.830125	no	15466903	-	15466903	-	-	-
EPB41L2	EPB41L2	EPB41L2	chr6	131160487	131384462	WT	KO	OK	24.9367	18.9402	-0.396823	-1.96428	0.00045	0.00304947	yes	2363162795	-	2363162795	-	-	-
AKAP9	AKAP9	AKAP9	chr7	91570188	91739987	WT	KO	OK	5.20019	5.12055	-0.0222644	-0.1101	0.84565	0.92569	no	824855448	-	824855448	-	-	-
PTPRE	PTPRE	PTPRE	chr10	129705324	129884164	WT	KO	OK	4.35106	6.25925	0.524624	2.42713	5e-05	0.000426257	yes	2336315311	-	2076552132	259763179	-	259763179
ABCC4	ABCC4	ABCC4	chr13	95672082	95953700	WT	KO	OK	12.6637	5.4274	-1.22236	-5.68733	5e-05	0.000426257	yes	2299441221	-	2299441221	-	-	-
AKIRIN2	AKIRIN2	AKIRIN2	chr6	88384577	88411985	WT	KO	OK	23.6543	22.5131	-0.0713383	-0.344431	0.5531	0.749908	no	176792431	-	176792431	-	-	-
AKNA	AKNA	AKNA	chr9	117096432	117156685	WT	KO	OK	2.78312	2.77772	-0.00279937	-0.0126181	0.9828	0.9904	no	351361288	-	351361288	-	-	-
AKNAD1	AKNAD1	AKNAD1	chr1	109358519	109401146	WT	KO	NOTEST	0.0186707	0.0524761	1.49088	0	1	1	no	218956158	-	218956158	-	-	-
AKR1A1	AKR1A1	AKR1A1	chr1	46016454	46035723	WT	KO	OK	23.0433	27.9014	0.275988	1.29378	0.0238	0.0810905	no	46027635	-	46027635	-	-	-
NSD1	NSD1	NSD1	chr5	176560079	176727214	WT	KO	OK	10.4477	8.0937	-0.368319	-1.85891	0.0011	0.00654374	yes	2296467908	-	1943103717	353364191	176637662	176726529
AKR1B10	AKR1B10	AKR1B10	chr7	134212343	134226166	WT	KO	OK	0.715075	0.311955	-1.19676	-1.93434	0.003	0.0151073	yes	-	-	-	-	-	-
AKR1B15	AKR1B15	AKR1B15	chr7	134233848	134264592	WT	KO	NOTEST	0	0	0	0	1	1	no	-	-	-	-	-	-
AKR1C1	AKR1C1	AKR1C1	chr10	5005453	5020158	WT	KO	OK	0.271366	0.867395	1.67645	2.43138	0.0007	0.00444006	yes	9900633	-	9900633	-	-	-
AKR1C2	AKR1C2	AKR1C2	chr10	5029967	5060225	WT	KO	NOTEST	0.0349194	0.127358	1.86679	0	1	1	no	-	-	-	-	-	-
AKR1C3	AKR1C3	AKR1C3	chr10	5090957	5149878	WT	KO	OK	1.98028	4.48132	1.17822	3.32468	5e-05	0.000426257	yes	-	-	-	-	-	-
AKR1C4	AKR1C4	AKR1C4	chr10	5238797	5260910	WT	KO	NOTEST	0	0	0	0	1	1	no	-	-	-	-	-	-
AKR1C6P	AKR1C6P	AKR1C6P	chr10	4913858	4958465	WT	KO	NOTEST	0.0456635	0.0421411	-0.115813	0	1	1	no	-	-	-	-	-	-
AKR1C8P	AKR1C8P	AKR1C8P	chr10	5196654	5227150	WT	KO	NOTEST	0	0	0	0	1	1	no	-	-	-	-	-	-
AKR1D1	AKR1D1	AKR1D1	chr7	137761177	137803050	WT	KO	NOTEST	0.00456786	0	#NAME?	0	1	1	no	-	-	-	-	-	-
AKR1E2	AKR1E2	AKR1E2	chr10	4868368	4890251	WT	KO	OK	2.05334	2.47982	0.272258	0.771861	0.168	0.349845	no	14641398	-	14641398	-	-	-
AKR7A2	AKR7A2	AKR7A2	chr1	19629201	19638640	WT	KO	OK	21.9647	25.8093	0.232707	1.14921	0.0449	0.132711	no	-	-	-	-	-	-
AKR7A2P1	AKR7A2P1	AKR7A2P1	chr1	113454469	113498975	WT	KO	NOTEST	0.112667	0.0997604	-0.175531	0	1	1	no	-	-	-	-	-	-
AKR7A3	AKR7A3	AKR7A3	chr1	19609056	19615280	WT	KO	OK	0.564106	0.727738	0.367453	0.619252	0.2791	0.490123	no	-	-	-	-	-	-
AKR7L	AKR7L	AKR7L	chr1	19592475	19600568	WT	KO	OK	0.443605	0.568125	0.356934	0.673965	0.2169	0.41406	no	-	-	-	-	-	-
AKT1	AKT1	AKT1	chr14	105235686	105262080	WT	KO	OK	99.2855	108.851	0.132704	0.677262	0.23795	0.44004	no	105253587	-	105253587	-	-	-
AKT1S1	AKT1S1	AKT1S1	chr19	50372289	50392007	WT	KO	OK	33.1416	39.0315	0.235996	0.994631	0.0838	0.213057	no	50376255	-	-	50376255	50376255	-
AKT2	AKT2	AKT2	chr19	40736223	40791302	WT	KO	OK	19.4782	20.7158	0.0888695	0.448706	0.43915	0.655743	no	448316432	-	326102959	122213473	-	122213473
AKT3	AKT3	AKT3	chr1	243419306	244006886	WT	KO	OK	22.3548	20.1259	-0.151537	-0.51833	0.3631	0.581679	no	7560251683	-	7316442469	243809214	243809214	-
AKTIP	AKTIP	AKTIP	chr16	53468350	53537216	WT	KO	OK	4.29578	4.56778	0.0885742	0.213232	0.70585	0.854463	no	-	-	-	-	-	-
ALAD	ALAD	ALAD	chr9	116148591	116163618	WT	KO	OK	7.23578	6.60544	-0.131493	-0.594884	0.3021	0.517471	no	348483119	-	348483119	-	-	-
DOCK9	DOCK9	DOCK9	chr13	99445740	99738660	WT	KO	OK	20.8319	11.0162	-0.919176	-4.4186	5e-05	0.000426257	yes	2290796184	-	2191318010	99478174	99478174	-
ALAS2	ALAS2	ALAS2	chrX	55035487	55057497	WT	KO	NOTEST	0.0835706	0.0804262	-0.0553308	0	1	1	no	-	-	-	-	-	-
ALB	ALB	ALB	chr4	74269971	74287129	WT	KO	NOTEST	0.0325398	0.0572673	0.815508	0	1	1	no	-	-	-	-	-	-
DDX10	DDX10	DDX10	chr11	108535751	108811657	WT	KO	OK	20.9139	14.9899	-0.480467	-2.36335	5e-05	0.000426257	yes	2282538614	-	2173944558	108594056	108594056	-
ALDH16A1	ALDH16A1	ALDH16A1	chr19	49956472	49974305	WT	KO	OK	17.963	19.7714	0.138387	0.678534	0.2415	0.444096	no	99920231	-	99920231	-	-	-
ALDH18A1	ALDH18A1	ALDH18A1	chr10	97365685	97416567	WT	KO	OK	31.1555	33.8198	0.118382	0.60562	0.2879	0.501013	no	389573459	-	292160364	97413095	97413095	-
ALDH1A1	ALDH1A1	ALDH1A1	chr9	75515577	75568233	WT	KO	NOTEST	0.0216939	0.0189234	-0.197113	0	1	1	no	-	-	-	-	-	-
ALDH1A2	ALDH1A2	ALDH1A2	chr15	58245621	58358121	WT	KO	NOTEST	0	0.0185651	inf	0	1	1	no	292892453	-	-	-	-	-
ALDH1A3	ALDH1A3	ALDH1A3	chr15	101419896	101456830	WT	KO	OK	4.57497	3.76637	-0.280588	-1.2002	0.0366	0.11397	no	-	-	-	-	-	-
ALDH1B1	ALDH1B1	ALDH1B1	chr9	38392660	38398662	WT	KO	OK	20.4583	23.4563	0.197287	0.979395	0.0875	0.219569	no	-	-	-	-	-	-
ALDH1L1	ALDH1L1	ALDH1L1	chr3	125822403	125929011	WT	KO	OK	1.56457	0.414571	-1.91608	-4.58252	5e-05	0.000426257	yes	125833223	-	125833223	-	-	-
ALDH1L1-AS1	ALDH1L1-AS1	ALDH1L1-AS1	chr3	125822403	125929011	WT	KO	NOTEST	0.0467803	0.0870419	0.89581	0	1	1	no	-	-	-	-	-	-
ALDH1L1-AS2	ALDH1L1-AS2	ALDH1L1-AS2	chr3	125822403	125929011	WT	KO	NOTEST	0.164658	0.0532265	-1.62926	0	1	1	no	-	-	-	-	-	-
ALDH1L2	ALDH1L2	ALDH1L2	chr12	105413561	105478341	WT	KO	NOTEST	0.151675	0.164352	0.115808	0	1	1	no	-	-	-	-	-	-
ALDH2	ALDH2	ALDH2	chr12	112204690	112247789	WT	KO	OK	19.8914	20.5695	0.0483606	0.232205	0.6861	0.842952	no	112234708	-	112234708	-	-	-
ALDH3A1	ALDH3A1	ALDH3A1	chr17	19641297	19651746	WT	KO	NOTEST	0.237882	0.180401	-0.399036	0	1	1	no	-	-	-	-	-	-
GNG12	GNG12	GNG12	chr1	68167148	68698284	WT	KO	OK	86.9238	64.5059	-0.430321	-1.94416	0.001	0.00604077	yes	2251536543	-	2047027644	204508899	-	204508899
SNX24	SNX24	SNX24	chr5	122181159	122344902	WT	KO	OK	16.1552	12.8563	-0.329528	-1.53751	0.009	0.0374667	yes	2201375597	-	1711964938	-	-	-
ALDH3B2	ALDH3B2	ALDH3B2	chr11	67429632	67448685	WT	KO	NOTEST	0	0.0177031	inf	0	1	1	no	-	-	-	-	-	-
ALDH4A1	ALDH4A1	ALDH4A1	chr1	19197923	19229293	WT	KO	OK	4.558	3.86663	-0.237324	-1.0012	0.08185	0.209538	no	38435004	-	38435004	-	-	-
ALDH5A1	ALDH5A1	ALDH5A1	chr6	24495196	24537435	WT	KO	OK	1.45195	0.78914	-0.879635	-3.02054	5e-05	0.000426257	yes	-	-	-	-	-	-
ALDH6A1	ALDH6A1	ALDH6A1	chr14	74486058	74551196	WT	KO	OK	4.08549	4.4184	0.113014	0.451391	0.42935	0.647031	no	-	-	-	-	-	-
ARHGEF11	ARHGEF11	ARHGEF11	chr1	156904631	157015162	WT	KO	OK	18.0561	14.1194	-0.354799	-1.791	0.00185	0.0101121	yes	2197497554	-	2040592645	156904909	-	156904909
ALDH8A1	ALDH8A1	ALDH8A1	chr6	135238527	135271260	WT	KO	NOTEST	0.0535307	0.0528775	-0.0177134	0	1	1	no	-	-	-	-	-	-
ALDH9A1	ALDH9A1	ALDH9A1	chr1	165631448	165667900	WT	KO	OK	52.5175	48.0158	-0.12929	-0.656932	0.2478	0.452137	no	1159556412	-	1159556412	-	-	-
ALDOA	ALDOA	ALDOA	chr16	30064410	30081741	WT	KO	OK	1036.13	1221.5	0.237449	1.11856	0.0529	0.150357	no	60143672	-	60143672	-	-	-
ALDOB	ALDOB	ALDOB	chr9	104182841	104198062	WT	KO	NOTEST	0.0170625	0.0274649	0.686761	0	1	1	no	-	-	-	-	-	-
WWC1	WWC1	WWC1	chr5	167719064	167899308	WT	KO	OK	19.7092	15.4072	-0.355262	-1.79982	0.00175	0.00968971	yes	2181779004	-	2181779004	-	-	-
ALG1	ALG1	ALG1	chr16	5121809	5147821	WT	KO	OK	9.23787	10.5081	0.185871	0.757025	0.1926	0.384027	no	-	-	-	-	-	-
ALG10	ALG10	ALG10	chr12	34175215	34181236	WT	KO	OK	2.29655	3.23563	0.494577	1.83676	0.00135	0.00780339	yes	-	-	-	-	-	-
ALG10B	ALG10B	ALG10B	chr12	38710556	38723528	WT	KO	OK	1.70636	1.54296	-0.145224	-0.581049	0.31205	0.528681	no	-	-	-	-	-	-
ALG11	ALG11	ALG11	chr13	52586522	52607736	WT	KO	OK	5.06654	3.24991	-0.640599	-1.59659	0.0057	0.0257966	yes	52592120	-	52592120	-	-	-
ALG12	ALG12	ALG12	chr22	50296853	50312106	WT	KO	OK	10.5691	11.0342	0.0621274	0.284872	0.6249	0.798844	no	100610493	-	100610493	-	-	-
ALG13	ALG13	ALG13	chrX	110924345	111003875	WT	KO	OK	5.83447	5.64697	-0.0471256	-0.205042	0.71785	0.860851	no	554793491	-	554793491	-	-	-
ALG14	ALG14	ALG14	chr1	95448278	95538507	WT	KO	OK	6.45597	5.43008	-0.249659	-0.851392	0.1373	0.30433	no	286390078	-	190945878	95444200	-	95444200
ALG1L	ALG1L	ALG1L	chr3	125635443	125655887	WT	KO	NOTEST	0.138494	0.0633139	-1.12923	0	1	1	no	-	-	-	-	-	-
ALG1L2	ALG1L2	ALG1L2	chr3	129800673	129830276	WT	KO	NOTEST	0.142356	0.0868665	-0.712631	0	1	1	no	-	-	-	-	-	-
ALG1L9P	ALG1L9P	ALG1L9P	chr11	71498556	71524905	WT	KO	NOTEST	0.249926	0.212915	-0.231222	0	1	1	no	-	-	-	-	-	-
ALG2	ALG2	ALG2	chr9	101978706	101984246	WT	KO	OK	16.1735	16.7738	0.0525747	0.256014	0.6525	0.819629	no	203963179	-	101983098	101980081	-	101980081
ACAP2	ACAP2	ACAP2	chr3	194995464	195163817	WT	KO	OK	11.8691	8.56885	-0.470039	-2.33303	5e-05	0.000426257	yes	2146032862	-	2146032862	-	-	-
KMT2C	KMT2C	KMT2C	chr7	151832009	152133090	WT	KO	OK	5.18985	6.57423	0.34113	1.72021	0.00215	0.0114237	yes	2127455206	-	1823741637	303713569	303713569	-
ALG6	ALG6	ALG6	chr1	63833260	63904233	WT	KO	OK	3.76265	4.52949	0.267599	1.13098	0.05	0.144211	no	63875208	-	63875208	-	-	-
ALG8	ALG8	ALG8	chr11	77726760	77850699	WT	KO	OK	38.2585	37.8452	-0.0156717	-0.0448981	0.93705	0.968141	no	311283180	-	311283180	-	-	-
ALG9	ALG9	ALG9	chr11	111652918	111742305	WT	KO	OK	5.61458	4.65383	-0.270758	-1.27196	0.0281	0.0929076	no	-	-	-	-	-	-
ALK	ALK	ALK	chr2	29415639	30144477	WT	KO	NOTEST	0.11457	0.0984378	-0.218945	0	1	1	no	-	-	-	-	-	-
ALKBH1	ALKBH1	ALKBH1	chr14	78138748	78174356	WT	KO	OK	6.05339	6.97459	0.204364	0.890524	0.12575	0.285909	no	234462796	-	234462796	-	-	-
ALKBH2	ALKBH2	ALKBH2	chr12	109525992	109531293	WT	KO	OK	8.84983	9.66792	0.127556	0.464478	0.4221	0.640891	no	109528857	-	109528857	-	-	-
SNX27	SNX27	SNX27	chr1	151584661	151671559	WT	KO	OK	12.2395	14.9603	0.289596	1.45832	0.0109	0.0436217	yes	2122737105	-	1667731849	455005256	-	455005256
ALKBH3-AS1	ALKBH3-AS1	ALKBH3-AS1	chr11	43902356	43942494	WT	KO	NOTEST	0.154588	0.305349	0.98203	0	1	1	no	-	-	-	-	-	-
ALKBH4	ALKBH4	ALKBH4	chr7	102073976	102105321	WT	KO	OK	5.38712	6.08627	0.176042	0.365724	0.52555	0.727991	no	-	-	-	-	-	-
ALKBH5	ALKBH5	ALKBH5	chr17	18086866	18113267	WT	KO	OK	64.153	61.836	-0.0530713	-0.27213	0.63435	0.806547	no	-	-	-	-	-	-
ALKBH6	ALKBH6	ALKBH6	chr19	36500017	36505145	WT	KO	OK	16.2172	14.3441	-0.177076	-0.728807	0.2027	0.396085	no	36504157	-	36504157	-	-	-
ALKBH7	ALKBH7	ALKBH7	chr19	6372443	6375261	WT	KO	OK	21.1084	21.6495	0.0365107	0.167381	0.77065	0.890258	no	-	-	-	-	-	-
ALKBH8	ALKBH8	ALKBH8	chr11	107373452	107436461	WT	KO	OK	5.41227	3.62981	-0.576338	-2.53404	5e-05	0.000426257	yes	537059359	-	537059359	-	-	-
ALLC	ALLC	ALLC	chr2	3705785	3750260	WT	KO	NOTEST	0	0	0	0	1	1	no	7468171	-	7468171	-	-	-
ALMS1	ALMS1	ALMS1	chr2	73612885	73837046	WT	KO	OK	5.50431	5.5807	0.0198856	0.0980227	0.8648	0.934659	no	737081328	-	589722321	147359007	147359007	-
ALMS1-IT1	ALMS1-IT1	ALMS1-IT1	chr2	73612885	73837046	WT	KO	OK	1.37153	0.833558	-0.718427	-0.46579	0.4144	0.633849	no	-	-	-	-	-	-
ALMS1P	ALMS1P	ALMS1P	chr2	73872045	73912694	WT	KO	NOTEST	0	0.0146051	inf	0	1	1	no	-	-	-	-	-	-
ALOX12	ALOX12	ALOX12	chr17	6888441	6915653	WT	KO	OK	0.979013	0.778194	-0.331197	-0.687557	0.2344	0.435593	no	-	-	-	-	-	-
ALOX12-AS1	ALOX12-AS1	ALOX12-AS1	chr17	6888441	6915653	WT	KO	OK	1.6208	1.37583	-0.236404	-0.235291	0.6643	0.827729	no	-	-	-	-	-	-
ALOX12B	ALOX12B	ALOX12B	chr17	7975953	7991021	WT	KO	NOTEST	0.0990707	0.033177	-1.57828	0	1	1	no	7980074	-	7980074	-	-	-
ALOX12P2	ALOX12P2	ALOX12P2	chr17	6756894	6803668	WT	KO	NOTEST	0.105455	0.11312	0.101223	0	1	1	no	-	-	-	-	-	-
ALOX15	ALOX15	ALOX15	chr17	4534213	4544960	WT	KO	NOTEST	0	0	0	0	1	1	no	-	-	-	-	-	-
ALOX15B	ALOX15B	ALOX15B	chr17	7942357	7952451	WT	KO	NOTEST	0	0.00894806	inf	0	1	1	no	-	-	-	-	-	-
ALOX15P1	ALOX15P1	ALOX15P1	chr17	6561037	6564701	WT	KO	NOTEST	0	0	0	0	1	1	no	-	-	-	-	-	-
ALOX5	ALOX5	ALOX5	chr10	45869623	45948569	WT	KO	NOTEST	0.0280151	0.0697476	1.31594	0	1	1	no	-	-	-	-	-	-
ALOX5AP	ALOX5AP	ALOX5AP	chr13	31287614	31338565	WT	KO	OK	1.07866	3.08275	1.51498	3.14524	5e-05	0.000426257	yes	-	-	-	-	-	-
ALOXE3	ALOXE3	ALOXE3	chr17	7999217	8022234	WT	KO	NOTEST	0.0824487	0.0840802	0.0282695	0	1	1	no	-	-	-	-	-	-
ALPI	ALPI	ALPI	chr2	233320821	233325455	WT	KO	NOTEST	0	0	0	0	1	1	no	-	-	-	-	-	-
ALPK1	ALPK1	ALPK1	chr4	113218498	113363764	WT	KO	OK	0.521725	0.541855	0.0546171	0.155746	0.78455	0.89806	no	453042417	-	453042417	-	-	-
ALPK2	ALPK2	ALPK2	chr18	56148481	56296189	WT	KO	OK	2.19124	2.26108	0.0452631	0.19796	0.7255	0.864335	no	112373958	-	112373958	-	-	-
ALPK3	ALPK3	ALPK3	chr15	85359910	85416713	WT	KO	NOTEST	0.0133958	0.0207774	0.633232	0	1	1	no	170791573	-	170791573	-	-	-
ALPL	ALPL	ALPL	chr1	21835857	21904905	WT	KO	NOTEST	0.0617407	0.101137	0.712022	0	1	1	no	21902182	-	21902182	-	-	-
MITF	MITF	MITF	chr3	69788585	70017488	WT	KO	OK	13.9428	7.32759	-0.928106	-4.38676	5e-05	0.000426257	yes	2097256504	-	2097256504	-	-	-
ALPPL2	ALPPL2	ALPPL2	chr2	233271551	233275424	WT	KO	NOTEST	0.21486	0.342721	0.673634	0	1	1	no	-	-	-	-	-	-
ALS2	ALS2	ALS2	chr2	202564985	202645895	WT	KO	OK	9.45515	8.8881	-0.0892251	-0.383654	0.49995	0.707429	no	1013028792	-	1013028792	-	-	-
ALS2CL	ALS2CL	ALS2CL	chr3	46710484	46735194	WT	KO	OK	2.52933	1.11594	-1.1805	-4.4126	5e-05	0.000426257	yes	46720811	-	46720811	-	-	-
ALS2CR11	ALS2CR11	ALS2CR11	chr2	202352143	202483905	WT	KO	OK	0.401072	0.848199	1.08054	1.92033	0.00065	0.0041718	yes	202473126	-	202473126	-	-	-
ALS2CR12	ALS2CR12	ALS2CR12	chr2	202152993	202222121	WT	KO	NOTEST	0.0850382	0.0999049	0.232445	0	1	1	no	202186474	-	202186474	-	-	-
ALX1	ALX1	ALX1	chr12	85674035	85695561	WT	KO	NOTEST	0	0	0	0	1	1	no	-	-	-	-	-	-
ALX3	ALX3	ALX3	chr1	110602996	110613322	WT	KO	OK	1.25726	1.324	0.0746115	0.178968	0.7525	0.880536	no	-	-	-	-	-	-
ALX4	ALX4	ALX4	chr11	44282277	44331716	WT	KO	NOTEST	0.0246227	0.0461944	0.907727	0	1	1	no	44300967	-	44300967	-	-	-
MET	MET	MET	chr7	116312458	116438440	WT	KO	OK	60.2558	40.5492	-0.571427	-2.93078	5e-05	0.000426257	yes	2094622256	-	1978223604	116398652	116398652	-
AMACR	AMACR	AMACR	chr5	33987090	34124633	WT	KO	OK	3.26356	2.95434	-0.143609	-0.536698	0.3437	0.561856	no	-	-	-	-	-	-
AMBN	AMBN	AMBN	chr4	71457974	71473004	WT	KO	NOTEST	0	0	0	0	1	1	no	-	-	-	-	-	-
AMBP	AMBP	AMBP	chr9	116822407	116840752	WT	KO	OK	0.516197	0.057575	-3.16441	-1.97462	0.05345	0.1514	no	-	-	-	-	-	-
FOXN3	FOXN3	FOXN3	chr14	89622515	90085494	WT	KO	OK	15.9133	11.494	-0.469357	-2.33473	5e-05	0.000426257	yes	2066538913	-	1976915671	89623242	-	89623242
AMD1	AMD1	AMD1	chr6	110931180	111216915	WT	KO	OK	46.6343	51.6661	0.147827	0.708191	0.20905	0.404937	no	333640901	-	222424075	111216826	-	111216826
AMDHD1	AMDHD1	AMDHD1	chr12	96337070	96362370	WT	KO	NOTEST	0.438985	0.431942	-0.0233344	0	1	1	no	-	-	-	-	-	-
AMDHD2	AMDHD2	AMDHD2	chr16	2570362	2581409	WT	KO	OK	9.6695	9.52748	-0.021346	-0.0752875	0.8967	0.95115	no	10303354	-	7722162	2581192	-	2581192
AMELX	AMELX	AMELX	chrX	11155662	11683821	WT	KO	NOTEST	0	0	0	0	1	1	no	-	-	-	-	-	-
AMELY	AMELY	AMELY	chrY	6733958	6742068	WT	KO	NOTEST	0	0	0	0	1	1	no	-	-	-	-	-	-
AMER1	AMER1	AMER1	chrX	63404996	63425624	WT	KO	OK	1.02008	1.54509	0.599007	2.4182	5e-05	0.000426257	yes	126815314	-	-	126815314	-	126815314
AMER2	AMER2	AMER2	chr13	25735816	25746421	WT	KO	NOTEST	0	0	0	0	1	1	no	-	-	-	-	-	-
AMER3	AMER3	AMER3	chr2	131513076	131525707	WT	KO	NOTEST	0	0	0	0	1	1	no	-	-	-	-	-	-
AMFR	AMFR	AMFR	chr16	56395363	56459450	WT	KO	OK	33.8884	39.1896	0.20968	1.06686	0.0593	0.163946	no	112837469	-	112837469	-	-	-
AMH	AMH	AMH	chr19	2249112	2252072	WT	KO	OK	3.67547	3.97515	0.113084	0.420712	0.45915	0.673813	no	4501592	-	-	4501592	2249581	2252011
AMHR2	AMHR2	AMHR2	chr12	53817638	53825318	WT	KO	NOTEST	0.027593	0	#NAME?	0	1	1	no	-	-	-	-	-	-
AMICA1	AMICA1	AMICA1	chr11	118064441	118095809	WT	KO	NOTEST	0	0	0	0	1	1	no	-	-	-	-	-	-
AMIGO1	AMIGO1	AMIGO1	chr1	110049445	110052336	WT	KO	OK	2.15289	1.93211	-0.156099	-0.518315	0.36875	0.587521	no	-	-	-	-	-	-
SNX25	SNX25	SNX25	chr4	186131283	186300152	WT	KO	OK	4.9938	6.66811	0.41714	1.73911	0.0024	0.0125157	yes	2048445034	-	2048445034	-	-	-
AMIGO3	AMIGO3	AMIGO3	chr3	49726949	49761407	WT	KO	OK	3.33003	3.27487	-0.0240963	-0.0393137	0.943	0.970796	no	-	-	-	-	-	-
AMMECR1	AMMECR1	AMMECR1	chrX	109437413	109699562	WT	KO	OK	4.36395	5.13289	0.234135	1.06628	0.06325	0.172028	no	547593151	-	547593151	-	-	-
AMMECR1L	AMMECR1L	AMMECR1L	chr2	128619206	128643514	WT	KO	OK	9.15833	9.22568	0.0105712	0.0511982	0.9281	0.964235	no	385887755	-	257265059	-	-	-
AMN	AMN	AMN	chr14	103388992	103397179	WT	KO	OK	0.709211	0.586837	-0.273256	-0.517035	0.37475	0.594054	no	-	-	-	-	-	-
AMN1	AMN1	AMN1	chr12	31824070	31882108	WT	KO	OK	2.2362	2.34919	0.0711151	0.233636	0.67785	0.836752	no	31835662	-	31835662	-	-	-
AMOT	AMOT	AMOT	chrX	112018104	112084043	WT	KO	OK	2.93856	1.71142	-0.779919	-3.35355	5e-05	0.000426257	yes	336202662	-	336202662	-	-	-
PLOD2	PLOD2	PLOD2	chr3	145787227	145879282	WT	KO	OK	39.4372	48.8389	0.308474	1.57676	0.00505	0.0234506	yes	2041687739	-	1895881295	145806444	145806444	-
AMOTL2	AMOTL2	AMOTL2	chr3	134074186	134094259	WT	KO	OK	99.4222	103.114	0.0526068	0.265743	0.644	0.813964	no	1072687475	-	1072687475	134077383	134077383	-
AMPD1	AMPD1	AMPD1	chr1	115215719	115238239	WT	KO	NOTEST	0.00496135	0	#NAME?	0	1	1	no	-	-	-	-	-	-
AMPD2	AMPD2	AMPD2	chr1	110162434	110174677	WT	KO	OK	14.1766	16.0579	0.179763	0.890513	0.11985	0.276902	no	110165980	-	110165980	-	-	-
AMPD3	AMPD3	AMPD3	chr11	10471867	10529126	WT	KO	OK	2.94569	4.13417	0.488991	2.10216	0.0001	0.000802452	yes	20980465	-	20980465	-	-	-
HECTD4	HECTD4	HECTD4	chr12	112597991	112819896	WT	KO	OK	5.60544	6.99034	0.318536	1.60361	0.0045	0.0213329	yes	2028805779	-	1916206210	112599569	-	112599569
AMT	AMT	AMT	chr3	49454210	49466757	WT	KO	OK	0.729581	0.790077	0.114925	0.165047	0.76935	0.889559	no	-	-	-	-	-	-
AMTN	AMTN	AMTN	chr4	71384288	71398460	WT	KO	NOTEST	0	0	0	0	1	1	no	-	-	-	-	-	-
AMY1A	AMY1A,AMY1B,AMY1C	AMY1A,AMY1B,AMY1C	chr1	104292278	104301311	WT	KO	NOTEST	0	0	0	0	1	1	no	-	-	-	-	-	-
AMY1B	AMY1B	AMY1B	chr1	104292278	104301311	WT	KO	NOTEST	0	0	0	0	1	1	no	-	-	-	-	-	-
AMY1C	AMY1C	AMY1C	chr1	104292278	104301311	WT	KO	NOTEST	0	0	0	0	1	1	no	-	-	-	-	-	-
AMY2A	AMY2A	AMY2A	chr1	104159953	104168402	WT	KO	NOTEST	0	0	0	0	1	1	no	-	-	-	-	-	-
AMY2B	AMY2B	AMY2B	chr1	104068577	104122156	WT	KO	NOTEST	0.224748	0.0961582	-1.22482	0	1	1	no	-	-	-	-	-	-
AMZ1	AMZ1	AMZ1	chr7	2719155	2755070	WT	KO	NOTEST	0.259094	0.259642	0.00305	0	1	1	no	-	-	-	-	-	-
AMZ2	AMZ2	AMZ2	chr17	66244144	66253305	WT	KO	OK	26.6644	25.894	-0.0422963	-0.180656	0.7563	0.883176	no	-	-	-	-	-	-
AMZ2P1	AMZ2P1	AMZ2P1	chr17	62962667	62971703	WT	KO	OK	0.483885	0.441862	-0.131071	-0.304755	0.60055	0.781865	no	-	-	-	-	-	-
ANAPC1	ANAPC1	ANAPC1	chr2	112525213	112641741	WT	KO	OK	7.5214	7.85473	0.0625594	0.308925	0.5828	0.768776	no	450373749	-	450373749	-	-	-
ANAPC10	ANAPC10	ANAPC10	chr4	145915726	146050676	WT	KO	OK	6.99993	7.35219	0.0708337	0.0741929	0.9093	0.956318	no	1167779794	-	1021882267	-	-	-
ANAPC11	ANAPC11	ANAPC11	chr17	79845710	79858409	WT	KO	OK	77.6128	87.0844	0.16612	0.39614	0.5076	0.71366	no	159711564	-	79853220	79858344	-	79858344
ANAPC13	ANAPC13	ANAPC13	chr3	134196545	134293855	WT	KO	OK	34.7762	31.9388	-0.12279	-0.453358	0.42725	0.645507	no	-	-	-	-	-	-
ANAPC15	ANAPC15	ANAPC15	chr11	71709957	71823822	WT	KO	OK	28.2869	26.3606	-0.101747	-0.109749	0.8624	0.933463	no	71823659	-	71823659	-	-	-
ANAPC16	ANAPC16	ANAPC16	chr10	73855789	73995618	WT	KO	OK	13.6735	13.6523	-0.00223485	-0.00860763	0.98915	0.993172	no	147967128	-	73983355	73983773	73983773	-
ANAPC1P1	ANAPC1P1	ANAPC1P1	chr2	87042459	87122165	WT	KO	NOTEST	0.0328162	0.0355823	0.11675	0	1	1	no	87102263	-	-	-	-	-
ANAPC2	ANAPC2	ANAPC2	chr9	140069235	140084822	WT	KO	OK	11.6915	14.4358	0.304188	0.95433	0.10015	0.243624	no	420216266	-	420216266	-	-	-
ANAPC4	ANAPC4	ANAPC4	chr4	25378847	25420120	WT	KO	OK	7.66317	8.12695	0.0847722	0.382977	0.50445	0.71165	no	25404131	-	25404131	-	-	-
PAWR	PAWR	PAWR	chr12	79985744	80084790	WT	KO	OK	78.787	63.8255	-0.303825	-1.5457	0.00715	0.0309555	yes	2000478907	-	1520594993	319931126	-	319931126
ANAPC7	ANAPC7	ANAPC7	chr12	110810704	110841535	WT	KO	OK	25.5516	28.1698	0.140737	0.703978	0.22055	0.418474	no	1219021199	-	775773282	443247917	-	443247917
ANG	ANG	ANG	chr14	21152335	21168761	WT	KO	OK	0.862831	0.497073	-0.79562	-0.892229	0.11055	0.261248	no	-	-	-	-	-	-
ANGEL1	ANGEL1	ANGEL1	chr14	77253585	77279283	WT	KO	OK	1.89607	3.14764	0.731259	2.90849	5e-05	0.000426257	yes	77254166	-	-	77254166	-	77254166
ANGEL2	ANGEL2	ANGEL2	chr1	213165523	213189217	WT	KO	OK	10.085	8.54403	-0.239218	-1.15449	0.0447	0.132258	no	426359940	-	213185746	213174194	213174194	-
ANGPT1	ANGPT1	ANGPT1	chr8	108261709	108510254	WT	KO	NOTEST	0.0727705	0.347217	2.25441	0	1	1	no	-	-	-	-	-	-
ANGPT2	ANGPT2	ANGPT2	chr8	6264112	6565730	WT	KO	NOTEST	0.177712	0.19859	0.160251	0	1	1	no	-	-	-	-	-	-
ANGPT4	ANGPT4	ANGPT4	chr20	853296	896960	WT	KO	NOTEST	0.150756	0.0498223	-1.59736	0	1	1	no	893305	-	893305	-	-	-
ANGPTL1	ANGPTL1	ANGPTL1	chr1	178694281	178890977	WT	KO	NOTEST	0.17565	0.166653	-0.0758579	0	1	1	no	-	-	-	-	-	-
ANGPTL2	ANGPTL2	ANGPTL2	chr9	129677052	129985445	WT	KO	OK	0.517529	1.09659	1.08331	2.354	0.0006	0.00389171	yes	259721721	-	259721721	-	-	-
ANGPTL3	ANGPTL3	ANGPTL3	chr1	62920396	63154039	WT	KO	NOTEST	0.0654977	0.114481	0.805587	0	1	1	no	-	-	-	-	-	-
ANGPTL4	ANGPTL4	ANGPTL4	chr19	8429010	8439259	WT	KO	OK	2.23512	18.3742	3.03926	11.0957	5e-05	0.000426257	yes	-	-	-	-	-	-
ANGPTL5	ANGPTL5	ANGPTL5	chr11	101761404	101871796	WT	KO	NOTEST	0.0411469	0	#NAME?	0	1	1	no	-	-	-	-	-	-
ANGPTL6	ANGPTL6	ANGPTL6	chr19	10196794	10213425	WT	KO	NOTEST	0.0371647	0.150301	2.01585	0	1	1	no	-	-	-	-	-	-
ANGPTL7	ANGPTL7	ANGPTL7	chr1	11166587	11322608	WT	KO	NOTEST	0.247082	0.369097	0.57901	0	1	1	no	-	-	-	-	-	-
ANHX	ANHX	ANHX	chr12	133794897	133812422	WT	KO	NOTEST	0	0	0	0	1	1	no	-	-	-	-	-	-
ANK1	ANK1	ANK1	chr8	41510743	41754280	WT	KO	OK	1.48249	2.12433	0.518983	2.18579	0.00025	0.00182602	yes	41650199	-	41650199	-	-	-
ANK2	ANK2	ANK2	chr4	113739238	114304896	WT	KO	OK	2.29982	2.55428	0.151397	0.664446	0.25015	0.455336	no	911474839	-	911474839	-	-	-
ANK3	ANK3	ANK3	chr10	61786055	62493284	WT	KO	NOTEST	0.268702	0.264008	-0.0254258	0	1	1	no	62418570	-	-	-	-	-
ANKAR	ANKAR	ANKAR	chr2	190540710	190611376	WT	KO	NOTEST	0.443344	0.377822	-0.230719	0	1	1	no	1143456315	-	762300103	-	-	-
ANKDD1A	ANKDD1A	ANKDD1A	chr15	65204100	65251041	WT	KO	OK	0.519895	0.611228	0.233492	0.562772	0.32805	0.545265	no	-	-	-	-	-	-
ANKDD1B	ANKDD1B	ANKDD1B	chr5	74907300	74967671	WT	KO	NOTEST	0.0161468	0.0493913	1.61301	0	1	1	no	224797215	-	-	-	-	-
ANKEF1	ANKEF1	ANKEF1	chr20	10004459	10288066	WT	KO	OK	3.92327	6.11958	0.641378	2.79275	5e-05	0.000426257	yes	10025546	-	10025546	-	-	-
ANKFN1	ANKFN1	ANKFN1	chr17	54230835	54560007	WT	KO	NOTEST	0.0774443	0.00675085	-3.52002	0	1	1	no	108581905	-	108581905	-	-	-
ANKFY1	ANKFY1	ANKFY1	chr17	4066664	4167274	WT	KO	OK	10.9391	10.2459	-0.0944476	-0.475372	0.4113	0.630684	no	16315145	-	8178730	8136415	-	8136415
TANC1	TANC1	TANC1	chr2	159825145	160089170	WT	KO	OK	9.50573	7.6502	-0.313299	-1.55233	0.0072	0.0311241	yes	1918948343	-	1918948343	-	-	-
ANKHD1	ANKHD1	ANKHD1	chr5	139781398	139929163	WT	KO	OK	12.4268	12.2874	-0.0162718	-0.0413791	0.9423	0.970675	no	978605491	-	978605491	-	-	-
ANKHD1-EIF4EBP3	ANKHD1-EIF4EBP3	ANKHD1-EIF4EBP3	chr5	139781398	139929163	WT	KO	OK	11.4386	9.04548	-0.338637	-1.13043	0.04995	0.144126	no	1119119013	-	839292665	279826348	279826348	-
ANKIB1	ANKIB1	ANKIB1	chr7	91875547	92030698	WT	KO	OK	11.8656	12.4027	0.0638669	0.318486	0.5796	0.766789	no	643722254	-	643722254	-	-	-
ANKK1	ANKK1	ANKK1	chr11	113258512	113271140	WT	KO	NOTEST	0.0301826	0.0150797	-1.0011	0	1	1	no	-	-	-	-	-	-
ANKLE1	ANKLE1	ANKLE1	chr19	17392453	17398455	WT	KO	NOTEST	0.267251	0.319045	0.255563	0	1	1	no	-	-	-	-	-	-
ANKLE2	ANKLE2	ANKLE2	chr12	133302252	133338474	WT	KO	OK	32.2249	31.7593	-0.0209982	-0.107182	0.8508	0.928223	no	266650577	133334650	133315927	133334650	-	-
ANKMY1	ANKMY1	ANKMY1	chr2	241418838	241503431	WT	KO	OK	5.11379	5.0759	-0.010728	-0.0414131	0.9405	0.969692	no	2173150280	-	2173150280	-	-	-
ANKMY2	ANKMY2	ANKMY2	chr7	16639400	16685442	WT	KO	OK	6.77735	5.5099	-0.298696	-1.28692	0.0246	0.083272	no	16660148	-	16660148	-	-	-
ANKRA2	ANKRA2	ANKRA2	chr5	72848024	72861511	WT	KO	OK	1.82586	1.95792	0.100744	0.315196	0.5885	0.773258	no	-	-	-	-	-	-
ECT2	ECT2	ECT2	chr3	172468474	172539264	WT	KO	OK	61.433	44.9957	-0.449228	-2.28287	0.00015	0.00115748	yes	1897618066	-	1725135835	172482231	172482231	-
GPR137B	GPR137B	GPR137B	chr1	236305831	236372209	WT	KO	OK	6.61026	4.69768	-0.492758	-1.99667	0.00045	0.00304947	yes	1890805459	-	1181666714	-	-	-
ANKRD11	ANKRD11	ANKRD11	chr16	89334028	89556969	WT	KO	OK	33.1671	35.403	0.094116	0.373476	0.514	0.718496	no	3577596613	-	3488245980	89350633	89350633	-
ANKRD12	ANKRD12	ANKRD12	chr18	9136750	9285983	WT	KO	OK	5.0622	4.50918	-0.166899	-0.814925	0.1572	0.333171	no	110730753	-	110730753	-	-	-
ANKRD13A	ANKRD13A	ANKRD13A	chr12	110437234	110477235	WT	KO	OK	23.2139	20.0573	-0.21086	-1.05524	0.0647	0.174789	no	773224241	-	662748400	110475841	-	110475841
ANKRD13B	ANKRD13B	ANKRD13B	chr17	27920526	27948441	WT	KO	OK	3.29787	3.0342	-0.120222	-0.466701	0.4188	0.638014	no	-	-	-	-	-	-
ANKRD13C	ANKRD13C	ANKRD13C	chr1	70724684	70820417	WT	KO	OK	10.6857	11.0984	0.0546744	0.270554	0.6351	0.807045	no	424701485	-	424701485	-	-	-
ANKRD13D	ANKRD13D	ANKRD13D	chr11	67056761	67069955	WT	KO	OK	10.8948	12.0258	0.142497	0.64794	0.2563	0.462905	no	67061008	-	67061008	-	-	-
ANKRD16	ANKRD16	ANKRD16	chr10	5903688	5979558	WT	KO	OK	4.48465	6.56644	0.550116	0.921358	0.11945	0.276114	no	11842986	-	11842986	-	-	-
ANKRD17	ANKRD17	ANKRD17	chr4	73940501	74124502	WT	KO	OK	21.3581	25.3198	0.24548	1.2542	0.03035	0.0988834	no	1703151546	-	1629194946	73956600	73956600	-
ANKRD18A	ANKRD18A	ANKRD18A	chr9	38571360	38620360	WT	KO	OK	2.10465	2.72336	0.371812	1.4503	0.01075	0.0431072	yes	38616643	-	38616643	-	-	-
ANKRD18B	ANKRD18B	ANKRD18B	chr9	33524410	33573001	WT	KO	NOTEST	0.184872	0.126937	-0.542417	0	1	1	no	-	-	-	-	-	-
ANKRD18DP	ANKRD18DP	ANKRD18DP	chr3	197784403	197807542	WT	KO	NOTEST	0.0234448	0.0319471	0.446417	0	1	1	no	-	-	-	-	-	-
ANKRD19P	ANKRD19P	ANKRD19P	chr9	95571892	95600739	WT	KO	OK	0.722027	0.881423	0.287781	0.689981	0.2301	0.429929	no	-	-	-	-	-	-
ANKRD2	ANKRD2	ANKRD2	chr10	99332197	99343641	WT	KO	OK	1.01345	0.337277	-1.58727	-2.3463	0.0002	0.00148784	yes	-	-	-	-	-	-
ANKRD20A1	ANKRD20A1,ANKRD20A3	ANKRD20A1,ANKRD20A3	chr9	67926760	67970293	WT	KO	NOTEST	0.0152204	0	#NAME?	0	1	1	no	-	-	-	-	-	-
ANKRD20A11P	ANKRD20A11P	ANKRD20A11P	chr21	15316095	15352765	WT	KO	NOTEST	0.0123115	0.016951	0.46136	0	1	1	no	-	-	-	-	-	-
ANKRD20A12P	ANKRD20A12P	ANKRD20A12P	chr1	142697420	142713605	WT	KO	NOTEST	0	0	0	0	1	1	no	-	-	-	-	-	-
ANKRD20A19P	ANKRD20A19P	ANKRD20A19P	chr13	24481422	24523454	WT	KO	NOTEST	0	0	0	0	1	1	no	-	-	-	-	-	-
ANKRD20A2	ANKRD20A2,ANKRD20A3	ANKRD20A2,ANKRD20A3	chr9	43089971	43133544	WT	KO	NOTEST	0.00431587	0.0045327	0.0707211	0	1	1	no	-	-	-	-	-	-
ANKRD20A3	ANKRD20A3	ANKRD20A3	chr9	67926760	67970293	WT	KO	NOTEST	2.67564e-06	2.81007e-06	0.0707211	0	1	1	no	-	-	-	-	-	-
ANKRD20A4	ANKRD20A4	ANKRD20A4	chr9	69381980	69425109	WT	KO	NOTEST	0.0126996	0.0152383	0.262915	0	1	1	no	-	-	-	-	-	-
ANKRD20A5P	ANKRD20A5P	ANKRD20A5P	chr18	14179095	14227049	WT	KO	OK	0.784694	0.97758	0.317084	0.933538	0.1058	0.25291	no	14190242	-	-	-	-	-
ANKRD20A8P	ANKRD20A8P	ANKRD20A8P	chr2	95421070	95522820	WT	KO	NOTEST	0	0.0320495	inf	0	1	1	no	-	-	-	-	-	-
ANKRD20A9P	ANKRD20A9P	ANKRD20A9P	chr13	19408542	19446109	WT	KO	NOTEST	0.00677469	0.00837186	0.305394	0	1	1	no	-	-	-	-	-	-
ANKRD22	ANKRD22	ANKRD22	chr10	90562486	90611732	WT	KO	NOTEST	0.0115317	0.00542052	-1.0891	0	1	1	no	-	-	-	-	-	-
ANKRD23	ANKRD23	ANKRD23	chr2	97503650	97509758	WT	KO	OK	0.965345	1.06562	0.142578	0.389761	0.4962	0.704247	no	292502567	-	-	-	-	-
ANKRD24	ANKRD24	ANKRD24	chr19	4183350	4224811	WT	KO	NOTEST	0.0151388	0.111511	2.88086	0	1	1	no	-	-	-	-	-	-
ANKRD26	ANKRD26	ANKRD26	chr10	27293044	27389427	WT	KO	OK	2.98899	2.79138	-0.098679	-0.444488	0.44265	0.658873	no	136720904	-	136720904	-	-	-
ANKRD26P1	ANKRD26P1	ANKRD26P1	chr16	46503248	46603009	WT	KO	NOTEST	0.00837637	0	#NAME?	0	1	1	no	-	-	-	-	-	-
ANKRD26P3	ANKRD26P3	ANKRD26P3	chr13	19836939	19919113	WT	KO	NOTEST	0	0	0	0	1	1	no	-	-	-	-	-	-
CALD1	CALD1	CALD1	chr7	134464163	134655480	WT	KO	OK	27.4713	20.9898	-0.388236	-1.96497	0.00085	0.00525648	yes	1884269831	-	1749615137	134654694	-	134654694
ANKRD28	ANKRD28	ANKRD28	chr3	15708743	15901053	WT	KO	HIDATA	0	0	0	0	1	1	no	489813687	-	315629973	31419198	-	31419198
ANKRD29	ANKRD29	ANKRD29	chr18	21178889	21242849	WT	KO	OK	1.262	1.33344	0.0794401	0.256243	0.655	0.82101	no	63600814	-	63600814	-	-	-
ANKRD30A	ANKRD30A	ANKRD30A	chr10	37414784	37521495	WT	KO	NOTEST	0.00661536	0.004876	-0.440121	0	1	1	no	-	-	-	-	-	-
ANKRD30B	ANKRD30B	ANKRD30B	chr18	14748238	14852737	WT	KO	NOTEST	0.389833	0.252926	-0.624143	0	1	1	no	14845953	-	14845953	-	-	-
ZNF148	ZNF148	ZNF148	chr3	124944512	125094198	WT	KO	OK	8.16036	6.43731	-0.342174	-1.69815	0.003	0.0151073	yes	1875323550	-	1750373588	124949962	-	124949962
ANKRD30BP2	ANKRD30BP2	ANKRD30BP2	chr21	14410486	14490571	WT	KO	NOTEST	0	0	0	0	1	1	no	-	-	-	-	-	-
ANKRD30BP3	ANKRD30BP3	ANKRD30BP3	chr10	45650109	45681489	WT	KO	NOTEST	0.0257361	0	#NAME?	0	1	1	no	-	-	-	-	-	-
ANKRD31	ANKRD31	ANKRD31	chr5	74364121	74532703	WT	KO	NOTEST	0.0657017	0.0436699	-0.589293	0	1	1	no	74403024	-	74403024	-	-	-
GNAQ	GNAQ	GNAQ	chr9	80331189	80646365	WT	KO	OK	7.13852	5.31875	-0.424539	-2.03598	0.00045	0.00304947	yes	1851033102	-	1770701273	80331829	-	80331829
ANKRD33	ANKRD33	ANKRD33	chr12	52281792	52285505	WT	KO	NOTEST	0.00932213	0	#NAME?	0	1	1	no	-	-	-	-	-	-
ANKRD33B	ANKRD33B	ANKRD33B	chr5	10564434	10657928	WT	KO	OK	8.08855	7.62738	-0.0846939	-0.422825	0.4625	0.676683	no	84964558	-	-	-	-	-
ANKRD34A	ANKRD34A	ANKRD34A	chr1	144146810	146467744	WT	KO	OK	0.696972	1.20249	0.786849	0.249276	0.7219	0.862342	no	-	-	-	-	-	-
ANKRD34B	ANKRD34B	ANKRD34B	chr5	79852573	79866304	WT	KO	NOTEST	0	0.0160815	inf	0	1	1	no	-	-	-	-	-	-
ANKRD34C	ANKRD34C	ANKRD34C	chr15	79484048	79590581	WT	KO	NOTEST	0.00517571	0.0067568	0.384583	0	1	1	no	-	-	-	-	-	-
ANKRD34C-AS1	ANKRD34C-AS1	ANKRD34C-AS1	chr15	79484048	79590581	WT	KO	NOTEST	0	0	0	0	1	1	no	-	-	-	-	-	-
ANKRD35	ANKRD35	ANKRD35	chr1	144146810	146467744	WT	KO	NOTEST	0.0314696	0.0193107	-0.704556	0	1	1	no	-	-	-	-	-	-
ANKRD36	ANKRD36	ANKRD36	chr2	97779232	97930257	WT	KO	OK	0.98668	0.96143	-0.0373998	-0.133295	0.81925	0.914791	no	97799617	-	97799617	-	-	-
ANKRD36B	ANKRD36B	ANKRD36B	chr2	98121260	98206428	WT	KO	OK	0.475054	0.599691	0.336128	0.99693	0.08035	0.206524	no	-	-	-	-	-	-
ANKRD36BP1	ANKRD36BP1	ANKRD36BP1	chr1	168214818	168216668	WT	KO	OK	22.8907	18.5761	-0.301317	-1.41377	0.01355	0.0519097	no	-	-	-	-	-	-
ANKRD36BP2	ANKRD36BP2	ANKRD36BP2	chr2	89065418	89106109	WT	KO	NOTEST	0.0285585	0.0132842	-1.10421	0	1	1	no	-	-	-	-	-	-
ANKRD36C	ANKRD36C	ANKRD36C	chr2	96515295	96658068	WT	KO	OK	1.43936	1.40875	-0.0310124	-0.128305	0.8194	0.914836	no	-	-	-	-	-	-
ANKRD37	ANKRD37	ANKRD37	chr4	186317839	186347139	WT	KO	OK	1.36747	2.3913	0.806291	0.903517	0.1244	0.284011	no	-	-	-	-	-	-
ANKRD39	ANKRD39	ANKRD39	chr2	97513723	97523756	WT	KO	OK	14.1732	17.9113	0.337702	1.38878	0.0162	0.0597211	no	-	-	-	-	-	-
ANKRD40	ANKRD40	ANKRD40	chr17	48770550	48785270	WT	KO	OK	24.8766	20.5628	-0.274753	-1.38394	0.01585	0.0586613	no	97554241	-	97554241	-	-	-
ANKRD42	ANKRD42	ANKRD42	chr11	82904780	82967141	WT	KO	OK	2.09757	2.37052	0.176485	0.641219	0.25915	0.466855	no	82927679	-	82927679	-	-	-
ANKRD44	ANKRD44	ANKRD44	chr2	197851385	198175521	WT	KO	OK	2.38003	1.75895	-0.436264	-0.933297	0.1085	0.257875	no	990240337	-	990240337	-	-	-
ANKRD44-IT1	ANKRD44-IT1	ANKRD44-IT1	chr2	197851385	198175521	WT	KO	NOTEST	0.032132	0.140868	2.13226	0	1	1	no	-	-	-	-	-	-
ANKRD45	ANKRD45	ANKRD45	chr1	173577474	173639001	WT	KO	NOTEST	0.0385085	0.0182411	-1.07798	0	1	1	no	-	-	-	-	-	-
ANKRD46	ANKRD46	ANKRD46	chr8	101521979	101572014	WT	KO	OK	3.67735	3.52038	-0.0629365	-0.246888	0.66885	0.830193	no	203095713	-	203095713	-	-	-
ANKRD49	ANKRD49	ANKRD49	chr11	94227152	94232744	WT	KO	OK	7.16858	3.56752	-1.00677	-3.87713	5e-05	0.000426257	yes	-	-	-	-	-	-
ANKRD50	ANKRD50	ANKRD50	chr4	125585203	125633887	WT	KO	OK	8.12373	9.28134	0.192191	0.957076	0.08975	0.223779	no	1004891797	-	879305558	125586239	-	125586239
ANKRD52	ANKRD52	ANKRD52	chr12	56623819	56652143	WT	KO	OK	34.373	34.5904	0.00909394	0.0463627	0.93285	0.965819	no	679641080	-	169937342	509703738	-	509703738
ANKRD53	ANKRD53	ANKRD53	chr2	71205574	71212629	WT	KO	NOTEST	0.128034	0.264086	1.04448	0	1	1	no	-	-	-	-	-	-
ANKRD54	ANKRD54	ANKRD54	chr22	38226861	38240378	WT	KO	OK	9.63858	10.5847	0.135085	0.60616	0.2902	0.50377	no	-	-	-	-	-	-
ANKRD55	ANKRD55	ANKRD55	chr5	55395506	55529186	WT	KO	NOTEST	0.165735	0.0946545	-0.808134	0	1	1	no	-	-	-	-	-	-
ANKRD6	ANKRD6	ANKRD6	chr6	90142896	90529513	WT	KO	OK	0.821046	0.632463	-0.376481	-0.233992	0.67405	0.833678	no	180425805	-	180425805	-	-	-
ANKRD60	ANKRD60	ANKRD60	chr20	56791181	56803709	WT	KO	NOTEST	0.00867667	0.0187326	1.11034	0	1	1	no	-	-	-	-	-	-
ANKRD61	ANKRD61	ANKRD61	chr7	6048881	6098860	WT	KO	OK	0.921354	1.23428	0.421844	0.181318	0.8195	0.914836	no	-	-	-	-	-	-
ANKRD62	ANKRD62	ANKRD62	chr18	12093847	12129748	WT	KO	NOTEST	0.0107764	0.0110997	0.0426473	0	1	1	no	-	-	-	-	-	-
ANKRD62P1-PARP4P3	ANKRD62P1-PARP4P3	ANKRD62P1-PARP4P3	chr22	17134598	17156430	WT	KO	NOTEST	0	0.0153563	inf	0	1	1	no	-	-	-	-	-	-
ANKRD63	ANKRD63	ANKRD63	chr15	40573644	40574787	WT	KO	OK	0.601758	0.463834	-0.375574	-0.548918	0.32905	0.546043	no	-	-	-	-	-	-
ANKRD65	ANKRD65	ANKRD65	chr1	1353799	1356824	WT	KO	NOTEST	0.0441564	0	#NAME?	0	1	1	no	-	-	-	-	-	-
ANKRD66	ANKRD66	ANKRD66	chr6	46714653	46726954	WT	KO	NOTEST	0	0	0	0	1	1	no	-	-	-	-	-	-
ANKRD7	ANKRD7	ANKRD7	chr7	117864711	117882784	WT	KO	NOTEST	0.00944956	0	#NAME?	0	1	1	no	117864487	-	-	-	-	-
DNAJC13	DNAJC13	DNAJC13	chr3	132136552	132257876	WT	KO	OK	16.9374	13.905	-0.284611	-1.44041	0.0108	0.0432707	yes	1850650821	-	1718439445	132211376	132211376	-
SHB	SHB	SHB	chr9	37915894	38069210	WT	KO	OK	17.4546	32.2674	0.88647	4.49565	5e-05	0.000426257	yes	1823889958	-	1823889958	-	-	-
ANKS1B	ANKS1B	ANKS1B	chr12	99039077	100378432	WT	KO	NOTEST	0.27583	0.272451	-0.0177843	0	1	1	no	800974581	-	800974581	-	-	-
ANKS3	ANKS3	ANKS3	chr16	4746510	4799397	WT	KO	OK	5.35037	6.3915	0.256514	1.03178	0.0732	0.192254	no	19092232	-	19092232	-	-	-
ANKS4B	ANKS4B	ANKS4B	chr16	21245015	21263750	WT	KO	NOTEST	0	0	0	0	1	1	no	-	-	-	-	-	-
ANKS6	ANKS6	ANKS6	chr9	101494290	101558794	WT	KO	OK	6.64582	6.21875	-0.0958206	-0.467009	0.41075	0.630253	no	203105561	-	203105561	-	-	-
ANKUB1	ANKUB1	ANKUB1	chr3	149478889	149510610	WT	KO	NOTEST	0	0	0	0	1	1	no	1047461772	-	-	-	-	-
CXXC5	CXXC5	CXXC5	chr5	139028300	139062680	WT	KO	OK	20.7507	15.771	-0.39589	-1.81053	0.00205	0.0110045	yes	1807558605	-	1807558605	-	-	-
UBAC2	UBAC2	UBAC2	chr13	99848627	100058554	WT	KO	OK	12.3579	9.83094	-0.330036	-1.48951	0.0101	0.0410622	yes	1799107250	-	1799107250	-	-	-
ANO1	ANO1	ANO1	chr11	69924407	70035652	WT	KO	NOTEST	0.0864541	0.190979	1.14341	0	1	1	no	-	-	-	-	-	-
ANO10	ANO10	ANO10	chr3	43407817	43663560	WT	KO	OK	13.5453	11.5966	-0.224088	-1.05597	0.06545	0.176274	no	565405629	-	478598272	-	-	-
ANO1-AS2	ANO1-AS2	ANO1-AS2	chr11	69918539	69921454	WT	KO	NOTEST	0	0	0	0	1	1	no	-	-	-	-	-	-
ANO2	ANO2	ANO2	chr12	5671816	6055398	WT	KO	OK	1.57729	0.104123	-3.92109	-6.50358	5e-05	0.000426257	yes	28888339	-	28888339	-	-	-
ANO3	ANO3	ANO3	chr11	26353677	26684836	WT	KO	NOTEST	0	0	0	0	1	1	no	-	-	-	-	-	-
ANO4	ANO4	ANO4	chr12	101188373	101522419	WT	KO	NOTEST	0.0121282	0	#NAME?	0	1	1	no	-	-	-	-	-	-
ANO5	ANO5	ANO5	chr11	22214721	22304913	WT	KO	NOTEST	0.00168762	0.00314004	0.895794	0	1	1	no	-	-	-	-	-	-
ANO6	ANO6	ANO6	chr12	45566816	45834187	WT	KO	OK	21.9527	20.934	-0.0685471	-0.343752	0.55205	0.749066	no	960753389	-	914928337	45825052	-	45825052
ANO7	ANO7	ANO7	chr2	242127923	242164791	WT	KO	OK	0.7709	0.541985	-0.50829	-1.2773	0.019	0.0678916	no	-	-	-	-	-	-
ANO8	ANO8	ANO8	chr19	17420336	17445638	WT	KO	OK	3.27095	4.18707	0.356232	0.568848	0.314	0.530558	no	-	-	-	-	-	-
ANO9	ANO9	ANO9	chr11	417929	442011	WT	KO	NOTEST	0.0687777	0.172692	1.32818	0	1	1	no	-	-	-	-	-	-
ANOS1	ANOS1	ANOS1	chrX	8496914	8700227	WT	KO	OK	2.04959	3.14106	0.615911	2.67043	5e-05	0.000426257	yes	-	-	-	-	-	-
ANP32A	ANP32A	ANP32A	chr15	69070874	69113261	WT	KO	OK	42.8582	43.7004	0.0280729	0.138634	0.8036	0.906812	no	690976505	-	621904295	69072210	-	69072210
ANP32A-IT1	ANP32A-IT1	ANP32A-IT1	chr15	69070874	69113261	WT	KO	OK	1.24807	1.35261	0.116046	0.10584	0.85045	0.928095	no	-	-	-	-	-	-
ANP32AP1	ANP32AP1	ANP32AP1	chr15	35529526	35530264	WT	KO	OK	3.36182	3.40286	0.017509	0.0432228	0.9345	0.966854	no	35475507	-	-	-	-	-
ANP32B	ANP32B	ANP32B	chr9	100745488	100778224	WT	KO	OK	136.625	128.216	-0.0916489	-0.468346	0.4065	0.625504	no	806080857	-	806080857	-	-	-
ANP32C	ANP32C	ANP32C	chr4	164445449	165304407	WT	KO	NOTEST	0.135806	0.223473	0.718557	0	1	1	no	-	-	-	-	-	-
ANP32D	ANP32D	ANP32D	chr12	48866447	48866843	WT	KO	NOTEST	0.455733	0.211174	-1.10976	0	1	1	no	-	-	-	-	-	-
ANP32E	ANP32E	ANP32E	chr1	150190716	150208504	WT	KO	OK	86.3001	76.7289	-0.169593	-0.853401	0.1403	0.308743	no	-	-	-	-	-	-
ANPEP	ANPEP	ANPEP	chr15	90328125	90358072	WT	KO	NOTEST	0.0202743	0.0248855	0.295654	0	1	1	no	90352302	-	90352302	-	-	-
ARHGAP31	ARHGAP31	ARHGAP31	chr3	119013219	119138323	WT	KO	OK	7.49397	10.7419	0.519443	2.57869	5e-05	0.000426257	yes	1785906660	-	1785906660	-	-	-
MGLL	MGLL	MGLL	chr3	127407904	127542093	WT	KO	OK	43.6598	30.6995	-0.508089	-2.58853	5e-05	0.000426257	yes	1784738430	-	1784738430	-	-	-
ANTXRL	ANTXRL	ANTXRL	chr10	47658232	47701443	WT	KO	NOTEST	0	0.0458851	inf	0	1	1	no	-	-	-	-	-	-
ANTXRLP1	ANTXRLP1	ANTXRLP1	chr10	47590260	47640844	WT	KO	NOTEST	0	0	0	0	1	1	no	-	-	-	-	-	-
ANXA1	ANXA1	ANXA1	chr9	75766646	75785310	WT	KO	OK	215.288	216.471	0.00790117	0.0403678	0.93995	0.969429	no	227327839	-	151554184	75773655	75773655	-
ANXA10	ANXA10	ANXA10	chr4	169013687	169108893	WT	KO	OK	0.943993	0.987221	0.0645959	0.137978	0.81265	0.912055	no	-	-	-	-	-	-
ANXA11	ANXA11	ANXA11	chr10	81914879	81965433	WT	KO	OK	62.9429	54.3996	-0.210448	-1.06623	0.0652	0.175803	no	1229067323	-	983325508	245741815	-	245741815
ANXA13	ANXA13	ANXA13	chr8	124693033	124749647	WT	KO	NOTEST	0.0605039	0.0837503	0.469066	0	1	1	no	-	-	-	-	-	-
ANXA2	ANXA2	ANXA2	chr15	60639349	60690185	WT	KO	OK	1198.56	1022.62	-0.229033	-1.08399	0.05855	0.162479	no	727923577	-	727923577	-	-	-
ANXA2P1	ANXA2P1	ANXA2P1	chr4	154074269	154260474	WT	KO	OK	29.7118	14.8564	-0.999952	-1.27851	0.1058	0.25291	no	-	-	-	-	-	-
ANXA2P2	ANXA2P2	ANXA2P2	chr9	33624222	33625532	WT	KO	OK	6.22551	6.06694	-0.0372234	-0.137154	0.8107	0.91139	no	-	-	-	-	-	-
ANXA2P3	ANXA2P3	ANXA2P3	chr10	66585284	66586634	WT	KO	NOTEST	0.442177	0.331016	-0.417723	0	1	1	no	-	-	-	-	-	-
ANXA2R	ANXA2R	ANXA2R	chr5	43014830	43093660	WT	KO	OK	1.049	1.05612	0.00976331	0.00933968	0.98725	0.992114	no	-	-	-	-	-	-
ERBB2IP	ERBB2IP	ERBB2IP	chr5	65222381	65376851	WT	KO	OK	50.2289	26.6893	-0.912256	-4.61384	5e-05	0.000426257	yes	1763366567	-	1567264776	196101791	65350136	130751655
ANXA4	ANXA4	ANXA4	chr2	69969126	70053596	WT	KO	OK	10.9965	12.3264	0.164707	0.7533	0.19645	0.388675	no	70036351	-	70036351	-	-	-
ANXA5	ANXA5	ANXA5	chr4	122589151	122618147	WT	KO	OK	376.315	368.257	-0.0312273	-0.157769	0.7843	0.897977	no	613016679	-	613016679	-	-	-
CHN1	CHN1	CHN1	chr2	175664041	175870107	WT	KO	OK	4.87936	6.60451	0.436758	1.81745	0.0019	0.0103533	yes	1757936904	-	1582127270	175809634	175809634	-
ANXA7	ANXA7	ANXA7	chr10	75135188	75173841	WT	KO	OK	52.9913	52.1494	-0.0231052	-0.116969	0.83875	0.922946	no	300676061	-	300676061	-	-	-
ANXA8	ANXA8	ANXA8	chr10	48255203	48271368	WT	KO	OK	0.673785	0.320864	-1.07033	-1.7842	0.0025	0.0129366	yes	-	-	-	-	-	-
ANXA8L1	ANXA8L1	ANXA8L1	chr10	47746849	47763040	WT	KO	OK	1.75127	0.84247	-1.0557	-2.73633	5e-05	0.000426257	yes	-	-	-	-	-	-
ANXA9	ANXA9	ANXA9	chr1	150954498	150968114	WT	KO	OK	0.701974	0.708869	0.0141006	0.0296497	0.97245	0.985047	no	150960529	-	150960529	-	-	-
AOAH	AOAH	AOAH	chr7	36552548	36764154	WT	KO	NOTEST	0.0168689	0.0744442	2.14179	0	1	1	no	-	-	-	-	-	-
AOAH-IT1	AOAH-IT1	AOAH-IT1	chr7	36552548	36764154	WT	KO	NOTEST	0	0	0	0	1	1	no	-	-	-	-	-	-
AOC1	AOC1	AOC1	chr7	150549564	150558379	WT	KO	NOTEST	0.0127955	0.0182543	0.512605	0	1	1	no	150554396	-	-	150554396	150554396	-
AOC2	AOC2	AOC2	chr17	40996608	41002724	WT	KO	OK	1.60054	2.23531	0.481917	1.61633	0.00595	0.0267218	yes	41001330	-	-	41001330	41001330	-
AOC3	AOC3	AOC3	chr17	41003200	41010147	WT	KO	OK	0.25758	0.60581	1.23384	2.35479	0.0001	0.000802452	yes	82018573	-	-	82018573	-	82018573
AOC4P	AOC4P	AOC4P	chr17	41019161	41021234	WT	KO	NOTEST	0.0174878	0.0160519	-0.123602	0	1	1	no	-	-	-	-	-	-
AOX1	AOX1	AOX1	chr2	201450730	201536217	WT	KO	OK	6.78266	8.24536	0.28173	1.34544	0.0207	0.0725841	no	403053426	-	403053426	-	-	-
AOX2P	AOX2P	AOX2P	chr2	201560445	201688569	WT	KO	NOTEST	0.00315391	0.0158402	2.32837	0	1	1	no	-	-	-	-	-	-
AP1AR	AP1AR	AP1AR	chr4	113152894	113191211	WT	KO	OK	7.47875	8.44599	0.175469	0.798315	0.1675	0.34932	no	-	-	-	-	-	-
AP1B1	AP1B1	AP1B1	chr22	29723668	29784572	WT	KO	OK	39.5158	41.9671	0.0868292	0.442766	0.44065	0.656868	no	267753686	-	267753686	-	-	-
AP1B1P1	AP1B1P1	AP1B1P1	chr22	32517963	32529456	WT	KO	NOTEST	0	0	0	0	1	1	no	-	-	-	-	-	-
AP1G1	AP1G1	AP1G1	chr16	71762904	71842976	WT	KO	OK	21.1533	18.7384	-0.174884	-0.889994	0.1217	0.279936	no	358860771	-	215333287	143527484	-	143527484
AP1G2	AP1G2	AP1G2	chr14	23980968	24048009	WT	KO	OK	15.5887	12.9755	-0.26471	-1.08808	0.06255	0.170552	no	48061073	-	24032245	24028828	-	24028828
AP1M1	AP1M1	AP1M1	chr19	16308664	16346156	WT	KO	OK	48.9802	49.3891	0.0119941	0.0607783	0.915	0.958189	no	48976914	-	48976914	-	-	-
SSH1	SSH1	SSH1	chr12	109176465	109251359	WT	KO	OK	20.8999	15.0618	-0.472597	-2.09993	0.00045	0.00304947	yes	1747569343	-	1638387140	109182203	109182203	-
AP1S1	AP1S1	AP1S1	chr7	100797685	100804557	WT	KO	OK	52.4641	48.2363	-0.121211	-0.597307	0.29705	0.511435	no	302402927	-	201598746	100804181	-	100804181
AP1S2	AP1S2	AP1S2	chrX	15843928	15873137	WT	KO	OK	22.8874	27.3762	0.258367	1.2628	0.02735	0.0908547	no	63440719	-	47592360	15848359	-	15848359
AP1S3	AP1S3	AP1S3	chr2	224620046	224702319	WT	KO	OK	8.87434	8.62098	-0.0417869	-0.199093	0.73085	0.867857	no	1123302056	-	1123302056	-	-	-
AP2A1	AP2A1	AP2A1	chr19	50270179	50316567	WT	KO	OK	50.573	58.9304	0.220645	1.12293	0.04835	0.140896	no	251452169	-	251452169	-	-	-
SYNJ2	SYNJ2	SYNJ2	chr6	158402887	158520207	WT	KO	OK	11.9823	18.698	0.641976	3.2579	5e-05	0.000426257	yes	1743027387	-	1584509290	158518097	-	158518097
CADM1	CADM1	CADM1	chr11	115044344	115375241	WT	KO	OK	22.5276	13.9636	-0.690018	-3.47063	5e-05	0.000426257	yes	1728057337	-	1728057337	-	-	-
AP2M1	AP2M1	AP2M1	chr3	183892633	183901879	WT	KO	OK	158.384	155.845	-0.0233153	-0.119271	0.8432	0.924377	no	735590298	-	367787128	367803170	-	367803170
AP2S1	AP2S1	AP2S1	chr19	47341414	47354252	WT	KO	OK	237.206	260.396	0.134563	0.683107	0.2342	0.435279	no	-	-	-	-	-	-
CUL5	CUL5	CUL5	chr11	107879407	107978488	WT	KO	OK	13.5227	9.22751	-0.551372	-2.73864	5e-05	0.000426257	yes	1726884884	-	1618909529	107975355	-	107975355
AP3B2	AP3B2	AP3B2	chr15	83211950	83378660	WT	KO	NOTEST	0	0.00590833	inf	0	1	1	no	166695653	-	166695653	-	-	-
AP3D1	AP3D1	AP3D1	chr19	2100986	2151556	WT	KO	OK	50.884	50.7777	-0.00301513	-0.0155111	0.97865	0.988624	no	10659858	-	8530747	4261683	4261683	-
FNIP1	FNIP1	FNIP1	chr5	130977406	131132756	WT	KO	OK	16.6412	12.1921	-0.448816	-2.25869	5e-05	0.000426257	yes	1703671116	-	1441711435	261959681	-	261959681
AP3M2	AP3M2	AP3M2	chr8	42010463	42028701	WT	KO	OK	8.88998	8.5568	-0.0551079	-0.259943	0.6471	0.816342	no	-	-	-	-	-	-
APLP2	APLP2	APLP2	chr11	129939715	130014706	WT	KO	OK	287.104	189.326	-0.600704	-2.95746	5e-05	0.000426257	yes	1689720816	-	1689720816	-	-	-
AP3S2	AP3S2	AP3S2	chr15	90373830	90456222	WT	KO	OK	1.5408	1.57269	0.0295502	0.0449923	0.93785	0.968469	no	180801068	-	90427046	90374022	-	90374022
AP4B1	AP4B1	AP4B1	chr1	114355233	114447746	WT	KO	OK	5.52771	6.03508	0.126691	0.516827	0.363	0.581651	no	-	-	-	-	-	-
AP4B1-AS1	AP4B1-AS1	AP4B1-AS1	chr1	114355233	114447746	WT	KO	OK	0.513129	0.36431	-0.494155	-0.339995	0.5464	0.744698	no	114423369	-	-	-	-	-
CD55	CD55	CD55	chr1	207494816	207534311	WT	KO	OK	62.6814	34.7052	-0.852888	-4.0973	5e-05	0.000426257	yes	1660113758	-	1660113758	-	-	-
AP4M1	AP4M1	AP4M1	chr7	99690350	99723128	WT	KO	OK	11.008	12.4578	0.178495	0.176877	0.75655	0.883365	no	-	-	-	-	-	-
AP4S1	AP4S1	AP4S1	chr14	31363004	31565656	WT	KO	OK	1.76561	2.27189	0.363727	0.547833	0.33345	0.550019	no	157586761	-	157586761	-	-	-
AP5B1	AP5B1	AP5B1	chr11	65541368	65548062	WT	KO	OK	5.55734	6.06783	0.126788	0.608083	0.2927	0.506735	no	-	-	-	-	-	-
AP5M1	AP5M1	AP5M1	chr14	57669193	57756797	WT	KO	OK	12.1395	12.1338	-0.000677274	-0.00152716	0.99755	0.997954	no	57752367	-	57752367	-	-	-
AP5S1	AP5S1	AP5S1	chr20	3801170	3805954	WT	KO	OK	15.4285	18.5413	0.265146	1.23161	0.03275	0.105025	no	3801774	-	3801774	-	-	-
AP5Z1	AP5Z1	AP5Z1	chr7	4815261	4834026	WT	KO	OK	6.63908	5.82059	-0.189818	-0.900706	0.11055	0.261248	no	9658491	-	9658491	-	-	-
APAF1	APAF1	APAF1	chr12	99039077	100378432	WT	KO	OK	6.96313	6.30409	-0.143448	-0.691168	0.22835	0.427454	no	99084543	-	99084543	-	-	-
APBA1	APBA1	APBA1	chr9	72042448	72287275	WT	KO	OK	0.490912	0.104639	-2.23004	-4.68356	5e-05	0.000426257	yes	72245009	-	72245009	-	-	-
APBA2	APBA2	APBA2	chr15	29213839	29410516	WT	KO	OK	11.8862	11.9891	0.012438	0.0603526	0.91735	0.959027	no	322014957	-	322014957	-	-	-
APBA3	APBA3	APBA3	chr19	3708334	3987432	WT	KO	OK	6.13212	8.03973	0.390761	0.179266	0.72405	0.863718	no	7512801	-	7512801	-	-	-
APBB1	APBB1	APBB1	chr11	6416353	6440702	WT	KO	OK	9.11095	3.94465	-1.20771	-4.46459	5e-05	0.000426257	yes	-	-	-	-	-	-
APBB1IP	APBB1IP	APBB1IP	chr10	26727265	26856732	WT	KO	OK	2.9858	1.55275	-0.94329	-3.22708	5e-05	0.000426257	yes	-	-	-	-	-	-
APBB2	APBB2	APBB2	chr4	40812043	41216635	WT	KO	OK	10.9198	12.8983	0.240234	1.21222	0.0347	0.109507	no	1271127430	-	1189298125	81829305	41016043	40813262
APBB3	APBB3	APBB3	chr5	139937852	139948689	WT	KO	OK	2.00952	2.47635	0.301358	0.292287	0.61305	0.790727	no	-	-	-	-	-	-
ZC3H12C	ZC3H12C	ZC3H12C	chr11	109964086	110042566	WT	KO	OK	19.4408	13.6174	-0.513637	-2.61128	5e-05	0.000426257	yes	1650035731	-	1539995528	110040203	-	110040203
APC2	APC2	APC2	chr19	1450147	1479228	WT	KO	OK	1.25494	1.39754	0.155272	0.457282	0.42255	0.641366	no	-	-	-	-	-	-
APCDD1	APCDD1	APCDD1	chr18	10454624	10488698	WT	KO	NOTEST	0.0578039	0.211758	1.87318	0	1	1	no	-	-	-	-	-	-
APCDD1L	APCDD1L	APCDD1L	chr20	57034159	57089994	WT	KO	OK	0.754887	1.68891	1.16176	2.20798	0.0004	0.00275575	yes	-	-	-	-	-	-
APCDD1L-AS1	APCDD1L-AS1	APCDD1L-AS1	chr20	57090434	57194948	WT	KO	NOTEST	0.0355459	0.102135	1.52272	0	1	1	no	514293032	-	514293032	-	-	-
APCS	APCS	APCS	chr1	159557615	159558661	WT	KO	NOTEST	0	0.0206355	inf	0	1	1	no	-	-	-	-	-	-
APEH	APEH	APEH	chr3	49711434	49720934	WT	KO	OK	26.1337	21.8586	-0.257708	-1.27678	0.02315	0.0792211	no	49716872	-	49716872	-	-	-
APELA	APELA	APELA	chr4	165798139	165818679	WT	KO	NOTEST	0	0	0	0	1	1	no	-	-	-	-	-	-
APEX1	APEX1	APEX1	chr14	20923289	20925931	WT	KO	OK	96.6648	116.814	0.273153	1.39922	0.0152	0.0568385	no	20925738	-	-	20925738	-	20925738
APEX2	APEX2	APEX2	chrX	55026755	55034306	WT	KO	OK	22.576	25.284	0.163437	0.794704	0.1655	0.346124	no	55034068	-	-	55034068	-	55034068
APH1A	APH1A	APH1A	chr1	150237798	150241609	WT	KO	OK	67.6666	77.5937	0.197496	1.00374	0.0833	0.212208	no	-	-	-	-	-	-
APH1B	APH1B	APH1B	chr15	63569748	63601325	WT	KO	OK	2.91693	3.07449	0.0758947	0.317652	0.58565	0.770952	no	127156342	-	127156342	-	-	-
ATP11B	ATP11B	ATP11B	chr3	182511290	182639421	WT	KO	OK	9.25918	7.13097	-0.376786	-1.85843	0.001	0.00604077	yes	1643391520	-	1460755460	182636060	-	182636060
APIP	APIP	APIP	chr11	34903842	35017675	WT	KO	OK	22.6971	28.2217	0.3143	0.915459	0.11645	0.271588	no	104794288	-	104794288	-	-	-
ABLIM3	ABLIM3	ABLIM3	chr5	148521045	148640001	WT	KO	OK	9.08843	14.1818	0.64194	2.96668	5e-05	0.000426257	yes	1634599678	-	1337322707	297276971	-	297276971
APITD1-CORT	APITD1-CORT	APITD1-CORT	chr1	10490158	10512060	WT	KO	OK	1.65409	1.34671	-0.296594	-0.388225	0.47885	0.690272	no	10493351	-	10493351	-	-	-
APLF	APLF	APLF	chr2	68694690	68807294	WT	KO	OK	1.26426	1.3562	0.101276	0.340893	0.55585	0.751979	no	-	-	-	-	-	-
APLN	APLN	APLN	chrX	128779235	128788933	WT	KO	OK	1.01858	0.508924	-1.00103	-2.60952	5e-05	0.000426257	yes	-	-	-	-	-	-
APLNR	APLNR	APLNR	chr11	57001051	57004927	WT	KO	NOTEST	0	0.0110407	inf	0	1	1	no	-	-	-	-	-	-
APLP1	APLP1	APLP1	chr19	36359400	36370699	WT	KO	OK	1.69707	1.64041	-0.048994	-0.154064	0.7841	0.897837	no	-	-	-	-	-	-
DAB2IP	DAB2IP	DAB2IP	chr9	124329380	124547809	WT	KO	OK	8.98766	6.63854	-0.43708	-2.01109	0.00085	0.00525648	yes	1618019749	-	1493472257	124547492	-	124547492
APMAP	APMAP	APMAP	chr20	24943579	24973425	WT	KO	OK	65.2365	67.6066	0.051486	0.26269	0.6427	0.812905	no	49895259	-	49895259	-	-	-
APOA1	APOA1	APOA1	chr11	116706468	116969131	WT	KO	NOTEST	0.367975	0.225899	-0.70393	0	1	1	no	-	-	-	-	-	-
APOA1-AS	APOA1-AS	APOA1-AS	chr11	116706468	116969131	WT	KO	OK	0.692898	0.480195	-0.529024	-0.160218	0.8269	0.917727	no	-	-	-	-	-	-
TIMP2	TIMP2	TIMP2	chr17	76849058	76921472	WT	KO	OK	134.058	98.6405	-0.442601	-2.24342	0.0002	0.00148784	yes	1614625215	-	1460924136	153701079	-	153701079
APOA2	APOA2	APOA2	chr1	161192082	161193418	WT	KO	NOTEST	0	0	0	0	1	1	no	-	-	-	-	-	-
APOA4	APOA4	APOA4	chr11	116691417	116694011	WT	KO	NOTEST	0	0	0	0	1	1	no	-	-	-	-	-	-
APOA5	APOA5	APOA5	chr11	116660085	116663136	WT	KO	NOTEST	0.0162964	0	#NAME?	0	1	1	no	116662628	-	116662628	-	-	-
APOB	APOB	APOB	chr2	21224300	21266945	WT	KO	NOTEST	0	0	0	0	1	1	no	-	-	-	-	-	-
APOBEC1	APOBEC1	APOBEC1	chr12	7801995	7823195	WT	KO	NOTEST	0	0	0	0	1	1	no	-	-	-	-	-	-
APOBEC2	APOBEC2	APOBEC2	chr6	41020939	41032630	WT	KO	OK	0.998613	1.31364	0.39557	0.949114	0.10015	0.243624	no	-	-	-	-	-	-
APOBEC3A	APOBEC3A	APOBEC3A	chr22	39353526	39394225	WT	KO	NOTEST	0.0227819	0.0126485	-0.848925	0	1	1	no	-	-	-	-	-	-
APOBEC3A_B	APOBEC3A_B	APOBEC3A_B	chr22	39353526	39394225	WT	KO	NOTEST	0.0156831	0.029726	0.922512	0	1	1	no	-	-	-	-	-	-
SLC39A10	SLC39A10	SLC39A10	chr2	196521531	196602426	WT	KO	OK	24.6695	17.4678	-0.498032	-2.53357	5e-05	0.000426257	yes	1572492030	-	1375889916	196602114	-	196602114
APOBEC3B-AS1	APOBEC3B-AS1	APOBEC3B-AS1	chr22	39353526	39394225	WT	KO	NOTEST	0.076654	0.261274	1.76913	0	1	1	no	-	-	-	-	-	-
CTNNAL1	CTNNAL1	CTNNAL1	chr9	111704848	111775874	WT	KO	OK	150.652	100.591	-0.582721	-2.98979	5e-05	0.000426257	yes	1564360661	-	1564360661	-	-	-
APOBEC3D	APOBEC3D	APOBEC3D	chr22	39417117	39429256	WT	KO	OK	4.63055	5.80545	0.326225	1.36083	0.01725	0.0628999	no	-	-	-	-	-	-
APOBEC3F	APOBEC3F	APOBEC3F	chr22	39436672	39451975	WT	KO	OK	3.96145	7.28881	0.879653	2.7007	5e-05	0.000426257	yes	-	-	-	-	-	-
ELOVL6	ELOVL6	ELOVL6	chr4	110970228	111119820	WT	KO	OK	21.5047	15.5923	-0.463825	-2.2917	5e-05	0.000426257	yes	1554589732	-	1332646268	221943464	-	221943464
APOBEC3H	APOBEC3H	APOBEC3H	chr22	39493228	39500072	WT	KO	OK	0.164513	0.514294	1.64439	1.1123	0.02985	0.09748	no	-	-	-	-	-	-
APOBEC4	APOBEC4	APOBEC4	chr1	183605181	183897685	WT	KO	NOTEST	0.123154	0.06655	-0.887948	0	1	1	no	-	-	-	-	-	-
APOBR	APOBR	APOBR	chr16	28505969	28510291	WT	KO	NOTEST	0.00303639	0.0934737	4.94413	0	1	1	no	-	-	-	-	-	-
ARHGEF26	ARHGEF26	ARHGEF26	chr3	153742189	153975616	WT	KO	OK	16.9752	11.2747	-0.590332	-2.94645	5e-05	0.000426257	yes	1539118073	-	1539118073	-	-	-
APOC1P1	APOC1P1	APOC1P1	chr19	45430059	45434643	WT	KO	NOTEST	0.0198123	0	#NAME?	0	1	1	no	-	-	-	-	-	-
APOC2	APOC2	APOC2	chr19	45445494	45452822	WT	KO	NOTEST	0.0772079	0	#NAME?	0	1	1	no	-	-	-	-	-	-
APOC3	APOC3	APOC3	chr11	116700623	116703787	WT	KO	NOTEST	0	0	0	0	1	1	no	-	-	-	-	-	-
APOC4	APOC4	APOC4	chr19	45445494	45452822	WT	KO	NOTEST	0.0347386	0	#NAME?	0	1	1	no	-	-	-	-	-	-
APOC4-APOC2	APOC4-APOC2	APOC4-APOC2	chr19	45445494	45452822	WT	KO	NOTEST	5.30887e-06	0	#NAME?	0	1	1	no	-	-	-	-	-	-
APOD	APOD	APOD	chr3	195295572	195311076	WT	KO	NOTEST	0.0145897	0	#NAME?	0	1	1	no	-	-	-	-	-	-
APOE	APOE	APOE	chr19	45409005	45412652	WT	KO	OK	1.91806	1.02548	-0.903348	-1.90241	0.00075	0.00471893	yes	-	-	-	-	-	-
APOF	APOF	APOF	chr12	56754354	56756583	WT	KO	NOTEST	0.0374311	0.037691	0.00998228	0	1	1	no	-	-	-	-	-	-
APOH	APOH	APOH	chr17	64208146	64225556	WT	KO	NOTEST	0.025255	0.0203336	-0.312707	0	1	1	no	-	-	-	-	-	-
MAP4K4	MAP4K4	MAP4K4	chr2	102314164	102511152	WT	KO	OK	27.7306	43.1932	0.639328	3.27312	5e-05	0.000426257	yes	1536128107	-	1536128107	-	-	-
DNMBP	DNMBP	DNMBP	chr10	101635333	101769676	WT	KO	OK	35.2947	27.7889	-0.344942	-1.76044	0.00225	0.0118521	yes	1525456205	-	1322183508	203272697	-	203272697
APOL3	APOL3	APOL3	chr22	36536370	36562225	WT	KO	OK	3.5007	5.72185	0.708838	2.73931	5e-05	0.000426257	yes	36538648	-	36538648	-	-	-
APOL4	APOL4	APOL4	chr22	36585175	36600879	WT	KO	NOTEST	0.016661	0.00670697	-1.31275	0	1	1	no	-	-	-	-	-	-
APOL5	APOL5	APOL5	chr22	36113918	36125529	WT	KO	NOTEST	0	0	0	0	1	1	no	-	-	-	-	-	-
RNGTT	RNGTT	RNGTT	chr6	89319615	89673348	WT	KO	OK	7.33872	5.75168	-0.351544	-1.65098	0.00475	0.0223301	yes	1521036453	-	1431716140	89320313	-	89320313
APOLD1	APOLD1	APOLD1	chr12	12878850	12944399	WT	KO	OK	3.31096	1.97432	-0.745896	-3.0763	5e-05	0.000426257	yes	142084608	-	116194734	12944070	-	12944070
APOM	APOM	APOM	chr6_ssto_hap7	2937601	2956785	WT	KO	OK	0.920872	1.29845	0.495721	0.0915389	0.65885	0.823771	no	-	-	-	-	-	-
APOO	APOO	APOO	chrX	23851464	23926057	WT	KO	OK	14.1866	15.2811	0.107222	0.438849	0.4492	0.664686	no	47805391	-	47805391	-	-	-
APOOL	APOOL	APOOL	chrX	84258897	84363974	WT	KO	OK	3.73347	3.7975	0.0245333	0.112402	0.8408	0.923596	no	337255790	-	337255790	-	-	-
APOOP5	APOOP5	APOOP5	chr16	59788044	59789095	WT	KO	NOTEST	0.330443	0.322441	-0.0353671	0	1	1	no	-	-	-	-	-	-
ADAMTS12	ADAMTS12	ADAMTS12	chr5	33527286	33892124	WT	KO	OK	12.3711	18.175	0.554987	2.76774	5e-05	0.000426257	yes	1518720361	-	1518720361	-	-	-
APP	APP	APP	chr21	27252860	27543446	WT	KO	OK	135.117	146.132	0.113067	0.573186	0.31575	0.531982	no	684856937	-	684856937	-	-	-
LMNB1	LMNB1	LMNB1	chr5	126112314	126172712	WT	KO	OK	80.3172	61.312	-0.389541	-1.84421	0.0014	0.00804614	yes	1513806237	-	1135299905	378506332	126161714	252344618
APPL1	APPL1	APPL1	chr3	57261764	57326710	WT	KO	OK	10.3253	9.5122	-0.118328	-0.579891	0.31495	0.531334	no	57266324	-	57266324	-	-	-
APPL2	APPL2	APPL2	chr12	105567074	105630008	WT	KO	OK	11.9971	9.96628	-0.267564	-1.26846	0.0274	0.0909349	no	422401734	-	422401734	-	-	-
FAT1	FAT1	FAT1	chr4	187508936	187644987	WT	KO	OK	38.3868	49.9412	0.379622	1.89625	0.0007	0.00444006	yes	1500588577	-	1500588577	-	-	-
APTR	APTR	APTR	chr7	77313167	77409120	WT	KO	OK	3.25304	3.84794	0.242301	0.4263	0.4547	0.670638	no	-	-	-	-	-	-
APTX	APTX	APTX	chr9	32972603	33001639	WT	KO	OK	18.7433	20.831	0.152359	0.724169	0.19935	0.392032	no	296947443	-	197905334	-	-	-
AQP1	AQP1	AQP1	chr7	30951414	30965131	WT	KO	OK	1.56257	6.66659	2.09302	7.43202	5e-05	0.000426257	yes	154699563	-	154699563	-	-	-
AQP10	AQP10	AQP10	chr1	154293591	154297801	WT	KO	NOTEST	0.00900006	0	#NAME?	0	1	1	no	-	-	-	-	-	-
AQP11	AQP11	AQP11	chr11	77300679	77321401	WT	KO	OK	0.92083	1.06893	0.215164	0.54393	0.3471	0.565705	no	-	-	-	-	-	-
AQP12A	AQP12A	AQP12A	chr2	241631261	241637900	WT	KO	NOTEST	0	0	0	0	1	1	no	-	-	-	-	-	-
AQP12B	AQP12B	AQP12B	chr2	241615834	241622317	WT	KO	NOTEST	0	0	0	0	1	1	no	-	-	-	-	-	-
AQP2	AQP2	AQP2	chr12	50344523	50359465	WT	KO	NOTEST	0.040902	0.0103065	-1.98862	0	1	1	no	-	-	-	-	-	-
STK24	STK24	STK24	chr13	99102452	99229405	WT	KO	OK	36.4958	24.2859	-0.587611	-2.99314	5e-05	0.000426257	yes	1487229659	-	1289020192	198209467	-	198209467
AQP4	AQP4	AQP4	chr18	24432007	24765302	WT	KO	NOTEST	0.027712	0	#NAME?	0	1	1	no	-	-	-	-	-	-
AQP4-AS1	AQP4-AS1	AQP4-AS1	chr18	24432007	24765302	WT	KO	NOTEST	0.0611013	0.00936225	-2.70628	0	1	1	no	-	-	-	-	-	-
AQP5	AQP5	AQP5	chr12	50344523	50359465	WT	KO	NOTEST	0.120945	0.0251429	-2.26612	0	1	1	no	50356372	-	50356372	-	-	-
AQP6	AQP6	AQP6	chr12	50366619	50370922	WT	KO	NOTEST	0.240277	0.134638	-0.835612	0	1	1	no	-	-	-	-	-	-
AQP7	AQP7	AQP7	chr9	33384947	33402517	WT	KO	NOTEST	0.0103569	0	#NAME?	0	1	1	no	-	-	-	-	-	-
AQP7P1	AQP7P1	AQP7P1	chr9	67270214	67289492	WT	KO	NOTEST	0.0315635	0.0186633	-0.758052	0	1	1	no	-	-	-	-	-	-
AQP7P3	AQP7P3	AQP7P3	chr9	42844369	42893137	WT	KO	NOTEST	0	0	0	0	1	1	no	-	-	-	-	-	-
AQP8	AQP8	AQP8	chr16	25228284	25240253	WT	KO	NOTEST	0	0	0	0	1	1	no	-	-	-	-	-	-
AQP9	AQP9	AQP9	chr15	58430407	58478110	WT	KO	NOTEST	0	0	0	0	1	1	no	-	-	-	-	-	-
AQR	AQR	AQR	chr15	35148551	35261995	WT	KO	OK	17.6868	17.0815	-0.0502385	-0.252127	0.65595	0.821752	no	316709290	-	281561332	35147958	-	35147958
AR	AR	AR	chrX	66763873	66950461	WT	KO	NOTEST	0.113368	0.0965577	-0.231544	0	1	1	no	-	-	-	-	-	-
ARAF	ARAF	ARAF	chrX	47420498	47479256	WT	KO	OK	26.8374	28.3733	0.0802884	0.236745	0.67685	0.835892	no	47429583	-	47429583	-	-	-
CCDC14	CCDC14	CCDC14	chr3	123632273	123680255	WT	KO	OK	16.65	13.589	-0.293083	-1.43865	0.01235	0.0480714	yes	1483793001	-	1236539478	-	-	-
ARAP2	ARAP2	ARAP2	chr4	36067619	36275837	WT	KO	OK	2.26924	2.17793	-0.059252	-0.259022	0.6503	0.818033	no	289394403	-	289394403	-	-	-
AP3B1	AP3B1	AP3B1	chr5	77298149	77590579	WT	KO	OK	20.5322	15.9449	-0.364796	-1.82472	0.0015	0.00855797	yes	1471191146	-	1393894500	77296646	-	77296646
ARC	ARC	ARC	chr8	143692404	143695833	WT	KO	NOTEST	0.208635	0.178797	-0.222657	0	1	1	no	-	-	-	-	-	-
MBNL2	MBNL2	MBNL2	chr13	97874542	98046374	WT	KO	OK	24.2026	11.1409	-1.1193	-5.57881	5e-05	0.000426257	yes	1469325643	-	1469325643	-	-	-
AREG	AREG	AREG	chr4	75480590	75490485	WT	KO	OK	1.80732	1.56429	-0.20835	-0.516643	0.3666	0.585553	no	-	-	-	-	-	-
AREL1	AREL1	AREL1	chr14	75127954	75179807	WT	KO	OK	16.1283	19.4149	0.267568	1.34914	0.01795	0.0649977	no	225452806	-	225452806	-	-	-
ARF1	ARF1	ARF1	chr1	228270360	228286913	WT	KO	OK	343.036	350.05	0.0292012	0.14664	0.80085	0.905274	no	913113401	228270903	456555891	456557510	-	228286607
TXNRD1	TXNRD1	TXNRD1	chr12	104609556	104744085	WT	KO	OK	147.382	102.115	-0.529364	-2.64727	5e-05	0.000426257	yes	1465831787	-	1256385949	209445838	209445838	-
ARF4	ARF4	ARF4	chr3	57557089	57583215	WT	KO	OK	128.058	135.03	0.0764744	0.389212	0.4977	0.705451	no	172734268	57582895	115151373	57582895	-	-
ARF5	ARF5	ARF5	chr7	127228405	127231759	WT	KO	OK	54.7675	66.5259	0.280594	1.37778	0.01625	0.0598897	no	127231438	-	-	127231438	-	127231438
ARF6	ARF6	ARF6	chr14	50359735	50363772	WT	KO	OK	65.8495	58.7949	-0.163482	-0.837896	0.1385	0.306315	no	-	-	-	-	-	-
ARFGAP1	ARFGAP1	ARFGAP1	chr20	61904136	61921142	WT	KO	OK	35.0204	40.0309	0.19292	0.982609	0.0902	0.224742	no	247640215	-	247640215	-	-	-
MERTK	MERTK	MERTK	chr2	112656190	112786945	WT	KO	OK	10.065	4.42026	-1.18714	-5.39141	5e-05	0.000426257	yes	1465533274	-	1465533274	-	-	-
ARFGAP3	ARFGAP3	ARFGAP3	chr22	43192531	43253408	WT	KO	OK	16.6362	14.4913	-0.199136	-0.96359	0.0913	0.22684	no	259358792	-	259358792	-	-	-
ARFGEF1	ARFGEF1	ARFGEF1	chr8	68109883	68255912	WT	KO	OK	6.33784	6.00668	-0.0774229	-0.374542	0.51365	0.718496	no	340764002	-	340764002	-	-	-
ARFGEF2	ARFGEF2	ARFGEF2	chr20	47538274	47653230	WT	KO	OK	30.8162	30.3755	-0.0207838	-0.10624	0.8485	0.927099	no	713785306	-	713785306	-	-	-
ARFGEF3	ARFGEF3	ARFGEF3	chr6	138483052	138665800	WT	KO	OK	2.66213	2.20452	-0.272121	-1.29625	0.02295	0.0787665	no	-	-	-	-	-	-
ARFIP1	ARFIP1	ARFIP1	chr4	153701088	153833063	WT	KO	OK	16.5253	14.7249	-0.166419	-0.7973	0.16865	0.350783	no	1076467279	-	922632143	-	-	-
RBM27	RBM27	RBM27	chr5	145583162	145668784	WT	KO	OK	14.53	11.8983	-0.288277	-1.44752	0.0114	0.0452241	yes	1456340494	-	1165031957	291308537	145641101	145667436
ARFRP1	ARFRP1	ARFRP1	chr20	62289162	62370460	WT	KO	OK	22.0093	22.9692	0.0615871	0.171041	0.7693	0.889559	no	187003096	-	124672754	62330342	-	62330342
ARG1	ARG1	ARG1	chr6	131894343	131949379	WT	KO	NOTEST	0.0770119	0.128236	0.735645	0	1	1	no	-	-	-	-	-	-
ARG2	ARG2	ARG2	chr14	68086578	68141602	WT	KO	OK	11.2132	10.364	-0.113621	-0.297794	0.60975	0.788156	no	68107369	-	68107369	-	-	-
ARGFX	ARGFX	ARGFX	chr3	121286777	121309469	WT	KO	NOTEST	0.00726138	0.0103416	0.510143	0	1	1	no	-	-	-	-	-	-
ARGFXP2	ARGFXP2	ARGFXP2	chr17	30469472	30552790	WT	KO	OK	0.643876	0.273101	-1.23735	-0.793236	0.1695	0.351771	no	-	-	-	-	-	-
COL4A1	COL4A1	COL4A1	chr13	110801304	110959504	WT	KO	OK	26.888	18.7866	-0.517259	-2.6172	5e-05	0.000426257	yes	1441724052	-	1441724052	-	-	-
SNX19	SNX19	SNX19	chr11	130745765	130786382	WT	KO	OK	21.653	15.0784	-0.522079	-2.64956	5e-05	0.000426257	yes	1438406648	-	1307633413	130773235	130773235	-
ARHGAP10	ARHGAP10	ARHGAP10	chr4	148653452	148993927	WT	KO	OK	8.81776	9.48383	0.105057	0.488605	0.3906	0.609703	no	2975483507	-	2975483507	-	-	-
ATP2C1	ATP2C1	ATP2C1	chr3	130569368	131100319	WT	KO	OK	28.7416	37.7153	0.392009	1.75863	0.00195	0.0105481	yes	1437479446	-	1437479446	-	-	-
ARHGAP11B	ARHGAP11B	ARHGAP11B	chr15	30918878	30931013	WT	KO	OK	4.31083	4.20523	-0.0357785	-0.109967	0.8481	0.927074	no	464806894	-	30921241	-	-	-
ARHGAP12	ARHGAP12	ARHGAP12	chr10	32094325	32217804	WT	KO	OK	12.2874	10.2483	-0.261792	-1.27334	0.027	0.0899255	no	193046506	-	160948516	32097990	32097990	-
ARHGAP15	ARHGAP15	ARHGAP15	chr2	143886898	144525921	WT	KO	NOTEST	0.0372111	0.0715766	0.943753	0	1	1	no	-	-	-	-	-	-
ARHGAP17	ARHGAP17	ARHGAP17	chr16	24930704	25026699	WT	KO	OK	15.9955	15.2543	-0.0684568	-0.336621	0.55735	0.752909	no	174875908	-	174875908	-	-	-
ARHGAP18	ARHGAP18	ARHGAP18	chr6	129898239	130031370	WT	KO	OK	25.771	26.0597	0.0160731	0.0806978	0.88435	0.944976	no	2079191899	-	1949292794	129899105	-	129899105
NUAK2	NUAK2	NUAK2	chr1	205271190	205290919	WT	KO	OK	18.6702	13.0768	-0.513724	-2.51452	5e-05	0.000426257	yes	1436960759	-	1231689032	205271727	-	205271727
ARHGAP19-SLIT1	ARHGAP19-SLIT1	ARHGAP19-SLIT1	chr10	98757794	99052430	WT	KO	NOTEST	0.113093	0.111806	-0.0165187	0	1	1	no	-	-	-	-	-	-
ARHGAP20	ARHGAP20	ARHGAP20	chr11	110447758	110583912	WT	KO	NOTEST	0.0100215	0	#NAME?	0	1	1	no	-	-	-	-	-	-
HIVEP2	HIVEP2	HIVEP2	chr6	143072603	143266338	WT	KO	OK	5.39972	8.24357	0.610384	3.02526	5e-05	0.000426257	yes	1431702206	-	1431702206	-	-	-
ARHGAP22	ARHGAP22	ARHGAP22	chr10	49654067	49864310	WT	KO	OK	3.98845	4.5267	0.182632	0.749442	0.1901	0.380389	no	646747314	-	547054218	-	-	-
PDZD8	PDZD8	PDZD8	chr10	119039999	119134978	WT	KO	OK	28.178	22.1365	-0.348145	-1.77832	0.00135	0.00780339	yes	1429121866	-	1429121866	-	-	-
ARHGAP24	ARHGAP24	ARHGAP24	chr4	86396283	86923823	WT	KO	OK	1.38862	1.36126	-0.0287111	-0.102197	0.85115	0.928498	no	1213496851	-	1213496851	-	-	-
ARHGAP25	ARHGAP25	ARHGAP25	chr2	68961912	69053957	WT	KO	NOTEST	0.152362	0.254548	0.740438	0	1	1	no	137832900	-	-	-	-	-
ARHGAP26	ARHGAP26	ARHGAP26	chr5	142150291	142608572	WT	KO	OK	4.55117	4.26382	-0.0940883	-0.451801	0.43035	0.647688	no	4128493057	-	3985889912	142603145	-	142603145
ARHGAP26-AS1	ARHGAP26-AS1	ARHGAP26-AS1	chr5	142150291	142608572	WT	KO	NOTEST	0.0359568	0.110676	1.622	0	1	1	no	-	-	-	-	-	-
ARHGAP26-IT1	ARHGAP26-IT1	ARHGAP26-IT1	chr5	142150291	142608572	WT	KO	NOTEST	0.0591979	0.411943	2.79883	0	1	1	no	-	-	-	-	-	-
ARHGAP27	ARHGAP27	ARHGAP27	chr17_ctg5_hap1	86403	125407	WT	KO	OK	26.5377	25.4968	-0.0577276	-0.23895	0.6786	0.837099	no	43502248	-	43502248	-	-	-
ARHGAP28	ARHGAP28	ARHGAP28	chr18	6834431	6915712	WT	KO	OK	0.307153	0.502253	0.709457	1.83652	0.0022	0.0116366	yes	-	-	-	-	-	-
ESYT2	ESYT2	ESYT2	chr7	158523688	158622319	WT	KO	OK	24.2785	31.1562	0.359842	1.83972	0.0011	0.00654374	yes	1427086622	158536477	1110025009	317061613	-	158525136
ARHGAP30	ARHGAP30	ARHGAP30	chr1	161016731	161039760	WT	KO	OK	5.21253	1.56518	-1.73565	-6.73013	5e-05	0.000426257	yes	-	-	-	-	-	-
SPTBN1	SPTBN1	SPTBN1	chr2	54683453	54898583	WT	KO	OK	133.929	101.484	-0.400214	-1.94393	0.00065	0.0041718	yes	1425088140	-	1370191371	54896769	-	54896769
ARHGAP31-AS1	ARHGAP31-AS1	ARHGAP31-AS1	chr3	119013219	119138323	WT	KO	OK	0.859418	2.09967	1.28873	0.524201	0.6698	0.830318	no	119035432	-	-	-	-	-
ARHGAP32	ARHGAP32	ARHGAP32	chr11	128834954	129062093	WT	KO	OK	4.61751	4.83518	0.0664538	0.326025	0.57155	0.76158	no	1160010070	-	902332918	257677152	128838917	128838235
ARHGAP33	ARHGAP33	ARHGAP33	chr19	36266416	36279724	WT	KO	OK	1.2942	1.49306	0.206207	0.717053	0.2038	0.397517	no	72551465	-	72551465	-	-	-
ARHGAP35	ARHGAP35	ARHGAP35	chr19	47421932	47508333	WT	KO	OK	29.3033	28.3863	-0.0458687	-0.234813	0.6818	0.839648	no	427289143	-	332278124	95011019	47503755	47507264
ARHGAP36	ARHGAP36	ARHGAP36	chrX	130192215	130223859	WT	KO	NOTEST	0	0	0	0	1	1	no	-	-	-	-	-	-
ARHGAP39	ARHGAP39	ARHGAP39	chr8	145754562	145911197	WT	KO	OK	4.75351	5.48558	0.206651	0.946993	0.0975	0.238954	no	583472713	-	583472713	-	-	-
ARHGAP4	ARHGAP4	ARHGAP4	chrX	153172829	153191714	WT	KO	OK	0.294361	0.642783	1.12675	2.36203	0.0004	0.00275575	yes	-	-	-	-	-	-
ARHGAP40	ARHGAP40	ARHGAP40	chr20	37230576	37279295	WT	KO	OK	9.76992	9.8603	0.0132852	0.0617465	0.9191	0.959578	no	260795137	-	260795137	-	-	-
CLINT1	CLINT1	CLINT1	chr5	157212750	157286183	WT	KO	OK	27.7902	21.9049	-0.343324	-1.7188	0.00325	0.0161925	yes	1415194631	-	1415194631	-	-	-
ARHGAP44	ARHGAP44	ARHGAP44	chr17	12569206	12921381	WT	KO	NOTEST	0.197722	0.18615	-0.087004	0	1	1	no	-	-	-	-	-	-
ARHGAP5	ARHGAP5	ARHGAP5	chr14	32546494	32628934	WT	KO	OK	16.8799	20.3183	0.267474	1.36246	0.01705	0.062397	no	260759566	-	162880757	97878809	-	97878809
ARHGAP5-AS1	ARHGAP5-AS1	ARHGAP5-AS1	chr14	32544624	32545905	WT	KO	OK	1.66771	4.22044	1.33953	3.74698	5e-05	0.000426257	yes	-	-	-	-	-	-
ARHGAP6	ARHGAP6	ARHGAP6	chrX	11155662	11683821	WT	KO	NOTEST	0	0	0	0	1	1	no	23061820	-	23061820	-	-	-
ARHGAP8	ARHGAP8	ARHGAP8	chr22	45064426	45258664	WT	KO	NOTEST	0	0	0	0	1	1	no	45122760	-	45122760	-	-	-
ARHGAP9	ARHGAP9	ARHGAP9	chr12	57853917	57873633	WT	KO	OK	2.08261	1.3753	-0.59864	-1.76731	0.0022	0.0116366	yes	57871488	-	57871488	-	-	-
ARHGDIA	ARHGDIA	ARHGDIA	chr17	79825594	79829282	WT	KO	OK	319.833	268.921	-0.250133	-1.25299	0.03025	0.0986261	no	159652037	-	-	159652037	-	159652037
ARHGAP42	ARHGAP42	ARHGAP42	chr11	100558406	100861656	WT	KO	OK	6.95173	5.25632	-0.40332	-1.8742	0.00185	0.0101121	yes	1410074766	-	1309213326	100861440	-	100861440
ARHGDIG	ARHGDIG	ARHGDIG	chr16	330605	333003	WT	KO	NOTEST	0	0	0	0	1	1	no	-	-	-	-	-	-
FAF2	FAF2	FAF2	chr5	175875355	175937075	WT	KO	OK	30.9373	22.9057	-0.433639	-2.20129	0.0001	0.000802452	yes	1407199534	-	1407199534	-	-	-
ARHGEF10	ARHGEF10	ARHGEF10	chr8	1772141	1906807	WT	KO	OK	12.973	10.9194	-0.248618	-1.23508	0.0294	0.0963682	no	9273026	-	9273026	-	-	-
ARHGEF10L	ARHGEF10L	ARHGEF10L	chr1	17866329	18024370	WT	KO	OK	1.70792	1.35736	-0.331429	-1.1929	0.0386	0.11852	no	35886431	-	35886431	-	-	-
XRCC4	XRCC4	XRCC4	chr5	82373316	82649579	WT	KO	OK	9.01491	6.52184	-0.467034	-1.92205	0.0011	0.00654374	yes	1403044924	-	1403044924	-	-	-
PHTF2	PHTF2	PHTF2	chr7	77428108	77586821	WT	KO	OK	18.9036	11.7914	-0.680928	-3.2859	5e-05	0.000426257	yes	1395334653	-	1395334653	-	-	-
ARHGEF15	ARHGEF15	ARHGEF15	chr17	8213555	8225834	WT	KO	NOTEST	0	0	0	0	1	1	no	-	-	-	-	-	-
ARHGEF16	ARHGEF16	ARHGEF16	chr1	3371146	3397677	WT	KO	OK	6.60877	5.43023	-0.283369	-1.24105	0.0327	0.104913	no	-	-	-	-	-	-
ARHGEF17	ARHGEF17	ARHGEF17	chr11	73019662	73080425	WT	KO	OK	8.85034	8.89886	0.00788769	0.0391834	0.9433	0.970833	no	730404719	-	657384050	73020669	73020669	-
CAV1	CAV1	CAV1	chr7	116164838	116201239	WT	KO	OK	384.457	276.195	-0.477131	-2.34489	5e-05	0.000426257	yes	1394163243	-	1277962695	116200548	-	116200548
ARHGEF19	ARHGEF19	ARHGEF19	chr1	16524598	16539104	WT	KO	OK	2.41062	3.20143	0.409312	1.55914	0.00665	0.0292588	yes	-	-	-	-	-	-
ARHGEF2	ARHGEF2	ARHGEF2	chr1	155916629	155948336	WT	KO	OK	41.1361	45.7278	0.152669	0.784242	0.1766	0.361703	no	2495033056	-	1871316438	467751880	-	467751880
ARHGEF25	ARHGEF25	ARHGEF25	chr12	58003962	58011028	WT	KO	NOTEST	0.266988	0.105995	-1.33279	0	1	1	no	-	-	-	-	-	-
ZC3HAV1	ZC3HAV1	ZC3HAV1	chr7	138728265	138794465	WT	KO	OK	22.345	56.7532	1.34475	6.00421	5e-05	0.000426257	yes	1387649051	-	1248884639	138764412	138764412	-
ARHGEF26-AS1	ARHGEF26-AS1	ARHGEF26-AS1	chr3	153742189	153975616	WT	KO	NOTEST	0.0493644	0.0234217	-1.07563	0	1	1	no	461401154	-	-	-	-	-
FUT8	FUT8	FUT8	chr14	65877309	66210839	WT	KO	OK	17.8534	29.9988	0.748704	3.72437	5e-05	0.000426257	yes	1386880429	-	1320671011	66209418	-	66209418
ARHGEF3	ARHGEF3	ARHGEF3	chr3	56761445	57113336	WT	KO	OK	3.09336	3.44241	0.154242	0.62441	0.27505	0.485555	no	1081678364	-	1081678364	-	-	-
ARHGEF33	ARHGEF33	ARHGEF33	chr2	39146503	39202590	WT	KO	NOTEST	0.0461997	0.0509599	0.14148	0	1	1	no	78334075	-	78334075	-	-	-
ARHGEF34P	ARHGEF34P	ARHGEF34P	chr7	143883175	144077725	WT	KO	NOTEST	0.151449	0.100221	-0.595655	0	1	1	no	-	-	-	-	-	-
ARHGEF35	ARHGEF35	ARHGEF35	chr7	143883175	144077725	WT	KO	NOTEST	0.251522	0.113505	-1.14793	0	1	1	no	-	-	-	-	-	-
ARHGEF37	ARHGEF37	ARHGEF37	chr5	148961134	149014527	WT	KO	NOTEST	0.0461018	0.209166	2.18175	0	1	1	no	148985316	-	148985316	-	-	-
ARHGEF38	ARHGEF38	ARHGEF38	chr4	106473776	106602070	WT	KO	NOTEST	0.0163083	0.0318476	0.965577	0	1	1	no	-	-	-	-	-	-
ARHGEF38-IT1	ARHGEF38-IT1	ARHGEF38-IT1	chr4	106473776	106602070	WT	KO	NOTEST	0	0	0	0	1	1	no	-	-	-	-	-	-
ARHGEF39	ARHGEF39	ARHGEF39	chr9	35658286	35665278	WT	KO	OK	4.85836	6.1559	0.341499	1.10362	0.05115	0.146746	no	106988800	-	71327221	35661579	-	35661579
ARHGEF3-AS1	ARHGEF3-AS1	ARHGEF3-AS1	chr3	56761445	57113336	WT	KO	NOTEST	0	0.0530245	inf	0	1	1	no	-	-	-	-	-	-
ARHGEF4	ARHGEF4	ARHGEF4	chr2	131674223	131804826	WT	KO	OK	2.89667	5.20913	0.846649	3.58005	5e-05	0.000426257	yes	395255645	-	395255645	-	-	-
ARHGEF40	ARHGEF40	ARHGEF40	chr14	21484921	21572863	WT	KO	OK	5.5997	6.14505	0.134075	0.553055	0.33165	0.54827	no	-	-	-	-	-	-
ARHGEF5	ARHGEF5	ARHGEF5	chr7	143883175	144077725	WT	KO	OK	0.613516	1.14397	0.898878	1.51882	0.0117	0.0461282	yes	-	-	-	-	-	-
ARHGEF6	ARHGEF6	ARHGEF6	chrX	135747711	135863503	WT	KO	NOTEST	0.183938	0.198943	0.113134	0	1	1	no	-	-	-	-	-	-
CHST15	CHST15	CHST15	chr10	125767181	125853123	WT	KO	OK	19.7016	33.1355	0.750062	3.7445	5e-05	0.000426257	yes	1383995361	-	1383995361	-	-	-
ARHGEF7-AS1	ARHGEF7-AS1	ARHGEF7-AS1	chr13	111766158	111958081	WT	KO	NOTEST	0	0	0	0	1	1	no	-	-	-	-	-	-
ARHGEF7-AS2	ARHGEF7-AS2	ARHGEF7-AS2	chr13	111766158	111958081	WT	KO	NOTEST	0.0138069	0	#NAME?	0	1	1	no	-	-	-	-	-	-
ARHGEF9	ARHGEF9	ARHGEF9	chrX	62854847	63005426	WT	KO	OK	2.57422	2.30134	-0.161656	-0.683155	0.23025	0.430038	no	-	-	-	-	-	-
ARHGEF9-IT1	ARHGEF9-IT1	ARHGEF9-IT1	chrX	62854847	63005426	WT	KO	NOTEST	0.0751734	0	#NAME?	0	1	1	no	-	-	-	-	-	-
ARID1A	ARID1A	ARID1A	chr1	27022521	27108601	WT	KO	OK	25.1315	27.4991	0.129891	0.667042	0.24165	0.444198	no	351833982	-	297674760	54159222	54159222	-
ARID1B	ARID1B	ARID1B	chr6	157099063	157531913	WT	KO	OK	4.08688	4.07559	-0.003993	-0.0191769	0.97215	0.984936	no	5821029845	-	5663500702	157529143	-	157529143
ARID2	ARID2	ARID2	chr12	46123619	46301819	WT	KO	OK	7.67813	6.64751	-0.20794	-1.0276	0.07115	0.188169	no	693230028	-	646929836	46300192	-	46300192
ARID3A	ARID3A	ARID3A	chr19	926036	972803	WT	KO	OK	1.67783	1.79004	0.0933981	0.308819	0.60325	0.783264	no	927043	-	927043	-	-	-
ARID3B	ARID3B	ARID3B	chr15	74833517	74890472	WT	KO	OK	2.36157	2.05279	-0.202158	-0.79915	0.1635	0.343216	no	299420002	-	299420002	-	-	-
ARID3C	ARID3C	ARID3C	chr9	34621454	34628011	WT	KO	NOTEST	0.120143	0.0685742	-0.809015	0	1	1	no	-	-	-	-	-	-
ARID4A	ARID4A	ARID4A	chr14	58765221	58840451	WT	KO	OK	4.01708	3.89087	-0.0460519	-0.211237	0.71575	0.860379	no	117592250	-	117592250	-	-	-
ARID4B	ARID4B	ARID4B	chr1	235330209	235491532	WT	KO	OK	12.1053	11.6969	-0.0495048	-0.245157	0.6725	0.832273	no	941770148	235491182	706278966	235491182	-	-
ARID5A	ARID5A	ARID5A	chr2	97202463	97218371	WT	KO	OK	4.178	5.2052	0.31714	1.2599	0.0277	0.0917791	no	97203219	-	97203219	-	-	-
ARID5B	ARID5B	ARID5B	chr10	63661012	63856707	WT	KO	OK	4.87406	3.011	-0.69488	-3.23371	5e-05	0.000426257	yes	319009415	-	255156190	63853225	-	63853225
ARIH1	ARIH1	ARIH1	chr15	72766666	72878896	WT	KO	OK	14.8133	14.9149	0.00986195	0.0492872	0.93255	0.96576	no	946646556	-	873767506	72879050	-	72879050
ARIH2	ARIH2	ARIH2	chr3	48955220	49022971	WT	KO	OK	21.8985	24.1464	0.140979	0.706878	0.2228	0.420984	no	391836614	-	391836614	-	-	-
ARIH2OS	ARIH2OS	ARIH2OS	chr3	48955220	49022971	WT	KO	OK	0.536144	0.58761	0.132238	0.0618479	0.93535	0.967023	no	-	-	-	-	-	-
ARL1	ARL1	ARL1	chr12	101786897	101801598	WT	KO	OK	23.1299	25.2717	0.127766	0.640794	0.26215	0.470273	no	101787987	-	-	101787987	-	101787987
ARL10	ARL10	ARL10	chr5	175792501	175800503	WT	KO	NOTEST	0.0682834	0.090287	0.402983	0	1	1	no	-	-	-	-	-	-
ARL11	ARL11	ARL11	chr13	50202434	50208008	WT	KO	NOTEST	0	0.00421824	inf	0	1	1	no	-	-	-	-	-	-
ARL13A	ARL13A	ARL13A	chrX	100224696	100245820	WT	KO	NOTEST	0.150521	0.133456	-0.173603	0	1	1	no	-	-	-	-	-	-
ARL13B	ARL13B	ARL13B	chr3	93698982	93774522	WT	KO	OK	5.67029	5.5262	-0.0371328	-0.167292	0.76835	0.889389	no	1030933377	-	1030933377	-	-	-
ARL14	ARL14	ARL14	chr3	160394947	160396235	WT	KO	NOTEST	0.144191	0.116716	-0.304979	0	1	1	no	-	-	-	-	-	-
ARL14EP	ARL14EP	ARL14EP	chr11	30344645	30359770	WT	KO	OK	8.53642	10.5405	0.304235	1.37572	0.01705	0.062397	no	-	-	-	-	-	-
ARL14EPL	ARL14EPL	ARL14EPL	chr5	115387162	115394827	WT	KO	NOTEST	0.1956	0.16158	-0.275653	0	1	1	no	-	-	-	-	-	-
ARL15	ARL15	ARL15	chr5	53180613	53606403	WT	KO	OK	3.07721	1.20108	-1.35729	-4.33271	5e-05	0.000426257	yes	747776125	-	747776125	-	-	-
ARL16	ARL16	ARL16	chr17	79648223	79650954	WT	KO	OK	19.7729	16.7031	-0.243408	-1.08686	0.0561	0.15698	no	79650097	-	-	-	-	-
ARL17A	ARL17A	ARL17A	chr17_ctg5_hap1	1450905	1513884	WT	KO	NOTEST	0.002666	0.0781085	4.87273	0	1	1	no	-	-	-	-	-	-
ARL17B	ARL17B	ARL17B	chr17_ctg5_hap1	195720	462618	WT	KO	OK	0	0.886121	inf	#NAME?	0.05305	0.150631	no	-	-	-	-	-	-
AP3S1	AP3S1	AP3S1	chr5	115177618	115249778	WT	KO	OK	31.4386	24.4594	-0.362147	-1.67155	0.0034	0.0168267	yes	1382663251	-	1382663251	-	-	-
ARL2BP	ARL2BP	ARL2BP	chr16	57279037	57287545	WT	KO	OK	26.5568	29.7304	0.162856	0.801699	0.15525	0.330332	no	-	-	-	-	-	-
ARL2-SNX15	ARL2-SNX15	ARL2-SNX15	chr11	64781584	64808044	WT	KO	NOTEST	0	0	0	0	1	1	no	-	-	-	-	-	-
ARL3	ARL3	ARL3	chr10	104433483	104474190	WT	KO	OK	7.57933	6.84377	-0.147279	-0.685231	0.23265	0.433256	no	104454415	-	104454415	-	-	-
ARL4A	ARL4A	ARL4A	chr7	12726451	12730558	WT	KO	OK	7.71122	6.78506	-0.184598	-0.825799	0.1492	0.322233	no	-	-	-	-	-	-
ARL4C	ARL4C	ARL4C	chr2	235401685	235405697	WT	KO	OK	34.8199	30.4324	-0.194303	-0.988327	0.0883	0.221064	no	470806323	-	-	470806323	-	470806323
ARL4D	ARL4D	ARL4D	chr17	41476352	41478504	WT	KO	OK	11.3887	9.05231	-0.331249	-1.41995	0.01475	0.05548	no	41477713	-	-	41477713	-	41477713
ARL5A	ARL5A	ARL5A	chr2	152657479	152685009	WT	KO	OK	21.0251	18.3761	-0.19428	-0.950841	0.1031	0.248269	no	152655878	-	-	152655878	-	152655878
ETF1	ETF1	ETF1	chr5	137841781	137878989	WT	KO	OK	85.5454	63.2173	-0.436372	-2.21692	0.0001	0.000802452	yes	1378620669	-	1378620669	-	-	-
ARL5C	ARL5C	ARL5C	chr17	37313146	37322414	WT	KO	NOTEST	0	0	0	0	1	1	no	-	-	-	-	-	-
ARL6	ARL6	ARL6	chr3	97483364	97520086	WT	KO	OK	2.71188	2.8734	0.0834662	0.266596	0.6454	0.814928	no	97495347	-	97495347	-	-	-
COL5A1	COL5A1	COL5A1	chr9	137533650	137764464	WT	KO	OK	17.2508	28.5059	0.724595	3.67289	5e-05	0.000426257	yes	1376602357	-	1376602357	-	-	-
ARL6IP4	ARL6IP4	ARL6IP4	chr12	123464606	123467460	WT	KO	OK	74.9817	86.8553	0.212076	1.04592	0.07005	0.185994	no	-	-	-	-	-	-
ARL6IP5	ARL6IP5	ARL6IP5	chr3	69134089	69155239	WT	KO	OK	21.7668	25.5722	0.232447	1.12855	0.05045	0.145301	no	69151997	-	69151997	-	-	-
ARL6IP6	ARL6IP6	ARL6IP6	chr2	153574406	153617767	WT	KO	OK	18.2004	18.9011	0.0545036	0.243697	0.66865	0.830125	no	307195614	-	307195614	-	-	-
ARL8A	ARL8A	ARL8A	chr1	202102531	202113871	WT	KO	OK	12.5485	12.0517	-0.0582793	-0.264342	0.64905	0.817118	no	-	-	-	-	-	-
ARL8B	ARL8B	ARL8B	chr3	5163929	5222601	WT	KO	OK	31.3767	27.8744	-0.170756	-0.854988	0.13445	0.30014	no	46779186	-	46779186	-	-	-
ARL9	ARL9	ARL9	chr4	57371374	57390058	WT	KO	OK	0.569921	0.576879	0.0175069	0.0223891	0.9463	0.972124	no	114779533	-	57388961	57390572	-	57390572
ARMC1	ARMC1	ARMC1	chr8	66514690	66546452	WT	KO	OK	16.9927	15.5261	-0.130218	-0.632907	0.27285	0.483308	no	-	-	-	-	-	-
ARMC10	ARMC10	ARMC10	chr7	102715327	102789569	WT	KO	OK	12.9914	15.1331	0.22015	0.880213	0.1248	0.284555	no	102732056	-	102732056	-	-	-
ARMC12	ARMC12	ARMC12	chr6	35704808	35716690	WT	KO	NOTEST	0.24503	0.207361	-0.240816	0	1	1	no	-	-	-	-	-	-
ARMC2	ARMC2	ARMC2	chr6	109169618	109295675	WT	KO	NOTEST	0.2856	0.316732	0.149265	0	1	1	no	218494172	-	109199472	-	-	-
ARMC2-AS1	ARMC2-AS1	ARMC2-AS1	chr6	109169618	109295675	WT	KO	NOTEST	0	0.0691851	inf	0	1	1	no	-	-	-	-	-	-
ARMC3	ARMC3	ARMC3	chr10	23216952	23327452	WT	KO	NOTEST	0	0	0	0	1	1	no	-	-	-	-	-	-
ARMC4	ARMC4	ARMC4	chr10	28101092	28287984	WT	KO	OK	0.783506	0.90767	0.212224	0.611089	0.2837	0.495691	no	84476675	-	84476675	-	-	-
LMO7	LMO7	LMO7	chr13	76123615	76434006	WT	KO	OK	14.7083	9.35072	-0.653478	-2.53861	5e-05	0.000426257	yes	1373301973	-	1373301973	-	-	-
ARMC6	ARMC6	ARMC6	chr19	19144386	19168987	WT	KO	OK	40.3984	42.0948	0.0593424	0.298059	0.60235	0.783049	no	38337581	-	-	38337581	-	38337581
ARMC7	ARMC7	ARMC7	chr17	73106046	73127890	WT	KO	OK	11.5672	9.23098	-0.325487	-0.849436	0.13025	0.29337	no	-	-	-	-	-	-
ARMC8	ARMC8	ARMC8	chr3	137906089	138048728	WT	KO	OK	9.71285	10.4271	0.102366	0.475175	0.40755	0.62664	no	1379734076	-	1103753671	275980405	-	275980405
ARMC9	ARMC9	ARMC9	chr2	232063259	232240590	WT	KO	OK	5.99547	6.70067	0.160431	0.652463	0.25535	0.461842	no	1625045730	-	1160598698	-	-	-
MYO1E	MYO1E	MYO1E	chr15	59428167	59665071	WT	KO	OK	24.0011	19.0826	-0.330838	-1.67104	0.00415	0.0199356	yes	1369738767	-	1310310179	59428588	-	59428588
SIPA1L1	SIPA1L1	SIPA1L1	chr14	71996028	72207946	WT	KO	OK	14.2111	20.3169	0.515663	2.62675	5e-05	0.000426257	yes	1368255239	-	649113449	72205995	-	72205995
ARMCX3	ARMCX3	ARMCX3	chrX	100878119	100882831	WT	KO	OK	6.17474	5.2189	-0.242634	-1.06872	0.06405	0.173633	no	-	-	-	-	-	-
ARMCX4	ARMCX4	ARMCX4	chrX	100673250	100790975	WT	KO	OK	0.554313	0.86169	0.636468	2.08442	0.0002	0.00148784	yes	-	-	-	-	-	-
ARMCX5	ARMCX5	ARMCX5	chrX	101854095	101972661	WT	KO	OK	4.82398	4.90232	0.0232429	0.0714817	0.8993	0.952254	no	101857702	-	-	101857702	101857702	-
ARMCX5-GPRASP2	ARMCX5-GPRASP2,GPRASP2	ARMCX5-GPRASP2,GPRASP2	chrX	101854095	101972661	WT	KO	OK	1.274	1.47873	0.214992	0.219748	0.70975	0.856967	no	-	-	-	-	-	-
THSD4	THSD4	THSD4	chr15	71433787	72075722	WT	KO	OK	4.52667	6.86638	0.601099	2.92192	5e-05	0.000426257	yes	1362008437	-	1362008437	-	-	-
ARMS2	ARMS2	ARMS2	chr10	124214178	124216868	WT	KO	NOTEST	0	0.0671329	inf	0	1	1	no	-	-	-	-	-	-
ARMT1	ARMT1	ARMT1	chr6	151773392	151791234	WT	KO	OK	12.7617	11.8702	-0.104469	-0.489158	0.39575	0.614675	no	-	-	-	-	-	-
ARNT	ARNT	ARNT	chr1	150782180	150849244	WT	KO	OK	10.0774	10.2485	0.0242825	0.117936	0.8405	0.923466	no	753994477	-	452427777	301566700	-	301566700
TUBGCP3	TUBGCP3	TUBGCP3	chr13	113139318	113242499	WT	KO	OK	21.8037	14.0595	-0.633029	-2.93262	5e-05	0.000426257	yes	1358223360	-	1245010692	113212668	113212668	-
ARNTL	ARNTL	ARNTL	chr11	13299273	13408812	WT	KO	OK	3.30324	3.93525	0.252573	1.00935	0.07735	0.200756	no	13344880	-	13344880	-	-	-
ARNTL2	ARNTL2	ARNTL2	chr12	27485786	27599567	WT	KO	OK	14.5304	14.1626	-0.0369826	-0.186289	0.7458	0.877233	no	275257714	-	247682584	27575130	-	27575130
ARNTL2-AS1	ARNTL2-AS1	ARNTL2-AS1	chr12	27485786	27599567	WT	KO	NOTEST	0.236325	0.345057	0.54606	0	1	1	no	-	-	-	-	-	-
ARPC1A	ARPC1A	ARPC1A	chr7	98923495	98963885	WT	KO	OK	84.1527	91.1181	0.114727	0.58388	0.30745	0.523513	no	296874329	-	296874329	-	-	-
ARPC1B	ARPC1B	ARPC1B	chr7	98972297	99006305	WT	KO	OK	90.4172	81.6004	-0.148021	-0.516629	0.3641	0.58275	no	197978372	-	197978372	-	-	-
ARPC2	ARPC2	ARPC2	chr2	219081816	219119071	WT	KO	OK	185.729	175.797	-0.0792884	-0.407752	0.4768	0.688445	no	876359883	-	876359883	-	-	-
ARPC3	ARPC3	ARPC3	chr12	110872694	110888216	WT	KO	OK	190.379	169.196	-0.170179	-0.865884	0.13005	0.293013	no	221764989	-	221764989	-	-	-
ARPC4	ARPC4	ARPC4	chr3	9821647	9878040	WT	KO	OK	120.54	122.894	0.027899	0.115623	0.8398	0.923452	no	9841738	-	9841738	-	-	-
ARPC4-TTLL3	ARPC4-TTLL3	ARPC4-TTLL3	chr3	9821647	9878040	WT	KO	OK	0.634899	0.544454	-0.221717	-0.0935612	0.9004	0.952434	no	-	-	-	-	-	-
ARPC5	ARPC5	ARPC5	chr1	183595327	183605076	WT	KO	OK	116.529	129.252	0.149508	0.766001	0.1819	0.368699	no	367192382	-	367192382	-	-	-
ARPC5L	ARPC5L	ARPC5L	chr9	127631483	127639696	WT	KO	OK	58.2965	63.5413	0.124285	0.609462	0.2865	0.49907	no	127634449	-	127634449	-	-	-
ARPIN	ARPIN	ARPIN	chr15	90373830	90456222	WT	KO	OK	5.06643	5.52182	0.124175	0.403135	0.4835	0.693353	no	-	-	-	-	-	-
ARPP19	ARPP19	ARPP19	chr15	52839241	52861643	WT	KO	OK	50.6885	47.6708	-0.0885525	-0.450249	0.43725	0.654016	no	264242328	-	158560614	105681714	-	105681714
ARPP21	ARPP21	ARPP21	chr3	35680665	35835988	WT	KO	NOTEST	0	0	0	0	1	1	no	-	-	-	-	-	-
ARR3	ARR3	ARR3	chrX	69488184	69501690	WT	KO	NOTEST	0.0295802	0.0556173	0.9109	0	1	1	no	69501277	-	69501277	-	-	-
DAPK1	DAPK1	DAPK1	chr9	90112142	90323549	WT	KO	OK	10.7718	8.29793	-0.376435	-1.83324	0.0015	0.00855797	yes	1352737024	-	1352737024	-	-	-
ST3GAL1	ST3GAL1	ST3GAL1	chr8	134467090	134584183	WT	KO	OK	15.7848	11.42	-0.466973	-2.34406	0.0001	0.000802452	yes	1345541976	-	1345541976	-	-	-
ARRDC1	ARRDC1	ARRDC1	chr9	140500095	140513347	WT	KO	OK	11.5949	11.4352	-0.0200181	-0.0727684	0.8998	0.952434	no	140507709	-	140507709	-	-	-
ARRDC1-AS1	ARRDC1-AS1	ARRDC1-AS1	chr9	140500095	140513347	WT	KO	OK	6.60305	6.92781	0.0692655	0.156278	0.787	0.899255	no	-	-	-	-	-	-
ARRDC2	ARRDC2	ARRDC2	chr19	18111940	18124911	WT	KO	OK	6.72244	7.14447	0.0878419	0.381712	0.50655	0.712755	no	36227902	-	36227902	-	-	-
GLS	GLS	GLS	chr2	191745546	191830270	WT	KO	OK	23.0452	28.8392	0.323566	1.63391	0.00485	0.0227092	yes	1342433693	-	1342433693	-	-	-
ARRDC3-AS1	ARRDC3-AS1	ARRDC3-AS1	chr5	90664540	90716532	WT	KO	NOTEST	0.326923	0.336755	0.0427461	0	1	1	no	-	-	-	-	-	-
ARRDC4	ARRDC4	ARRDC4	chr15	98503932	98517068	WT	KO	OK	0.598863	0.929731	0.634588	1.82122	0.0021	0.0112045	yes	-	-	-	-	-	-
ARRDC5	ARRDC5	ARRDC5	chr19	4890448	4902879	WT	KO	NOTEST	0	0	0	0	1	1	no	-	-	-	-	-	-
ARSA	ARSA	ARSA	chr22	51061181	51066601	WT	KO	OK	0.989127	1.13493	0.198372	0.648807	0.2502	0.455336	no	-	-	-	-	-	-
ARSB	ARSB	ARSB	chr5	78073036	78282357	WT	KO	OK	5.66355	5.52524	-0.0356702	-0.147485	0.79285	0.90184	no	390802701	-	390802701	-	-	-
ARSD	ARSD	ARSD	chrX	2822010	2847416	WT	KO	OK	0.591364	0.595379	0.00976299	0.0285443	0.95245	0.975246	no	-	-	-	-	-	-
ARSE	ARSE	ARSE	chrX	2852672	2886351	WT	KO	OK	1.75935	1.24939	-0.493821	-1.43326	0.0127	0.0492431	yes	-	-	-	-	-	-
ARSF	ARSF	ARSF	chrX	2958274	3030770	WT	KO	NOTEST	0.0145521	0	#NAME?	0	1	1	no	-	-	-	-	-	-
ARSG	ARSG	ARSG	chr17	66255322	66597095	WT	KO	OK	1.3301	1.78387	0.423477	0.228734	0.7668	0.888999	no	199099383	-	132681767	66417616	-	66417616
ARSH	ARSH	ARSH	chrX	2924653	2951426	WT	KO	NOTEST	0	0	0	0	1	1	no	-	-	-	-	-	-
ARSI	ARSI	ARSI	chr5	149675908	149682525	WT	KO	OK	0.645614	0.825175	0.354029	0.93145	0.1056	0.252723	no	-	-	-	-	-	-
ARSJ	ARSJ	ARSJ	chr4	114821439	114900878	WT	KO	OK	11.1753	10.7097	-0.0613978	-0.301154	0.5985	0.779701	no	1148762578	-	1033862830	114899748	114899748	-
ARSK	ARSK	ARSK	chr5	94890824	94940806	WT	KO	OK	2.67699	2.05066	-0.384529	-1.45003	0.0116	0.045798	yes	189834875	-	189834875	-	-	-
ART1	ART1	ART1	chr11	3666360	3685646	WT	KO	NOTEST	0	0.013539	inf	0	1	1	no	-	-	-	-	-	-
ART3	ART3	ART3	chr4	76932332	77033955	WT	KO	NOTEST	0.034641	0.0459391	0.407242	0	1	1	no	-	-	-	-	-	-
ART4	ART4	ART4	chr12	14982244	14996413	WT	KO	NOTEST	0.0231529	0.0651509	1.4926	0	1	1	no	-	-	-	-	-	-
ART5	ART5	ART5	chr11	3659735	3663546	WT	KO	NOTEST	0	0	0	0	1	1	no	3662830	-	3662830	-	-	-
ARTN	ARTN	ARTN	chr1	44398991	44402912	WT	KO	OK	1.39249	2.9728	1.09416	3.23243	5e-05	0.000426257	yes	-	-	-	-	-	-
ARV1	ARV1	ARV1	chr1	231114822	231136479	WT	KO	OK	11.713	10.3835	-0.173813	-0.742715	0.1941	0.385924	no	-	-	-	-	-	-
ARVCF	ARVCF	ARVCF	chr22	19863040	20004309	WT	KO	OK	0.865154	0.995014	0.20176	0.202887	0.72405	0.863718	no	-	-	-	-	-	-
ARX	ARX	ARX	chrX	25021812	25034065	WT	KO	NOTEST	0.010119	0.00767206	-0.399385	0	1	1	no	-	-	-	-	-	-
AS3MT	AS3MT	AS3MT	chr10	104613966	104661655	WT	KO	NOTEST	4.82284e-05	0.174524	11.8213	0	1	1	no	-	-	-	-	-	-
NEAT1	NEAT1	NEAT1	chr11	65190268	65213009	WT	KO	OK	22.5942	15.707	-0.524544	-1.59013	0.006	0.0269035	yes	1304041688	-	-	1304041688	-	-
ASAH2	ASAH2	ASAH2	chr10	51946999	52008370	WT	KO	NOTEST	0.00677085	0	#NAME?	0	1	1	no	-	-	-	-	-	-
ASAH2B	ASAH2B	ASAH2B	chr10	52499687	52514569	WT	KO	OK	0.407539	0.697441	0.775135	0.762027	0.21505	0.411254	no	210268403	-	-	-	-	-
ASAP1	ASAP1	ASAP1	chr8	131064350	131455906	WT	KO	OK	23.3216	19.5452	-0.254847	-1.29097	0.02305	0.0790133	no	5248210400	-	4854903472	524411322	393345030	131066292
ASAP1-IT1	ASAP1-IT1	ASAP1-IT1	chr8	131064350	131455906	WT	KO	OK	0.721082	1.02059	0.501173	0.201067	0.77875	0.895133	no	-	-	-	-	-	-
ASAP1-IT2	ASAP1-IT2	ASAP1-IT2	chr8	131064350	131455906	WT	KO	NOTEST	0.238227	0.428901	0.848307	0	1	1	no	-	-	-	-	-	-
ASAP2	ASAP2	ASAP2	chr2	9346893	9545812	WT	KO	OK	18.8308	19.2513	0.0318616	0.160906	0.77735	0.894254	no	151477831	-	141933306	9544525	-	9544525
ASAP3	ASAP3	ASAP3	chr1	23755055	23810750	WT	KO	OK	5.25436	5.13848	-0.0321744	-0.145399	0.80165	0.90541	no	23774770	-	23774770	-	-	-
ASB1	ASB1	ASB1	chr2	239335625	239360891	WT	KO	OK	11.1077	9.93631	-0.160784	-0.801401	0.15635	0.331869	no	478709009	-	239351051	239357958	-	239357958
ASB10	ASB10	ASB10	chr7	150872784	150884919	WT	KO	NOTEST	0	0	0	0	1	1	no	-	-	-	-	-	-
ASB11	ASB11	ASB11	chrX	15299830	15333746	WT	KO	NOTEST	0	0.00582761	inf	0	1	1	no	-	-	-	-	-	-
ASB12	ASB12	ASB12	chrX	63444071	63450511	WT	KO	NOTEST	0.0765658	0.0137752	-2.47462	0	1	1	no	-	-	-	-	-	-
PHACTR2	PHACTR2	PHACTR2	chr6	143929316	144152322	WT	KO	OK	7.66605	5.88884	-0.3805	-1.87421	0.0012	0.00706695	yes	1296431744	-	1152285475	144146269	-	144146269
ASB14	ASB14	ASB14	chr3	57261764	57326710	WT	KO	NOTEST	0.237687	0.255732	0.105573	0	1	1	no	-	-	-	-	-	-
ASB15	ASB15	ASB15	chr7	123241920	123277934	WT	KO	NOTEST	0	0.0079832	inf	0	1	1	no	-	-	-	-	-	-
ASB16	ASB16	ASB16	chr17	42248073	42264085	WT	KO	OK	1.1861	1.26242	0.0899614	0.160919	0.78315	0.897301	no	-	-	-	-	-	-
ASB16-AS1	ASB16-AS1	ASB16-AS1	chr17	42248073	42264085	WT	KO	OK	3.59976	3.37865	-0.0914528	-0.289658	0.6113	0.789435	no	126767955	-	-	-	-	-
ASB17	ASB17	ASB17	chr1	76384557	76398116	WT	KO	NOTEST	0	0	0	0	1	1	no	-	-	-	-	-	-
ASB18	ASB18	ASB18	chr2	237103514	237172988	WT	KO	NOTEST	0.107603	0.181925	0.757621	0	1	1	no	-	-	-	-	-	-
HS6ST1	HS6ST1	HS6ST1	chr2	129023053	129076171	WT	KO	OK	5.59964	4.20231	-0.414151	-1.83999	0.00195	0.0105481	yes	1290552980	-	1290552980	-	-	-
ASB3	ASB3	ASB3	chr2	53897116	54087170	WT	KO	OK	3.19217	3.01854	-0.0806865	-0.106765	0.85485	0.929618	no	-	-	-	-	-	-
ASB4	ASB4	ASB4	chr7	95115212	95169543	WT	KO	NOTEST	0.0236864	0.044135	0.897865	0	1	1	no	-	-	-	-	-	-
ASB5	ASB5	ASB5	chr4	177134825	177190373	WT	KO	NOTEST	0	0	0	0	1	1	no	-	-	-	-	-	-
ASB6	ASB6	ASB6	chr9	132371162	132404448	WT	KO	OK	10.3164	12.4044	0.26591	0.958465	0.0997	0.242866	no	-	-	-	-	-	-
ASB7	ASB7	ASB7	chr15	101142754	101191904	WT	KO	OK	6.40147	5.76072	-0.152154	-0.539007	0.34285	0.560727	no	303524135	-	303524135	-	-	-
ASB8	ASB8	ASB8	chr12	48541571	48551377	WT	KO	OK	9.52662	8.77058	-0.119292	-0.544239	0.35325	0.571954	no	48548445	-	48548445	-	-	-
ASB9	ASB9	ASB9	chrX	15262108	15288589	WT	KO	OK	2.7292	2.95609	0.11521	0.376035	0.51095	0.716083	no	-	-	-	-	-	-
ASB9P1	ASB9P1	ASB9P1	chr15	93338713	93340338	WT	KO	OK	0.387841	0.651316	0.747893	1.28996	0.02965	0.0970295	no	-	-	-	-	-	-
ASCC1	ASCC1	ASCC1	chr10	73855789	73995618	WT	KO	OK	11.526	10.5176	-0.132098	-0.403743	0.4879	0.696682	no	295739576	-	295739576	-	-	-
ASCC2	ASCC2	ASCC2	chr22	30184596	30234293	WT	KO	OK	16.8207	17.7342	0.0762949	0.372837	0.51685	0.720978	no	90638565	-	60416873	30221692	30221692	-
ASCC3	ASCC3	ASCC3	chr6	100956070	101329248	WT	KO	OK	13.6253	14.6844	0.107997	0.493012	0.3845	0.603798	no	2731912697	-	2529310179	202602518	101296448	101306070
ASCL1	ASCL1	ASCL1	chr12	103351451	103354294	WT	KO	NOTEST	0.0364208	0.066597	0.870695	0	1	1	no	-	-	-	-	-	-
ASCL2	ASCL2	ASCL2	chr11	2289727	2292182	WT	KO	NOTEST	0.00868271	0.00911894	0.0707211	0	1	1	no	-	-	-	-	-	-
ASCL3	ASCL3	ASCL3	chr11	8959118	8964580	WT	KO	NOTEST	0.216523	0.432882	0.999453	0	1	1	no	-	-	-	-	-	-
ASCL4	ASCL4	ASCL4	chr12	108168161	108170421	WT	KO	NOTEST	0	0	0	0	1	1	no	-	-	-	-	-	-
ASCL5	ASCL5	ASCL5	chr1	201083080	201084500	WT	KO	NOTEST	0.15693	0.116206	-0.433445	0	1	1	no	-	-	-	-	-	-
ASF1A	ASF1A	ASF1A	chr6	119134611	119256327	WT	KO	OK	8.3674	7.93987	-0.0756646	-0.241745	0.66635	0.828742	no	-	-	-	-	-	-
ASF1B	ASF1B	ASF1B	chr19	14230320	14247440	WT	KO	OK	63.6447	56.8607	-0.162611	-0.819857	0.15175	0.325592	no	85464434	-	71233135	14231299	14231299	-
ASGR1	ASGR1	ASGR1	chr17	7076750	7082883	WT	KO	NOTEST	0.337418	0.305516	-0.14329	0	1	1	no	-	-	-	-	-	-
ASGR2	ASGR2	ASGR2	chr17	7004640	7018130	WT	KO	NOTEST	0.0816594	0.0613657	-0.412185	0	1	1	no	-	-	-	-	-	-
ASH1L	ASH1L	ASH1L	chr1	155305051	155533735	WT	KO	OK	15.2411	15.6739	0.0403977	0.204367	0.7186	0.860851	no	3419101567	-	2642427034	776674533	155448041	621226492
ASH1L-AS1	ASH1L-AS1	ASH1L-AS1	chr1	155305051	155533735	WT	KO	OK	1.86031	1.86846	0.00630899	0.00356886	0.9952	0.996545	no	-	-	-	-	-	-
ASH2L	ASH2L	ASH2L	chr8	37963010	37997598	WT	KO	OK	19.3053	18.8706	-0.0328579	-0.161169	0.7793	0.895473	no	37967299	-	37967299	-	-	-
ASIC1	ASIC1	ASIC1	chr12	50451419	50477405	WT	KO	OK	2.04087	0.678765	-1.5882	-5.04734	5e-05	0.000426257	yes	201870387	-	151394407	50475980	-	50475980
ASIC2	ASIC2	ASIC2	chr17	31340105	32483825	WT	KO	NOTEST	0	0	0	0	1	1	no	63786188	-	63786188	-	-	-
ASIC3	ASIC3	ASIC3	chr7	150745378	150749843	WT	KO	OK	0.93925	1.36634	0.540732	1.4479	0.01285	0.0497562	yes	301497314	-	301497314	-	-	-
ASIC4	ASIC4	ASIC4	chr2	220378891	220403494	WT	KO	NOTEST	0.0741325	0.0325642	-1.18682	0	1	1	no	-	-	-	-	-	-
ASIC5	ASIC5	ASIC5	chr4	156750880	156787425	WT	KO	NOTEST	0.00907889	0.0337858	1.89583	0	1	1	no	-	-	-	-	-	-
ASIP	ASIP	ASIP	chr20	32848170	32857148	WT	KO	OK	2.15903	3.72444	0.786638	1.59424	0.00775	0.033095	yes	32844797	-	32844797	-	-	-
ASL	ASL	ASL	chr7	65540775	65558329	WT	KO	OK	9.10334	10.0408	0.141412	0.617267	0.27665	0.487523	no	-	-	-	-	-	-
ASMT	ASMT	ASMT	chrY	1660485	1711974	WT	KO	NOTEST	0	0	0	0	1	1	no	-	-	-	-	-	-
ASMTL	ASMTL	ASMTL	chrY	1469423	1522655	WT	KO	NOTEST	0	0	0	0	1	1	no	-	-	-	-	-	-
ASMTL-AS1	ASMTL-AS1	ASMTL-AS1	chrY	1469423	1522655	WT	KO	NOTEST	0	0	0	0	1	1	no	-	-	-	-	-	-
DSE	DSE	DSE	chr6	116601282	116759442	WT	KO	OK	8.80588	14.0348	0.672469	3.26483	5e-05	0.000426257	yes	1283605712	-	1283605712	-	-	-
TMEM131	TMEM131	TMEM131	chr2	98372800	98612354	WT	KO	OK	12.7617	17.1038	0.422503	2.13152	0.00025	0.00182602	yes	1280416214	-	1280416214	-	-	-
ASNSD1	ASNSD1	ASNSD1	chr2	190526124	190535557	WT	KO	OK	23.947	23.7292	-0.0131769	-0.0646014	0.90965	0.956543	no	190527502	-	190527502	-	-	-
ASPA	ASPA	ASPA	chr17	3377403	3402700	WT	KO	NOTEST	0	0	0	0	1	1	no	-	-	-	-	-	-
ASPDH	ASPDH	ASPDH	chr19	51014856	51017947	WT	KO	NOTEST	0.101687	0.142293	0.484722	0	1	1	no	-	-	-	-	-	-
ASPG	ASPG	ASPG	chr14	104552022	104579046	WT	KO	NOTEST	0	0	0	0	1	1	no	-	-	-	-	-	-
ASPH	ASPH	ASPH	chr8	62200524	62627199	WT	KO	OK	60.7724	68.5596	0.173942	0.862857	0.13265	0.297443	no	1125951280	-	1125951280	-	-	-
ASPHD1	ASPHD1	ASPHD1	chr16	29912146	29917377	WT	KO	OK	8.13922	6.76953	-0.265834	-1.06172	0.06225	0.169932	no	-	-	-	-	-	-
ASPHD2	ASPHD2	ASPHD2	chr22	26825279	26840978	WT	KO	OK	1.07171	0.549521	-0.963671	-2.59163	5e-05	0.000426257	yes	-	-	-	-	-	-
ASPM	ASPM	ASPM	chr1	197053256	197115824	WT	KO	OK	41.722	38.4335	-0.118443	-0.578939	0.3152	0.531692	no	1773806219	-	1379600619	394205600	394205600	-
ASPN	ASPN	ASPN	chr9	95059639	95432547	WT	KO	NOTEST	0.130501	0.402616	1.62534	0	1	1	no	95240606	-	95240606	-	-	-
ASPRV1	ASPRV1	ASPRV1	chr2	70187223	70314147	WT	KO	NOTEST	0.0806428	0.112691	0.482751	0	1	1	no	-	-	-	-	-	-
ASPSCR1	ASPSCR1	ASPSCR1	chr17	79935425	79975282	WT	KO	OK	14.7365	13.6994	-0.10528	-0.482479	0.39845	0.617846	no	159917817	-	159917817	-	-	-
ASRGL1	ASRGL1	ASRGL1	chr11	62104773	62160887	WT	KO	OK	3.99827	0	#NAME?	#NAME?	5e-05	0.000426257	yes	186388101	-	186388101	-	-	-
MACROD1	MACROD1	MACROD1	chr11	63766029	63933585	WT	KO	OK	6.73985	9.81537	0.542326	1.84687	0.0014	0.00804614	yes	1277211797	-	1277211797	-	-	-
ASTE1	ASTE1	ASTE1	chr3	130569368	131100319	WT	KO	OK	3.3278	3.14043	-0.0836069	-0.0911369	0.87515	0.939425	no	-	-	-	-	-	-
ASTL	ASTL	ASTL	chr2	96789588	96804175	WT	KO	NOTEST	0	0	0	0	1	1	no	-	-	-	-	-	-
ASTN1	ASTN1	ASTN1	chr1	176826440	177134040	WT	KO	NOTEST	0	0	0	0	1	1	no	177107582	-	177107582	-	-	-
ASTN2	ASTN2	ASTN2	chr9	119187503	120177317	WT	KO	OK	1.57582	1.64133	0.0587624	0.064577	0.9103	0.956655	no	119361914	-	119361914	-	-	-
ASTN2-AS1	ASTN2-AS1	ASTN2-AS1	chr9	119187503	120177317	WT	KO	NOTEST	0.0184061	0.039185	1.09012	0	1	1	no	-	-	-	-	-	-
ASUN	ASUN	ASUN	chr12	27058111	27091254	WT	KO	OK	14.3761	17.171	0.256303	1.24415	0.0315	0.102016	no	54147998	-	54147998	-	-	-
ASXL1	ASXL1	ASXL1	chr20	30946146	31027122	WT	KO	OK	56.8402	54.5306	-0.0598451	-0.238887	0.66005	0.82455	no	526907738	-	464856341	62051397	31024892	31026505
ASXL2	ASXL2	ASXL2	chr2	25962252	26101312	WT	KO	OK	13.8208	12.8696	-0.102869	-0.518229	0.3604	0.579133	no	416428831	-	286550963	129877868	77951906	51925962
ASXL3	ASXL3	ASXL3	chr18	31158540	31327399	WT	KO	NOTEST	0	0	0	0	1	1	no	-	-	-	-	-	-
ASZ1	ASZ1	ASZ1	chr7	117003275	117067577	WT	KO	NOTEST	0.017441	0	#NAME?	0	1	1	no	-	-	-	-	-	-
ATAD1	ATAD1	ATAD1	chr10	89512874	89577917	WT	KO	OK	20.9378	17.9555	-0.221684	-1.08752	0.0559	0.156638	no	179078357	-	179078357	-	-	-
ATAD2	ATAD2	ATAD2	chr8	124332090	124408705	WT	KO	OK	60.9968	51.6663	-0.239509	-1.21946	0.0308	0.0999792	no	2238601719	-	2238601719	124361536	124361536	-
ATAD2B	ATAD2B	ATAD2B	chr2	23971533	24149984	WT	KO	OK	2.8908	2.82149	-0.0350088	-0.159906	0.7827	0.897255	no	192001289	-	-	-	-	-
ATAD3A	ATAD3A	ATAD3A	chr1	1447522	1470067	WT	KO	OK	25.7625	28.0023	0.120271	0.594618	0.3011	0.516261	no	1449290	-	1449290	-	-	-
R3HDM2	R3HDM2	R3HDM2	chr12	57647547	57704246	WT	KO	OK	11.8389	14.9067	0.332427	1.6305	0.0042	0.0201345	yes	1270573931	-	1212910326	57663605	57663605	-
ATAD3C	ATAD3C	ATAD3C	chr1	1385068	1405538	WT	KO	NOTEST	0.139982	0.350116	1.32259	0	1	1	no	-	-	-	-	-	-
GAS6	GAS6	GAS6	chr13	114518582	114567076	WT	KO	OK	87.9348	67.5943	-0.379534	-1.92871	0.00085	0.00525648	yes	1260093540	-	1260093540	-	-	-
C2CD3	C2CD3	C2CD3	chr11	73723758	73882064	WT	KO	OK	13.0386	8.01118	-0.702697	-3.51385	5e-05	0.000426257	yes	1254713005	-	1254713005	-	-	-
ATCAY	ATCAY	ATCAY	chr19	3708334	3987432	WT	KO	NOTEST	0	0.00423965	inf	0	1	1	no	-	-	-	-	-	-
ATE1	ATE1	ATE1	chr10	123499935	123711480	WT	KO	OK	12.2007	10.2838	-0.246592	-1.19432	0.03795	0.117086	no	741572228	-	741572228	-	-	-
ATE1-AS1	ATE1-AS1	ATE1-AS1	chr10	123499935	123711480	WT	KO	NOTEST	0.217564	0.335674	0.625618	0	1	1	no	-	-	-	-	-	-
ATF1	ATF1	ATF1	chr12	51157788	51214943	WT	KO	OK	19.56	17.4493	-0.164741	-0.798749	0.1637	0.343533	no	256003749	-	204789346	51214403	-	51214403
ATF2	ATF2	ATF2	chr2	175936977	176032934	WT	KO	OK	18.3257	18.4088	0.0065295	0.0308334	0.95845	0.978187	no	880061868	-	880061868	-	-	-
ATF3	ATF3	ATF3	chr1	212738675	212794119	WT	KO	OK	2.69242	1.90266	-0.500891	-1.57503	0.0063	0.0279901	yes	-	-	-	-	-	-
ATF4	ATF4	ATF4	chr22	39916563	39918691	WT	KO	OK	185.464	163.378	-0.182931	-0.933127	0.09935	0.242181	no	39918015	-	-	39918015	39918015	-
ATF5	ATF5	ATF5	chr19	50392912	50437193	WT	KO	OK	19.5932	23.3175	0.251064	0.605969	0.2903	0.503819	no	50436082	-	-	50436082	50436082	-
ATF6	ATF6	ATF6	chr1	161736033	161933860	WT	KO	OK	16.0073	16.4482	0.0392003	0.198978	0.72285	0.862944	no	2265636203	-	2265636203	-	-	-
ATF6B	ATF6B	ATF6B	chr6_mcf_hap5	3462872	3475845	WT	KO	OK	25.4964	30.5487	0.260813	1.31435	0.02295	0.0787665	no	-	-	-	-	-	-
ATF7	ATF7	ATF7	chr12	53901639	54020199	WT	KO	OK	18.2266	21.0221	0.205863	0.550919	0.33325	0.549753	no	755225567	-	485686261	269539306	-	269539306
ATF7IP	ATF7IP	ATF7IP	chr12	14518565	14655869	WT	KO	OK	20.1534	19.3877	-0.0558831	-0.262794	0.64225	0.812691	no	248027426	-	218762037	29265389	14613785	14651604
ATF7IP2	ATF7IP2	ATF7IP2	chr16	10479911	10577495	WT	KO	OK	1.00417	0.422759	-1.24809	-3.12764	5e-05	0.000426257	yes	31491770	-	31491770	-	-	-
ATG10	ATG10	ATG10	chr5	81267843	81551216	WT	KO	OK	1.19918	1.03009	-0.219281	-0.593253	0.3041	0.519632	no	569948115	-	569948115	-	-	-
ATG101	ATG101	ATG101	chr12	52463757	52471279	WT	KO	OK	37.2579	33.5869	-0.149646	-0.727482	0.20475	0.399039	no	-	-	-	-	-	-
ATG12	ATG12	ATG12	chr5	115163893	115177548	WT	KO	OK	7.37376	6.08041	-0.278232	-1.29676	0.02355	0.0803944	no	460685501	-	345520064	115165437	-	115165437
SLC7A11	SLC7A11	SLC7A11	chr4	138948576	139163503	WT	KO	OK	17.0643	5.95343	-1.51919	-7.53792	5e-05	0.000426257	yes	1252102940	-	1113017209	139085731	-	139085731
ATG14	ATG14	ATG14	chr14	55833108	55878576	WT	KO	OK	4.54939	5.4277	0.254667	1.1639	0.04295	0.128539	no	167582568	-	167582568	-	-	-
ITGB5	ITGB5	ITGB5	chr3	124480794	124606152	WT	KO	OK	19.1056	31.1232	0.703993	3.55381	5e-05	0.000426257	yes	1245329951	-	1245329951	-	-	-
ATG16L2	ATG16L2	ATG16L2	chr11	72525450	72540680	WT	KO	OK	1.79037	2.48687	0.474077	1.52928	0.0087	0.0364442	yes	72529741	-	72529741	-	-	-
ATG2A	ATG2A	ATG2A	chr11	64662003	64684722	WT	KO	OK	14.319	13.8362	-0.0494804	-0.248324	0.6647	0.827996	no	-	-	-	-	-	-
ATG2B	ATG2B	ATG2B	chr14	96747594	96829678	WT	KO	OK	5.12142	5.13818	0.00471462	0.0232776	0.96755	0.982468	no	290412585	-	290412585	-	-	-
ATG3	ATG3	ATG3	chr3	112251353	112280810	WT	KO	OK	38.3929	42.8928	0.159895	0.784002	0.16785	0.349843	no	336815704	-	336815704	-	-	-
ATG4A	ATG4A	ATG4A	chrX	107334898	107397901	WT	KO	OK	3.15416	2.92969	-0.106506	-0.388276	0.49115	0.699619	no	107346067	-	107346067	-	-	-
ATG4B	ATG4B	ATG4B	chr2	242577026	242613271	WT	KO	OK	13.3282	14.9324	0.16396	0.783685	0.1802	0.366255	no	970374469	-	970374469	-	-	-
ATG4C	ATG4C	ATG4C	chr1	63249776	63330941	WT	KO	OK	4.21718	3.93957	-0.0982405	-0.394556	0.4879	0.696682	no	189887686	-	189887686	-	-	-
ATG4D	ATG4D	ATG4D	chr19	10654569	10676702	WT	KO	OK	17.6806	19.2951	0.126068	0.371627	0.51865	0.722484	no	-	-	-	-	-	-
ATG5	ATG5	ATG5	chr6	106632351	106773695	WT	KO	OK	11.3534	11.3798	0.00334282	0.0158381	0.9765	0.987515	no	426960286	-	426960286	-	-	-
ATG7	ATG7	ATG7	chr3	11314009	11762242	WT	KO	OK	6.16236	7.06933	0.198091	0.661929	0.2462	0.450093	no	492959922	-	481361481	11598441	-	11598441
REEP3	REEP3	REEP3	chr10	65281122	65384883	WT	KO	OK	27.1486	22.3108	-0.283134	-1.43012	0.0129	0.0498949	yes	1241323715	-	1110556664	130767051	-	130767051
ATG9B	ATG9B	ATG9B	chr7	150688143	150721586	WT	KO	NOTEST	0.0307252	0.0608289	0.985336	0	1	1	no	-	-	-	-	-	-
ATHL1	ATHL1	ATHL1	chr11	289137	295688	WT	KO	OK	2.23739	2.62878	0.232578	0.879115	0.12385	0.283353	no	-	-	-	-	-	-
ATIC	ATIC	ATIC	chr2	216176678	216214496	WT	KO	OK	74.3984	75.7095	0.0252029	0.128736	0.8253	0.917454	no	216208043	-	216208043	-	-	-
ATL1	ATL1	ATL1	chr14	50999799	51099784	WT	KO	OK	2.59202	1.76115	-0.557561	-1.90684	0.0011	0.00654374	yes	-	-	-	-	-	-
ATL2	ATL2	ATL2	chr2	38521098	38604432	WT	KO	OK	22.6583	21.253	-0.0923786	-0.437303	0.44355	0.659933	no	154228919	-	154228919	-	-	-
ATL3	ATL3	ATL3	chr11	63391553	63439446	WT	KO	OK	32.3124	31.9814	-0.0148563	-0.0764124	0.89665	0.95115	no	317059272	-	253666643	63392629	-	63392629
CLPB	CLPB	CLPB	chr11	72003469	72145728	WT	KO	OK	14.0064	17.4851	0.320046	1.55275	0.007	0.030522	yes	1224734806	-	1224734806	-	-	-
ATMIN	ATMIN	ATMIN	chr16	81069457	81080951	WT	KO	OK	10.0658	11.2517	0.16069	0.788973	0.16535	0.345964	no	81071007	-	81071007	-	-	-
ATN1	ATN1	ATN1	chr12	7033625	7051484	WT	KO	OK	38.8432	38.6484	-0.00725412	-0.0370643	0.94975	0.973879	no	-	-	-	-	-	-
ATOH1	ATOH1	ATOH1	chr4	94750077	94751142	WT	KO	NOTEST	0.0418995	0	#NAME?	0	1	1	no	-	-	-	-	-	-
ATOH7	ATOH7	ATOH7	chr10	69990351	69991870	WT	KO	NOTEST	0.16765	0.0737204	-1.18531	0	1	1	no	-	-	-	-	-	-
ATOH8	ATOH8	ATOH8	chr2	85980908	86018506	WT	KO	NOTEST	0.44485	0.0697919	-2.67219	0	1	1	no	-	-	-	-	-	-
ATOX1	ATOX1	ATOX1	chr5	151122382	151138210	WT	KO	OK	179.19	185.563	0.050421	0.246848	0.66675	0.82902	no	151135884	-	151135884	-	-	-
ATP10A	ATP10A	ATP10A	chr15	25923859	26108349	WT	KO	OK	4.49599	1.31205	-1.77682	-7.20839	5e-05	0.000426257	yes	286257547	-	260334457	25923090	-	25923090
ATP10B	ATP10B	ATP10B	chr5	159990126	160279219	WT	KO	NOTEST	0.0018349	0.012422	2.75913	0	1	1	no	-	-	-	-	-	-
ATP10D	ATP10D	ATP10D	chr4	47487409	47595503	WT	KO	OK	3.25728	3.53948	0.119872	0.544958	0.34925	0.567829	no	95021801	-	95021801	-	-	-
ATP11A	ATP11A	ATP11A	chr13	113344642	113541482	WT	KO	OK	6.86467	3.43052	-1.00076	-4.78425	5e-05	0.000426257	yes	453672376	-	340135434	113536942	-	113536942
ATP11A-AS1	ATP11A-AS1	ATP11A-AS1	chr13	113344642	113541482	WT	KO	NOTEST	0.171996	0.188231	0.130133	0	1	1	no	-	-	-	-	-	-
ATP11AUN	ATP11AUN	ATP11AUN	chr13	113301357	113338811	WT	KO	NOTEST	0	0	0	0	1	1	no	-	-	-	-	-	-
SEMA3C	SEMA3C	SEMA3C	chr7	80371853	80548667	WT	KO	OK	27.4108	21.2104	-0.369973	-1.8742	0.00085	0.00525648	yes	1207239758	-	1126781734	80458024	80458024	-
ATP11C	ATP11C	ATP11C	chrX	138808504	138914447	WT	KO	OK	3.46025	2.85668	-0.276535	-1.23116	0.03235	0.10398	no	833546947	-	833546947	-	-	-
ATP12A	ATP12A	ATP12A	chr13	25254548	25285923	WT	KO	NOTEST	0.0112157	0	#NAME?	0	1	1	no	-	-	-	-	-	-
ATP13A1	ATP13A1	ATP13A1	chr19	19756009	19774503	WT	KO	OK	21.6315	25.7385	0.250789	1.25852	0.02695	0.0898014	no	98836255	-	98836255	-	-	-
FSTL1	FSTL1	FSTL1	chr3	120113060	120169918	WT	KO	OK	87.1864	49.396	-0.819709	-4.1912	5e-05	0.000426257	yes	1201440967	-	961203908	240237059	120122120	120114939
STEAP3	STEAP3	STEAP3	chr2	119981383	120023227	WT	KO	OK	26.5336	38.2478	0.527555	2.64589	5e-05	0.000426257	yes	1200023277	-	1080008146	120015131	120015131	-
ATP13A4	ATP13A4	ATP13A4	chr3	193116755	193273373	WT	KO	NOTEST	0	0	0	0	1	1	no	-	-	-	-	-	-
ATP13A4-AS1	ATP13A4-AS1	ATP13A4-AS1	chr3	193116755	193273373	WT	KO	NOTEST	0	0	0	0	1	1	no	-	-	-	-	-	-
ATP13A5	ATP13A5	ATP13A5	chr3	192992830	193096514	WT	KO	NOTEST	0.0111293	0.00593229	-0.907707	0	1	1	no	-	-	-	-	-	-
ATP13A5-AS1	ATP13A5-AS1	ATP13A5-AS1	chr3	192992830	193096514	WT	KO	NOTEST	0.115659	0	#NAME?	0	1	1	no	-	-	-	-	-	-
ATP1A1	ATP1A1	ATP1A1	chr1	116915794	116961244	WT	KO	OK	139.202	160.592	0.206222	1.0378	0.0697	0.185414	no	467750529	-	350800029	-	-	-
ATP1A1-AS1	ATP1A1-AS1	ATP1A1-AS1	chr1	116915794	116961244	WT	KO	OK	2.29068	1.92635	-0.249904	-0.0671168	0.7688	0.889389	no	-	-	-	-	-	-
ATP1A2	ATP1A2	ATP1A2	chr1	160085519	160113374	WT	KO	NOTEST	0.0161579	0.021187	0.390944	0	1	1	no	-	-	-	-	-	-
ATP1A3	ATP1A3	ATP1A3	chr19	42470733	42498428	WT	KO	OK	1.72213	0.964675	-0.836083	-2.67681	5e-05	0.000426257	yes	-	-	-	-	-	-
ATP1A4	ATP1A4	ATP1A4	chr1	160121351	160156767	WT	KO	NOTEST	0.00370814	0.043839	3.56345	0	1	1	no	-	-	-	-	-	-
ATP1B1	ATP1B1	ATP1B1	chr1	169075946	169429907	WT	KO	OK	125.485	113.496	-0.144876	-0.648816	0.25795	0.46505	no	-	-	-	-	-	-
ATP1B2	ATP1B2	ATP1B2	chr17	7549944	7561089	WT	KO	NOTEST	0.00567824	0.0086104	0.600636	0	1	1	no	-	-	-	-	-	-
ATP1B3	ATP1B3	ATP1B3	chr3	141595469	141645382	WT	KO	OK	63.4469	69.253	0.126326	0.640358	0.2624	0.470601	no	1133055076	-	1133055076	-	-	-
ATP1B4	ATP1B4	ATP1B4	chrX	119495939	119517104	WT	KO	NOTEST	0	0.00448919	inf	0	1	1	no	-	-	-	-	-	-
ATP2A1	ATP2A1	ATP2A1	chr16	28889808	28936532	WT	KO	NOTEST	0.314573	0.390233	0.310942	0	1	1	no	-	-	-	-	-	-
ATP2A1-AS1	ATP2A1-AS1	ATP2A1-AS1	chr16	28889808	28936532	WT	KO	OK	2.68646	4.20391	0.646027	0.727931	0.20125	0.394457	no	-	-	-	-	-	-
ATP2A2	ATP2A2	ATP2A2	chr12	110719031	110788897	WT	KO	OK	124.871	136.335	0.126721	0.589574	0.3016	0.516992	no	1107690725	-	775331470	332359255	-	332359255
ATP2A3	ATP2A3	ATP2A3	chr17	3827162	3867758	WT	KO	NOTEST	0.413761	0.151471	-1.44976	0	1	1	no	3846829	-	3846829	-	-	-
ATP2B1	ATP2B1	ATP2B1	chr12	89981825	90049844	WT	KO	OK	37.2079	43.7131	0.232456	1.1869	0.03665	0.114025	no	1080549000	-	990565403	89983597	-	89983597
ATP2B2	ATP2B2	ATP2B2	chr3	10365706	10547268	WT	KO	NOTEST	0.0250444	0	#NAME?	0	1	1	no	10460284	-	10460284	-	-	-
ATP2B2-IT2	ATP2B2-IT2	ATP2B2-IT2	chr3	10667700	10668492	WT	KO	NOTEST	0	0	0	0	1	1	no	-	-	-	-	-	-
ATP2B3	ATP2B3	ATP2B3	chrX	152801579	152848387	WT	KO	NOTEST	0	0.0048252	inf	0	1	1	no	-	-	-	-	-	-
FNBP1	FNBP1	FNBP1	chr9	132649465	132805473	WT	KO	OK	21.2012	17.3462	-0.289528	-1.46165	0.0102	0.0413971	yes	1194465857	-	1194465857	-	-	-
CDC14B	CDC14B	CDC14B	chr9	99262394	99382112	WT	KO	OK	8.70434	7.01478	-0.311338	-1.49171	0.00955	0.0392456	yes	1191954719	-	993427241	198527478	-	198527478
ATP2C2	ATP2C2	ATP2C2	chr16	84402128	84497793	WT	KO	OK	0.540566	0.679681	0.330386	0.798334	0.16135	0.339919	no	-	-	-	-	-	-
ATP4A	ATP4A	ATP4A	chr19	36041094	36054560	WT	KO	NOTEST	0.0157879	0.0239259	0.599751	0	1	1	no	-	-	-	-	-	-
ATP4B	ATP4B	ATP4B	chr13	114303121	114312513	WT	KO	NOTEST	0	0.0315216	inf	0	1	1	no	-	-	-	-	-	-
ATP5A1	ATP5A1	ATP5A1	chr18	43664109	43684199	WT	KO	OK	221.591	211.271	-0.0688063	-0.350568	0.5441	0.742862	no	87340140	-	43665096	-	-	-
ATP5B	ATP5B	ATP5B	chr12	57031958	57039852	WT	KO	OK	643.673	617.681	-0.0594667	-0.290197	0.6053	0.784782	no	114070963	-	57038914	57032049	-	57032049
ATP5C1	ATP5C1	ATP5C1	chr10	7830092	7849762	WT	KO	OK	139.094	133.772	-0.0562858	-0.286292	0.6183	0.794529	no	23525589	-	15683568	7842021	7842021	-
ATP5D	ATP5D	ATP5D	chr19	1241748	1244824	WT	KO	OK	145.627	146.985	0.0133916	0.0646748	0.9119	0.956655	no	-	-	-	-	-	-
ATP5E	ATP5E	ATP5E	chr20	57603732	57617901	WT	KO	OK	537.006	612.924	0.190769	0.554566	0.3322	0.548857	no	-	-	-	-	-	-
ATP5EP2	ATP5EP2	ATP5EP2	chr13	28519342	28519710	WT	KO	OK	1.38561	2.7103	0.967935	1.10751	0.0598	0.164972	no	-	-	-	-	-	-
ATP5F1	ATP5F1	ATP5F1	chr1	111982511	112004525	WT	KO	OK	67.0514	70.9476	0.0814864	0.341001	0.5532	0.749908	no	335992330	-	335992330	-	-	-
ATP5G1	ATP5G1	ATP5G1	chr17	46970147	46973232	WT	KO	OK	243.448	235.907	-0.0453938	-0.228834	0.69285	0.847472	no	-	-	-	-	-	-
ATP5G2	ATP5G2	ATP5G2	chr12	54058943	54070512	WT	KO	OK	249.524	277.897	0.155369	0.796195	0.1584	0.335008	no	216248530	-	162189476	54059054	-	54059054
ATP5G3	ATP5G3	ATP5G3	chr2	176040985	176046490	WT	KO	OK	51.0625	56.5281	0.146704	0.748081	0.1969	0.388964	no	176043296	-	176043296	-	-	-
ATP5H	ATP5H	ATP5H	chr17	73028661	73061984	WT	KO	OK	126.506	112.12	-0.174153	-0.640954	0.2667	0.475948	no	-	-	-	-	-	-
ATP5I	ATP5I	ATP5I	chr4	666224	668127	WT	KO	OK	177.087	195.717	0.144311	0.608744	0.2899	0.503571	no	-	-	-	-	-	-
ATP5J	ATP5J	ATP5J	chr21	27096790	27144771	WT	KO	OK	83.1019	83.673	0.00988015	0.034818	0.95265	0.97527	no	-	-	-	-	-	-
ATP5J2	ATP5J2	ATP5J2	chr7	99006600	99063824	WT	KO	OK	190.029	190.379	0.00265119	0.00666348	0.9905	0.993748	no	99056020	-	99056020	-	-	-
ATP5J2-PTCD1	ATP5J2-PTCD1	ATP5J2-PTCD1	chr7	99006600	99063824	WT	KO	NOTEST	0.00025649	0.000509468	0.990086	0	1	1	no	-	-	-	-	-	-
ATP5L	ATP5L	ATP5L	chr11	118230295	118289530	WT	KO	OK	110.597	90.4064	-0.290819	-0.896996	0.12165	0.279912	no	-	-	-	-	-	-
ATP5L2	ATP5L2	ATP5L2	chr22	43013845	43045405	WT	KO	NOTEST	0.317585	0.390524	0.298267	0	1	1	no	-	-	-	-	-	-
ATP5O	ATP5O	ATP5O	chr21	35275756	35288158	WT	KO	OK	130.403	143.096	0.134013	0.672296	0.23615	0.437667	no	105844665	-	105844665	-	-	-
ATP5S	ATP5S	ATP5S	chr14	50779046	50792946	WT	KO	OK	4.36305	5.15234	0.239889	0.872177	0.13315	0.298231	no	152356557	-	101567219	50789338	50789338	-
ATP5SL	ATP5SL	ATP5SL	chr19	41937222	41945843	WT	KO	OK	34.2355	34.4889	0.0106381	0.0522124	0.9282	0.964235	no	83881022	-	41943733	41937289	-	41937289
FARP1	FARP1	FARP1	chr13	98794815	99102027	WT	KO	OK	14.7021	5.82678	-1.33525	-6.00743	5e-05	0.000426257	yes	1187257369	-	1187257369	-	-	-
ATP6AP1L	ATP6AP1L	ATP6AP1L	chr5	81575280	81614465	WT	KO	NOTEST	0.394901	0.33849	-0.22238	0	1	1	no	244776616	-	244776616	-	-	-
ATP6AP2	ATP6AP2	ATP6AP2	chrX	40440215	40465888	WT	KO	OK	25.8262	25.4799	-0.0194728	-0.0949599	0.86775	0.936122	no	-	-	-	-	-	-
CRY1	CRY1	CRY1	chr12	107385142	107487635	WT	KO	OK	40.5875	25.2521	-0.68463	-3.45626	5e-05	0.000426257	yes	1181855282	-	1181855282	-	-	-
ATP6V0A2	ATP6V0A2	ATP6V0A2	chr12	124196864	124246301	WT	KO	OK	7.57856	7.65835	0.0151085	0.074076	0.89535	0.950718	no	-	-	-	-	-	-
ATP6V0A4	ATP6V0A4	ATP6V0A4	chr7	138391038	138490769	WT	KO	OK	2.69896	2.57318	-0.0688483	-0.258702	0.6522	0.819325	no	276926919	-	276926919	-	-	-
PANK3	PANK3	PANK3	chr5	167982627	168006614	WT	KO	OK	39.9322	23.6787	-0.753961	-3.79446	5e-05	0.000426257	yes	1175927205	-	1007951267	167975938	-	167975938
ATP6V0C	ATP6V0C	ATP6V0C	chr16	2563726	2570224	WT	KO	OK	148.667	140.398	-0.0825641	-0.420541	0.4602	0.674229	no	15415557	-	5136308	10279249	2569733	7709516
ATP6V0CP3	ATP6V0CP3	ATP6V0CP3	chr6	42695313	42695932	WT	KO	NOTEST	0	0	0	0	1	1	no	-	-	-	-	-	-
ATP6V0D1	ATP6V0D1	ATP6V0D1	chr16	67471916	67515089	WT	KO	OK	49.1765	55.5373	0.175487	0.876446	0.11945	0.276114	no	742353380	-	674881218	67472162	-	67472162
ATP6V0D2	ATP6V0D2	ATP6V0D2	chr8	87111138	87166454	WT	KO	NOTEST	0.122767	0.159612	0.378641	0	1	1	no	-	-	-	-	-	-
ATP6V0E1	ATP6V0E1	ATP6V0E1	chr5	172410762	172461900	WT	KO	OK	126.046	114.694	-0.136161	-0.6661	0.2493	0.454344	no	1034590090	-	1034590090	-	-	-
ATP6V0E2	ATP6V0E2	ATP6V0E2	chr7	149564782	149577801	WT	KO	OK	23.2491	23.1413	-0.00670762	-0.0304458	0.95895	0.978343	no	-	-	-	-	-	-
ATP6V0E2-AS1	ATP6V0E2-AS1	ATP6V0E2-AS1	chr7	149564782	149577801	WT	KO	OK	3.76061	4.10215	0.125412	0.239686	0.684	0.8414	no	149569868	-	-	-	-	-
ATP6V1A	ATP6V1A	ATP6V1A	chr3	113465865	113530905	WT	KO	OK	20.1069	18.2167	-0.142431	-0.71421	0.2077	0.402947	no	340519448	-	226990867	113528581	-	113528581
ATP6V1B1	ATP6V1B1	ATP6V1B1	chr2	71162997	71192561	WT	KO	NOTEST	0.200937	0.210358	0.0661064	0	1	1	no	-	-	-	-	-	-
ATP6V1B1-AS1	ATP6V1B1-AS1	ATP6V1B1-AS1	chr2	71162997	71192561	WT	KO	OK	1.56802	0.970048	-0.692812	-0.980501	0.1167	0.271991	no	-	-	-	-	-	-
ATG16L1	ATG16L1	ATG16L1	chr2	234160216	234204320	WT	KO	OK	7.64505	10.944	0.517537	1.53116	0.00715	0.0309555	yes	1170893175	-	936689582	234203593	-	234203593
NHLRC2	NHLRC2	NHLRC2	chr10	115614390	115672265	WT	KO	OK	16.1563	11.9871	-0.430615	-2.15694	0.0002	0.00148784	yes	1156520321	-	925173873	231346448	-	231346448
ATP6V1C2	ATP6V1C2	ATP6V1C2	chr2	10861774	10978103	WT	KO	OK	0.716472	0.604465	-0.245253	-0.115718	0.9139	0.957364	no	-	-	-	-	-	-
ATP6V1D	ATP6V1D	ATP6V1D	chr14	67804580	67826720	WT	KO	OK	41.1527	41.4836	0.0115545	0.0572768	0.92005	0.959782	no	135608899	-	67811966	-	-	-
ATP6V1E1	ATP6V1E1	ATP6V1E1	chr22	18074902	18111588	WT	KO	OK	83.5911	77.3509	-0.111933	-0.56776	0.3222	0.538594	no	54282796	-	54282796	-	-	-
ATP6V1E2	ATP6V1E2	ATP6V1E2	chr2	46738985	46747096	WT	KO	OK	0.948729	1.1611	0.291427	0.731909	0.2094	0.405239	no	93499699	-	93499699	-	-	-
NABP1	NABP1	NABP1	chr2	192542797	192553248	WT	KO	OK	28.0638	22.0703	-0.346606	-1.73174	0.0023	0.0120748	yes	1155299774	192543269	385095308	770204466	-	577661197
ATP6V1G1	ATP6V1G1	ATP6V1G1	chr9	117349993	117361152	WT	KO	OK	36.586	37.8517	0.0490655	0.241112	0.67385	0.833577	no	352069675	-	352069675	-	-	-
ATP6V1G2	ATP6V1G2	ATP6V1G2	chr6_ssto_hap7	2827543	2845430	WT	KO	NOTEST	0.235573	0.327964	0.477363	0	1	1	no	-	-	-	-	-	-
ATP6V1G2-DDX39B	ATP6V1G2-DDX39B	ATP6V1G2-DDX39B	chr6_ssto_hap7	2827543	2845430	WT	KO	OK	0.235442	0.784375	1.73617	0.496037	0.6142	0.791703	no	-	-	-	-	-	-
ATP6V1G3	ATP6V1G3	ATP6V1G3	chr1	198492351	198510075	WT	KO	NOTEST	0.0333752	0.0478688	0.52031	0	1	1	no	-	-	-	-	-	-
ATP6V1H	ATP6V1H	ATP6V1H	chr8	54628102	54755871	WT	KO	OK	23.4594	20.1784	-0.217355	-1.05019	0.07	0.185931	no	437398558	-	437398558	-	-	-
ATP7A	ATP7A	ATP7A	chrX	77166152	77305892	WT	KO	OK	0.939062	1.28115	0.448145	0.35183	0.45515	0.670951	no	-	-	-	-	-	-
ATP7B	ATP7B	ATP7B	chr13	52506805	52585630	WT	KO	NOTEST	0.389754	0.241503	-0.690522	0	1	1	no	-	-	-	-	-	-
ATP8A1	ATP8A1	ATP8A1	chr4	42410391	42659122	WT	KO	OK	0.436048	0.695767	0.674118	2.20861	0.0002	0.00148784	yes	297680645	-	297680645	-	-	-
ATP8A2	ATP8A2	ATP8A2	chr13	25946208	26595420	WT	KO	NOTEST	0.34731	0.178471	-0.960537	0	1	1	no	78754875	-	78754875	-	-	-
CWC27	CWC27	CWC27	chr5	64064744	64314590	WT	KO	OK	12.394	9.13421	-0.440286	-1.97601	0.00035	0.00245453	yes	1154707726	-	1154707726	-	-	-
ATP8B2	ATP8B2	ATP8B2	chr1	154298035	154323780	WT	KO	OK	4.78116	3.45809	-0.467386	-1.45744	0.01055	0.0425111	yes	154322392	-	-	154322392	-	154322392
ATP8B3	ATP8B3	ATP8B3	chr19	1782073	1812275	WT	KO	OK	2.22687	2.74026	0.299296	1.23869	0.0324	0.104069	no	-	-	-	-	-	-
ATP8B4	ATP8B4	ATP8B4	chr15	50150434	50411419	WT	KO	NOTEST	0.00774906	0.00665689	-0.219173	0	1	1	no	50255345	-	50255345	-	-	-
ATP8B5P	ATP8B5P	ATP8B5P	chr9	35406751	35483026	WT	KO	NOTEST	0.0153634	0.0164951	0.102539	0	1	1	no	-	-	-	-	-	-
ATP9A	ATP9A	ATP9A	chr20	50213313	50384950	WT	KO	OK	2.53808	2.22307	-0.19118	-0.849192	0.13305	0.298102	no	50315409	-	50315409	-	-	-
ATP9B	ATP9B	ATP9B	chr18	76829274	77138282	WT	KO	OK	5.75527	4.68885	-0.295648	-1.33719	0.0191	0.0681797	no	461764663	-	461764663	-	-	-
ATPAF1	ATPAF1	ATPAF1	chr1	47100710	47134099	WT	KO	OK	12.7854	14.2844	0.159945	0.717423	0.20965	0.405389	no	47132083	-	47132083	-	-	-
NAV2	NAV2	NAV2	chr11	19372270	20143147	WT	KO	OK	14.366	18.2457	0.344899	1.66683	0.0042	0.0201345	yes	1154085289	-	1134007146	20078143	20078143	-
ATPIF1	ATPIF1	ATPIF1	chr1	28562601	28564616	WT	KO	OK	86.3901	106.753	0.305332	1.29848	0.02325	0.0795053	no	85689631	-	-	85689631	-	85689631
ATR	ATR	ATR	chr3	142168076	142297668	WT	KO	OK	10.9104	11.4162	0.0653864	0.328241	0.5643	0.757874	no	1422314952	-	1422314952	-	-	-
GLI3	GLI3	GLI3	chr7	42000547	42276618	WT	KO	OK	4.14253	5.11479	0.304163	1.45722	0.0122	0.0475928	yes	1136960111	-	968801619	168158492	84154064	84004428
ATRIP	ATRIP	ATRIP	chr3	48488113	48509044	WT	KO	OK	7.13317	7.89996	0.147302	0.536907	0.34885	0.567506	no	-	-	-	-	-	-
ATRN	ATRN	ATRN	chr20	3451664	3631769	WT	KO	OK	10.853	13.2768	0.290814	1.30515	0.0223	0.0769861	no	28518065	-	24889314	3628751	-	3628751
ATRNL1	ATRNL1	ATRNL1	chr10	116853123	117708509	WT	KO	OK	3.58181	3.05135	-0.23124	-0.68803	0.225	0.423115	no	2108858941	-	2108858941	-	-	-
ATRX	ATRX	ATRX	chrX	76760355	77041755	WT	KO	OK	8.84278	7.77674	-0.185334	-0.931537	0.1027	0.247772	no	-	-	-	-	-	-
ATXN1	ATXN1	ATXN1	chr6	16299342	16761721	WT	KO	OK	3.23386	5.07975	0.651499	3.15193	5e-05	0.000426257	yes	198172009	-	198172009	-	-	-
KIF11	KIF11	KIF11	chr10	94352824	94415152	WT	KO	OK	42.2305	32.7831	-0.365333	-1.86755	0.0009	0.0055172	yes	1132641737	-	1038227434	94414303	-	94414303
ATXN1L	ATXN1L	ATXN1L	chr16	71879893	71891236	WT	KO	OK	8.10949	8.7625	0.11173	0.555134	0.3269	0.543739	no	431346537	-	-	287543549	143768900	143774649
ATXN2	ATXN2	ATXN2	chr12	111890017	112037480	WT	KO	OK	14.965	17.0648	0.189429	0.924806	0.1072	0.255519	no	2351245681	-	2015435034	335810647	335810647	-
ATXN2L	ATXN2L	ATXN2L	chr16	28834368	28848558	WT	KO	OK	60.6343	65.2131	0.105028	0.532602	0.3529	0.571584	no	230759160	28834546	57690423	173068737	86537385	57696806
ATXN3	ATXN3	ATXN3	chr14	92524895	92572965	WT	KO	OK	4.07969	3.84243	-0.0864426	-0.396815	0.4806	0.691661	no	185116077	-	185116077	-	-	-
ATXN3L	ATXN3L	ATXN3L	chrX	13328770	13338518	WT	KO	NOTEST	0	0	0	0	1	1	no	-	-	-	-	-	-
ATXN7	ATXN7	ATXN7	chr3	63850232	63989136	WT	KO	OK	8.06279	8.11207	0.00879156	0.0429915	0.94235	0.970675	no	639088394	-	639088394	-	-	-
ATXN7L1	ATXN7L1	ATXN7L1	chr7	105245220	105517031	WT	KO	OK	2.17186	2.96469	0.448949	1.43818	0.01195	0.0468644	yes	2319063244	-	2213816172	105247072	-	105247072
ATXN7L2	ATXN7L2	ATXN7L2	chr1	110026560	110035420	WT	KO	OK	2.98579	3.07741	0.0436037	0.159799	0.78205	0.897022	no	110027080	-	110027080	-	-	-
ATXN7L3	ATXN7L3	ATXN7L3	chr17	42269172	42275529	WT	KO	OK	21.45	20.2815	-0.0808121	-0.40496	0.4763	0.688288	no	42269958	-	-	42269958	-	42269958
ATXN7L3B	ATXN7L3B	ATXN7L3B	chr12	74931550	74935232	WT	KO	OK	21.2989	25.1999	0.242643	1.217	0.0326	0.104664	no	-	-	-	-	-	-
ATXN8OS	ATXN8OS	ATXN8OS	chr13	70274724	70713885	WT	KO	NOTEST	0.0278392	0	#NAME?	0	1	1	no	-	-	-	-	-	-
AUH	AUH	AUH	chr9	93976096	94124251	WT	KO	OK	3.03532	3.58112	0.238562	0.79669	0.166	0.346912	no	658314599	-	658314599	-	-	-
AUNIP	AUNIP	AUNIP	chr1	26146396	26185949	WT	KO	OK	7.02682	8.74432	0.315474	0.784706	0.1688	0.350939	no	-	-	-	-	-	-
AUP1	AUP1	AUP1	chr2	74753774	74784678	WT	KO	OK	59.9427	61.9166	0.0467415	0.193051	0.7374	0.872617	no	-	-	-	-	-	-
AURKA	AURKA	AURKA	chr20	54944444	54967351	WT	KO	OK	153.389	129.525	-0.243971	-1.23623	0.0329	0.105386	no	384701631	-	384701631	-	-	-
AURKAIP1	AURKAIP1	AURKAIP1	chr1	1309109	1310818	WT	KO	OK	147.742	173.315	0.230319	1.14364	0.0464	0.136229	no	-	-	-	-	-	-
AURKAPS1	AURKAPS1	AURKAPS1	chr1	220321609	220445843	WT	KO	OK	6.71474	5.87905	-0.191748	-0.263817	0.64775	0.816494	no	-	-	-	-	-	-
AURKB	AURKB	AURKB	chr17	8108048	8113944	WT	KO	OK	99.6594	92.486	-0.10777	-0.541633	0.3453	0.563751	no	32441015	16222263	24327454	16222263	-	-
AURKC	AURKC	AURKC	chr19	57742376	57746916	WT	KO	NOTEST	0.282231	0.236804	-0.25318	0	1	1	no	-	-	-	-	-	-
AUTS2	AUTS2	AUTS2	chr7	69063904	70258054	WT	KO	OK	2.17419	2.87327	0.402217	1.74366	0.0029	0.0146826	yes	910597749	-	840367973	70229776	70229776	-
AVEN	AVEN	AVEN	chr15	34158427	34357287	WT	KO	OK	11.7541	12.424	0.0799691	0.350091	0.5415	0.74075	no	171458227	-	171458227	-	-	-
AVIL	AVIL	AVIL	chr12	58176527	58209852	WT	KO	NOTEST	0.270828	0.30164	0.155453	0	1	1	no	58192271	-	58192271	-	-	-
GRAMD3	GRAMD3	GRAMD3	chr5	125695787	125829853	WT	KO	OK	10.1429	6.68075	-0.602388	-2.66288	5e-05	0.000426257	yes	1132225683	-	880564825	125829015	-	125829015
AVP	AVP	AVP	chr20	3063201	3065370	WT	KO	NOTEST	0	0	0	0	1	1	no	-	-	-	-	-	-
TMEM63A	TMEM63A	TMEM63A	chr1	225997775	226070420	WT	KO	OK	14.235	19.1705	0.429449	1.75065	0.0025	0.0129366	yes	1130253798	-	904206846	226046952	226046952	-
AVPR1A	AVPR1A	AVPR1A	chr12	63536538	63546590	WT	KO	NOTEST	0	0	0	0	1	1	no	-	-	-	-	-	-
AVPR1B	AVPR1B	AVPR1B	chr1	206224282	206231482	WT	KO	NOTEST	0	0.00956069	inf	0	1	1	no	-	-	-	-	-	-
AVPR2	AVPR2	AVPR2	chrX	153167984	153172620	WT	KO	OK	0.640919	0.520971	-0.29894	-0.544785	0.32365	0.54012	no	-	-	-	-	-	-
AWAT1	AWAT1	AWAT1	chrX	69454504	69460511	WT	KO	NOTEST	0.0119527	0.0125532	0.0707211	0	1	1	no	-	-	-	-	-	-
AWAT2	AWAT2	AWAT2	chrX	69260391	69269788	WT	KO	OK	0.820111	0.208236	-1.9776	-3.25605	5e-05	0.000426257	yes	-	-	-	-	-	-
AXDND1	AXDND1	AXDND1	chr1	179334854	179545087	WT	KO	NOTEST	0.109377	0.0753829	-0.537	0	1	1	no	-	-	-	-	-	-
AXIN1	AXIN1	AXIN1	chr16	337439	402676	WT	KO	OK	10.9808	11.6797	0.0890117	0.429001	0.45885	0.673653	no	735706	-	398130	337576	-	337576
AXIN2	AXIN2	AXIN2	chr17	63524682	63557740	WT	KO	OK	1.06602	1.03954	-0.0362875	-0.118179	0.8378	0.922677	no	-	-	-	-	-	-
AXL	AXL	AXL	chr19	41725103	41767672	WT	KO	OK	288.85	278.375	-0.053289	-0.25507	0.65355	0.820362	no	542683459	-	375667603	167015856	83482439	83533417
AZGP1	AZGP1	AZGP1	chr7	99564349	99573735	WT	KO	NOTEST	0.0467336	0.114077	1.28748	0	1	1	no	-	-	-	-	-	-
AZGP1P1	AZGP1P1	AZGP1P1	chr7	99578384	99581860	WT	KO	NOTEST	0	0	0	0	1	1	no	-	-	-	-	-	-
AZI2	AZI2	AZI2	chr3	28363843	28390618	WT	KO	OK	15.7348	15.7705	0.00326529	0.0122747	0.9825	0.990289	no	141856983	-	113491385	28365598	28365598	-
MSRB3	MSRB3	MSRB3	chr12	65672422	66036152	WT	KO	OK	13.0722	10.1962	-0.35847	-1.73824	0.00245	0.0127152	yes	1118324744	-	1052464843	65859901	-	65859901
AZIN1-AS1	AZIN1-AS1	AZIN1-AS1	chr8	103876498	103990104	WT	KO	OK	0.77498	1.0341	0.416143	0.617547	0.25375	0.459953	no	-	-	-	-	-	-
AZIN2	AZIN2	AZIN2	chr1	33546713	33586132	WT	KO	OK	5.04803	3.41822	-0.562474	-1.98779	0.00075	0.00471893	yes	-	-	-	-	-	-
AZU1	AZU1	AZU1	chr19	827830	832017	WT	KO	NOTEST	0.136384	0.0713152	-0.93539	0	1	1	no	-	-	-	-	-	-
B2M	B2M	B2M	chr15	45003684	45010357	WT	KO	OK	535.497	533.394	-0.00567697	-0.0287725	0.9604	0.979042	no	90016290	-	90016290	-	-	-
PWWP2A	PWWP2A	PWWP2A	chr5	159502891	159546452	WT	KO	OK	9.41277	7.34441	-0.357973	-1.64811	0.00515	0.0238128	yes	1116646035	-	957141448	159504587	-	159504587
B3GALNT2	B3GALNT2	B3GALNT2	chr1	235530674	235667781	WT	KO	OK	20.7044	21.9752	0.0859414	0.338337	0.5561	0.752096	no	1178163403	-	706921750	471241653	-	471241653
B3GALT1	B3GALT1	B3GALT1	chr2	168671283	168797654	WT	KO	NOTEST	0.170159	0.139045	-0.291331	0	1	1	no	-	-	-	-	-	-
B3GALT2	B3GALT2	B3GALT2	chr1	193091087	193223942	WT	KO	OK	0.436141	0.620526	0.508696	0.277873	0.61835	0.79453	no	-	-	-	-	-	-
B3GALT4	B3GALT4	B3GALT4	chr6_qbl_hap6	4477155	4478841	WT	KO	OK	1.35773	1.65055	0.281754	0.752672	0.1878	0.37745	no	-	-	-	-	-	-
B3GALT5	B3GALT5	B3GALT5	chr21	40984866	41034816	WT	KO	OK	3.05551	3.12482	0.0323571	0.122826	0.82945	0.918602	no	205037365	-	163997601	41039764	-	41039764
B3GALT5-AS1	B3GALT5-AS1	B3GALT5-AS1	chr21	40969074	40984749	WT	KO	NOTEST	0.0117886	0.0661572	2.48851	0	1	1	no	-	-	-	-	-	-
B3GALT6	B3GALT6	B3GALT6	chr1	1167628	1170420	WT	KO	OK	18.7261	19.1115	0.0293965	0.143786	0.80125	0.905346	no	-	-	-	-	-	-
B3GAT1	B3GAT1	B3GAT1	chr11	134248397	134281812	WT	KO	NOTEST	0	0	0	0	1	1	no	-	-	-	-	-	-
B3GAT2	B3GAT2	B3GAT2	chr6	71377473	71666788	WT	KO	NOTEST	0.00904377	0.0265999	1.55642	0	1	1	no	-	-	-	-	-	-
B3GAT3	B3GAT3	B3GAT3	chr11	62382767	62389647	WT	KO	OK	12.2968	13.7103	0.156977	0.700948	0.2282	0.427344	no	-	-	-	-	-	-
B3GLCT	B3GLCT	B3GLCT	chr13	31774111	31906411	WT	KO	OK	3.5149	2.20153	-0.674979	-2.77585	5e-05	0.000426257	yes	-	-	-	-	-	-
MALAT1	MALAT1	MALAT1	chr11	65265232	65273983	WT	KO	OK	233.468	171.953	-0.441211	-2.05514	0.00015	0.00115748	yes	1109601045	-	-	1109601045	-	-
B3GNT3	B3GNT3	B3GNT3	chr19	17905918	17924385	WT	KO	OK	1.44946	2.91898	1.00995	3.432	5e-05	0.000426257	yes	-	-	-	-	-	-
B3GNT4	B3GNT4	B3GNT4	chr12	122688227	122692084	WT	KO	OK	0.842787	1.32126	0.648677	1.44557	0.0151	0.0565999	no	-	-	-	-	-	-
B3GNT5	B3GNT5	B3GNT5	chr3	182895791	183146057	WT	KO	OK	5.11256	6.1445	0.265249	1.18288	0.04125	0.124431	no	182981106	-	182981106	-	-	-
B3GNT6	B3GNT6	B3GNT6	chr11	76745384	76753005	WT	KO	NOTEST	0	0	0	0	1	1	no	-	-	-	-	-	-
B3GNT7	B3GNT7	B3GNT7	chr2	232260334	232265875	WT	KO	OK	3.17814	0.376517	-3.0774	-8.39788	5e-05	0.000426257	yes	-	-	-	-	-	-
B3GNT8	B3GNT8	B3GNT8	chr19	41931263	41934635	WT	KO	OK	1.68574	2.0405	0.275542	0.820748	0.1563	0.331813	no	-	-	-	-	-	-
B3GNT9	B3GNT9	B3GNT9	chr16	67143914	67184902	WT	KO	OK	3.74163	5.48076	0.550707	1.43321	0.01295	0.0500745	no	-	-	-	-	-	-
B3GNTL1	B3GNTL1	B3GNTL1	chr17	80901666	81009686	WT	KO	OK	9.39792	7.47347	-0.330563	-1.32765	0.0214	0.0744083	no	485780520	-	485780520	-	-	-
B4GALNT1	B4GALNT1	B4GALNT1	chr12	58012187	58027022	WT	KO	OK	2.01469	1.73802	-0.213109	-0.680672	0.2397	0.442289	no	-	-	-	-	-	-
B4GALNT2	B4GALNT2	B4GALNT2	chr17	47209821	47247351	WT	KO	NOTEST	0.0292904	0	#NAME?	0	1	1	no	-	-	-	-	-	-
B4GALNT3	B4GALNT3	B4GALNT3	chr12	569542	671058	WT	KO	OK	1.10424	1.18687	0.104114	0.324509	0.57315	0.762385	no	669656	-	669656	-	-	-
B4GALNT4	B4GALNT4	B4GALNT4	chr11	369794	382117	WT	KO	OK	2.05808	4.48396	1.12347	4.4355	5e-05	0.000426257	yes	756084	-	756084	-	-	-
KIAA1549	KIAA1549	KIAA1549	chr7	138516126	138666064	WT	KO	OK	4.12049	5.62189	0.448241	2.22918	0.0001	0.000802452	yes	1108834089	-	970312718	138521371	-	138521371
B4GALT1-AS1	B4GALT1-AS1	B4GALT1-AS1	chr9	33110638	33179981	WT	KO	NOTEST	0.447685	0.438149	-0.0310608	0	1	1	no	-	-	-	-	-	-
GLRB	GLRB	GLRB	chr4	157997276	158093242	WT	KO	OK	6.79563	4.89005	-0.474759	-2.08315	0.0003	0.00214014	yes	1106240498	-	1106240498	-	-	-
B4GALT3	B4GALT3	B4GALT3	chr1	161141099	161147758	WT	KO	OK	27.0784	30.9097	0.190915	0.938116	0.1032	0.248382	no	161143319	-	161143319	-	-	-
B4GALT4	B4GALT4	B4GALT4	chr3	118930588	119009513	WT	KO	OK	5.39579	5.29585	-0.0269717	-0.110452	0.85075	0.928223	no	475811768	-	475811768	-	-	-
B4GALT4-AS1	B4GALT4-AS1	B4GALT4-AS1	chr3	118930588	119009513	WT	KO	NOTEST	0.248871	0.255435	0.0375605	0	1	1	no	-	-	-	-	-	-
ACACA	ACACA	ACACA	chr17	35441926	35766902	WT	KO	OK	27.1005	16.6042	-0.706766	-3.59459	5e-05	0.000426257	yes	1103586452	-	1032577915	71008537	35564706	35443831
B4GALT6	B4GALT6	B4GALT6	chr18	29202208	29264686	WT	KO	OK	6.5132	5.35063	-0.283658	-1.31678	0.02315	0.0792211	no	29264616	29264616	-	29264616	-	-
RDX	RDX	RDX	chr11	110045604	110167437	WT	KO	OK	43.5052	30.5815	-0.508531	-2.36275	5e-05	0.000426257	yes	1101097437	-	660797339	-	-	-
B4GAT1	B4GAT1	B4GAT1	chr11	66112842	66115161	WT	KO	OK	8.43377	10.1098	0.2615	1.15727	0.044	0.130847	no	-	-	-	-	-	-
B9D1	B9D1	B9D1	chr17	19240866	19290532	WT	KO	OK	10.4836	9.81797	-0.0946339	-0.194515	0.74335	0.875829	no	19249103	-	19249103	-	-	-
B9D2	B9D2	B9D2	chr19	41860321	41889987	WT	KO	OK	5.31861	5.06934	-0.0692491	-0.200275	0.72545	0.864335	no	-	-	-	-	-	-
BAALC	BAALC	BAALC	chr8	104145190	104242533	WT	KO	NOTEST	0	0.00605249	inf	0	1	1	no	-	-	-	-	-	-
BAALC-AS1	BAALC-AS1	BAALC-AS1	chr8	104145190	104242533	WT	KO	NOTEST	0	0	0	0	1	1	no	-	-	-	-	-	-
BAALC-AS2	BAALC-AS2	BAALC-AS2	chr8	104145190	104242533	WT	KO	NOTEST	0	0	0	0	1	1	no	-	-	-	-	-	-
BAAT	BAAT	BAAT	chr9	104122698	104147287	WT	KO	NOTEST	0.0752462	0.0415275	-0.857551	0	1	1	no	-	-	-	-	-	-
BABAM1	BABAM1	BABAM1	chr19	17378184	17390162	WT	KO	OK	51.3781	61.2428	0.253388	1.25253	0.0273	0.0907314	no	34775287	-	34775287	-	-	-
BACE1	BACE1	BACE1	chr11	117103340	117186972	WT	KO	OK	8.99369	9.26342	0.0426322	0.171046	0.76815	0.889389	no	351502613	-	117186156	234316457	-	234316457
BACE1-AS	BACE1-AS	BACE1-AS	chr11	117103340	117186972	WT	KO	OK	1.97335	2.11402	0.099341	0.0587804	0.9203	0.959782	no	-	-	-	-	-	-
CCDC85C	CCDC85C	CCDC85C	chr14	99947738	100070727	WT	KO	OK	32.1515	23.9982	-0.421958	-1.72148	0.00245	0.0127152	yes	1100136756	-	800197160	299939596	-	299939596
BACH1	BACH1	BACH1	chr21	30671115	30734217	WT	KO	OK	14.0753	14.7324	0.0658301	0.295299	0.61145	0.789483	no	153462566	-	122746688	30715878	-	30715878
BACH1-IT2	BACH1-IT2	BACH1-IT2	chr21	30744820	30746300	WT	KO	OK	0.574803	0.742869	0.37004	0.482407	0.3954	0.614199	no	-	-	-	-	-	-
BACH2	BACH2	BACH2	chr6	90636246	91006627	WT	KO	OK	0.548986	0.505078	-0.120262	-0.406829	0.47805	0.689542	no	181527047	-	181527047	-	-	-
BAD	BAD	BAD	chr11	64037299	64056972	WT	KO	OK	57.0198	49.5353	-0.203007	-0.759766	0.18805	0.377791	no	64042924	-	64042924	-	-	-
RXRA	RXRA	RXRA	chr9	137218308	137332432	WT	KO	OK	15.498	8.81061	-0.81477	-4.05283	5e-05	0.000426257	yes	1098273444	-	960944364	-	-	-
BAG2	BAG2	BAG2	chr6	57037103	57050012	WT	KO	OK	33.7932	37.394	0.146074	0.723282	0.20215	0.39545	no	228173770	114074452	-	228173770	-	114099318
BAG3	BAG3	BAG3	chr10	121410881	121437329	WT	KO	OK	54.4283	49.6865	-0.131502	-0.667235	0.23615	0.437667	no	121427346	-	121427346	-	-	-
BAG4	BAG4	BAG4	chr8	38020838	38070819	WT	KO	OK	8.71683	8.73976	0.00379051	0.0146756	0.98055	0.989174	no	76112953	-	38047678	38065275	38065275	-
BAG5	BAG5	BAG5	chr14	104022880	104029151	WT	KO	OK	16.4179	16.0042	-0.0368166	-0.183256	0.7501	0.879189	no	-	-	-	-	-	-
BAG6	BAG6	BAG6	chr6_ssto_hap7	2937601	2956785	WT	KO	OK	123.348	133.61	0.115288	0.578634	0.3201	0.53655	no	-	-	-	-	-	-
BAGE	BAGE,BAGE5	BAGE,BAGE5	chr21	11020841	11098937	WT	KO	NOTEST	0	0	0	0	1	1	no	-	-	-	-	-	-
BAGE3	BAGE3	BAGE3	chr21	11020841	11098937	WT	KO	NOTEST	3.61146e-05	2.36386e-05	-0.611442	0	1	1	no	-	-	-	-	-	-
BAGE4	BAGE4	BAGE4	chr21	11020841	11098937	WT	KO	NOTEST	0.08363	0.0331333	-1.33574	0	1	1	no	-	-	-	-	-	-
BAGE5	BAGE5	BAGE5	chr21	11020841	11098937	WT	KO	NOTEST	0.0888864	0.0350448	-1.34276	0	1	1	no	-	-	-	-	-	-
BAHCC1	BAHCC1	BAHCC1	chr17	79373520	79433358	WT	KO	OK	5.85358	5.36791	-0.124958	-0.61598	0.2786	0.489611	no	-	-	-	-	-	-
BAHD1	BAHD1	BAHD1	chr15	40731919	40760441	WT	KO	OK	9.35943	9.46412	0.0160479	0.076067	0.89495	0.950718	no	162989520	-	122237567	40751953	40751953	-
BAIAP2	BAIAP2	BAIAP2	chr17	79008946	79156964	WT	KO	OK	27.5905	24.0564	-0.19775	-0.986309	0.08515	0.2154	no	1027941158	-	790668996	237272162	-	237272162
BAIAP2-AS1	BAIAP2-AS1	BAIAP2-AS1	chr17	79002932	79008519	WT	KO	OK	2.098	1.87858	-0.159373	-0.619732	0.2745	0.484888	no	-	-	-	-	-	-
BAIAP2L1	BAIAP2L1	BAIAP2L1	chr7	97910978	98030427	WT	KO	OK	15.9334	15.5673	-0.0335375	-0.115695	0.83855	0.922946	no	293783355	-	195862117	97921238	-	97921238
BAIAP2L2	BAIAP2L2	BAIAP2L2	chr22	38480895	38506676	WT	KO	OK	2.37946	1.51998	-0.64658	-2.0026	0.0008	0.00499556	yes	38490699	-	38490699	-	-	-
BAIAP3	BAIAP3	BAIAP3	chr16	1383605	1401873	WT	KO	OK	1.35541	1.33858	-0.0180217	-0.0271084	0.9642	0.980714	no	1386128	-	1386128	-	-	-
BAK1	BAK1	BAK1	chr6	33540322	33548070	WT	KO	OK	17.9839	21.6045	0.264624	1.27528	0.0258	0.0866878	no	33545279	-	33545279	-	-	-
BAMBI	BAMBI	BAMBI	chr10	28966423	28971868	WT	KO	OK	3.90543	6.79793	0.799612	3.02755	5e-05	0.000426257	yes	28967933	-	28967933	-	-	-
BANCR	BANCR	BANCR	chr9	71911596	71921972	WT	KO	NOTEST	0	0	0	0	1	1	no	-	-	-	-	-	-
BANF1	BANF1	BANF1	chr11	65764015	65771617	WT	KO	OK	181.266	193.192	0.0919235	0.426051	0.4561	0.671577	no	-	-	-	-	-	-
BANF2	BANF2	BANF2	chr20	17674319	17716517	WT	KO	NOTEST	0	0	0	0	1	1	no	-	-	-	-	-	-
BANK1	BANK1	BANK1	chr4	102711763	102995969	WT	KO	OK	0.863557	0.629338	-0.456456	-1.1888	0.0353	0.111027	no	102980294	-	102980294	-	-	-
BANP	BANP	BANP	chr16	87985037	88110924	WT	KO	OK	8.58698	8.71748	0.0217604	0.0960761	0.87	0.936754	no	1056951316	-	1056951316	-	-	-
BAP1	BAP1	BAP1	chr3	52435019	52444121	WT	KO	OK	27.7527	31.0553	0.162212	0.819006	0.1504	0.323781	no	52436234	-	-	52436234	-	52436234
BARD1	BARD1	BARD1	chr2	215590369	215674435	WT	KO	OK	9.42856	9.37564	-0.00811952	-0.0393572	0.94375	0.971	no	2156330296	-	2156330296	-	-	-
BARHL1	BARHL1	BARHL1	chr9	135457992	135465640	WT	KO	NOTEST	0.0518318	0.145233	1.48646	0	1	1	no	135458443	-	-	135458443	135458443	-
BARHL2	BARHL2	BARHL2	chr1	91177578	91182794	WT	KO	NOTEST	0	0	0	0	1	1	no	-	-	-	-	-	-
BARX1	BARX1	BARX1	chr9	96713908	96717608	WT	KO	NOTEST	0.0223527	0	#NAME?	0	1	1	no	-	-	-	-	-	-
BARX2	BARX2	BARX2	chr11	129245880	129322174	WT	KO	NOTEST	0.0403659	0.00959739	-2.07242	0	1	1	no	-	-	-	-	-	-
BASP1	BASP1	BASP1	chr5	17130136	17276954	WT	KO	OK	88.3851	106.604	0.270386	1.35845	0.01905	0.068053	no	137954144	-	137954144	-	-	-
BASP1P1	BASP1P1	BASP1P1	chr13	23471168	23472320	WT	KO	NOTEST	0	0	0	0	1	1	no	-	-	-	-	-	-
BATF	BATF	BATF	chr14	75988783	76013334	WT	KO	OK	3.26839	3.13261	-0.0612158	-0.166555	0.77165	0.890813	no	152007548	-	152007548	-	-	-
BATF2	BATF2	BATF2	chr11	64755416	64764517	WT	KO	OK	1.39204	0.913991	-0.606952	-1.538	0.00665	0.0292588	yes	-	-	-	-	-	-
BATF3	BATF3	BATF3	chr1	212859758	212873327	WT	KO	OK	5.99983	6.05076	0.0121959	0.0408379	0.9457	0.971972	no	-	-	-	-	-	-
BAX	BAX	BAX	chr19	49458116	49465055	WT	KO	OK	130.272	126.852	-0.0383788	-0.174852	0.7656	0.888785	no	49458543	-	49458543	-	-	-
BAZ1A	BAZ1A	BAZ1A	chr14	35221936	35344853	WT	KO	OK	16.7604	14.8401	-0.175555	-0.891231	0.11865	0.275033	no	282492133	-	282492133	-	-	-
BAZ1B	BAZ1B	BAZ1B	chr7	72854727	72936615	WT	KO	OK	37.7739	35.4267	-0.0925523	-0.474347	0.40355	0.62253	no	-	-	-	-	-	-
BAZ2A	BAZ2A	BAZ2A	chr12	56915608	57030163	WT	KO	OK	31.6068	35.5862	0.171083	0.598415	0.29935	0.514074	no	284983940	-	114011534	170972406	-	170972406
BAZ2B	BAZ2B	BAZ2B	chr2	160175489	160474553	WT	KO	NOTEST	0.218792	0.205289	-0.0919064	0	1	1	no	1442943837	-	1442943837	-	-	-
BBC3	BBC3	BBC3	chr19	47724078	47736023	WT	KO	OK	3.2242	2.21326	-0.542767	-1.63194	0.00365	0.0178753	yes	47725198	-	47725198	-	-	-
BBIP1	BBIP1	BBIP1	chr10	112631552	112679124	WT	KO	OK	4.86523	3.57764	-0.443498	-0.958362	0.0911	0.226503	no	112674035	-	112674035	-	-	-
BBOX1	BBOX1	BBOX1	chr11	27062508	27241660	WT	KO	NOTEST	0	0	0	0	1	1	no	-	-	-	-	-	-
BBOX1-AS1	BBOX1-AS1	BBOX1-AS1	chr11	27062508	27241660	WT	KO	NOTEST	0	0.100036	inf	0	1	1	no	-	-	-	-	-	-
BBS1	BBS1	BBS1	chr11	66278118	66301084	WT	KO	OK	1.99039	2.53583	0.349409	1.30288	0.0215	0.0746638	no	132564690	-	132564690	-	-	-
BBS10	BBS10	BBS10	chr12	76738265	76742222	WT	KO	OK	5.08629	4.39541	-0.210615	-0.91417	0.11255	0.264508	no	-	-	-	-	-	-
BBS12	BBS12	BBS12	chr4	123653856	123666098	WT	KO	OK	0.999105	1.3451	0.429007	1.32033	0.02015	0.0710093	no	-	-	-	-	-	-
BBS2	BBS2	BBS2	chr16	56518258	56554008	WT	KO	OK	5.13403	4.59951	-0.158614	-0.670667	0.2406	0.443078	no	-	-	-	-	-	-
BBS4	BBS4	BBS4	chr15	72978519	73030817	WT	KO	OK	2.45287	2.32018	-0.0802318	-0.276592	0.6298	0.803156	no	146021951	-	146021951	-	-	-
BBS5	BBS5	BBS5	chr2	170336005	170363165	WT	KO	OK	1.03559	1.45119	0.48678	1.50747	0.00935	0.0385475	yes	-	-	-	-	-	-
BBS7	BBS7	BBS7	chr4	122745483	122791652	WT	KO	OK	4.52675	4.94079	0.126264	0.501355	0.38025	0.599532	no	122753608	-	122753608	-	-	-
BBS9	BBS9	BBS9	chr7	33169151	33645680	WT	KO	OK	1.16215	0.969002	-0.262225	-0.84182	0.13775	0.305088	no	134093054	-	134093054	-	-	-
BBX	BBX	BBX	chr3	107241782	107530176	WT	KO	OK	18.6282	17.4261	-0.0962378	-0.490926	0.3887	0.608154	no	2040489128	-	1932959803	107529325	-	107529325
BCAM	BCAM	BCAM	chr19	45312315	45324678	WT	KO	OK	8.5543	7.83801	-0.126162	-0.557536	0.3324	0.549059	no	181292198	-	45321714	135970484	-	135970484
BCAN	BCAN	BCAN	chr1	156611739	156629324	WT	KO	OK	0.885681	0.344028	-1.36426	-3.19566	5e-05	0.000426257	yes	-	-	-	-	-	-
BCAP29	BCAP29	BCAP29	chr7	107220421	107263762	WT	KO	OK	10.6331	10.6956	0.00846566	0.0416217	0.9432	0.970833	no	428987426	-	321727454	107259972	-	107259972
TTC7B	TTC7B	TTC7B	chr14	91006931	91282761	WT	KO	OK	14.5686	11.8127	-0.302527	-1.46429	0.01055	0.0425111	yes	1093419220	-	1093419220	-	-	-
BCAR1	BCAR1	BCAR1	chr16	75262927	75301951	WT	KO	OK	84.4514	81.2554	-0.055658	-0.283489	0.6225	0.797097	no	677537858	75298627	602239231	75298627	-	-
CORO1C	CORO1C	CORO1C	chr12	109038884	109125326	WT	KO	OK	162.961	124.082	-0.393229	-1.98639	0.00045	0.00304947	yes	1090757685	-	981709571	109048114	109048114	-
BCAR4	BCAR4	BCAR4	chr16	11913690	11922689	WT	KO	NOTEST	0.0279009	0.0514604	0.883153	0	1	1	no	-	-	-	-	-	-
BCAS1	BCAS1	BCAS1	chr20	52560078	52687304	WT	KO	NOTEST	0.00769708	0.0108482	0.495068	0	1	1	no	52672217	-	52672217	-	-	-
BCAS2	BCAS2	BCAS2	chr1	115110180	115124265	WT	KO	OK	29.195	33.8358	0.21283	1.014	0.07875	0.203489	no	-	-	-	-	-	-
BCAS3	BCAS3	BCAS3	chr17	58755171	59470199	WT	KO	OK	3.10862	2.76059	-0.171296	-0.691831	0.2253	0.423302	no	1125699966	-	1125699966	-	-	-
BCAS4	BCAS4	BCAS4	chr20	49411430	49493714	WT	KO	OK	14.4147	12.6537	-0.187984	-0.808504	0.16255	0.341629	no	98891659	-	98891659	-	-	-
BCAT1	BCAT1	BCAT1	chr12	24962957	25102393	WT	KO	OK	41.0697	37.0433	-0.148861	-0.760543	0.1875	0.377117	no	50018664	-	50018664	-	-	-
BCAT2	BCAT2	BCAT2	chr19	49298318	49314320	WT	KO	OK	32.1135	32.1718	0.00261722	0.0125619	0.9821	0.990241	no	-	-	-	-	-	-
BCCIP	BCCIP	BCCIP	chr10	127512103	127569884	WT	KO	OK	76.0868	70.4799	-0.110433	-0.433072	0.4501	0.665458	no	382573341	-	382573341	-	-	-
BCDIN3D	BCDIN3D	BCDIN3D	chr12	50222325	50236912	WT	KO	OK	0.938529	0.844872	-0.151669	-0.345084	0.54795	0.74588	no	-	-	-	-	-	-
BCDIN3D-AS1	BCDIN3D-AS1	BCDIN3D-AS1	chr12	50222325	50236912	WT	KO	OK	0.494628	0.359736	-0.459408	-0.557	0.31035	0.526921	no	-	-	-	-	-	-
BCHE	BCHE	BCHE	chr3	165490691	165555253	WT	KO	NOTEST	0	0	0	0	1	1	no	-	-	-	-	-	-
BCKDHA	BCKDHA	BCKDHA	chr19	41903693	41930910	WT	KO	OK	5.90028	6.26066	0.085531	0.341665	0.5464	0.744698	no	83795318	-	83795318	-	-	-
BCKDHB	BCKDHB	BCKDHB	chr6	80816343	81055987	WT	KO	OK	4.61866	4.52166	-0.0306214	-0.10306	0.8588	0.931933	no	728791775	-	647736399	81055376	-	81055376
BCKDK	BCKDK	BCKDK	chr16	31119614	31124112	WT	KO	OK	34.812	39.6235	0.186772	0.930156	0.10715	0.255443	no	-	-	-	-	-	-
BCL10	BCL10	BCL10	chr1	85731459	85743771	WT	KO	OK	10.5723	10.4929	-0.0108717	-0.0511179	0.92855	0.964385	no	171480464	85742129	85738335	85742129	-	-
BCL11A	BCL11A	BCL11A	chr2	60678301	60780633	WT	KO	NOTEST	0.0912555	0.0904673	-0.0125153	0	1	1	no	60754569	-	60754569	-	-	-
BCL11B	BCL11B	BCL11B	chr14	99635624	99738050	WT	KO	OK	0.295074	0.5704	0.950896	2.77746	5e-05	0.000426257	yes	-	-	-	-	-	-
BCL2	BCL2	BCL2	chr18	60790578	60986613	WT	KO	OK	2.63554	1.79519	-0.553961	-1.3321	0.02095	0.0731872	no	304665363	-	304665363	-	-	-
BCL2A1	BCL2A1	BCL2A1	chr15	80253231	80263643	WT	KO	OK	0.34053	0.976094	1.51924	1.76241	0.0043	0.02053	yes	80261365	-	80261365	-	-	-
TMPO	TMPO	TMPO	chr12	98906750	98944157	WT	KO	OK	162.687	132.193	-0.299453	-1.48212	0.00895	0.0373027	yes	1088251589	-	692509362	395742227	-	395742227
BCL2L10	BCL2L10	BCL2L10	chr15	52401465	52404972	WT	KO	NOTEST	0	0	0	0	1	1	no	-	-	-	-	-	-
BCL2L11	BCL2L11	BCL2L11	chr2	111878490	111926022	WT	KO	OK	4.77392	4.55205	-0.0686593	-0.19671	0.69035	0.845958	no	559527278	-	559527278	-	-	-
BCL2L12	BCL2L12	BCL2L12	chr19	50162825	50177173	WT	KO	OK	27.267	33.0167	0.276041	0.996611	0.08255	0.210946	no	-	-	-	-	-	-
BCL2L13	BCL2L13	BCL2L13	chr22	18121349	18213621	WT	KO	OK	8.82297	8.83613	0.00215089	0.010346	0.9861	0.991524	no	54509379	-	54509379	-	-	-
BCL2L14	BCL2L14	BCL2L14	chr12	12223877	12252627	WT	KO	NOTEST	0.0481228	0.0577284	0.26256	0	1	1	no	-	-	-	-	-	-
BCL2L15	BCL2L15	BCL2L15	chr1	114355233	114447746	WT	KO	NOTEST	0.12854	0.14858	0.209017	0	1	1	no	-	-	-	-	-	-
BCL2L2	BCL2L2	BCL2L2	chr14	23775970	23795394	WT	KO	OK	6.62066	7.61684	0.202217	0.416679	0.46895	0.682008	no	23779136	-	-	23779136	-	23779136
BCL2L2-PABPN1	BCL2L2-PABPN1	BCL2L2-PABPN1	chr14	23775970	23795394	WT	KO	OK	30.8519	30.9305	0.00366981	0.0122372	0.983	0.99053	no	-	-	-	-	-	-
SMAD5	SMAD5	SMAD5	chr5	135465202	135518422	WT	KO	OK	21.6121	14.5322	-0.572584	-2.87934	5e-05	0.000426257	yes	1084022975	-	135471790	948551185	406490145	542061040
BCL6	BCL6	BCL6	chr3	187416046	187463513	WT	KO	OK	4.07062	4.92157	0.273872	1.15465	0.04425	0.131369	no	187456109	-	187456109	-	-	-
BCL6B	BCL6B	BCL6B	chr17	6926368	6932961	WT	KO	NOTEST	0.0688731	0.05469	-0.332663	0	1	1	no	-	-	-	-	-	-
BCL7A	BCL7A	BCL7A	chr12	122459791	122499950	WT	KO	OK	3.1335	3.66038	0.224218	0.940187	0.101	0.24493	no	122473675	-	122473675	-	-	-
BCL7B	BCL7B	BCL7B	chr7	72950682	72972065	WT	KO	OK	40.1356	40.8629	0.025909	0.127591	0.8258	0.917474	no	-	-	-	-	-	-
BCL7C	BCL7C	BCL7C	chr16	30845361	30906539	WT	KO	OK	27.7422	31.0549	0.16274	0.723386	0.2096	0.405389	no	154442942	-	154442942	-	-	-
BCL9	BCL9	BCL9	chr1	147013270	147098020	WT	KO	OK	10.1922	9.06925	-0.168404	-0.831834	0.14985	0.323141	no	-	-	-	-	-	-
RNF130	RNF130	RNF130	chr5	179382066	179499118	WT	KO	OK	15.2698	11.0982	-0.460355	-2.1345	0.00025	0.00182602	yes	1076569942	-	1076569942	-	-	-
BCLAF1	BCLAF1	BCLAF1	chr6	136578000	136610989	WT	KO	OK	34.9237	30.5123	-0.194816	-0.997076	0.08475	0.214542	no	136595811	-	136595811	-	-	-
BCO1	BCO1	BCO1	chr16	81272295	81324747	WT	KO	NOTEST	0.121952	0.0342963	-1.83019	0	1	1	no	-	-	-	-	-	-
BCO2	BCO2	BCO2	chr11	112046207	112089649	WT	KO	NOTEST	0.0535461	0.0767539	0.519459	0	1	1	no	-	-	-	-	-	-
BCOR	BCOR	BCOR	chrX	39910498	40036582	WT	KO	OK	10.6234	10.7647	0.0190507	0.0938423	0.86935	0.936412	no	239687469	-	239687469	-	-	-
BCORL1	BCORL1	BCORL1	chrX	129139163	129192058	WT	KO	OK	3.71797	3.21075	-0.211606	-0.977139	0.08495	0.214971	no	258371039	-	129180915	129190124	-	129190124
BCORP1	BCORP1	BCORP1	chrY	21617316	21665039	WT	KO	NOTEST	0	0	0	0	1	1	no	21644978	-	-	-	-	-
BCR	BCR	BCR	chr22	23522551	23660224	WT	KO	OK	13.2845	13.736	0.0482182	0.240144	0.67185	0.832008	no	353960969	-	353960969	-	-	-
BCRP2	BCRP2	BCRP2	chr22	21457304	21476575	WT	KO	NOTEST	0	0	0	0	1	1	no	-	-	-	-	-	-
BCRP3	BCRP3	BCRP3	chr22	25028881	25055114	WT	KO	NOTEST	0.194826	0.308568	0.663404	0	1	1	no	-	-	-	-	-	-
INPP5A	INPP5A	INPP5A	chr10	134351352	134596984	WT	KO	OK	9.6796	7.44382	-0.378904	-1.74061	0.00265	0.0135978	yes	1075532159	-	1075532159	-	-	-
BCYRN1	BCYRN1	BCYRN1	chrX	70430034	70948962	WT	KO	NOTEST	0	0	0	0	1	1	no	-	-	-	-	-	-
SQSTM1	SQSTM1	SQSTM1	chr5	179224597	179285840	WT	KO	OK	329.044	237.624	-0.469598	-2.04054	0.0003	0.00214014	yes	1075488940	-	1075488940	-	-	-
BDH2	BDH2	BDH2	chr4	103998781	104021024	WT	KO	OK	1.29633	2.28809	0.819706	2.73015	5e-05	0.000426257	yes	104006244	-	104006244	-	-	-
BDKRB1	BDKRB1	BDKRB1	chr14	96722546	96731100	WT	KO	NOTEST	0.143454	0.198121	0.465793	0	1	1	no	-	-	-	-	-	-
BDKRB2	BDKRB2	BDKRB2	chr14	96671134	96710666	WT	KO	OK	0.570011	1.0275	0.850083	2.48101	5e-05	0.000426257	yes	-	-	-	-	-	-
DDX46	DDX46	DDX46	chr5	134094423	134166826	WT	KO	OK	35.7213	26.5379	-0.428734	-2.18885	0.0001	0.000802452	yes	1073116679	-	670715184	402401495	268236379	134165116
BDNF-AS	BDNF-AS	BDNF-AS	chr11	27528398	27743605	WT	KO	OK	2.52095	3.29127	0.384679	0.539451	0.3737	0.593191	no	82899080	-	-	-	-	-
BDP1	BDP1	BDP1	chr5	70751441	70863649	WT	KO	OK	9.22147	7.59558	-0.279837	-1.40749	0.0153	0.0571668	no	-	-	-	-	-	-
BEAN1	BEAN1	BEAN1	chr16	66461199	66527432	WT	KO	OK	0.234879	0.538379	1.1967	1.61356	0.0018	0.00991197	yes	66472655	-	66472655	-	-	-
BEAN1-AS1	BEAN1-AS1	BEAN1-AS1	chr16	66461199	66527432	WT	KO	NOTEST	0	0	0	0	1	1	no	-	-	-	-	-	-
BECN1	BECN1	BECN1	chr17	40950853	40976310	WT	KO	OK	29.027	24.5683	-0.240601	-1.16888	0.04115	0.124262	no	245823412	-	204860518	40962894	40962894	-
BECN2	BECN2	BECN2	chr1	242121068	242122364	WT	KO	NOTEST	0	0.0549495	inf	0	1	1	no	-	-	-	-	-	-
BEGAIN	BEGAIN	BEGAIN	chr14	101003483	101036131	WT	KO	NOTEST	0.373866	0.18189	-1.03945	0	1	1	no	-	-	-	-	-	-
BEND2	BEND2	BEND2	chrX	18181050	18239024	WT	KO	NOTEST	0.0119348	0	#NAME?	0	1	1	no	-	-	-	-	-	-
GOLGA3	GOLGA3	GOLGA3	chr12	133345494	133405426	WT	KO	OK	28.6767	36.6887	0.355453	1.64612	0.0034	0.0168267	yes	1067053739	133405061	800302684	266751055	-	133345994
BEND3P3	BEND3P3	BEND3P3	chr10	81442730	81448650	WT	KO	OK	1.59754	1.5852	-0.0111871	-0.0443443	0.93895	0.968823	no	-	-	-	-	-	-
BEND4	BEND4	BEND4	chr4	42112869	42154895	WT	KO	NOTEST	0	0.00236141	inf	0	1	1	no	-	-	-	-	-	-
BEND5	BEND5	BEND5	chr1	48998526	50489626	WT	KO	NOTEST	0	0	0	0	1	1	no	-	-	-	-	-	-
BEND6	BEND6	BEND6	chr6	56819772	56892142	WT	KO	OK	0.606963	1.27591	1.07184	2.79332	5e-05	0.000426257	yes	-	-	-	-	-	-
BEND7	BEND7	BEND7	chr10	13480483	13544976	WT	KO	OK	6.01577	4.90838	-0.293502	-1.17759	0.04345	0.129595	no	81115051	-	81115051	-	-	-
BEST1	BEST1	BEST1	chr11	61717355	61735132	WT	KO	OK	0.428774	0.472431	0.139886	0.0252386	0.8961	0.950978	no	-	-	-	-	-	-
BEST2	BEST2	BEST2	chr19	12863406	12869271	WT	KO	NOTEST	0.00638627	0	#NAME?	0	1	1	no	-	-	-	-	-	-
BEST3	BEST3	BEST3	chr12	70037287	70093196	WT	KO	OK	0.656453	0.39948	-0.716569	-1.26891	0.01195	0.0468644	yes	70044313	-	70044313	-	-	-
BEST4	BEST4	BEST4	chr1	45249256	45253426	WT	KO	NOTEST	0.0524121	0.0885219	0.756134	0	1	1	no	-	-	-	-	-	-
BET1	BET1	BET1	chr7	93620999	93633690	WT	KO	OK	4.71096	5.04815	0.0997343	0.425427	0.4579	0.67296	no	-	-	-	-	-	-
PPP2R5A	PPP2R5A	PPP2R5A	chr1	212458878	212535205	WT	KO	OK	12.7253	10.1481	-0.326482	-1.54997	0.0068	0.0297698	yes	1062567398	-	850032766	212534632	-	212534632
BEX1	BEX1	BEX1	chrX	102317580	102319168	WT	KO	NOTEST	0.436785	0.0683996	-2.67486	0	1	1	no	-	-	-	-	-	-
BEX2	BEX2	BEX2	chrX	102564273	102565974	WT	KO	OK	6.83039	1.65497	-2.04516	-5.06759	5e-05	0.000426257	yes	-	-	-	-	-	-
BEX4	BEX4	BEX4	chrX	102470019	102472128	WT	KO	NOTEST	0.0132501	0	#NAME?	0	1	1	no	-	-	-	-	-	-
BEX5	BEX5	BEX5	chrX	101408678	101410986	WT	KO	NOTEST	0	0	0	0	1	1	no	-	-	-	-	-	-
BFAR	BFAR	BFAR	chr16	14726667	14763093	WT	KO	OK	18.6197	19.6429	0.0771798	0.380613	0.5043	0.71165	no	44224802	-	29475761	14749041	14749041	-
BFSP1	BFSP1	BFSP1	chr20	17474549	17549865	WT	KO	OK	3.82834	3.9048	0.0285295	0.108455	0.84035	0.923466	no	87633667	-	87633667	-	-	-
BFSP2	BFSP2	BFSP2	chr3	133118838	133194056	WT	KO	NOTEST	0	0	0	0	1	1	no	133120509	-	133120509	-	-	-
BGLAP	BGLAP	BGLAP	chr1	156182778	156217908	WT	KO	OK	0.737856	0.843998	0.193902	0.0773293	0.91565	0.958413	no	-	-	-	-	-	-
BGLT3	BGLT3	BGLT3	chr11	5265783	5266776	WT	KO	NOTEST	0	0	0	0	1	1	no	-	-	-	-	-	-
BGN	BGN	BGN	chrX	152713122	152775004	WT	KO	NOTEST	0.00972749	0.0066966	-0.53864	0	1	1	no	-	-	-	-	-	-
BHLHA15	BHLHA15	BHLHA15	chr7	97841565	97842271	WT	KO	OK	0.812579	0.281526	-1.52924	-1.39174	0.01455	0.054948	no	-	-	-	-	-	-
BHLHA9	BHLHA9	BHLHA9	chr17	1173857	1174565	WT	KO	NOTEST	0	0	0	0	1	1	no	-	-	-	-	-	-
BHLHB9	BHLHB9	BHLHB9	chrX	101975641	102007369	WT	KO	OK	1.65001	2.00276	0.27951	1.02373	0.0712	0.188266	no	101999774	-	101999774	-	-	-
BHLHE22	BHLHE22	BHLHE22	chr8	65492794	65496191	WT	KO	NOTEST	0	0	0	0	1	1	no	-	-	-	-	-	-
BHLHE23	BHLHE23	BHLHE23	chr20	61637330	61638387	WT	KO	NOTEST	0	0	0	0	1	1	no	-	-	-	-	-	-
BHLHE40	BHLHE40	BHLHE40	chr3	4938492	5026865	WT	KO	OK	21.3968	20.339	-0.0731448	-0.360475	0.5211	0.724536	no	10047437	5021120	-	10047437	-	5026317
BHLHE40-AS1	BHLHE40-AS1	BHLHE40-AS1	chr3	4938492	5026865	WT	KO	NOTEST	0.165484	0.32597	0.978046	0	1	1	no	-	-	-	-	-	-
BHLHE41	BHLHE41	BHLHE41	chr12	26272958	26278003	WT	KO	OK	3.2699	6.10692	0.901199	3.92313	5e-05	0.000426257	yes	-	-	-	-	-	-
BHMG1	BHMG1	BHMG1	chr19	46236508	46267797	WT	KO	NOTEST	0.0108987	0.0158989	0.544772	0	1	1	no	-	-	-	-	-	-
BHMT	BHMT	BHMT	chr5	78407603	78428113	WT	KO	NOTEST	0.00622072	0	#NAME?	0	1	1	no	-	-	-	-	-	-
BHMT2	BHMT2	BHMT2	chr5	78365546	78385897	WT	KO	NOTEST	0.00483062	0	#NAME?	0	1	1	no	-	-	-	-	-	-
LNPEP	LNPEP	LNPEP	chr5	96271345	96365115	WT	KO	OK	18.8666	13.5522	-0.4773	-2.34818	0.0001	0.000802452	yes	1059604509	-	770492861	289111648	-	289111648
G3BP1	G3BP1	G3BP1	chr5	151151475	151184915	WT	KO	OK	136.384	109.804	-0.312743	-1.60478	0.00475	0.0223301	yes	1058212849	-	604655060	453557789	-	453557789
BICD2	BICD2	BICD2	chr9	95473644	95527083	WT	KO	OK	19.7153	17.7288	-0.153226	-0.761456	0.1865	0.375481	no	477494502	-	382018815	95475687	-	95475687
BID	BID	BID	chr22	18216905	18257431	WT	KO	OK	30.4513	27.5851	-0.142618	-0.696113	0.22535	0.423302	no	36482182	-	36482182	-	-	-
BIK	BIK	BIK	chr22	43506753	43525718	WT	KO	OK	3.27061	4.4814	0.454389	1.30882	0.0237	0.0808281	no	-	-	-	-	-	-
ZCCHC24	ZCCHC24	ZCCHC24	chr10	81142082	81205383	WT	KO	OK	13.8825	19.5693	0.495323	2.47939	5e-05	0.000426257	yes	1055205565	-	892916358	162289207	-	162289207
BIN2	BIN2	BIN2	chr12	51674821	51718464	WT	KO	NOTEST	0	0	0	0	1	1	no	-	-	-	-	-	-
BIN3	BIN3	BIN3	chr8	22462144	22526661	WT	KO	OK	8.59218	8.04143	-0.0955722	-0.146289	0.7972	0.903405	no	112572476	-	112572476	-	-	-
BIN3-IT1	BIN3-IT1	BIN3-IT1	chr8	22462144	22526661	WT	KO	OK	0.62786	0.467736	-0.424751	-0.167605	0.7754	0.89296	no	-	-	-	-	-	-
SLC7A5	SLC7A5	SLC7A5	chr16	87863628	87903100	WT	KO	OK	252.199	192.705	-0.388167	-1.89551	0.00085	0.00525648	yes	1054503745	-	615168727	439335018	87873424	351461594
LRRC8A	LRRC8A	LRRC8A	chr9	131644390	131680317	WT	KO	OK	34.9458	27.8013	-0.329967	-1.67193	0.003	0.0151073	yes	1053335450	-	789986768	263348682	131669700	131678982
BIRC5	BIRC5	BIRC5	chr17	76210276	76221716	WT	KO	OK	70.5853	68.2578	-0.0483746	-0.245559	0.6696	0.830268	no	76212029	-	76212029	-	-	-
BIRC6	BIRC6	BIRC6	chr2	32582095	32843965	WT	KO	OK	14.1879	14.1793	-0.000877259	-0.00448852	0.99285	0.995042	no	785133087	-	752443227	32689860	32689860	-
BIRC6-AS2	BIRC6-AS2	BIRC6-AS2	chr2	32582095	32843965	WT	KO	OK	0.199529	0.488511	1.29179	0.145399	0.47515	0.68712	no	-	-	-	-	-	-
BIRC7	BIRC7	BIRC7	chr20	61867234	61871859	WT	KO	NOTEST	0.0557063	0.017416	-1.67743	0	1	1	no	-	-	-	-	-	-
BIRC8	BIRC8	BIRC8	chr19	53792853	53794875	WT	KO	NOTEST	0	0	0	0	1	1	no	-	-	-	-	-	-
BISPR	BISPR,MVB12A	BISPR,MVB12A	chr19	17516494	17536148	WT	KO	OK	0.835004	0.943088	0.175609	0.174195	0.7598	0.885352	no	-	-	-	-	-	-
BIVM	BIVM	BIVM	chr13	103436630	103528351	WT	KO	OK	3.93375	2.77854	-0.501579	-1.17715	0.04395	0.130726	no	-	-	-	-	-	-
BIVM-ERCC5	BIVM-ERCC5	BIVM-ERCC5	chr13	103436630	103528351	WT	KO	OK	2.67187	1.46036	-0.871529	-1.51491	0.01575	0.0584294	no	-	-	-	-	-	-
BLACAT1	BLACAT1	BLACAT1	chr1	205404013	205425214	WT	KO	NOTEST	0.153568	0.0440469	-1.80176	0	1	1	no	-	-	-	-	-	-
BLACE	BLACE	BLACE	chr7	155149682	155160628	WT	KO	NOTEST	0.0123629	0	#NAME?	0	1	1	no	-	-	-	-	-	-
TMEM161B	TMEM161B	TMEM161B	chr5	87485449	87564696	WT	KO	OK	10.5587	8.03401	-0.394235	-1.76481	0.00205	0.0110045	yes	1050358417	-	1050358417	-	-	-
BLID	BLID	BLID	chr11	121959810	122073770	WT	KO	OK	3.22742	3.17331	-0.0243941	-0.0298691	0.9607	0.979206	no	-	-	-	-	-	-
BLK	BLK	BLK	chr8	11351520	11422108	WT	KO	NOTEST	0.0800968	0.0680564	-0.235015	0	1	1	no	-	-	-	-	-	-
CDC42SE2	CDC42SE2	CDC42SE2	chr5	130599701	130730382	WT	KO	OK	18.0728	11.9018	-0.602637	-2.95058	5e-05	0.000426257	yes	1045283340	-	914695308	-	-	-
BLMH	BLMH	BLMH	chr17	28575212	28619184	WT	KO	OK	20.767	21.698	0.0632678	0.310637	0.59135	0.774964	no	-	-	-	-	-	-
BLNK	BLNK	BLNK	chr10	97951454	98031333	WT	KO	NOTEST	0	0	0	0	1	1	no	-	-	-	-	-	-
BLOC1S1	BLOC1S1	BLOC1S1	chr12	56109817	56118526	WT	KO	OK	53.1438	55.0049	0.0496586	0.203138	0.7261	0.864624	no	56112060	-	56112060	-	-	-
BLOC1S1-RDH5	BLOC1S1-RDH5	BLOC1S1-RDH5	chr12	56109817	56118526	WT	KO	OK	1.78981	2.22748	0.315603	0.360715	0.5227	0.726039	no	-	-	-	-	-	-
BLOC1S2	BLOC1S2	BLOC1S2	chr10	102033034	102046469	WT	KO	OK	9.71306	9.20443	-0.0775967	-0.356106	0.536	0.73681	no	-	-	-	-	-	-
BLOC1S3	BLOC1S3	BLOC1S3	chr19	45682002	45685058	WT	KO	OK	3.9619	3.59346	-0.140821	-0.557875	0.3257	0.542705	no	-	-	-	-	-	-
BLOC1S4	BLOC1S4	BLOC1S4	chr4	6717841	6719387	WT	KO	OK	8.39289	9.24352	0.139274	0.578097	0.3181	0.534662	no	-	-	-	-	-	-
BLOC1S5	BLOC1S5	BLOC1S5	chr6	7727010	8102828	WT	KO	OK	1.87851	4.59048	1.28906	0.725247	0.3102	0.526794	no	8056226	-	8056226	-	-	-
BLOC1S5-TXNDC5	BLOC1S5-TXNDC5	BLOC1S5-TXNDC5	chr6	7727010	8102828	WT	KO	OK	0.959421	0.794345	-0.272398	-0.0788511	0.9181	0.959123	no	-	-	-	-	-	-
ITFG1	ITFG1	ITFG1	chr16	47177978	47495185	WT	KO	OK	10.2031	13.0273	0.352538	1.69141	0.00285	0.0144763	yes	1041521665	-	1041521665	-	-	-
BLVRA	BLVRA	BLVRA	chr7	43798271	43846941	WT	KO	OK	20.137	22.2945	0.146838	0.658105	0.25075	0.455983	no	-	-	-	-	-	-
LAMA5	LAMA5	LAMA5	chr20	60884115	60942368	WT	KO	OK	56.6986	69.5342	0.294408	1.45791	0.0107	0.0429434	yes	1035429114	-	730959028	304470086	243585881	60884205
BLZF1	BLZF1	BLZF1	chr1	169075946	169429907	WT	KO	OK	12.7021	10.7909	-0.235248	-0.33821	0.55615	0.752096	no	508048581	-	508048581	-	-	-
BMF	BMF	BMF	chr15	40380090	40401085	WT	KO	OK	0.727869	2.08872	1.52087	5.08473	5e-05	0.000426257	yes	-	-	-	-	-	-
BMI1	BMI1	BMI1	chr10	22605311	22620414	WT	KO	OK	23.087	21.6007	-0.0960028	-0.387083	0.50005	0.707499	no	-	-	-	-	-	-
PPME1	PPME1	PPME1	chr11	73882107	73965748	WT	KO	OK	131.594	54.2231	-1.27911	-6.51824	5e-05	0.000426257	yes	1035052526	-	739191599	295860927	-	295860927
BMP10	BMP10	BMP10	chr2	69092612	69098649	WT	KO	NOTEST	0.00789504	0.02556	1.69487	0	1	1	no	-	-	-	-	-	-
BMP15	BMP15	BMP15	chrX	50653734	50659641	WT	KO	NOTEST	0	0	0	0	1	1	no	-	-	-	-	-	-
BMP2	BMP2	BMP2	chr20	6748744	6760910	WT	KO	OK	0.665937	0.0707564	-3.23445	-4.20755	0.0001	0.000802452	yes	6753056	-	6753056	-	-	-
BMP2K	BMP2K	BMP2K	chr4	79697531	79833341	WT	KO	OK	11.9935	12.7314	0.0861427	0.414705	0.4766	0.688297	no	558464981	-	558464981	-	-	-
BMP3	BMP3	BMP3	chr4	81952118	81978685	WT	KO	NOTEST	0.0188767	0.00370415	-2.34939	0	1	1	no	-	-	-	-	-	-
BMP4	BMP4	BMP4	chr14	54416454	54423554	WT	KO	OK	49.8828	50.2158	0.00960105	0.0477433	0.93345	0.966194	no	54417978	-	54417978	-	-	-
BMP5	BMP5	BMP5	chr6	55620237	55740375	WT	KO	NOTEST	0.144053	0.0976601	-0.560755	0	1	1	no	-	-	-	-	-	-
BMP6	BMP6	BMP6	chr6	7727010	8102828	WT	KO	NOTEST	0.275086	0.197898	-0.475126	0	1	1	no	15593371	-	15593371	-	-	-
BMP7	BMP7	BMP7	chr20	55743808	55841707	WT	KO	NOTEST	0	0	0	0	1	1	no	-	-	-	-	-	-
BMP7-AS1	BMP7-AS1	BMP7-AS1	chr20	55743808	55841707	WT	KO	NOTEST	0	0	0	0	1	1	no	-	-	-	-	-	-
BMP8A	BMP8A	BMP8A	chr1	39957317	40025370	WT	KO	NOTEST	0.0409308	0.0687182	0.747504	0	1	1	no	-	-	-	-	-	-
BMP8B	BMP8B	BMP8B	chr1	40204516	40254533	WT	KO	OK	0.779621	0.995779	0.353053	0.428321	0.4553	0.671031	no	-	-	-	-	-	-
BMPER	BMPER	BMPER	chr7	33944522	34195484	WT	KO	OK	1.85586	1.74713	-0.0870992	-0.342158	0.54845	0.746412	no	272327552	-	272327552	-	-	-
BMPR1A	BMPR1A	BMPR1A	chr10	88516395	88684945	WT	KO	OK	11.8632	10.4087	-0.188705	-0.906572	0.1135	0.266341	no	1240203454	-	1240203454	-	-	-
BMPR1B	BMPR1B	BMPR1B	chr4	95679127	96079601	WT	KO	OK	1.77641	1.58303	-0.166284	-0.656796	0.25755	0.464567	no	959397392	-	959397392	-	-	-
BMPR1B-AS1	BMPR1B-AS1	BMPR1B-AS1	chr4	95664818	95678684	WT	KO	NOTEST	0.0248227	0	#NAME?	0	1	1	no	-	-	-	-	-	-
BMPR2	BMPR2	BMPR2	chr2	203241049	203432474	WT	KO	OK	8.4486	7.87785	-0.100911	-0.509637	0.3711	0.589929	no	2033531581	-	1423251738	610279843	-	610279843
BMS1	BMS1	BMS1	chr10	43277953	43330385	WT	KO	OK	15.5206	14.0762	-0.140925	-0.715823	0.2058	0.400254	no	129939993	-	129939993	-	-	-
BMS1P17	BMS1P17	BMS1P17	chr22	16150528	16193009	WT	KO	NOTEST	0.069249	0.0778303	0.168538	0	1	1	no	-	-	-	-	-	-
BMS1P20	BMS1P20	BMS1P20	chr22	22652462	22677324	WT	KO	OK	3.1591	3.12517	-0.0155771	-0.0551378	0.92595	0.963158	no	-	-	-	-	-	-
BMS1P21	BMS1P21	BMS1P21	chr10	81664653	81691557	WT	KO	NOTEST	0.238132	0.14605	-0.705298	0	1	1	no	-	-	-	-	-	-
BMS1P4	BMS1P4	BMS1P4	chr10	75458908	75490272	WT	KO	OK	2.14299	2.40815	0.168305	0.538743	0.35145	0.570023	no	-	-	-	-	-	-
BMS1P5	BMS1P5	BMS1P5	chr10	48927373	48980339	WT	KO	NOTEST	0.00270403	0.00503121	0.895794	0	1	1	no	-	-	-	-	-	-
BMS1P6	BMS1P6	BMS1P6	chr10	48185838	48203780	WT	KO	NOTEST	0.0272377	0.0179172	-0.604262	0	1	1	no	-	-	-	-	-	-
BMX	BMX	BMX	chrX	15518899	15574652	WT	KO	NOTEST	0	0	0	0	1	1	no	-	-	-	-	-	-
BNC1	BNC1	BNC1	chr15	83924654	83953468	WT	KO	NOTEST	0.0200206	0.0366981	0.87422	0	1	1	no	-	-	-	-	-	-
BNC2	BNC2	BNC2	chr9	16409500	16870786	WT	KO	NOTEST	0	0	0	0	1	1	no	16740310	-	16740310	-	-	-
BNIP1	BNIP1	BNIP1	chr5	172571444	172591390	WT	KO	OK	17.6746	14.3147	-0.304183	-1.3465	0.0193	0.0687019	no	-	-	-	-	-	-
ATXN10	ATXN10	ATXN10	chr22	46067677	46241187	WT	KO	OK	58.4667	44.4576	-0.395186	-2.0187	0.0001	0.000802452	yes	1015236587	-	1015236587	-	-	-
BNIP3	BNIP3	BNIP3	chr10	133781186	133795517	WT	KO	OK	67.9482	74.1419	0.125854	0.636336	0.2633	0.471555	no	133790325	-	133790325	-	-	-
BNIP3L	BNIP3L	BNIP3L	chr8	26240522	26270644	WT	KO	OK	24.5272	23.0789	-0.0878091	-0.439158	0.44255	0.658793	no	52498416	-	52498416	-	-	-
BNIPL	BNIPL	BNIPL	chr1	151009028	151020076	WT	KO	NOTEST	0.128497	0.120774	-0.089418	0	1	1	no	-	-	-	-	-	-
BOC	BOC	BOC	chr3	112930311	113160361	WT	KO	OK	2.25503	1.89169	-0.253474	-0.562477	0.32035	0.536817	no	112946414	-	112946414	-	-	-
BOD1	BOD1	BOD1	chr5	173034147	173043666	WT	KO	OK	27.3573	24.9223	-0.134487	-0.656783	0.25915	0.466855	no	173043491	173043491	-	173043491	-	-
BOD1L1	BOD1L1	BOD1L1	chr4	13570365	13629328	WT	KO	OK	10.6089	9.94929	-0.0926155	-0.469027	0.4127	0.632004	no	108755651	-	108755651	-	-	-
BOD1L2	BOD1L2	BOD1L2	chr18	54814292	54817639	WT	KO	NOTEST	0	0	0	0	1	1	no	-	-	-	-	-	-
BOK	BOK	BOK	chr2	242483800	242513553	WT	KO	OK	12.182	12.5002	0.0372067	0.174834	0.75665	0.883365	no	-	-	-	-	-	-
BOK-AS1	BOK-AS1	BOK-AS1	chr2	242483800	242513553	WT	KO	NOTEST	0.219995	0.254268	0.208877	0	1	1	no	484977998	-	-	-	-	-
BOLA1	BOLA1	BOLA1	chr1	149871154	149872348	WT	KO	OK	0.0707495	0.567377	3.00352	2.12044	0.004	0.0193604	yes	-	-	-	-	-	-
BOLA2	BOLA2	BOLA2	chr16	30204255	30218248	WT	KO	NOTEST	0.0176784	0.0439212	1.31293	0	1	1	no	-	-	-	-	-	-
BOLA3	BOLA3	BOLA3	chr2	74362527	74375039	WT	KO	OK	72.774	79.3755	0.125271	0.565282	0.32305	0.539503	no	-	-	-	-	-	-
BOLA3-AS1	BOLA3-AS1	BOLA3-AS1	chr2	74375107	74379516	WT	KO	OK	0.905918	1.09467	0.273041	0.335843	0.5391	0.738831	no	-	-	-	-	-	-
BOLL	BOLL	BOLL	chr2	198591602	198651036	WT	KO	NOTEST	0.0377217	0.0680518	0.851238	0	1	1	no	-	-	-	-	-	-
MLLT4	MLLT4	MLLT4	chr6	168227670	168372700	WT	KO	OK	9.97205	12.4712	0.322642	1.61394	0.0051	0.0236204	yes	1009846983	-	673108514	336738469	168366624	168371845
BORA	BORA	BORA	chr13	73282494	73590591	WT	KO	OK	12.4878	8.54812	-0.546845	-1.0609	0.06375	0.17302	no	219927556	-	219927556	-	-	-
BPESC1	BPESC1	BPESC1	chr3	138823026	138844005	WT	KO	NOTEST	0	0	0	0	1	1	no	-	-	-	-	-	-
BPGM	BPGM	BPGM	chr7	134331530	134364567	WT	KO	OK	5.20204	4.64452	-0.163547	-0.625068	0.2721	0.482404	no	134348472	-	134348472	-	-	-
BPHL	BPHL	BPHL	chr6	3118609	3153432	WT	KO	OK	4.55227	5.30494	0.220749	0.855225	0.1376	0.304851	no	3121977	-	3121977	-	-	-
BPI	BPI	BPI	chr20	36932551	36965905	WT	KO	NOTEST	0	0.0830255	inf	0	1	1	no	-	-	-	-	-	-
BPIFA1	BPIFA1	BPIFA1	chr20	31823801	31831115	WT	KO	NOTEST	0	0	0	0	1	1	no	-	-	-	-	-	-
BPIFA2	BPIFA2	BPIFA2	chr20	31755959	31769223	WT	KO	NOTEST	0.0336888	0	#NAME?	0	1	1	no	-	-	-	-	-	-
BPIFA3	BPIFA3	BPIFA3	chr20	31805115	31815612	WT	KO	NOTEST	0	0	0	0	1	1	no	-	-	-	-	-	-
BPIFA4P	BPIFA4P	BPIFA4P	chr20	31781410	31798268	WT	KO	NOTEST	0	0	0	0	1	1	no	-	-	-	-	-	-
BPIFB1	BPIFB1	BPIFB1	chr20	31870940	31897684	WT	KO	NOTEST	0	0	0	0	1	1	no	-	-	-	-	-	-
BPIFB2	BPIFB2	BPIFB2	chr20	31595383	31611515	WT	KO	NOTEST	0	0	0	0	1	1	no	-	-	-	-	-	-
BPIFB3	BPIFB3	BPIFB3	chr20	31643136	31661443	WT	KO	NOTEST	0	0	0	0	1	1	no	-	-	-	-	-	-
BPIFB4	BPIFB4	BPIFB4	chr20	31669317	31699557	WT	KO	NOTEST	0	0	0	0	1	1	no	-	-	-	-	-	-
BPIFB6	BPIFB6	BPIFB6	chr20	31619453	31631853	WT	KO	NOTEST	0	0	0	0	1	1	no	-	-	-	-	-	-
BPIFC	BPIFC	BPIFC	chr22	32809833	32853373	WT	KO	NOTEST	0	0	0	0	1	1	no	-	-	-	-	-	-
BPNT1	BPNT1	BPNT1	chr1	220046618	220321383	WT	KO	OK	15.0129	15.9065	0.0834146	0.0999387	0.86145	0.933098	no	220237783	-	220237783	-	-	-
BPTF	BPTF	BPTF	chr17	65821779	65980494	WT	KO	OK	11.087	10.7122	-0.0496224	-0.251029	0.6598	0.824457	no	527002486	-	527002486	-	-	-
BPY2	BPY2	BPY2	chrY	27177049	27198251	WT	KO	NOTEST	0	0	0	0	1	1	no	-	-	-	-	-	-
BPY2B	BPY2B	BPY2B	chrY	26764150	26785352	WT	KO	NOTEST	0	0	0	0	1	1	no	-	-	-	-	-	-
BPY2C	BPY2C	BPY2C	chrY	25130409	25151610	WT	KO	NOTEST	0	0	0	0	1	1	no	-	-	-	-	-	-
BRAF	BRAF	BRAF	chr7	140433812	140624564	WT	KO	OK	4.63894	5.43677	0.228955	0.978211	0.0884	0.221196	no	1826812630	-	1686318390	140494240	140494240	-
BRAP	BRAP	BRAP	chr12	112079949	112123800	WT	KO	OK	11.4998	11.2803	-0.0278034	-0.135495	0.81505	0.912926	no	224204786	-	112085265	112119521	112119521	-
PTPRJ	PTPRJ	PTPRJ	chr11	48002109	48192394	WT	KO	OK	19.7969	33.6558	0.765581	3.77537	5e-05	0.000426257	yes	1009358999	-	1009358999	-	-	-
APC	APC	APC	chr5	112043201	112181936	WT	KO	OK	6.06278	4.37984	-0.4691	-2.31319	5e-05	0.000426257	yes	1009134243	-	896955279	112178964	112178964	-
EPB41L4B	EPB41L4B	EPB41L4B	chr9	111934253	112083244	WT	KO	OK	6.19553	7.87983	0.346937	1.61401	0.0047	0.0221394	yes	1008366797	-	1008366797	-	-	-
BRCAT107	BRCAT107	BRCAT107	chr5	44495245	44510384	WT	KO	NOTEST	0	0	0	0	1	1	no	-	-	-	-	-	-
BRCAT54	BRCAT54	BRCAT54	chr5	44744429	44808895	WT	KO	NOTEST	0.024039	0.0313902	0.38494	0	1	1	no	-	-	-	-	-	-
AMPH	AMPH	AMPH	chr7	38423296	38671167	WT	KO	OK	17.7182	6.8787	-1.36502	-6.47618	5e-05	0.000426257	yes	1002234389	-	1002234389	-	-	-
BRD1	BRD1	BRD1	chr22	50166925	50221196	WT	KO	OK	12.4121	11.2582	-0.140765	-0.685415	0.2319	0.432202	no	552192218	-	502011000	50181218	50181218	-
BRD2	BRD2	BRD2	chr6_ssto_hap7	4367204	4430060	WT	KO	OK	61.7264	60.6958	-0.0242895	-0.119957	0.8336	0.921096	no	-	-	-	-	-	-
BRD3	BRD3	BRD3	chr9	136890560	136933141	WT	KO	OK	8.1132	6.82692	-0.249037	-1.02386	0.0754	0.196966	no	-	-	-	-	-	-
BRD4	BRD4	BRD4	chr19	15348300	15391262	WT	KO	OK	38.5032	41.9543	0.12384	0.635938	0.26845	0.47792	no	507678235	-	446247980	61430255	15353873	46076382
BRD7	BRD7	BRD7	chr16	50352928	50402845	WT	KO	OK	25.3161	24.5146	-0.0464147	-0.228884	0.69835	0.85086	no	251893121	50402804	151138037	100755084	-	50352280
BRD7P3	BRD7P3	BRD7P3	chr6	118781934	119031238	WT	KO	NOTEST	0.144463	0.146246	0.0176979	0	1	1	no	-	-	-	-	-	-
BRD8	BRD8	BRD8	chr5	137475458	137514358	WT	KO	OK	24.4965	20.0326	-0.290224	-1.44145	0.01385	0.052915	no	137511069	-	137511069	-	-	-
BRD9	BRD9	BRD9	chr5	863849	892939	WT	KO	OK	24.5102	29.1721	0.251207	1.24836	0.0306	0.0994906	no	6125546	-	6125546	-	-	-
BRDT	BRDT	BRDT	chr1	92414927	92479985	WT	KO	NOTEST	0.00775029	0	#NAME?	0	1	1	no	-	-	-	-	-	-
BRDTP1	BRDTP1	BRDTP1	chrX	95592084	95592901	WT	KO	NOTEST	0	0	0	0	1	1	no	-	-	-	-	-	-
BRE	BRE	BRE	chr2	28004230	28561767	WT	KO	OK	18.1838	18.8227	0.0498197	0.206622	0.7149	0.859858	no	1134392828	-	1134392828	-	-	-
BREA2	BREA2	BREA2	chr8	144779284	144780583	WT	KO	OK	0.464214	0.582598	0.327711	0.445908	0.42765	0.645557	no	-	-	-	-	-	-
BRE-AS1	BRE-AS1	BRE-AS1	chr2	28004230	28561767	WT	KO	OK	0.567446	0.427443	-0.40875	-0.230719	0.7112	0.857693	no	-	-	-	-	-	-
BRF1	BRF1	BRF1	chr14	105675622	105864484	WT	KO	OK	12.6389	14.8766	0.23517	0.516835	0.36175	0.580507	no	422855970	-	422855970	-	-	-
MYH9	MYH9	MYH9	chr22	36677322	36784112	WT	KO	OK	177.719	289.735	0.705135	3.28369	5e-05	0.000426257	yes	991702816	-	844989843	146712973	-	146712973
BRI3	BRI3	BRI3	chr7	97910978	98030427	WT	KO	OK	94.5911	107.246	0.181145	0.645259	0.26485	0.473666	no	489580976	-	489580976	-	-	-
BRI3BP	BRI3BP	BRI3BP	chr12	125478193	125511969	WT	KO	OK	36.7024	40.0234	0.12497	0.408322	0.4805	0.691659	no	376485750	-	250975674	125510076	-	125510076
BRICD5	BRICD5	BRICD5	chr16	2255177	2261069	WT	KO	OK	1.80268	1.12649	-0.678311	-0.392041	0.53155	0.733053	no	-	-	-	-	-	-
BRINP1	BRINP1	BRINP1	chr9	121928907	122131739	WT	KO	NOTEST	0	0	0	0	1	1	no	-	-	-	-	-	-
BRINP2	BRINP2	BRINP2	chr1	177140523	177251558	WT	KO	NOTEST	0.00824864	0.00585354	-0.494845	0	1	1	no	-	-	-	-	-	-
BRINP3	BRINP3	BRINP3	chr1	190066796	190446759	WT	KO	NOTEST	0	0	0	0	1	1	no	-	-	-	-	-	-
LRCH1	LRCH1	LRCH1	chr13	47127295	47327175	WT	KO	OK	7.63256	4.57225	-0.739263	-3.43174	5e-05	0.000426257	yes	991247774	-	991247774	-	-	-
BRIX1	BRIX1	BRIX1	chr5	34915819	34925787	WT	KO	OK	77.5052	76.7803	-0.0135563	-0.0677471	0.90425	0.953643	no	-	-	-	-	-	-
BRK1	BRK1	BRK1	chr3	10157332	10168874	WT	KO	OK	72.1094	71.6657	-0.00890286	-0.0443823	0.9381	0.968637	no	20327454	-	10159379	-	-	-
BRMS1	BRMS1	BRMS1	chr11	66104803	66112582	WT	KO	OK	31.2287	32.0975	0.0395897	0.191637	0.7399	0.874063	no	-	-	-	-	-	-
BRMS1L	BRMS1L	BRMS1L	chr14	36295596	36341169	WT	KO	OK	6.41432	6.73088	0.0694987	0.302448	0.5985	0.779701	no	36323188	-	36323188	-	-	-
BROX	BROX	BROX	chr1	222885894	222908538	WT	KO	OK	47.5093	38.4389	-0.305644	-0.972908	0.0861	0.217062	no	-	-	-	-	-	-
BRPF1	BRPF1	BRPF1	chr3	9773433	9789699	WT	KO	OK	10.4277	11.7822	0.176183	0.858532	0.13925	0.307201	no	19566227	-	19566227	-	-	-
BRPF3	BRPF3	BRPF3	chr6	36164549	36200567	WT	KO	OK	21.856	23.2048	0.0863973	0.440195	0.4384	0.65511	no	108584548	-	36187321	72397227	36198367	36198860
BRS3	BRS3	BRS3	chrX	135570124	135574598	WT	KO	NOTEST	0	0.0124078	inf	0	1	1	no	-	-	-	-	-	-
BRSK1	BRSK1	BRSK1	chr19	55795533	55823903	WT	KO	OK	1.14375	1.13897	-0.00603971	-0.0182527	0.98635	0.991634	no	55823044	-	55823044	-	-	-
BRSK2	BRSK2	BRSK2	chr11	1411128	1483919	WT	KO	OK	0.644207	0.552158	-0.222443	-0.597976	0.2762	0.487157	no	-	-	-	-	-	-
BRWD1	BRWD1	BRWD1	chr21	40557403	40685712	WT	KO	OK	9.82956	9.83893	0.00137564	0.00467879	0.99275	0.995012	no	446495623	-	365366318	81129305	-	81129305
BRWD1-AS1	BRWD1-AS1	BRWD1-AS1	chr21	40687632	40695144	WT	KO	NOTEST	0.122616	0.0724402	-0.759283	0	1	1	no	-	-	-	-	-	-
BRWD1-IT2	BRWD1-IT2	BRWD1-IT2	chr21	40685832	40686841	WT	KO	OK	0.889962	1.11885	0.330203	0.605847	0.29665	0.511121	no	-	-	-	-	-	-
BRWD3	BRWD3	BRWD3	chrX	79924986	80065233	WT	KO	OK	1.76177	1.87537	0.0901508	0.413122	0.47515	0.68712	no	399926294	-	240064089	159862205	-	159862205
BSCL2	BSCL2	BSCL2	chr11	62457733	62494857	WT	KO	OK	4.95802	14.2879	1.52695	1.23845	0.0515	0.14733	no	124947976	-	124947976	-	-	-
CSNK1G3	CSNK1G3	CSNK1G3	chr5	122847792	122952738	WT	KO	OK	15.0534	11.2937	-0.414573	-2.01227	0.0005	0.00333215	yes	983164207	-	983164207	-	-	-
BSG	BSG	BSG	chr19	571276	583493	WT	KO	OK	342.95	382.943	0.159131	0.801505	0.15465	0.329703	no	1742905	-	1160041	582864	-	582864
BSN	BSN	BSN	chr3	49591921	49708982	WT	KO	NOTEST	0.148289	0.14096	-0.0731189	0	1	1	no	-	-	-	-	-	-
BSN-AS2	BSN-AS2	BSN-AS2	chr3	49586738	49591799	WT	KO	NOTEST	0.0164486	0.00625274	-1.39541	0	1	1	no	-	-	-	-	-	-
BSND	BSND	BSND	chr1	55464616	55474465	WT	KO	NOTEST	0	0	0	0	1	1	no	-	-	-	-	-	-
BSPH1	BSPH1	BSPH1	chr19	48471302	48495427	WT	KO	NOTEST	0	0	0	0	1	1	no	-	-	-	-	-	-
BSPRY	BSPRY	BSPRY	chr9	116111811	116133513	WT	KO	NOTEST	0.00630087	0.0165509	1.39328	0	1	1	no	-	-	-	-	-	-
BST1	BST1	BST1	chr4	15704572	15733796	WT	KO	OK	1.2401	0.922971	-0.426094	-0.94902	0.10095	0.244893	no	-	-	-	-	-	-
ST3GAL3	ST3GAL3	ST3GAL3	chr1	44173203	44396837	WT	KO	OK	6.24574	9.20262	0.559171	2.3524	5e-05	0.000426257	yes	974391717	-	974391717	-	-	-
BSX	BSX	BSX	chr11	122848356	122852379	WT	KO	NOTEST	0.0271316	0	#NAME?	0	1	1	no	-	-	-	-	-	-
BTAF1	BTAF1	BTAF1	chr10	93683735	93790080	WT	KO	OK	13.2145	11.5246	-0.197403	-0.989858	0.0843	0.213788	no	562420709	-	562420709	-	-	-
BTBD1	BTBD1	BTBD1	chr15	83685180	83736167	WT	KO	OK	26.483	26.9701	0.0262943	0.13225	0.8175	0.914366	no	83710029	-	83710029	-	-	-
BTBD10	BTBD10	BTBD10	chr11	13409542	13484844	WT	KO	OK	22.4952	26.5985	0.241726	1.18856	0.03845	0.118111	no	80778306	-	80778306	-	-	-
BTBD11	BTBD11	BTBD11	chr12	107712196	108053419	WT	KO	OK	0.0366854	3.08769	6.39518	7.19272	5e-05	0.000426257	yes	215987571	-	215987571	-	-	-
BTBD16	BTBD16	BTBD16	chr10	124030820	124097676	WT	KO	NOTEST	0.0347258	0.0305796	-0.183438	0	1	1	no	-	-	-	-	-	-
BTBD17	BTBD17	BTBD17	chr17	72352554	72357958	WT	KO	NOTEST	0	0.0138977	inf	0	1	1	no	-	-	-	-	-	-
BTBD18	BTBD18	BTBD18	chr11	57479994	57586652	WT	KO	OK	0.808787	0.895422	0.146807	0.0664638	0.7915	0.901162	no	-	-	-	-	-	-
BTBD19	BTBD19	BTBD19	chr1	45274153	45279801	WT	KO	NOTEST	0.454936	0.431717	-0.0755759	0	1	1	no	135837365	-	135837365	-	-	-
BCL2L1	BCL2L1	BCL2L1	chr20	30252260	30311212	WT	KO	OK	188.911	154.029	-0.294508	-1.45298	0.0125	0.0485747	yes	969021970	-	908458834	30253109	-	30253109
BTBD3	BTBD3	BTBD3	chr20	11871370	11907243	WT	KO	OK	7.37515	7.81134	0.0828977	0.389493	0.49265	0.701117	no	35643907	-	35643907	-	-	-
LAMB1	LAMB1	LAMB1	chr7	107564245	107643804	WT	KO	OK	36.3902	14.873	-1.29085	-6.55083	5e-05	0.000426257	yes	968497684	-	968497684	-	-	-
BTBD7	BTBD7	BTBD7	chr14	93703895	93799438	WT	KO	OK	13.1564	11.9497	-0.138788	-0.591222	0.3059	0.521568	no	750035870	-	656330467	93705403	-	93705403
BTBD8	BTBD8	BTBD8	chr1	92545861	92613401	WT	KO	OK	0.421227	0.509404	0.274213	0.439405	0.4357	0.652599	no	-	-	-	-	-	-
BTBD9	BTBD9	BTBD9	chr6	38136226	38607924	WT	KO	OK	1.96303	1.91381	-0.0366369	-0.161235	0.77295	0.891378	no	499451897	-	499451897	-	-	-
BTC	BTC	BTC	chr4	75671447	75719882	WT	KO	OK	0.417319	0.926619	1.15083	1.90304	0.00295	0.0149142	yes	-	-	-	-	-	-
BTD	BTD	BTD	chr3	15602210	15687328	WT	KO	OK	7.35318	10.0949	0.457181	1.20864	0.03455	0.109107	no	15650440	-	15650440	-	-	-
BTF3	BTF3	BTF3	chr5	72794249	72801448	WT	KO	OK	489.027	438.854	-0.156175	-0.797519	0.1617	0.340402	no	218393359	-	218393359	-	-	-
BTF3L4	BTF3L4	BTF3L4	chr1	52521856	52556388	WT	KO	OK	9.77224	11.4755	0.231791	1.13225	0.04915	0.142519	no	210138200	-	210138200	-	-	-
BTF3P11	BTF3P11	BTF3P11	chr13	77502584	77503224	WT	KO	NOTEST	0.0249936	0.0688243	1.46136	0	1	1	no	-	-	-	-	-	-
BTG1	BTG1	BTG1	chr12	92378751	92539673	WT	KO	OK	10.327	12.5293	0.278882	1.36241	0.01765	0.0641425	no	92537895	-	-	92537895	92537895	-
BTG2	BTG2	BTG2	chr1	203274663	203278729	WT	KO	OK	0.913	0.183904	-2.31166	-4.07677	5e-05	0.000426257	yes	-	-	-	-	-	-
BTG3	BTG3	BTG3	chr21	18965967	18985268	WT	KO	OK	44.0001	53.1427	0.272363	1.35381	0.01865	0.0669298	no	18972190	-	18972190	-	-	-
BTG4	BTG4	BTG4	chr11	111338255	111383079	WT	KO	NOTEST	0.122586	0.251174	1.03489	0	1	1	no	-	-	-	-	-	-
BTK	BTK	BTK	chrX	100604434	100645784	WT	KO	NOTEST	0.0158127	0.0173599	0.134672	0	1	1	no	-	-	-	-	-	-
BTLA	BTLA	BTLA	chr3	112182812	112218408	WT	KO	NOTEST	0.00498069	0.0123004	1.30429	0	1	1	no	224409118	-	224409118	-	-	-
BTN1A1	BTN1A1	BTN1A1	chr6	26501494	26510652	WT	KO	NOTEST	0.0241268	0.0533	1.1435	0	1	1	no	-	-	-	-	-	-
BTN2A1	BTN2A1	BTN2A1	chr6	26458131	26482737	WT	KO	OK	12.3119	12.2728	-0.00458697	-0.0210395	0.97015	0.983851	no	26467958	-	-	-	-	-
BTN2A2	BTN2A2	BTN2A2	chr6	26383323	26395100	WT	KO	OK	4.68637	5.35576	0.192622	0.779986	0.16925	0.351563	no	-	-	-	-	-	-
BTN2A3P	BTN2A3P	BTN2A3P	chr6	26421618	26430816	WT	KO	OK	1.53215	2.07493	0.437499	1.40228	0.0168	0.0615621	no	-	-	-	-	-	-
BTN3A1	BTN3A1	BTN3A1	chr6	26402464	26415444	WT	KO	OK	1.61626	2.42822	0.587235	2.15125	0.0003	0.00214014	yes	-	-	-	-	-	-
BTN3A2	BTN3A2	BTN3A2	chr6	26365386	26378548	WT	KO	OK	1.7544	2.39486	0.448966	1.49218	0.00905	0.0376081	yes	-	-	-	-	-	-
BTN3A3	BTN3A3	BTN3A3	chr6	26440699	26453643	WT	KO	OK	1.25429	1.80923	0.528512	1.58664	0.00575	0.0259811	yes	-	-	-	-	-	-
BTNL10	BTNL10	BTNL10	chr1	228698059	228699989	WT	KO	NOTEST	0	0.0616154	inf	0	1	1	no	-	-	-	-	-	-
BTNL2	BTNL2	BTNL2	chr6_ssto_hap7	3705728	3722355	WT	KO	NOTEST	0.295778	0.0154866	-4.25542	0	1	1	no	-	-	-	-	-	-
BTNL3	BTNL3	BTNL3	chr5	180415844	180433727	WT	KO	NOTEST	0	0	0	0	1	1	no	-	-	-	-	-	-
BTNL8	BTNL8	BTNL8	chr5	180326076	180377906	WT	KO	NOTEST	0	0	0	0	1	1	no	-	-	-	-	-	-
BTNL9	BTNL9	BTNL9	chr5	180467224	180488523	WT	KO	NOTEST	0.0348378	0.00621488	-2.48686	0	1	1	no	-	-	-	-	-	-
BTRC	BTRC	BTRC	chr10	103113789	103317078	WT	KO	OK	3.90471	3.25483	-0.262635	-1.17794	0.03925	0.119966	no	1445104078	-	1341790527	103313551	-	103313551
BUB1	BUB1	BUB1	chr2	111395274	111435684	WT	KO	OK	56.5347	50.31	-0.168292	-0.863872	0.13575	0.301893	no	891298607	-	779899573	111399034	111399034	-
BUB1B	BUB1B	BUB1B	chr15	40453209	40569688	WT	KO	OK	31.5686	30.9412	-0.0289601	-0.136056	0.8122	0.911934	no	161925398	-	161925398	-	-	-
BUB3	BUB3	BUB3	chr10	124913759	124924886	WT	KO	OK	140.836	122.204	-0.20473	-0.924413	0.10565	0.252723	no	-	-	-	-	-	-
MYEOV	MYEOV	MYEOV	chr11	69061604	69064754	WT	KO	OK	43.4037	57.0142	0.393506	1.98638	0.0005	0.00333215	yes	967678734	-	552642805	-	-	-
BUD31	BUD31	BUD31	chr7	99006600	99063824	WT	KO	OK	53.1675	51.6572	-0.0415753	-0.104181	0.85415	0.929339	no	-	-	-	-	-	-
BVES	BVES	BVES	chr6	105544698	105585049	WT	KO	NOTEST	0	0	0	0	1	1	no	-	-	-	-	-	-
BVES-AS1	BVES-AS1	BVES-AS1	chr6	105585561	105627858	WT	KO	NOTEST	0.0310843	0.124543	2.00239	0	1	1	no	-	-	-	-	-	-
BYSL	BYSL	BYSL	chr6	41888964	41900784	WT	KO	OK	47.8896	57.8481	0.272558	1.37435	0.0157	0.0583054	no	125685192	-	125685192	-	-	-
BZRAP1	BZRAP1	BZRAP1	chr17	56378587	56494943	WT	KO	NOTEST	0.385683	0.343667	-0.166405	0	1	1	no	-	-	-	-	-	-
BZRAP1-AS1	BZRAP1-AS1	BZRAP1-AS1	chr17	56378587	56494943	WT	KO	NOTEST	0.27501	0.330585	0.26554	0	1	1	no	112846854	-	-	-	-	-
BZW1	BZW1	BZW1	chr2	201560445	201688569	WT	KO	OK	181.617	156.394	-0.215708	-0.909364	0.10425	0.250396	no	201678144	-	201678144	-	-	-
BZW2	BZW2	BZW2	chr7	16685758	16746148	WT	KO	OK	40.692	44.7084	0.135799	0.677572	0.2367	0.43842	no	83556659	-	83556659	-	-	-
C10orf10	C10orf10	C10orf10	chr10	45455218	45500777	WT	KO	OK	0.60204	0.759631	0.33544	0.226203	0.68715	0.843628	no	-	-	-	-	-	-
C10orf105	C10orf105	C10orf105	chr10	73156690	73575704	WT	KO	NOTEST	0	0	0	0	1	1	no	-	-	-	-	-	-
C10orf107	C10orf107	C10orf107	chr10	63422718	63526091	WT	KO	NOTEST	0.0634375	0.0582354	-0.123438	0	1	1	no	-	-	-	-	-	-
C10orf11	C10orf11	C10orf11	chr10	77191403	78317133	WT	KO	OK	0.762836	1.11795	0.551407	0.847346	0.11205	0.263553	no	543846806	-	311439071	-	-	-
C10orf111	C10orf111	C10orf111	chr10	15137383	15146256	WT	KO	NOTEST	0.207736	0.247912	0.255076	0	1	1	no	-	-	-	-	-	-
C10orf113	C10orf113	C10orf113	chr10	21068902	21463852	WT	KO	NOTEST	0	0.0400072	inf	0	1	1	no	21430266	-	21430266	-	-	-
C10orf12	C10orf12	C10orf12	chr10	98741040	98745585	WT	KO	OK	12.3288	10.8311	-0.186853	-0.915882	0.11075	0.261443	no	-	-	-	-	-	-
C10orf120	C10orf120	C10orf120	chr10	124457224	124459338	WT	KO	NOTEST	0	0	0	0	1	1	no	-	-	-	-	-	-
C10orf126	C10orf126	C10orf126	chr10	29135336	29170826	WT	KO	NOTEST	0	0	0	0	1	1	no	-	-	-	-	-	-
C10orf128	C10orf128	C10orf128	chr10	50362768	50396445	WT	KO	NOTEST	0	0.0540822	inf	0	1	1	no	-	-	-	-	-	-
C10orf131	C10orf131	C10orf131	chr10	97471535	97849992	WT	KO	NOTEST	0.0923839	0.0519618	-0.83019	0	1	1	no	-	-	-	-	-	-
C10orf142	C10orf142	C10orf142	chr10	44788197	44790097	WT	KO	NOTEST	0	0	0	0	1	1	no	-	-	-	-	-	-
C10orf2	C10orf2	C10orf2	chr10	102747292	102754158	WT	KO	OK	10.6211	11.7401	0.144509	0.612022	0.2844	0.496457	no	-	-	-	-	-	-
C10orf25	C10orf25	C10orf25	chr10	45455218	45500777	WT	KO	OK	0.330969	0.510281	0.624598	0.298472	0.5835	0.769057	no	-	-	-	-	-	-
C10orf32	C10orf32	C10orf32	chr10	104613966	104661655	WT	KO	OK	3.25327	2.93538	-0.148341	-0.447646	0.4364	0.653097	no	104616604	-	104616604	-	-	-
C10orf32-ASMT	C10orf32-ASMT	C10orf32-ASMT	chr10	104613966	104661655	WT	KO	OK	1.3336	1.29723	-0.0398931	-0.0715986	0.89115	0.949341	no	104625790	-	-	-	-	-
MICU1	MICU1	MICU1	chr10	74127083	74385949	WT	KO	OK	21.579	17.3538	-0.314376	-1.53896	0.0066	0.0290842	yes	965728870	-	965728870	-	-	-
C10orf53	C10orf53	C10orf53	chr10	50887683	50916956	WT	KO	NOTEST	0	0	0	0	1	1	no	-	-	-	-	-	-
C10orf54	C10orf54	C10orf54	chr10	73156690	73575704	WT	KO	OK	2.45516	1.47741	-0.732753	-2.74431	5e-05	0.000426257	yes	-	-	-	-	-	-
C10orf55	C10orf55	C10orf55	chr10	75669726	75682535	WT	KO	OK	0.988491	1.78517	0.852765	0.468742	0.48425	0.693934	no	-	-	-	-	-	-
C10orf62	C10orf62	C10orf62	chr10	99344101	99372555	WT	KO	NOTEST	0.0137608	0.0195303	0.505155	0	1	1	no	-	-	-	-	-	-
C10orf67	C10orf67	C10orf67	chr10	23605519	23633772	WT	KO	NOTEST	0.0724073	0.170562	1.23609	0	1	1	no	-	-	-	-	-	-
C10orf71	C10orf71	C10orf71	chr10	50507186	50535537	WT	KO	NOTEST	0	0	0	0	1	1	no	-	-	-	-	-	-
C10orf71-AS1	C10orf71-AS1	C10orf71-AS1	chr10	50504327	50506938	WT	KO	NOTEST	0	0	0	0	1	1	no	-	-	-	-	-	-
C10orf76	C10orf76	C10orf76	chr10	103605355	103815932	WT	KO	OK	7.05566	6.32044	-0.158756	-0.737464	0.1963	0.388631	no	2073950203	-	1970343188	103607015	-	103607015
C10orf82	C10orf82	C10orf82	chr10	118423206	118429481	WT	KO	NOTEST	0	0	0	0	1	1	no	-	-	-	-	-	-
C10orf88	C10orf88	C10orf88	chr10	124690418	124713919	WT	KO	OK	4.94772	3.86489	-0.356337	-1.49788	0.00935	0.0385475	yes	374121561	-	374121561	-	-	-
C10orf90	C10orf90	C10orf90	chr10	128113573	128210010	WT	KO	NOTEST	0.10591	0.165523	0.644196	0	1	1	no	-	-	-	-	-	-
C10orf91	C10orf91	C10orf91	chr10	134258713	134261825	WT	KO	OK	4.34492	3.33189	-0.382989	-0.989951	0.087	0.218665	no	134262038	-	-	134262038	-	134262038
C10orf95	C10orf95	C10orf95	chr10	104209573	104216050	WT	KO	OK	0.975095	1.13442	0.218344	0.3474	0.55575	0.751916	no	-	-	-	-	-	-
C10orf99	C10orf99	C10orf99	chr10	85933553	85945050	WT	KO	NOTEST	0	0	0	0	1	1	no	-	-	-	-	-	-
C11orf1	C11orf1	C11orf1	chr11	111744779	111754797	WT	KO	OK	6.56424	5.24913	-0.322549	-0.788792	0.17755	0.362649	no	-	-	-	-	-	-
C11orf16	C11orf16	C11orf16	chr11	8932700	8954553	WT	KO	NOTEST	0.455217	0.461818	0.0207719	0	1	1	no	-	-	-	-	-	-
C11orf21	C11orf21	C11orf21	chr11	2317506	2323143	WT	KO	NOTEST	0.0234093	0.0207633	-0.173048	0	1	1	no	-	-	-	-	-	-
C11orf24	C11orf24	C11orf24	chr11	68028802	68039469	WT	KO	OK	21.1102	25.5752	0.276805	1.07719	0.0611	0.167507	no	-	-	-	-	-	-
C11orf30	C11orf30	C11orf30	chr11	76156068	76263943	WT	KO	OK	6.01021	5.46479	-0.13725	-0.656868	0.2528	0.458526	no	609623945	-	457215733	152408212	152408212	-
C11orf31	C11orf31	C11orf31	chr11	57479994	57586652	WT	KO	OK	40.3427	37.565	-0.102922	-0.182764	0.75115	0.879849	no	-	-	-	-	-	-
C11orf39	C11orf39	C11orf39	chr11	131240370	132206716	WT	KO	NOTEST	0	0	0	0	1	1	no	-	-	-	-	-	-
C11orf40	C11orf40	C11orf40	chr11	4592652	4599050	WT	KO	NOTEST	0	0	0	0	1	1	no	-	-	-	-	-	-
C11orf42	C11orf42	C11orf42	chr11	6226797	6232365	WT	KO	OK	0.439713	0.853628	0.957045	1.48684	0.01515	0.0567118	no	-	-	-	-	-	-
C11orf44	C11orf44	C11orf44	chr11	130542850	130587247	WT	KO	NOTEST	0.187401	0.205205	0.130941	0	1	1	no	-	-	-	-	-	-
C11orf45	C11orf45	C11orf45	chr11	128761312	128787951	WT	KO	OK	0.700853	0.403306	-0.797238	-1.9094	0.00115	0.00681239	yes	-	-	-	-	-	-
C11orf49	C11orf49	C11orf49	chr11	46958239	47198676	WT	KO	OK	11.1247	15.9464	0.519467	1.1909	0.04	0.121362	no	517961641	-	470778824	47182817	-	47182817
C11orf52	C11orf52	C11orf52	chr11	111779343	111797595	WT	KO	NOTEST	0.206159	0.102021	-1.01489	0	1	1	no	-	-	-	-	-	-
C11orf53	C11orf53	C11orf53	chr11	111126706	111157129	WT	KO	NOTEST	0	0	0	0	1	1	no	-	-	-	-	-	-
C11orf54	C11orf54	C11orf54	chr11	93474759	93496268	WT	KO	OK	5.75308	4.84229	-0.248645	-1.04186	0.0708	0.18749	no	-	-	-	-	-	-
HSD17B12	HSD17B12	HSD17B12	chr11	43702142	43878169	WT	KO	OK	43.441	53.9813	0.313404	1.58258	0.0053	0.0243464	yes	963281477	-	875819754	43859915	43859915	-
TBC1D12	TBC1D12	TBC1D12	chr10	96162185	96296089	WT	KO	OK	13.409	5.88502	-1.18808	-5.77673	5e-05	0.000426257	yes	962267289	-	866007260	96260029	96260029	-
C11orf63	C11orf63	C11orf63	chr11	122753235	122830430	WT	KO	OK	2.02199	1.65295	-0.290737	-0.916424	0.11345	0.266312	no	122770134	-	122770134	-	-	-
C11orf65	C11orf65	C11orf65	chr11	108253726	108338258	WT	KO	NOTEST	0.160397	0.0606472	-1.40313	0	1	1	no	108207946	-	-	-	-	-
C11orf68	C11orf68	C11orf68	chr11	65684282	65686531	WT	KO	OK	32.2097	31.2333	-0.0444126	-0.216731	0.69825	0.85086	no	-	-	-	-	-	-
C11orf70	C11orf70	C11orf70	chr11	101918168	101955291	WT	KO	OK	2.01725	2.62179	0.37816	0.607208	0.2859	0.498272	no	-	-	-	-	-	-
C11orf71	C11orf71	C11orf71	chr11	114262169	114281332	WT	KO	OK	2.95246	2.90502	-0.0233698	-0.0245548	0.9639	0.980672	no	-	-	-	-	-	-
C11orf72	C11orf72	C11orf72	chr11	67370350	67374177	WT	KO	NOTEST	0	0.00919829	inf	0	1	1	no	-	-	-	-	-	-
NOC3L	NOC3L	NOC3L	chr10	96092982	96122733	WT	KO	OK	16.9443	12.6518	-0.421455	-2.05417	0.0002	0.00148784	yes	960895319	-	768701514	192193805	96100062	96093743
C11orf74	C11orf74	C11orf74	chr11	36613492	36680841	WT	KO	OK	0.480642	1.63868	1.7695	1.94433	0.0001	0.000802452	yes	-	-	-	-	-	-
C11orf80	C11orf80	C11orf80	chr11	66512206	66614003	WT	KO	OK	3.53317	3.90071	0.142773	0.316853	0.5883	0.773067	no	199701899	-	199701899	-	-	-
C11orf84	C11orf84	C11orf84	chr11	63580845	63595190	WT	KO	OK	25.1371	21.8736	-0.200631	-0.969375	0.09405	0.232319	no	127181387	-	63586464	127181387	63586464	63594923
C11orf85	C11orf85	C11orf85	chr11	64705701	64739563	WT	KO	NOTEST	0	0	0	0	1	1	no	-	-	-	-	-	-
C11orf86	C11orf86	C11orf86	chr11	66742753	66744479	WT	KO	NOTEST	0.0788772	0.138891	0.816268	0	1	1	no	-	-	-	-	-	-
C11orf87	C11orf87	C11orf87	chr11	109292845	109299893	WT	KO	NOTEST	0.101396	0.0969611	-0.0645242	0	1	1	no	-	-	-	-	-	-
C11orf88	C11orf88	C11orf88	chr11	111385509	111407756	WT	KO	NOTEST	0.118596	0.349123	1.55769	0	1	1	no	-	-	-	-	-	-
C11orf91	C11orf91	C11orf91	chr11	33719653	33722286	WT	KO	OK	2.54242	4.58857	0.851843	2.29804	0.00015	0.00115748	yes	33722229	-	-	33722229	33722229	-
C11orf94	C11orf94	C11orf94	chr11	45928085	45928833	WT	KO	OK	0.0822337	1.48362	4.17324	1.49695	0.13385	0.299323	no	-	-	-	-	-	-
C11orf95	C11orf95	C11orf95	chr11	63527363	63536113	WT	KO	OK	3.44738	4.2904	0.315611	1.42818	0.01425	0.0540325	no	190599425	-	127069422	63530003	-	-
C11orf96	C11orf96	C11orf96	chr11	43964105	43965433	WT	KO	NOTEST	0.204886	0.134375	-0.608556	0	1	1	no	-	-	-	-	-	-
C11orf97	C11orf97	C11orf97	chr11	94245694	94265289	WT	KO	NOTEST	0	0	0	0	1	1	no	-	-	-	-	-	-
C11orf98	C11orf98	C11orf98	chr11	62430288	62441162	WT	KO	OK	122.008	118.991	-0.0361234	-0.10145	0.85245	0.928943	no	-	-	-	-	-	-
C12orf10	C12orf10	C12orf10	chr12	53693469	53700965	WT	KO	OK	48.1982	44.8305	-0.104499	-0.509973	0.37105	0.589916	no	53698375	-	53698375	-	-	-
C12orf29	C12orf29	C12orf29	chr12	88429267	88535993	WT	KO	OK	10.4576	10.0907	-0.0515285	-0.161068	0.77825	0.894689	no	176873322	-	88430755	88442567	-	88442567
C12orf4	C12orf4	C12orf4	chr12	4596895	4647674	WT	KO	OK	15.4415	13.0415	-0.243705	-1.19364	0.03735	0.115768	no	23149704	-	23149704	-	-	-
C12orf40	C12orf40	C12orf40	chr12	40019971	40115720	WT	KO	NOTEST	0	0	0	0	1	1	no	-	-	-	-	-	-
C12orf42	C12orf42	C12orf42	chr12	103631368	103889788	WT	KO	NOTEST	0	0	0	0	1	1	no	-	-	-	-	-	-
C12orf43	C12orf43	C12orf43	chr12	121416370	121454305	WT	KO	OK	10.2863	11.1337	0.114201	0.501585	0.3805	0.599859	no	364350077	-	364350077	-	-	-
[truncated: 23,612 more rows]
