# Supplementary material for: Keratin 19 binds and regulates cytoplasmic HNRNPK mRNA targets in triple-negative breast cancer
Source: BMC Mol Cell Biol. 2023 Aug 17;24:26. doi: 10.1186/s12860-023-00488-z (PMC10433649; doi:10.1186/s12860-023-00488-z)
Supplement: Supplementary file 7 — Supplementary Material 7 [file 12860_2023_488_MOESM7_ESM.xlsx]

## Sheet: Supplementary table 3
Chr	Strand	Start	End	Aligned to	GeneName	AnnotationSource	ClusterID	ClusterSequence	ReadCount	ModeLocation	ModeScore	ConversionLocationCount	ConversionEventCount	NonConversionEventCount	T2Cfraction	ConversionSpecificity	endG_fraction	RedundantSeqFraction	RedundantCopyFraction	UniqueReads	None	Other_1	T2C_1	Link
chr1	+	150937859	150937891	antisense	RP11-316M1.12	HAVANA	G10000.1	CAAAACCCCAAATATTTAATAAATAAAAATTAG	22	150937859	0.976238	2	8	164	0.363636	0.60206	0.909091	0.545455	0.772727	11	13	1	8	chr1:150937859-150937891
chr12	-	95446240	95446268	intron	NR2C1	HAVANA	G100000.1	AAAGGGAGACCTTGTCTCTTAAAAAAAAG	5	95446268	0.923789	1	5	25	1	0.69897	0	1	1	1	0	0	5	chr12:95446240-95446268
chr12	-	95447060	95447086	intron	NR2C1	HAVANA	G100001.1	ATACACATTTTCAACAAACATTAAAAA	9	95447086	0.845676	2	2	60	0.666667	0.778151	0	0.5	0.777778	4	3	0	6	chr12:95447060-95447086
chr12	-	95448080	95448110	intron	NR2C1	HAVANA	G100002.1	TCTAAAAAACACTGTCTCTTAAAAAAAAAAA	5	95448080	0.955409	1	5	30	1	0.69897	0	0.5	0.8	2	0	0	5	chr12:95448080-95448110
chr12	-	95450833	95450858	intron	NR2C1	HAVANA	G100004.1	TTTCACTAGGATGATTATCCCTTCAA	5	95450845	0.775848	1	5	45	1	0.69897	0	1	1	1	0	0	5	chr12:95450833-95450858
chr12	-	95451169	95451203	intron	NR2C1	HAVANA	G100005.1	TTTAATATAAATTAGAAATGTTCGGCTGGGCACAG	24	95451193	0.758873	2	11	184	0.458333	1.04139	0	0.454545	0.75	11	13	0	11	chr12:95451169-95451203
chr1	+	150940039	150940060	NoAnnotation			G10001.1	TTCATTCCATCACTCTAATCCC	6	150940060	0.904908	2	6	42	1	0.778151	0	1	1	2	0	0	6	chr1:150940039-150940060
chr12	-	95471977	95471998	3'utr	FGD6	HAVANA	G100014.1	ATATATCACTGTCTTCCATAAT	6	95471993	0.812832	2	6	48	1	0.778151	0	0.5	0.833333	2	0	0	6	chr12:95471977-95471998
chr12	-	95472983	95473015	3'utr	FGD6	HAVANA	G100016.1	TGGAAGCTATCCAATTATCCTTCTCCCAAAAAG	30	95473015	0.927602	5	17	216	0.6	0.954243	0	0.352941	0.633333	17	11	1	18	chr12:95472983-95473015
chr12	-	95474030	95474058	3'utr	FGD6	HAVANA	G100019.1	TAACTAAGTTTAAACTATAAATTATCTTA	15	95474052	0.7829	3	9	113	0.933333	1.14613	0	0.375	0.666667	8	1	0	14	chr12:95474030-95474058
chr12	-	95474532	95474561	3'utr	FGD6	HAVANA	G100021.1	GTCCAATCTTTTAAAAAATCTACCACTTCG	36	95474561	0.959165	6	30	291	0.833333	1.47712	0.138889	0.380952	0.638889	21	6	0	30	chr12:95474532-95474561
chr12	-	95481555	95481577	intron	FGD6	HAVANA	G100025.1	ACTAAACAATATATAATTATTTT	13	95481575	0.871779	1	3	127	0.384615	0.69897	0	0.666667	0.846154	6	8	0	5	chr12:95481555-95481577
chr12	-	95513070	95513097	intron	FGD6	HAVANA	G100032.1	TTTTCATTTTTTATTTTATTCAACAAAA	5	95513097	0.904418	1	5	75	1	0.69897	0	0.5	0.8	2	0	0	5	chr12:95513070-95513097
chr12	-	95513375	95513402	intron	FGD6	HAVANA	G100033.1	ATAAATCCAAACCCATTAACTTACAAAA	8	95513394	0.816702	2	5	42	0.625	0.69897	0	0.6	0.75	5	3	0	5	chr12:95513375-95513402
chr12	-	95514089	95514116	intron	FGD6	HAVANA	G100034.1	TAAATAAATAAATAAATAAATTATTCTC	7	95514112	0.91803	1	6	62	0.857143	0.778151	0	0.5	0.857143	2	1	0	6	chr12:95514089-95514116
chr12	-	95514140	95514164	intron	FGD6	HAVANA	G100035.1	TTTAATTTTTTTCTATATCACAAAT	10	95514164	0.86139	1	4	136	0.4	0.60206	0	1	1	2	6	0	4	chr12:95514140-95514164
chr12	-	95540464	95540493	intron	FGD6	HAVANA	G100038.1	TTTCTAGCTCTACAAATTCCACATTAAACA	5	95540484	0.841653	1	5	45	1	0.69897	0	1	1	1	0	0	5	chr12:95540464-95540493
chr12	-	95546193	95546221	intron	FGD6	HAVANA	G100041.1	CTATTTTTCCTTTTACTACCTCCATTTAG	14	95546204	0.746451	3	8	193	0.571429	0.90309	0	0.714286	0.857143	7	6	0	8	chr12:95546193-95546221
chr12	-	95563460	95563483	intron	FGD6	HAVANA	G100045.1	CTTTTCCCATTTCTTTCCATACTT	5	95563460	0.930725	1	5	60	1	0.69897	0	0.5	0.8	2	0	0	5	chr12:95563460-95563483
chr12	-	95589346	95589380	intron	FGD6	HAVANA	G100048.1	CCTCTCAAATTAAATTAAAATCTACCCACAAATAG	17	95589380	0.782869	3	6	124	0.470588	0.90309	0	0.25	0.470588	12	9	0	8	chr12:95589346-95589380
chr12	-	95603157	95603187	coding	FGD6	HAVANA	G100051.1	AACTCTTTTAAAAAGTTGCTCAGCATGAAAC	14	95603187	0.858439	2	7	117	0.5	0.845098	0	0.333333	0.714286	6	7	0	7	chr12:95603157-95603187
chr12	-	95603319	95603353	coding	FGD6	HAVANA	G100052.1	ACCTCATCCTATTTTACCCTTTTCAGGGAACCCAG	34	95603353	0.875657	4	16	284	0.588235	1	0	0.5	0.735294	18	13	1	20	chr12:95603319-95603353
chr12	-	95899113	95899140	NoAnnotation			G100058.1	CAGAGCGAGAGACTGTCTCAAAAAAAAG	8	95899135	0.920802	1	8	16	1	0.90309	0	1	1	1	0	0	8	chr12:95899113-95899140
chr1	+	150993940	150993967	intron	PRUNE	HAVANA	G10006.1	ATTTTTTTTAATCTATAAATATCTCAAT	8	150993955	0.846033	1	6	104	0.75	0.778151	0	1	1	2	2	0	6	chr1:150993940-150993967
chr12	-	95918352	95918374	intron	USP44	HAVANA	G100064.1	TTTCCCCTTACTTTAATCACCTT	8	95918373	0.809722	2	5	80	0.625	0.69897	0	1	1	3	3	0	5	chr12:95918352-95918374
chr12	-	95925201	95925231	intron	USP44	HAVANA	G100066.1	ATCATTCTCTAATCCTATAACCCCACAATCC	29	95925228	0.73937	5	20	187	0.689655	0.823909	0.0344828	0.555556	0.724138	18	7	2	20	chr12:95925201-95925231
chr12	-	95953013	95953037	NoAnnotation			G100069.1	CTCATAAAATAATAATAATAATTAA	5	95953013	0.894734	1	5	35	1	0.69897	0	1	1	1	0	0	5	chr12:95953013-95953037
chr12	-	96052361	96052386	3'utr	NTN4	HAVANA	G100073.1	AACCTCTCCATGTGTATATAGTATTT	6	96052365	0.776474	1	6	60	1	0.778151	0	1	1	2	0	0	6	chr12:96052361-96052386
chr12	-	96053744	96053769	intron	NTN4	HAVANA	G100076.1	TCCTTAATATACACTACCATACACAG	7	96053769	0.819783	2	6	41	0.857143	0.778151	0	0.2	0.428571	5	1	0	6	chr12:96053744-96053769
chr12	-	96054079	96054109	intron	NTN4	HAVANA	G100077.1	TTTATAAAAATCCTCCTTAGGCTGGGCACAG	19	96054100	0.773612	3	11	152	0.578947	0.740363	0	0.625	0.842105	8	7	1	11	chr12:96054079-96054109
chr12	-	96054188	96054213	intron	NTN4	HAVANA	G100078.1	AAACATCCTATTCCAAAAACACATAG	7	96054213	0.922564	2	7	28	1	0.845098	0	0.666667	0.857143	3	0	0	7	chr12:96054188-96054213
chr12	-	96054435	96054466	intron	NTN4	HAVANA	G100079.1	TATTTTATCTACCCTATAATTTTTAAAAATCG	22	96054435	0.786708	4	11	267	0.545455	0.60206	0	0.285714	0.545455	14	8	2	12	chr12:96054435-96054466
chr12	-	96055916	96055941	intron	NTN4	HAVANA	G100080.1	TTAAATTTCACATTTCTATCCCCCAG	20	96055934	0.647235	3	8	190	0.4	0.60206	0	0.3	0.65	10	11	1	8	chr12:96055916-96055941
chr12	-	96058190	96058224	intron	NTN4	HAVANA	G100082.1	TCTACCCTTTCAATAATATATTTAAATTAATTTAG	30	96058224	0.944815	4	14	409	0.466667	1.14613	0	0.769231	0.9	13	16	0	14	chr12:96058190-96058224
chr12	-	96060049	96060071	intron	NTN4	HAVANA	G100088.1	TATCCCTTATCCCCTCTCTTCCC	9	96060071	0.754544	1	2	79	0.666667	0.778151	0	1	1	3	3	0	6	chr12:96060049-96060071
chr12	-	96060873	96060900	intron	NTN4	HAVANA	G100090.1	CCAAATTATTCCATTACTTAATCCCCAG	11	96060881	0.701717	5	9	90	0.818182	0.954243	0	0.25	0.454545	8	2	0	9	chr12:96060873-96060900
chr12	-	96066566	96066588	intron	NTN4	HAVANA	G100091.1	TCTTTATTCCAAAAGGGCAGAGC	8	96066566	0.9945	1	3	45	0.625	0.69897	0	0.75	0.875	4	3	0	5	chr12:96066566-96066588
chr12	-	96074328	96074358	intron	NTN4	HAVANA	G100092.1	ATTTCTAATTTTCCACCATTATAAATAACAC	34	96074347	0.629444	7	16	340	0.470588	0.60206	0	0.333333	0.588235	21	15	3	16	chr12:96074328-96074358
chr12	-	96074418	96074446	intron	NTN4	HAVANA	G100093.1	TATCCATCTCAAAAAAATTCATATAAAAG	22	96074436	0.708414	5	9	143	0.409091	0.653213	0	0.5	0.772727	10	12	1	9	chr12:96074418-96074446
chr12	-	96102334	96102364	intron	NTN4	HAVANA	G100097.1	TTTAATATTATATTTAAAAATAACAATAAAG	6	96102364	0.895321	1	6	66	1	0.778151	0	1	1	1	0	0	6	chr12:96102334-96102364
chr12	-	96119105	96119137	intron	NTN4	HAVANA	G100098.1	CCCCAACTAATTATAACAACTTCTAAATCCTAG	5	96119128	0.781754	1	5	40	1	0.69897	0	0.5	0.8	2	0	0	5	chr12:96119105-96119137
chr1	+	151006351	151006383	coding	PRUNE	HAVANA	G10010.1	AACCTCCATGCCTATCTTCAAGGCAACACCCAG	22	151006383	0.995736	2	8	123	0.363636	0.60206	0.590909	0.666667	0.863636	9	13	1	8	chr1:151006351-151006383
chr12	-	96124420	96124448	intron	NTN4	HAVANA	G100100.1	TTTATTTACTACCTCATATTTCCTAATAG	9	96124448	0.667022	2	9	117	1	0.954243	0	1	1	2	0	0	9	chr12:96124420-96124448
chr12	-	96175753	96175780	intron	NTN4	HAVANA	G100104.1	TCACCCATTTATTCAAATAATTTTCAAG	7	96175780	0.993794	1	7	70	1	0.845098	0	1	1	1	0	0	7	chr12:96175753-96175780
chr12	-	96188228	96188257	NoAnnotation			G100107.1	TCTGGTAAAACAAAATATATTTTACCTTTT	6	96188255	0.901676	1	6	72	1	0.778151	0	1	1	1	0	0	6	chr12:96188228-96188257
chr12	-	96190717	96190745	antisense	RP11-536G4.2	HAVANA	G100108.1	TCCACACCATATTCATCCACACCTACACA	6	96190745	0.998443	1	6	30	1	0.778151	0	1	1	1	0	0	6	chr12:96190717-96190745
chr12	-	96199208	96199235	antisense	RP11-536G4.2	HAVANA	G100111.1	ATTCCACAAATACATATACTATATATAG	8	96199227	0.836429	2	8	64	1	0.90309	0	1	1	2	0	0	8	chr12:96199208-96199235
chr12	-	96200388	96200415	antisense	RP11-536G4.2	HAVANA	G100112.1	TCTGCTTCAAAAATCACACCTTCTCAAG	5	96200415	0.905993	1	5	35	1	0.69897	0	0.5	0.8	2	0	0	5	chr12:96200388-96200415
chr12	-	96321315	96321344	intron	CCDC38	HAVANA	G100116.1	ATTCACACATAACAATATCAACCTCAAATG	12	96321315	0.966136	1	4	73	0.333333	0.60206	0	0.6	0.833333	5	8	0	4	chr12:96321315-96321344
chr12	-	96383889	96383917	intron	HAL	HAVANA	G100118.1	AACTATTTATCCTGCACCTACAACATTTC	6	96383914	0.757059	1	6	54	1	0.778151	0	1	1	1	0	0	6	chr12:96383889-96383917
chr12	-	96393408	96393439	NoAnnotation			G100119.1	TCCAAATTCCCAGAGGTGAGACTCTAACCCAG	6	96393439	0.778103	2	5	28	0.833333	0.69897	0	0.666667	0.833333	3	1	0	5	chr12:96393408-96393439
chr1	+	151006885	151006918	3'utr	PRUNE	HAVANA	G10012.1	TTTCCACCTTTTCCCCCTAATCTCTACCAATCAG	240	151006887	0.71381	11	139	2053	0.579167	1.02907	0.829167	0.451128	0.695833	133	89	12	139	chr1:151006885-151006918
chr12	-	96401112	96401140	intron	LTA4H	HAVANA	G100124.1	ACATAAATATATCCTTAATTAATATATAG	6	96401123	0.739578	2	6	60	1	0.778151	0	0.666667	0.833333	3	0	0	6	chr12:96401112-96401140
chr12	-	96403656	96403682	intron	LTA4H	HAVANA	G100125.1	CTTCTAATCAAAACTTACTTCATTTAG	7	96403674	0.851483	2	7	70	1	0.845098	0	1	1	2	0	0	7	chr12:96403656-96403682
chr12	-	96410826	96410854	coding	LTA4H	HAVANA	G100131.1	TCTAGTGACCAACAAAACTTGGGATCACT	9	96410830	0.817159	2	9	48	1	0.954243	0	1	1	2	0	0	9	chr12:96410826-96410854
chr12	-	96412582	96412611	coding	LTA4H	HAVANA	G100132.1	TCCTGCCACCATCCTTCCCTTATGGTGGCA	14	96412582	0.747251	3	11	88	1	1.14613	0	0.8	0.928571	5	0	0	14	chr12:96412582-96412611
chr12	-	96417348	96417379	intron	LTA4H	HAVANA	G100134.1	CCCAAATCATCCCACAACCAAATTACATCTAG	10	96417379	0.883869	1	4	52	0.8	0.90309	0	0.6	0.8	5	2	0	8	chr12:96417348-96417379
chr12	-	96421272	96421297	coding	LTA4H	HAVANA	G100136.1	ATCTTCTGCTCTCCAGTGGCTCACTC	40	96421297	0.721807	4	17	311	0.425	0.628389	0.025	0.5	0.75	20	20	3	17	chr12:96421272-96421297
chr12	-	96426992	96427017	intron	LTA4H	HAVANA	G100139.1	TTATTTAAAAAAATTAAATTATAAAC	9	96427006	0.845146	1	5	82	0.555556	0.69897	0	0.2	0.555556	5	4	0	5	chr12:96426992-96427017
chr1	+	151007530	151007574	3'utr	PRUNE	HAVANA	G10014.1	ATCAATTTCTTGTCAATCTCTTTTTTTCCTTGCTCACATTAAAAG	16	151007543	0.765688	3	13	180	0.8125	1.11394	0.5	0.833333	0.9375	6	3	0	13	chr1:151007530-151007574
chr12	-	96539874	96539901	NoAnnotation			G100140.1	TTTAAGACAGAGTCACTCTGTCACCCAG	5	96539901	0.843339	1	5	30	1	0.69897	0	1	1	1	0	0	5	chr12:96539874-96539901
chr12	-	96625561	96625591	NoAnnotation			G100142.1	CTGGAGGTGGATGTATAATTAAAAACCCTAG	5	96625591	0.992567	1	5	35	1	0.69897	0	1	1	1	0	0	5	chr12:96625561-96625591
chr12	-	96638261	96638285	NoAnnotation			G100147.1	CATTTATTCTAACAAGTCTTAAATA	5	96638271	0.864918	1	5	45	1	0.69897	0	1	1	1	0	0	5	chr12:96638261-96638285
chr12	-	96642808	96642838	NoAnnotation			G100148.1	TCCAAAAATTCCCAAATCCCAAATCCTCCAG	19	96642838	0.70535	4	17	84	0.894737	1.23045	0	0.6	0.789474	10	2	0	17	chr12:96642808-96642838
chr1	+	151007624	151007652	3'utr	PRUNE	HAVANA	G10015.1	CTTCACTACTCCAGGTCTCACTTTCCCCA	24	151007625	0.810878	3	14	177	0.583333	0.669007	0.0833333	0.461538	0.708333	13	8	2	14	chr1:151007624-151007652
chr12	-	96655184	96655213	NoAnnotation			G100152.1	TTCCTAATTTTAAACTTTCCTAATACAACA	19	96655213	0.874336	3	7	192	0.368421	0.845098	0	0.5	0.789474	8	12	0	7	chr12:96655184-96655213
chr12	-	96656794	96656821	NoAnnotation			G100154.1	TTTTTTTCTTCCTTCATTACATCTATAG	11	96656816	0.707463	3	11	158	1	1.04139	0	0.5	0.818182	4	0	0	11	chr12:96656794-96656821
chr12	-	96657029	96657059	NoAnnotation			G100155.1	CTCCTTACCTAAACATTTCTCAATTTTAAAG	21	96657059	0.838395	4	16	221	0.761905	1.20412	0	0.75	0.904762	8	5	0	16	chr12:96657029-96657059
chr12	-	96662466	96662489	NoAnnotation			G100162.1	CTTTTTTTATCCTTTCTCATAATC	10	96662486	0.654831	3	4	126	0.4	0.60206	0	0.5	0.7	6	6	0	4	chr12:96662466-96662489
chr12	-	96663779	96663807	NoAnnotation			G100164.1	CTTTTCAATCCATTCCATTCTCCCACAAG	16	96663805	0.697756	5	14	124	0.875	1.14613	0	0.625	0.8125	8	2	0	14	chr12:96663779-96663807
chr12	-	96663844	96663873	NoAnnotation			G100165.1	CTTCTCACTTCCTCCTCCTCCTCAATACAG	22	96663873	0.727011	6	14	188	0.636364	0.845098	0	0.545455	0.772727	11	7	1	14	chr12:96663844-96663873
chr12	-	96667588	96667614	NoAnnotation			G100167.1	CCTATCATTTTAAAATATTTATCCCCA	37	96667589	0.700368	6	19	357	0.513514	1.27875	0	0.380952	0.648649	21	18	0	19	chr12:96667588-96667614
chr12	-	96667838	96667865	NoAnnotation			G100169.1	ATATTGATGGATCATTTTTTAAATCCAT	5	96667865	0.932978	1	5	60	1	0.69897	0	1	1	1	0	0	5	chr12:96667838-96667865
chr1	+	151009060	151009091	5'utr	BNIPL	HAVANA	G10017.1	CTCCCTTCCACACCTCCCTCCTTGGAGGCAAG	23	151009060	0.687166	5	18	117	0.782609	1.25527	0.608696	0.888889	0.956522	9	5	0	18	chr1:151009060-151009091
chr12	-	96670891	96670919	NoAnnotation			G100170.1	CTCCTTTTTATTACATTTATTCTAATAAG	22	96670919	0.828848	5	13	307	0.590909	0.812913	0	0.454545	0.727273	11	8	1	13	chr12:96670891-96670919
chr12	-	96672820	96672840	3'utr	CDK17	HAVANA	G100173.1	TCTTACAAACTATAAATCTTA	13	96672840	0.848945	2	9	92	0.692308	0.653213	0	0.5	0.692308	8	3	1	9	chr12:96672820-96672840
chr12	-	96673237	96673264	3'utr	CDK17	HAVANA	G100174.1	GTATACTAATACACTTACCTATTTTACA	60	96673264	0.742114	6	27	555	0.45	0.653213	0.0666667	0.5	0.733333	32	28	5	27	chr12:96673237-96673264
chr12	-	96675538	96675564	intron	CDK17	HAVANA	G100177.1	ATCCTTAATACTTTTCACTTCAACTTT	21	96675564	0.945992	2	16	243	0.761905	0.90309	0	0.454545	0.714286	11	4	1	16	chr12:96675538-96675564
chr12	-	96681577	96681601	intron	CDK17	HAVANA	G100181.1	ACTCCATTAAATATATATTCCACAT	9	96681601	0.941919	3	7	71	0.777778	0.845098	0	0.166667	0.444444	6	2	0	7	chr12:96681577-96681601
chr12	-	96690526	96690550	intron	CDK17	HAVANA	G100189.1	CTTACAACAACATATTTAAAAATTT	8	96690546	0.833902	1	5	67	1	0.90309	0	1	1	2	0	0	8	chr12:96690526-96690550
chr1	+	151009439	151009466	intron	BNIPL	HAVANA	G10019.1	CAGGATAATTCCCTGGTTTAAAAATAAA	6	151009448	0.783509	1	4	44	0.666667	0.60206	0	1	1	2	2	0	4	chr1:151009439-151009466
chr12	-	96693152	96693179	intron	CDK17	HAVANA	G100191.1	AAAAAAAAAAAAATTTATCATTTAACAA	10	96693179	0.990899	1	5	65	0.5	0.69897	0	0.333333	0.6	6	5	0	5	chr12:96693152-96693179
chr12	-	96699103	96699129	intron	CDK17	HAVANA	G100196.1	TAGTAACAAAACTCCATACTTTATTCA	5	96699124	0.950811	1	5	40	1	0.69897	0	1	1	2	0	0	5	chr12:96699103-96699129
chr12	-	96699166	96699193	intron	CDK17	HAVANA	G100197.1	TATTAACATTTTATATTACTTTAATACA	9	96699193	0.823721	4	9	108	1	0.954243	0	0.5	0.777778	4	0	0	9	chr12:96699166-96699193
chr12	-	96699293	96699321	intron	CDK17	HAVANA	G100198.1	CTCCCATTTCTTACCTTAATCCTTTCCAG	11	96699321	0.963624	3	7	120	0.727273	0.60206	0	0.285714	0.545455	7	2	1	8	chr12:96699293-96699321
chr12	-	96699661	96699686	intron	CDK17	HAVANA	G100199.1	TCTTTACAAAAAATTAACAAAACTAG	12	96699685	0.636522	3	10	72	0.833333	1	0	0.75	0.916667	4	2	0	10	chr12:96699661-96699686
chr1	+	15293986	15294014	intron	KAZN	HAVANA	G1002.1	CTAATTCCTGGGACTTGTGAATGAGTTAG	5	15294000	0.808519	1	5	45	1	0.69897	1	1	1	1	0	0	5	chr1:15293986-15294014
chr12	-	96700280	96700310	intron	CDK17	HAVANA	G100200.1	CCTTAATCTAAAAAATAAAATATTTTTTAAG	21	96700296	0.842237	3	14	234	0.714286	0.875061	0	0.444444	0.761905	9	5	1	15	chr12:96700280-96700310
chr12	-	96707124	96707150	coding	CDK17	HAVANA	G100202.1	ACCTACAGGTGTTTGTCTCAGAAATCG	10	96707150	0.923623	1	4	76	0.5	0.69897	0	0.75	0.9	4	5	0	5	chr12:96707124-96707150
chr12	-	96707903	96707930	intron	CDK17	HAVANA	G100203.1	CTTCCATTTAACTTTTATCTCTATTAAG	7	96707930	0.897263	1	5	91	0.857143	0.778151	0	0.333333	0.714286	3	1	0	6	chr12:96707903-96707930
chr12	-	96716164	96716193	intron	CDK17	HAVANA	G100204.1	ATCCTTTAAAAATACAAAAAACATTTTTAG	20	96716193	0.77206	4	14	164	0.7	0.845098	0	0.714286	0.9	7	5	1	14	chr12:96716164-96716193
chr12	-	96720754	96720779	intron	CDK17	HAVANA	G100206.1	CTCCTACTATCTTTAACCCTTCACAG	6	96720779	0.939867	2	6	48	1	0.778151	0	0.5	0.666667	4	0	0	6	chr12:96720754-96720779
chr1	+	151015735	151015763	intron	BNIPL	HAVANA	G10021.1	TCAACTTAAACAGATATACTATCTGTCAA	5	151015735	0.971943	1	5	40	1	0.69897	0	1	1	1	0	0	5	chr1:151015735-151015763
chr12	-	96728157	96728186	intron	CDK17	HAVANA	G100214.1	TATTAATTTTTTTTATTCTTATAACCCAAG	12	96728175	0.705842	1	7	182	0.583333	0.845098	0	0.5	0.833333	4	5	0	7	chr12:96728157-96728186
chr12	-	96728297	96728324	intron	CDK17	HAVANA	G100216.1	AATATTTCCCTCTCACTCCAACATTACG	8	96728319	0.726777	1	6	64	0.75	0.778151	0	1	1	2	2	0	6	chr12:96728297-96728324
chr1	+	151021184	151021207	coding	C1orf56	HAVANA	G10022.1	CCCCTTCCCCACCATCCACCTCAG	5	151021187	0.675416	2	4	16	0.8	0.60206	1	0.25	0.4	4	1	0	4	chr1:151021184-151021207
chr12	-	96734577	96734601	intron	CDK17	HAVANA	G100220.1	TCATAATCTCAAAAATTTTTATTAA	6	96734601	0.672875	3	6	59	1	0.778151	0	0.333333	0.666667	3	0	0	6	chr12:96734577-96734601
chr12	-	96747405	96747429	intron	CDK17	HAVANA	G100223.1	CTTAATTTTTCATAATACTAAAATA	6	96747419	0.69051	2	6	60	1	0.778151	0	0.333333	0.666667	3	0	0	6	chr12:96747405-96747429
chr12	-	96747620	96747650	intron	CDK17	HAVANA	G100224.1	CTTAATTTACTTTTTTCCCCCAAACTTACTT	18	96747650	0.803867	3	10	220	0.611111	1.04139	0	0.625	0.833333	8	7	0	11	chr12:96747620-96747650
chr12	-	96747940	96747962	intron	CDK17	HAVANA	G100226.1	CACTTTTTTGAGCCTCTTCAGGC	5	96747951	0.668825	2	5	40	1	0.69897	0	1	1	2	0	0	5	chr12:96747940-96747962
chr12	-	96761881	96761911	intron	CDK17	HAVANA	G100228.1	CTTCCCTTCCACACACTCTTTTTTTTTTCCT	19	96761911	0.909649	4	11	270	0.578947	1.04139	0	0.333333	0.578947	12	8	0	11	chr12:96761881-96761911
chr12	-	96765514	96765540	intron	CDK17	HAVANA	G100231.1	AATTTCATTCTTTTTCTTTTTATTTTT	5	96765540	0.901194	1	5	95	1	0.69897	0	1	1	1	0	0	5	chr12:96765514-96765540
chr12	-	96766192	96766215	intron	CDK17	HAVANA	G100232.1	CCCCTCACCAAATCACAAAAAAAG	6	96766192	0.745789	2	4	8	0.833333	0.69897	0	0.2	0.333333	5	1	0	5	chr12:96766192-96766215
chr12	-	96771925	96771942	intron	CDK17	HAVANA	G100234.1	AACTCCCCACCTTTCAAG	5	96771942	0.999174	1	5	15	1	0.69897	0	0.5	0.8	2	0	0	5	chr12:96771925-96771942
chr12	-	96772784	96772807	intron	CDK17	HAVANA	G100235.1	TTCCACTATTATAACCATTTTAAG	5	96772807	0.864517	2	5	45	1	0.69897	0	0.666667	0.8	3	0	0	5	chr12:96772784-96772807
chr12	-	96773289	96773316	intron	CDK17	HAVANA	G100236.1	CTGTGGAAGGATTGCTTAATCCCAGGAA	5	96773316	0.928057	1	5	30	1	0.69897	0	1	1	1	0	0	5	chr12:96773289-96773316
chr12	-	96787164	96787190	intron	CDK17	HAVANA	G100239.1	TTAAGCACCTTGAGTCTGACCTATTAA	5	96787190	0.929089	1	5	40	1	0.69897	0	1	1	1	0	0	5	chr12:96787164-96787190
chr12	-	96789462	96789488	intron	CDK17	HAVANA	G100240.1	TACTTCCCAAAGGTCCACCTCTAATAG	8	96789479	0.805508	2	8	48	1	0.90309	0	1	1	2	0	0	8	chr12:96789462-96789488
chr12	-	96801148	96801177	NoAnnotation			G100245.1	TTTTCAATCACACAACAACAAAATCCCCTT	5	96801177	0.798669	1	5	35	1	0.69897	0	1	1	1	0	0	5	chr12:96801148-96801177
chr12	-	96806514	96806543	NoAnnotation			G100246.1	TTCCATTCTTCCTCTATCATCTTTTCAAAG	6	96806543	0.940669	1	6	78	1	0.778151	0	1	1	1	0	0	6	chr12:96806514-96806543
chr12	-	96808503	96808526	NoAnnotation			G100247.1	CTCAAAACCCAAACTCTGGCTTTT	5	96808526	0.999863	1	5	30	1	0.69897	0	1	1	1	0	0	5	chr12:96808503-96808526
chr1	+	151040034	151040057	3'utr	MLLT11	HAVANA	G10025.1	TTTCCACTCCTTTCCCATTTTAAT	9	151040037	0.654301	3	9	98	1	0.954243	0	0.666667	0.888889	3	0	0	9	chr1:151040034-151040057
chr12	-	97373310	97373340	NoAnnotation			G100256.1	TCTCCTCTCCCACTGCTTCACTTGACTAGCC	117	97373332	0.866011	2	100	873	0.863248	1.70329	0	0.6	0.82906	50	15	1	101	chr12:97373310-97373340
chr12	-	97636030	97636051	NoAnnotation			G100260.1	TTTCTCCCCACCCTCTCACCCA	5	97636051	0.722414	1	5	25	1	0.69897	0	1	1	1	0	0	5	chr12:97636030-97636051
chr12	-	97650919	97650948	NoAnnotation			G100261.1	AAAAAATAAAATAAAAATTAAAAAATAAAG	5	97650919	0.998353	1	5	20	1	0.69897	0	1	1	1	0	0	5	chr12:97650919-97650948
chr12	-	98223785	98223815	NoAnnotation			G100265.1	GTTGGTCTGAGTGTTGTGGGTTATTGTTGAG	22	98223808	0.873336	1	22	286	1	1.34242	0.0454545	0.235294	0.409091	17	0	0	22	chr12:98223785-98223815
chr12	-	98390570	98390591	NoAnnotation			G100269.1	TATAACTAACTCCTTACACCCA	6	98390570	0.907839	1	6	30	1	0.778151	0	0	0	6	0	0	6	chr12:98390570-98390591
chr12	-	98801853	98801880	NoAnnotation			G100274.1	ATTCATCCTCACTCATTCCACAAATAAT	6	98801880	0.851712	1	6	48	1	0.778151	0	1	1	1	0	0	6	chr12:98801853-98801880
chr12	-	98811723	98811745	snRNA	RNU4-41P	ENSEMBL	G100275.1	TTCCCAATACCCTGCCATGATGA	5	98811723	0.884339	2	5	25	1	0.69897	0	0.5	0.8	2	0	0	5	chr12:98811723-98811745
chr12	-	98843419	98843451	NoAnnotation			G100277.1	TATTTACATAATTTACAATATTCATACTTAAAG	13	98843439	0.792902	1	7	157	0.538462	0.845098	0	0.666667	0.923077	3	6	0	7	chr12:98843419-98843451
chr1	+	151040327	151040352	3'utr	MLLT11	HAVANA	G10028.1	AGAGATTCCTTAAACCTTCCTAATTT	7	151040343	0.776683	2	7	63	1	0.845098	0	0.333333	0.714286	3	0	0	7	chr1:151040327-151040352
chr12	-	98908793	98908815	antisense	TMPO-AS1	HAVANA	G100281.1	TACAATCGGGCACTTAAATTACC	6	98908815	0.970751	1	6	30	1	0.778151	0	1	1	1	0	0	6	chr12:98908793-98908815
chr12	-	99010424	99010449	intron	IKBIP	HAVANA	G100285.1	CAAACCATATACAAAAACCAATTCAA	7	99010424	0.806511	1	4	22	0.714286	0.69897	0	0.666667	0.857143	3	2	0	5	chr12:99010424-99010449
chr12	-	99011778	99011804	intron	IKBIP	HAVANA	G100287.1	CAAACTAAACTACAAACTCCCTAAAAG	12	99011804	0.782683	2	4	44	0.5	0.778151	0	0.5	0.666667	8	6	0	6	chr12:99011778-99011804
chr12	-	99017629	99017653	intron	IKBIP	HAVANA	G100295.1	TCTTCCATTCATTTATTTAACACAG	9	99017653	0.75385	3	3	93	0.555556	0.69897	0	0.333333	0.555556	6	4	0	5	chr12:99017629-99017653
chr12	-	99018214	99018246	3'utr	IKBIP	HAVANA	G100297.1	CCCCCAAACTCCTTCTCCACTGGAGTTAGGAGG	28	99018221	0.745156	3	18	166	0.714286	0.60206	0	0.615385	0.821429	13	4	4	20	chr12:99018214-99018246
chr12	-	99018457	99018489	3'utr	IKBIP	HAVANA	G100299.1	TTAAAGATTTCCCAAACCACACCACTAAATTTG	389	99018475	0.62131	5	228	1300	0.586118	0.76687	0.0205656	0.405172	0.645244	232	123	38	228	chr12:99018457-99018489
chr1	+	15296631	15296652	intron	KAZN	HAVANA	G1003.1	ATTAATAATCATCATCATTTAA	12	15296631	0.715495	3	10	83	0.833333	1	0.416667	1	1	4	2	0	10	chr1:15296631-15296652
chr1	+	151040634	151040660	3'utr	MLLT11	HAVANA	G10030.1	CTTCTTCACACCTACTCACTTTACAAC	21	151040634	0.713013	4	12	150	0.619048	0.812913	0	0.461538	0.666667	13	7	1	13	chr1:151040634-151040660
chr12	-	99019389	99019429	3'utr	IKBIP	HAVANA	G100302.1	ACATCATCATTAATTTCACCTATTATATTGTACCCACATAT	310	99019429	0.656058	11	144	3206	0.464516	0.681241	0	0.52	0.767742	150	137	29	144	chr12:99019389-99019429
chr12	-	99019435	99019501	3'utr	IKBIP	HAVANA	G100302.2	TTCTTTAAAAATATTTCTCTACTTTTAAAACAAGATACTTAATATTTTTAATGTTTTTTAAAGCATT	706	99019458	0.674765	16	364	7580	0.515581	0.703769	0	0.422977	0.686969	383	271	71	364	chr12:99019435-99019501
chr12	-	99019528	99019567	3'utr	IKBIP	HAVANA	G100303.1	ATAATCAAAGCTTATCTTTTTAAGCACTAAAACTTACTTC	32	99019567	0.907371	2	11	274	0.375	0.778151	0.09375	0.714286	0.875	14	19	1	12	chr12:99019528-99019567
chr12	-	99022727	99022751	intron	IKBIP	HAVANA	G100307.1	CCTAACTTTTTATCTCTCCTCAAAG	6	99022736	0.684016	2	6	54	1	0.778151	0	1	1	2	0	0	6	chr12:99022727-99022751
chr12	-	99024497	99024524	intron	IKBIP	HAVANA	G100308.1	CTTCATCTCTATTTCATCATTTATTAAG	12	99024512	0.705476	3	6	160	0.5	0.778151	0	0.5	0.833333	4	6	0	6	chr12:99024497-99024524
chr12	-	99028004	99028036	intron	IKBIP	HAVANA	G100309.1	TTTTACTACCCCACTATCATTTCTCTATCCCAG	7	99028028	0.762374	3	6	84	0.857143	0.778151	0	0.5	0.714286	4	1	0	6	chr12:99028004-99028036
chr12	-	99031822	99031845	intron	IKBIP	HAVANA	G100312.1	TCTACTTGAAGGTATACCCTTTAG	5	99031837	0.786891	2	5	40	1	0.69897	0	1	1	2	0	0	5	chr12:99031822-99031845
chr12	-	99037560	99037586	intron	IKBIP	HAVANA	G100314.1	ATCATTATGCTCCCAAAGGAGCAAACG	15	99037560	0.987153	1	2	70	0.6	0.954243	0	0.8	0.933333	5	6	0	9	chr12:99037560-99037586
chr1	+	151044393	151044419	intron	GABPB2	HAVANA	G10032.1	TCCCATTCCTCTCCCTTTTCCCAAAAG	13	151044393	0.934479	2	9	105	0.846154	1.04139	1	0.8	0.923077	5	2	0	11	chr1:151044393-151044419
chr12	-	99335532	99335558	intron	ANKS1B	HAVANA	G100321.1	ATTTTCCTACTTATACAATAATACAAG	6	99335544	0.83182	1	6	54	1	0.778151	0	0.333333	0.666667	3	0	0	6	chr12:99335532-99335558
chr12	-	99620477	99620508	intron	ANKS1B	HAVANA	G100324.1	AACTTCTCACCCAATTACCCTTTCCCTTTTAG	5	99620494	0.884224	1	5	55	1	0.69897	0	1	1	1	0	0	5	chr12:99620477-99620508
chr12	-	99996531	99996558	intron	ANKS1B	HAVANA	G100331.1	ATAATATTTTTAATTTTTCTCCCACCCT	5	99996558	0.962117	1	5	65	1	0.69897	0	1	1	1	0	0	5	chr12:99996531-99996558
chr12	-	100024203	100024232	intron	ANKS1B	HAVANA	G100333.1	TTTTTTCTTTATTATTCAATCATATCTAAG	7	100024228	0.747311	2	7	112	1	0.845098	0	1	1	2	0	0	7	chr12:100024203-100024232
chr12	-	100037163	100037186	intron	ANKS1B	HAVANA	G100334.1	TCTCTTTGGTTGGGGATATCTATA	5	100037186	0.830582	1	5	50	1	0.69897	0	0.5	0.8	2	0	0	5	chr12:100037163-100037186
chr12	-	100039178	100039202	intron	ANKS1B	HAVANA	G100335.1	TCTCCCAACAACAAAACTACTACAT	7	100039202	0.817876	1	4	31	0.571429	0.60206	0	0.666667	0.857143	3	3	0	4	chr12:100039178-100039202
chr12	-	100065381	100065404	intron	ANKS1B	HAVANA	G100336.1	ATATACATTTTAATTATATACTTT	7	100065398	0.785083	1	7	84	1	0.845098	0	0.5	0.857143	2	0	0	7	chr12:100065381-100065404
chr12	-	100152525	100152552	intron	ANKS1B	HAVANA	G100338.1	ATTACACTAATTTCTTCAATAACATATT	5	100152552	0.938296	1	5	55	1	0.69897	0	0.5	0.8	2	0	0	5	chr12:100152525-100152552
chr12	-	100193729	100193755	intron	ANKS1B	HAVANA	G100339.1	TTCATTTTCCTACTCAAAAACACTTCT	18	100193735	0.652169	3	18	164	1	1.25527	0	0.666667	0.888889	6	0	0	18	chr12:100193729-100193755
chr12	-	100196249	100196273	intron	ANKS1B	HAVANA	G100342.1	TCATCTTTACTTATAAACCCTTTAG	6	100196273	0.828128	1	2	63	0.833333	0.69897	0	0.5	0.666667	4	1	0	5	chr12:100196249-100196273
chr12	-	100253811	100253833	intron	ANKS1B	HAVANA	G100345.1	TCCCAATTCCCAATAAATATTAA	11	100253833	0.888267	1	7	70	0.636364	0.845098	0	0.666667	0.909091	3	4	0	7	chr12:100253811-100253833
chr12	-	100262994	100263021	intron	ANKS1B	HAVANA	G100346.1	ATTTTTTTATATTAATTTTTATAATCAT	11	100263012	0.798421	1	11	187	1	1.04139	0	1	1	1	0	0	11	chr12:100262994-100263021
chr12	-	100265998	100266027	intron	ANKS1B	HAVANA	G100347.1	ATACATACACATTTCTGTTATATCTAAAAA	6	100266010	0.733099	1	6	60	1	0.778151	0	0.5	0.833333	2	0	0	6	chr12:100265998-100266027
chr12	-	100285665	100285689	intron	ANKS1B	HAVANA	G100348.1	CTTTTATATAAATTCCCCTACCTCC	5	100285675	0.842548	1	5	45	1	0.69897	0	1	1	1	0	0	5	chr12:100285665-100285689
chr12	-	100298927	100298949	intron	ANKS1B	HAVANA	G100349.1	AACTCCCTTTACCCTCAATTCAG	5	100298949	0.973891	1	5	30	1	0.69897	0	1	1	1	0	0	5	chr12:100298927-100298949
chr12	-	100307487	100307513	intron	ANKS1B	HAVANA	G100350.1	ACTCCCCCAAATATATATATTTTCTTA	6	100307502	0.803403	1	4	62	1	0.778151	0	1	1	2	0	0	6	chr12:100307487-100307513
chr12	-	100338537	100338566	intron	ANKS1B	HAVANA	G100354.1	ATTCATAATATCCAACAAAAATATTTCTAG	10	100338566	0.940213	1	5	85	0.5	0.69897	0	1	1	2	5	0	5	chr12:100338537-100338566
chr12	-	100355540	100355561	intron	ANKS1B	HAVANA	G100358.1	CTTTAAAAATCCCTCCAAAACT	5	100355540	0.902452	2	5	25	1	0.69897	0	1	1	2	0	0	5	chr12:100355540-100355561
chr12	-	100374393	100374415	intron	ANKS1B	HAVANA	G100359.1	TCCTTCTTTACATATTCTCAAAT	5	100374415	0.927942	1	5	50	1	0.69897	0	0.5	0.8	2	0	0	5	chr12:100374393-100374415
chr1	+	151054465	151054494	intron	GABPB2	HAVANA	G10036.1	AGGAAAGAGTATTATAATAACTTTTTCCAG	6	151054480	0.790765	1	6	54	1	0.778151	1	0.5	0.833333	2	0	0	6	chr1:151054465-151054494
chr12	-	100393272	100393290	NoAnnotation			G100361.1	TTATTCTTAAAAATCCTAG	5	100393290	0.760249	1	3	37	1	0.69897	0	1	1	2	0	0	5	chr12:100393272-100393290
chr12	-	100394944	100394969	NoAnnotation			G100362.1	TTCCCTTTTAACTAAATATAACATAG	12	100394968	0.729395	2	4	112	0.333333	0.60206	0	0.428571	0.666667	7	8	0	4	chr12:100394944-100394969
chr12	-	100395721	100395748	NoAnnotation			G100364.1	TATACAACAAATTATAACCATAACCTTC	5	100395744	0.921191	1	5	35	1	0.69897	0	1	1	1	0	0	5	chr12:100395721-100395748
chr12	-	100411520	100411546	NoAnnotation			G100367.1	TATATTTACAATCCAAACTAAAACACA	18	100411546	0.716137	3	10	100	0.555556	1	0	0.833333	0.944444	6	8	0	10	chr12:100411520-100411546
chr12	-	100411858	100411889	NoAnnotation			G100368.1	ATTTTTACTTATTATTTCTTTCCTCCTACCAG	11	100411874	0.701001	2	7	174	0.636364	0.845098	0	0.75	0.909091	4	4	0	7	chr12:100411858-100411889
chr12	-	100412188	100412216	NoAnnotation			G100369.1	ATATTCTTTCTCCCCTTCTCCCATAATAG	24	100412213	0.592592	5	11	254	0.458333	1.04139	0	0.555556	0.833333	9	13	0	11	chr12:100412188-100412216
chr12	-	100414609	100414632	NoAnnotation			G100375.1	TTACCACAACTTTATTATTTCACA	5	100414618	0.626775	2	5	45	1	0.69897	0	0.5	0.8	2	0	0	5	chr12:100414609-100414632
chr12	-	100415507	100415527	NoAnnotation			G100376.1	TTCAACAATCATTATCCTTTA	14	100415524	0.722702	3	6	106	0.428571	0.778151	0	0.571429	0.785714	7	8	0	6	chr12:100415507-100415527
chr12	-	100417553	100417581	NoAnnotation			G100377.1	TCACTCCCCTCCCATCCATTCCCCCCAAG	9	100417553	0.789992	2	7	45	0.777778	0.845098	0	0.5	0.777778	4	2	0	7	chr12:100417553-100417581
chr12	-	100422270	100422301	NoAnnotation			G100382.1	CTTTTTAATATCCTATTTCTATAAATATCCAG	12	100422290	0.73922	3	8	152	0.666667	0.90309	0	1	1	4	4	0	8	chr12:100422270-100422301
chr12	-	100423169	100423198	NoAnnotation			G100384.1	AACAAAACAAAAACACTCCAACTAAAATAG	16	100423198	0.935741	2	10	38	0.625	1	0	0.666667	0.875	6	6	0	10	chr12:100423169-100423198
chr12	-	100426941	100426965	NoAnnotation			G100387.1	ACTTCTCACCACACCCTAATCTAAG	18	100426965	0.69377	4	11	92	0.666667	0.60206	0	0.2	0.333333	15	4	2	12	chr12:100426941-100426965
chr12	-	100428295	100428329	NoAnnotation			G100389.1	TTTTACAAACATCTCCCCATTTCCCCATCCCCCAG	65	100428321	0.663402	8	36	419	0.553846	1.5563	0	0.319149	0.507692	47	29	0	36	chr12:100428295-100428329
chr12	-	100428914	100428947	NoAnnotation			G100390.1	ACACATTTTCCCTTATCTTTTTTATCTTTTAAAG	133	100428939	0.72104	13	74	2192	0.556391	1.39211	0	0.515625	0.766917	64	57	2	74	chr12:100428914-100428947
chr12	-	100429607	100429631	NoAnnotation			G100392.1	TATTCTATATAAATTTAAATTTTTC	25	100429631	0.807654	7	17	307	0.68	1.23045	0	0.466667	0.68	15	8	0	17	chr12:100429607-100429631
chr12	-	100429926	100429960	NoAnnotation			G100394.1	TCCCTCCCCTTCTCTAACATCCATTTTCATTTACG	32	100429953	0.756725	10	32	369	1	1.50515	0	0.533333	0.78125	15	0	0	32	chr12:100429926-100429960
chr12	-	100430161	100430195	NoAnnotation			G100395.1	TAAAATTCACATTCTTAAACATAAATCTATCCAAG	150	100430192	0.701134	9	63	1325	0.42	0.653213	0	0.575758	0.813333	66	74	13	63	chr12:100430161-100430195
chr12	-	100432963	100432989	intron	UHRF1BP1L	HAVANA	G100399.1	TTCTATAAACATTTATTAACATTCAAG	7	100432985	0.779593	2	7	70	1	0.845098	0	0.666667	0.857143	3	0	0	7	chr12:100432963-100432989
chr1	+	151083327	151083355	intron	GABPB2	HAVANA	G10040.1	CTTCCATTTCTACTCAACATATATCTAAG	17	151083327	0.866328	4	12	166	0.705882	0.778151	1	0.428571	0.764706	7	4	1	12	chr1:151083327-151083355
chr12	-	100433662	100433690	intron	UHRF1BP1L	HAVANA	G100400.1	ACTACTATCCTCATAACTAATATATATAG	8	100433690	0.933534	3	8	67	1	0.90309	0	0.4	0.625	5	0	0	8	chr12:100433662-100433690
chr12	-	100435924	100435944	intron	UHRF1BP1L	HAVANA	G100401.1	TTTCCATTAAATCTTCCAATC	6	100435938	0.710051	2	4	50	0.666667	0.60206	0	0.666667	0.833333	3	2	0	4	chr12:100435924-100435944
chr12	-	100441871	100441893	coding	UHRF1BP1L	HAVANA	G100404.1	TACACTCTTTACTTGCAGAAAAA	6	100441887	0.660143	1	6	36	1	0.778151	0	1	1	1	0	0	6	chr12:100441871-100441893
chr12	-	100442868	100442892	intron	UHRF1BP1L	HAVANA	G100405.1	TTTCCCTTCCATCCTTACTTTTTTC	8	100442890	0.677146	2	8	104	1	0.90309	0	0.666667	0.875	3	0	0	8	chr12:100442868-100442892
chr12	-	100459397	100459423	intron	UHRF1BP1L	HAVANA	G100417.1	TTTACTGGGGAGTGGTCTTTTCCCAAC	6	100459407	0.704047	1	5	55	1	0.778151	0	0.5	0.833333	2	0	0	6	chr12:100459397-100459423
chr12	-	100463239	100463270	intron	UHRF1BP1L	HAVANA	G100419.1	TACACACATGTATGTATATACATATATATACA	9	100463270	0.96916	1	5	72	0.777778	0.845098	0	0.6	0.777778	5	2	0	7	chr12:100463239-100463270
chr1	+	151092657	151092684	3'utr	GABPB2	HAVANA	G10042.1	ATACAAAAATTCACCTGGCGAGGTGGCA	7	151092657	0.668157	3	5	26	0.714286	0.69897	0.285714	0.4	0.571429	5	2	0	5	chr1:151092657-151092684
chr12	-	100464044	100464069	intron	UHRF1BP1L	HAVANA	G100420.1	ATTAATTAATTAAAAATAAAAAACCT	10	100464069	0.847821	1	8	72	0.8	0.90309	0	1	1	2	2	0	8	chr12:100464044-100464069
chr12	-	100473043	100473072	intron	UHRF1BP1L	HAVANA	G100423.1	CTCAGGAAATTCCAAACTTTCCCAAATTTT	6	100473072	0.998559	1	6	54	1	0.778151	0	1	1	1	0	0	6	chr12:100473043-100473072
chr12	-	100477579	100477604	intron	UHRF1BP1L	HAVANA	G100426.1	TTTAAAATTAATACAACCAATAATAG	27	100477604	0.692557	4	14	185	0.555556	1.17609	0	0.571429	0.777778	14	12	0	15	chr12:100477579-100477604
chr12	-	100478267	100478309	coding	UHRF1BP1L	HAVANA	G100427.1	TGTAGGTTCACCTCCTAAATCCCCAACACATGCCTCTCCCCAG	29	100478287	0.692106	4	19	154	0.655172	0.801632	0.0344828	0.625	0.793103	16	8	2	19	chr12:100478267-100478309
chr12	-	100478844	100478866	intron	UHRF1BP1L	HAVANA	G100428.1	TTAATCATCATCATCTTATCATT	9	100478866	0.774985	3	7	88	0.777778	0.845098	0	1	1	4	2	0	7	chr12:100478844-100478866
chr12	-	100479318	100479350	intron	UHRF1BP1L	HAVANA	G100430.1	ATTTCTATGTTGGTACCTGATTAAATTTAAAAG	6	100479333	0.885307	1	6	78	1	0.778151	0	1	1	1	0	0	6	chr12:100479318-100479350
chr12	-	100479771	100479807	intron	UHRF1BP1L	HAVANA	G100431.1	TAACCAATTTAAAACTTAAAAAAAAATCAGGGTACAG	36	100479790	0.720991	3	6	222	0.166667	0.778151	0	0.647059	0.833333	17	30	0	6	chr12:100479771-100479807
chr12	-	100480057	100480081	coding	UHRF1BP1L	HAVANA	G100432.1	TATAGATTATTATCCTTATCATAAA	8	100480081	0.774571	3	6	73	0.75	0.778151	0	0.75	0.875	4	2	0	6	chr12:100480057-100480081
chr12	-	100481499	100481525	intron	UHRF1BP1L	HAVANA	G100433.1	CTTTTCACCAAAATATCTCCTTAATAG	28	100481499	0.599748	6	16	232	0.571429	0.90309	0	0.444444	0.642857	18	11	1	16	chr12:100481499-100481525
chr12	-	100483495	100483519	intron	UHRF1BP1L	HAVANA	G100434.1	TTTAATATATATAATATTCAAATAA	10	100483511	0.776935	2	10	100	1	1	0	1	1	2	0	0	10	chr12:100483495-100483519
chr12	-	100488048	100488077	intron	UHRF1BP1L	HAVANA	G100435.1	TCTCTACAAAAAATTTAAAAATCACCCAAG	12	100488077	0.826229	3	10	69	0.833333	1	0	0.666667	0.833333	6	2	0	10	chr12:100488048-100488077
chr12	-	100496680	100496708	intron	UHRF1BP1L	HAVANA	G100438.1	AATCTTAAATAATACTTTAATAATATACG	7	100496697	0.82103	1	6	70	0.857143	0.778151	0	0.5	0.857143	2	1	0	6	chr12:100496680-100496708
chr12	-	100496964	100496987	intron	UHRF1BP1L	HAVANA	G100439.1	TACTTATTAATATATAATTTCATC	5	100496987	0.935929	1	5	55	1	0.69897	0	0.5	0.8	2	0	0	5	chr12:100496964-100496987
chr1	+	151094581	151094615	3'utr	GABPB2	HAVANA	G10044.1	AAAATTTAACTCCCCAAACCAAATTTAACAAACAG	941	151094594	0.814562	7	605	4510	0.642933	1.01833	0.780021	0.509978	0.765143	451	279	57	605	chr1:151094581-151094615
chr12	-	100500378	100500402	intron	UHRF1BP1L	HAVANA	G100440.1	ATCCCTCTCCTACCCCTACCCACCT	11	100500402	0.693458	4	10	48	0.909091	1	0	0.428571	0.636364	7	1	0	10	chr12:100500378-100500402
chr12	-	100504926	100504953	intron	UHRF1BP1L	HAVANA	G100443.1	CATTATAATATAAACATTTCTTTATAAG	6	100504938	0.771242	1	5	64	0.833333	0.69897	0	0.666667	0.833333	3	1	0	5	chr12:100504926-100504953
chr12	-	100506475	100506496	intron	UHRF1BP1L	HAVANA	G100444.1	TCCCTTAACCAAATTATAAATC	6	100506496	0.856768	1	6	36	1	0.778151	0	0.333333	0.666667	3	0	0	6	chr12:100506475-100506496
chr12	-	100517101	100517123	intron	UHRF1BP1L	HAVANA	G100446.1	CTTCTAAAATACCATTTTTTTAA	10	100517123	0.832514	2	2	108	1	1	0	0.333333	0.8	3	0	0	10	chr12:100517101-100517123
chr12	-	100522545	100522569	intron	UHRF1BP1L	HAVANA	G100448.1	TTCCTTTCCTCTTCCTTCCCTTAAA	9	100522569	0.708454	3	9	99	1	0.954243	0	1	1	3	0	0	9	chr12:100522545-100522569
chr12	-	100525239	100525267	intron	UHRF1BP1L	HAVANA	G100449.1	CTATTTTTCTACCCAAAAATACTACTAAG	10	100525262	0.68603	2	7	80	0.7	0.845098	0	0.428571	0.6	7	3	0	7	chr12:100525239-100525267
chr12	-	100527060	100527083	intron	UHRF1BP1L	HAVANA	G100450.1	ATGGGGCTGGGTAATTTATTTTAA	5	100527063	0.662597	2	5	45	1	0.69897	0	0.5	0.8	2	0	0	5	chr12:100527060-100527083
chr12	-	100573324	100573350	processed_transcript	RP11-175P13.3	HAVANA	G100458.1	CCCTCATTTATTCTACTCCAACAACCG	7	100573324	0.960765	2	7	49	1	0.845098	0	0.333333	0.714286	3	0	0	7	chr12:100573324-100573350
chr12	-	100574993	100575014	processed_transcript	RP11-175P13.3	HAVANA	G100459.1	TCCACAAGAACAATAATCTTGC	5	100575010	0.919112	1	5	20	1	0.69897	0	0.5	0.8	2	0	0	5	chr12:100574993-100575014
chr12	-	100575243	100575275	processed_transcript	RP11-175P13.3	HAVANA	G100460.1	TCTTATTAATCCTATTCTTCTTTCCCTTTACAG	14	100575258	0.750626	2	14	207	1	1.14613	0	0.75	0.928571	4	0	0	14	chr12:100575243-100575275
chr12	-	100612198	100612223	nonsense_mediated_decay	DEPDC4	HAVANA	G100462.1	ATTTTCCACTCAACACCATCTCTTCC	5	100612223	0.781124	1	5	40	1	0.69897	0	1	1	1	0	0	5	chr12:100612198-100612223
chr12	-	100632840	100632866	processed_transcript	DEPDC4	HAVANA	G100464.1	ACTAACAAACAAAAATTCTCAACTAAG	5	100632856	0.770307	2	5	20	1	0.69897	0	0.333333	0.6	3	0	0	5	chr12:100632840-100632866
chr1	+	151095218	151095254	3'utr	GABPB2	HAVANA	G10047.1	ATTCCTACCTCCCCAACCCCCAAAATCTCTAATACAG	94	151095223	0.789601	8	57	460	0.606383	0.852785	0.691489	0.470588	0.712766	51	30	7	57	chr1:151095218-151095254
chr12	-	100655793	100655823	intron	DEPDC4	HAVANA	G100470.1	TTTTCACCCAAAGCCCATAGTTTACATTAAG	12	100655804	0.719752	1	6	102	0.5	0.778151	0	1	1	2	6	0	6	chr12:100655793-100655823
chr12	-	100656422	100656444	intron	DEPDC4	HAVANA	G100472.1	ATTTTCTATTCCATCATAACAAC	10	100656422	0.66651	4	10	80	1	1	0	0.75	0.9	4	0	0	10	chr12:100656422-100656444
chr12	-	100656636	100656660	intron	DEPDC4	HAVANA	G100473.1	TATTATTCCTTTTCCTTTACAACAT	8	100656660	0.809573	1	6	98	0.75	0.778151	0	1	1	2	2	0	6	chr12:100656636-100656660
chr12	-	101704948	101704981	NoAnnotation			G100479.1	ATACTCTCAAATATTCTATCACTAATTTTCTAAG	7	101704981	0.89575	2	7	91	1	0.845098	0	1	1	2	0	0	7	chr12:101704948-101704981
chr12	-	101724457	101724485	NoAnnotation			G100482.1	CTTTCACAATTTAATATATTCATATACAG	5	101724469	0.782176	1	5	55	1	0.69897	0	1	1	1	0	0	5	chr12:101724457-101724485
chr12	-	101764439	101764467	NoAnnotation			G100487.1	AATAATCTTTACAAATTACTCAATTTCAG	7	101764457	0.800782	2	6	71	0.857143	0.778151	0	0.666667	0.857143	3	1	0	6	chr12:101764439-101764467
chr12	-	101774267	101774289	NoAnnotation			G100489.1	CTACCCTCCACTCATTCAATATT	11	101774288	0.811929	1	3	85	0.363636	0.60206	0	0.6	0.818182	5	7	0	4	chr12:101774267-101774289
chr12	-	101776703	101776732	NoAnnotation			G100490.1	TTCTACAATTAGAAAACAAAAACAAACTAG	7	101776732	0.826544	1	7	35	1	0.845098	0	1	1	1	0	0	7	chr12:101776703-101776732
chr12	-	101778764	101778790	NoAnnotation			G100495.1	AAATAACCCCCAATTTCAATTTCACAG	15	101778786	0.888938	3	7	94	0.466667	0.845098	0	0.333333	0.6	9	8	0	7	chr12:101778764-101778790
chr12	-	101787342	101787368	3'utr	ARL1	HAVANA	G100504.1	TATATGGTCCTTGTCTAGCAGGAGACA	10	101787342	0.869088	3	9	61	0.9	0.653213	0	0.4	0.7	5	0	1	9	chr12:101787342-101787368
chr12	-	101788075	101788107	3'utr	ARL1	HAVANA	G100509.1	CCAGCCTCTAAAAAATTAGGTGCTGGTAATGAG	21	101788107	0.877983	3	11	128	0.52381	1.04139	0.190476	0.777778	0.904762	9	10	0	11	chr12:101788075-101788107
chr12	-	101788309	101788377	3'utr	ARL1	HAVANA	G100511.1	CTTTACTGGTTTTCATTCCTTTTATCTACATGTAATTGGACATGTAAACTTGTTAAAAATCAAAATCTT	18	101788340	0.880718	6	14	201	0.944444	0.929419	0.0555556	0.444444	0.722222	9	0	1	17	chr12:101788309-101788377
chr12	-	101788562	101788631	3'utr	ARL1	HAVANA	G100513.1	ACTCATAAACTATACTATATATTCCCAAAAATGTCAGTATTGACAACACAGTCTAACTCTTAAATAAAAT	1470	101788584	0.937012	14	932	10969	0.634014	0.668386	0.00680272	0.627517	0.84898	596	339	199	932	chr12:101788562-101788631
chr12	-	101789028	101789072	3'utr	ARL1	HAVANA	G100514.1	TGTATAAATACTAAAAAATATCTTAACAGATTTTTTTCCCCTTAA	134	101789072	0.878496	12	72	877	0.544776	0.717195	0.0671642	0.391304	0.686567	69	48	13	73	chr12:101789028-101789072
chr12	-	101789610	101789639	intron	ARL1	HAVANA	G100517.1	TTTTCATTCAAATCATAGACAAATTCAAAG	11	101789617	0.80069	2	11	99	1	1.04139	0	1	1	2	0	0	11	chr12:101789610-101789639
chr12	-	101789902	101789928	intron	ARL1	HAVANA	G100518.1	CTCACCCTCCAATTCCTTATCCTTCAG	17	101789928	0.846261	2	4	147	0.588235	1	0	0.555556	0.764706	9	7	0	10	chr12:101789902-101789928
chr12	-	102139361	102139400	3'utr	GNPTAB	HAVANA	G100525.1	ATATTCTTCCAAAATGGCATACATCTTTTGTACAAAGAAC	14	102139392	0.766991	3	14	93	1	1.14613	0	0.75	0.928571	4	0	0	14	chr12:102139361-102139400
chr12	-	102140506	102140533	3'utr	GNPTAB	HAVANA	G100527.1	TTTTTTTTTTTCATTTCCCATTTTTAAG	46	102140518	0.672727	11	27	792	0.586957	0.829304	0	0.242424	0.456522	33	16	3	27	chr12:102140506-102140533
chr12	-	102149091	102149119	intron	GNPTAB	HAVANA	G100529.1	TTCACATACCCCTCACTTGTCTTCTTCAG	8	102149119	0.938533	1	8	80	1	0.90309	0	0.5	0.875	2	0	0	8	chr12:102149091-102149119
chr12	-	102185557	102185580	intron	GNPTAB	HAVANA	G100535.1	TTTTTTCTTTCCATAATTCAAAAG	10	102185570	0.688905	4	5	108	0.5	0.69897	0	0.285714	0.5	7	5	0	5	chr12:102185557-102185580
chr12	-	102186083	102186105	intron	GNPTAB	HAVANA	G100536.1	TATTCTCTTCCATTTCCTCTCTC	8	102186105	0.85172	2	8	88	1	0.90309	0	1	1	2	0	0	8	chr12:102186083-102186105
chr12	-	102187103	102187137	intron	GNPTAB	HAVANA	G100537.1	CTCCTTTAACCTTTTCTTTTAAAAACACATCACTG	33	102187103	0.931146	7	25	352	0.757576	1.09691	0	0.571429	0.818182	14	7	1	25	chr12:102187103-102187137
chr12	-	102188850	102188883	intron	GNPTAB	HAVANA	G100538.1	ATAATTTTCACTTTAACAAGTTAATTTCCCTAAG	14	102188864	0.878272	2	12	140	0.857143	1.07918	0	1	1	4	2	0	12	chr12:102188850-102188883
chr12	-	102279100	102279125	NoAnnotation			G100541.1	GAAAGTCAGCGCTTGACACAAGGGTT	43	102279109	0.807341	1	43	158	1	1.63347	0.0930233	0	0	43	0	0	43	chr12:102279100-102279125
chr12	-	102321591	102321622	NoAnnotation			G100542.1	GGCTTGTCCGAGTGCAGTGGTGTTTACAACTA	16	102321620	0.801145	2	9	148	0.5625	0.954243	0.875	0.142857	0.25	14	7	0	9	chr12:102321591-102321622
chr1	+	151138865	151138895	processed_transcript	SCNM1	HAVANA	G10055.1	CTCCTCATTTCTATAATTTCACTTCCACCCC	6	151138865	0.967987	1	5	60	0.833333	0.69897	0.166667	0.5	0.833333	2	1	0	5	chr1:151138865-151138895
chr12	-	102464688	102464713	NoAnnotation			G100552.1	TTTAACCCAACTTTATACCATACAAG	12	102464713	0.635547	4	10	79	0.833333	0.69897	0	0.428571	0.666667	7	1	1	10	chr12:102464688-102464713
chr12	-	102467601	102467633	NoAnnotation			G100554.1	CTCTACTAAAAAAATAAAAATAAAAAAAATTAG	22	102467633	0.7434	4	18	133	0.909091	0.823909	0	0.75	0.909091	8	0	2	20	chr12:102467601-102467633
chr12	-	102470153	102470175	intron	NUP37	HAVANA	G100560.1	CTTAAATTAACATACATGTCTAC	7	102470166	0.696569	3	5	48	0.714286	0.69897	0	0.2	0.428571	5	2	0	5	chr12:102470153-102470175
chr12	-	102470324	102470355	intron	NUP37	HAVANA	G100561.1	ATGTAACCACTCCACCACTACCACCCCTACAA	56	102470345	0.808943	3	34	143	0.607143	0.832509	0.0178571	0.466667	0.714286	30	18	4	34	chr12:102470324-102470355
chr12	-	102473753	102473774	intron	NUP37	HAVANA	G100569.1	TTTCCCTCCTCACTAAACTTTA	8	102473772	0.789179	2	8	62	1	0.90309	0	0.6	0.75	5	0	0	8	chr12:102473753-102473774
chr1	+	151140645	151140704	processed_transcript	SCNM1	HAVANA	G10057.1	TCCCTTTCCCCTATGCCACCCTCAGAGGTCAAACTCCAAAGTGGGAAGATCAGTAGGGAA	27	151140679	0.898556	3	17	107	0.62963	0.753328	0.259259	0.666667	0.851852	12	8	2	17	chr1:151140645-151140704
chr12	-	102474919	102474947	intron	NUP37	HAVANA	G100571.1	TTTACTAACTCATACCATTCTCCCAATAG	13	102474939	0.74094	3	10	106	0.769231	0.69897	0	0.285714	0.615385	7	2	1	10	chr12:102474919-102474947
chr12	-	102474964	102474990	intron	NUP37	HAVANA	G100572.1	TTGAGTGCCTGCTTTGTGCCAAAACAG	5	102474964	0.906109	1	5	35	1	0.69897	0	1	1	1	0	0	5	chr12:102474964-102474990
chr12	-	102475388	102475408	intron	NUP37	HAVANA	G100574.1	CTCACTTAATCCCCACAAAAC	5	102475388	0.945814	2	3	17	0.8	0.60206	0	0.25	0.4	4	1	0	4	chr12:102475388-102475408
chr12	-	102475914	102475941	intron	NUP37	HAVANA	G100575.1	CAAAAACTAAGCTCCCAAATCCAATAAG	5	102475941	0.893433	1	3	17	1	0.69897	0	1	1	2	0	0	5	chr12:102475914-102475941
chr12	-	102476913	102476936	intron	NUP37	HAVANA	G100577.1	CTTCTATCCCAAAACTTACATCTT	12	102476933	0.737018	2	11	97	0.916667	1.04139	0	0.666667	0.916667	3	1	0	11	chr12:102476913-102476936
chr12	-	102476989	102477010	intron	NUP37	HAVANA	G100578.1	TCACCATATATAACTACAATAA	14	102477005	0.715991	2	8	76	0.571429	0.90309	0	0.6	0.857143	5	6	0	8	chr12:102476989-102477010
chr12	-	102477778	102477804	intron	NUP37	HAVANA	G100579.1	CTATCTTCATCACACCTTTTATTTCTA	24	102477804	0.889105	3	17	281	0.708333	1.23045	0	0.4	0.75	10	7	0	17	chr12:102477778-102477804
chr1	+	151141561	151141601	processed_transcript	SCNM1	HAVANA	G10058.1	ATACCCTTTTCCCATTCATTCACAAATAAATTACAATGGGT	1003	151141561	0.71727	13	563	8794	0.561316	1.08775	0.0558325	0.55157	0.800598	446	395	45	563	chr1:151141561-151141601
chr12	-	102479789	102479820	intron	NUP37	HAVANA	G100581.1	ATTCTTCATCCTACTTTCATATTACTTAAAAG	14	102479820	0.893384	3	14	165	1	1.14613	0	0.6	0.857143	5	0	0	14	chr12:102479789-102479820
chr12	-	102486518	102486545	intron	NUP37	HAVANA	G100586.1	ATTTACCAACTCTAACCTACCCATACCC	25	102486541	0.671115	3	14	151	0.56	0.845098	0	0.583333	0.8	12	10	1	14	chr12:102486518-102486545
chr12	-	102486935	102486958	intron	NUP37	HAVANA	G100587.1	CTTCCTTCTCTCTCCACCCTCAAA	5	102486958	0.736288	1	2	38	1	0.69897	0	0.25	0.4	4	0	0	5	chr12:102486935-102486958
chr12	-	102488024	102488045	intron	NUP37	HAVANA	G100590.1	TCACTCTAATTTTTTCTAACAT	12	102488045	0.89582	1	4	127	0.333333	0.60206	0	0.75	0.916667	4	8	0	4	chr12:102488024-102488045
chr12	-	102488707	102488739	intron	NUP37	HAVANA	G100591.1	TCCTCATCCCTCAATAATCTTTTAAAATATTAG	59	102488739	0.928888	3	48	674	0.830508	1.6902	0	0.65	0.881356	20	10	0	49	chr12:102488707-102488739
chr12	-	102489014	102489045	intron	NUP37	HAVANA	G100592.1	TTAGAAAAAATTATTATCTCCTCCTCCAAAAG	7	102489045	0.940612	1	7	63	1	0.845098	0	0.5	0.857143	2	0	0	7	chr12:102489014-102489045
chr12	-	102491019	102491045	intron	NUP37	HAVANA	G100596.1	CTTTCCTTTCACCTTCCCATGAAAGGA	8	102491045	0.869066	1	7	63	0.875	0.845098	0	0.333333	0.75	3	1	0	7	chr12:102491019-102491045
chr12	-	102498097	102498121	intron	NUP37	HAVANA	G100598.1	TCTACAACTCAACCACAACAAAATA	17	102498121	0.65572	2	5	61	0.529412	0.954243	0	1	1	6	8	0	9	chr12:102498097-102498121
chr12	-	102504626	102504649	intron	NUP37	HAVANA	G100599.1	ACTCTCCAACACTCATTCATTCAT	7	102504649	0.938419	1	7	49	1	0.845098	0	1	1	2	0	0	7	chr12:102504626-102504649
chr1	+	15313316	15313349	intron	KAZN	HAVANA	G1006.1	CAATCACTGTGCCTGCCCTCACCCACATAATCAG	15	15313321	0.839204	1	14	82	0.933333	1.14613	0.533333	0.4	0.8	5	1	0	14	chr1:15313316-15313349
chr1	+	151144660	151144688	NoAnnotation			G10060.1	CAATTTCACCCTTTTCTACCTTCTCCCAG	5	151144665	0.833366	1	5	50	1	0.69897	1	0.5	0.8	2	0	0	5	chr1:151144660-151144688
chr12	-	102505773	102505796	intron	NUP37	HAVANA	G100600.1	AATTTCCATTTTCCACAATCCAAG	7	102505796	0.774502	1	2	54	0.857143	0.778151	0	0.25	0.571429	4	1	0	6	chr12:102505773-102505796
chr12	-	102507455	102507482	intron	NUP37	HAVANA	G100601.1	CTTTATAATACCATACACTTTTATAAAG	8	102507482	0.810471	3	5	78	1	0.90309	0	0.5	0.75	4	0	0	8	chr12:102507455-102507482
chr12	-	102510836	102510866	intron	NUP37	HAVANA	G100604.1	AATAACTATCACTAAAGTGATAGTTATTATA	10	102510866	0.953477	1	7	103	0.7	0.845098	0	1	1	2	3	0	7	chr12:102510836-102510866
chr12	-	104140085	104140114	antisense	RP11-341G23.4	HAVANA	G100624.1	ATTAAAACTTTATACCACAAAACTTATTAG	10	104140114	0.859883	2	4	92	0.4	0.60206	0	0.5	0.8	4	6	0	4	chr12:104140085-104140114
chr12	-	104143856	104143876	antisense	RP11-341G23.4	HAVANA	G100626.1	CTTTAATCCCCACAACAACTC	6	104143876	0.598644	1	2	28	1	0.778151	0	0.333333	0.666667	3	0	0	6	chr12:104143856-104143876
chr1	+	151173078	151173106	intron	PIP5K1A	HAVANA	G10063.1	TTCCTTCCACCTTTCACATTCCAGCTCAG	16	151173083	0.789992	2	8	134	0.5	0.90309	0.75	0.333333	0.625	9	8	0	8	chr1:151173078-151173106
chr12	-	104148323	104148351	antisense	RP11-341G23.4	HAVANA	G100630.1	ATCACCACAACCACCATCATCATCATAAG	12	104148351	0.971127	2	7	47	0.666667	0.60206	0.0833333	0.375	0.583333	8	3	1	8	chr12:104148323-104148351
chr12	-	104153693	104153717	antisense	RP11-341G23.4	HAVANA	G100632.1	ATCATTTCTTTAAAAAGTAAATAAG	5	104153701	0.935302	1	5	40	1	0.69897	0	1	1	1	0	0	5	chr12:104153693-104153717
chr12	-	104153780	104153810	antisense	RP11-341G23.4	HAVANA	G100633.1	CTTCCACTCATATCCACCATCTATTTCTTAG	40	104153810	0.849043	6	24	391	0.6	1.07918	0	0.5	0.725	22	15	1	24	chr12:104153780-104153810
chr12	-	104165222	104165250	NoAnnotation			G100643.1	ATGGTCCCCTGTCTACACATAAATCTACG	6	104165250	0.955546	1	6	42	1	0.778151	0	0.5	0.833333	2	0	0	6	chr12:104165222-104165250
chr12	-	104166531	104166556	3'utr	NT5DC3	HAVANA	G100646.1	TTACCGGCTCCATATGGGGTACAAAG	5	104166554	0.679389	2	5	25	1	0.69897	0	0.666667	0.8	3	0	0	5	chr12:104166531-104166556
chr12	-	104167712	104167736	3'utr	NT5DC3	HAVANA	G100648.1	CATTAATATTATGTAACATAAACCA	17	104167722	0.817009	3	8	120	0.588235	1	0	0.714286	0.882353	7	7	0	10	chr12:104167712-104167736
chr12	-	104168839	104168875	3'utr	NT5DC3	HAVANA	G100649.1	ACATCCCACTTTATTATTAATCCTTGTATATACTCAG	20	104168875	0.830955	4	11	184	0.75	1.17609	0	0.714286	0.9	7	5	0	15	chr12:104168839-104168875
chr12	-	104169752	104169782	3'utr	NT5DC3	HAVANA	G100650.1	ATATATTCTTAAATCTAAAGGATGGCAGGAA	15	104169752	0.974407	4	11	99	0.933333	1.14613	0	0.285714	0.666667	7	1	0	14	chr12:104169752-104169782
chr12	-	104180083	104180105	intron	NT5DC3	HAVANA	G100654.1	CATATTTTCATACTTTCCCCCAC	12	104180099	0.603604	1	4	104	0.5	0.778151	0	0.666667	0.833333	6	6	0	6	chr12:104180083-104180105
chr12	-	104184944	104184970	intron	NT5DC3	HAVANA	G100657.1	CCCTCTCCCCCAAACATCTATTTTGTC	7	104184944	0.877559	1	7	56	1	0.845098	0	1	1	1	0	0	7	chr12:104184944-104184970
chr1	+	151173654	151173677	intron	PIP5K1A	HAVANA	G10066.1	CTTCCCCTCTAATCCCCAACCCAG	8	151173677	0.907034	2	6	33	0.75	0.778151	0.875	0.333333	0.5	6	2	0	6	chr1:151173654-151173677
chr12	-	104209184	104209215	intron	NT5DC3	HAVANA	G100662.1	TCCCCCAAAACCATCACCACCATCAATTTTAG	16	104209215	0.989326	1	12	97	0.75	0.778151	0	0.444444	0.6875	9	3	1	12	chr12:104209184-104209215
chr12	-	104209552	104209580	intron	NT5DC3	HAVANA	G100663.1	TTATATACCATACAATTCACCCTTTTAAA	24	104209580	0.727074	1	2	244	0.208333	0.69897	0	0.777778	0.916667	9	19	0	5	chr12:104209552-104209580
chr12	-	104214980	104214999	intron	NT5DC3	HAVANA	G100664.1	TTCTCACTCTTGCAGAGTCT	5	104214999	0.857236	2	5	35	1	0.69897	0	0.333333	0.6	3	0	0	5	chr12:104214980-104214999
chr12	-	104215330	104215357	intron	NT5DC3	HAVANA	G100665.1	CTTCCCTGAAATTCCCTTACAAATCCAG	5	104215356	0.859623	1	5	35	1	0.69897	0	0.333333	0.6	3	0	0	5	chr12:104215330-104215357
chr12	-	104216865	104216895	intron	NT5DC3	HAVANA	G100667.1	CATATACCAAAAATAAAAATCATAACTAAAG	35	104216890	0.844888	3	30	163	0.857143	1.47712	0	0.571429	0.828571	14	5	0	30	chr12:104216865-104216895
chr12	-	104221033	104221065	intron	NT5DC3	HAVANA	G100668.1	ATTTAATTAATTTATTTTTTAAATAAATTCCCG	6	104221042	0.893034	1	5	92	0.833333	0.69897	0	0.333333	0.666667	3	1	0	5	chr12:104221033-104221065
chr12	-	104224012	104224036	intron	NT5DC3	HAVANA	G100669.1	AAATCTTAACTTCACCATTTATAAG	11	104224035	0.715402	4	10	89	0.909091	0.69897	0	0.285714	0.545455	7	0	1	10	chr12:104224012-104224036
chr12	-	104224696	104224723	intron	NT5DC3	HAVANA	G100670.1	ATCCAAAATTTAAAAATACACAAATAAG	15	104224723	0.948963	2	9	74	0.6	0.653213	0.0666667	0.444444	0.666667	9	5	1	9	chr12:104224696-104224723
chr12	-	104228284	104228310	intron	NT5DC3	HAVANA	G100671.1	TTACCTACCCTCCTTTTTTTCTTCCAG	5	104228310	0.932505	1	5	60	1	0.69897	0	0.666667	0.8	3	0	0	5	chr12:104228284-104228310
chr12	-	104228375	104228404	intron	NT5DC3	HAVANA	G100672.1	TTTCTCTTATTAATCTCTCACATTCCTATA	10	104228388	0.715749	4	10	124	1	1	0	0.75	0.9	4	0	0	10	chr12:104228375-104228404
chr12	-	104252581	104252605	processed_transcript	RP11-642P15.1	HAVANA	G100673.1	TTTCCCCCAACCATTTGCCCATCCA	6	104252600	0.845861	1	6	36	1	0.778151	0	0.5	0.833333	2	0	0	6	chr12:104252581-104252605
chr12	-	104277777	104277806	unitary_pseudogene	RP11-642P15.1	HAVANA	G100674.1	CAACATGTCCACAAACTTCTCCAATTCTAG	5	104277797	0.912154	1	5	35	1	0.69897	0	1	1	1	0	0	5	chr12:104277777-104277806
chr12	-	104335067	104335088	NoAnnotation			G100677.1	AACTAACAAAAAATTTTCCTTT	6	104335088	0.789676	2	3	42	1	0.778151	0	0.2	0.333333	5	0	0	6	chr12:104335067-104335088
chr1	+	151174088	151174117	intron	PIP5K1A	HAVANA	G10068.1	TCCAAAAATGCTGGGATTACAGGCATATCG	8	151174088	0.996328	1	7	48	0.875	0.845098	0.75	0.5	0.75	4	1	0	7	chr1:151174088-151174117
chr12	-	104337852	104337883	NoAnnotation			G100680.1	TTCCCATTTACATATCAAATACAATAAAATCA	7	104337883	0.895378	2	6	60	0.857143	0.778151	0	0.333333	0.714286	3	1	0	6	chr12:104337852-104337883
chr12	-	104345300	104345331	stop_codon	C12orf73	HAVANA	G100682.1	TCAAGTTTCTCAACAGGAGGAACTTAAATAAC	15	104345331	0.842424	3	12	100	0.8	0.778151	0.0666667	0.0769231	0.2	13	2	1	12	chr12:104345300-104345331
chr12	-	104445709	104445733	intron	GLT8D2	HAVANA	G100688.1	ATTTAATATTAATACATTCATATAA	10	104445712	0.822429	1	4	106	0.4	0.60206	0	1	1	2	6	0	4	chr12:104445709-104445733
chr1	+	151174567	151174600	intron	PIP5K1A	HAVANA	G10069.1	ACTCTCCTAAATAACCTCTCCTTCCCAATTTAAA	149	151174567	0.918223	8	91	1317	0.610738	0.680288	0.00671141	0.553846	0.805369	65	40	18	91	chr1:151174567-151174600
chr12	-	104491206	104491230	NoAnnotation			G100692.1	TCTCTTCAACAACTTTTATAAAACA	23	104491230	0.820687	3	16	174	0.695652	1.20412	0	0.555556	0.826087	9	7	0	16	chr12:104491206-104491230
chr12	-	104491741	104491772	NoAnnotation			G100694.1	CATTACAACTTGCTCCAAAGGAGCAAATACAG	13	104491772	0.682901	3	8	70	0.615385	0.90309	0	1	1	4	5	0	8	chr12:104491741-104491772
chr12	-	104492173	104492198	NoAnnotation			G100695.1	ATTTTTAAAAATTCCCACATCACACC	46	104492187	0.559956	6	30	283	0.652174	1.17609	0.0217391	0.608696	0.804348	23	15	1	30	chr12:104492173-104492198
chr12	-	104492328	104492358	NoAnnotation			G100697.1	TCATTCTTAATTTTTTTTTCCTTTCCCTAAG	23	104492338	0.644635	6	15	374	0.695652	1.20412	0	0.285714	0.565217	14	7	0	16	chr12:104492328-104492358
chr12	-	104498447	104498471	NoAnnotation			G100699.1	ATTAAAATATTCTATACACTTTAAA	9	104498451	0.706355	2	9	81	1	0.954243	0	1	1	2	0	0	9	chr12:104498447-104498471
chr12	-	104502322	104502358	NoAnnotation			G100701.1	CTAATTTATCCAAAATACCAAATATATAAAACAAAAG	24	104502344	0.696751	5	14	136	0.583333	1.14613	0	0.75	0.875	12	10	0	14	chr12:104502322-104502358
chr12	-	104506313	104506335	NoAnnotation			G100702.1	CAAAAAACAAAAAACTTCCTTAA	5	104506335	0.888261	2	5	15	1	0.69897	0	1	1	2	0	0	5	chr12:104506313-104506335
chr12	-	104510729	104510759	NoAnnotation			G100703.1	TCTATCTATCCCCTCACTACCTCACTCTAAC	9	104510759	0.728189	4	6	78	0.888889	0.60206	0	0.5	0.666667	6	0	1	8	chr12:104510729-104510759
chr12	-	104511792	104511815	3'utr	NFYB	HAVANA	G100705.1	CAATCATAATTCATTTAATCTTCT	9	104511798	0.569307	4	7	92	1	0.954243	0	0.333333	0.555556	6	0	0	9	chr12:104511792-104511815
chr12	-	104511871	104511900	3'utr	NFYB	HAVANA	G100706.1	TTAACAATATATTGGGAACATCTTTTCCAG	19	104511886	0.796993	2	9	200	0.473684	0.954243	0	1	1	4	10	0	9	chr12:104511871-104511900
chr12	-	104512089	104512125	3'utr	NFYB	HAVANA	G100708.1	CTCATCTCCTACTCTCCATTTAAAAAACAAACTTCAT	138	104512125	0.846079	6	74	1028	0.586957	0.829304	0	0.6	0.811594	65	46	11	81	chr12:104512089-104512125
chr12	-	104512680	104512713	3'utr	NFYB	HAVANA	G100709.1	ATTTTTTTTCAAATCATATCTTCAAGTACTATAG	51	104512701	0.704016	7	33	555	0.647059	1.04139	0	0.428571	0.686275	28	16	2	33	chr12:104512680-104512713
chr1	+	151177193	151177216	intron	PIP5K1A	HAVANA	G10071.1	ACTTTCCACCCACCCCTTTTTCCT	42	151177193	0.576759	7	27	333	0.690476	0.860338	0	0.416667	0.666667	24	10	3	29	chr1:151177193-151177216
chr12	-	104514258	104514284	intron	NFYB	HAVANA	G100711.1	CTCTTTAACTAATTTTTTTTCTTTTAG	26	104514284	0.717354	2	9	417	0.730769	1.27875	0	0.6	0.846154	10	7	0	19	chr12:104514258-104514284
chr12	-	104524222	104524247	intron	NFYB	HAVANA	G100715.1	TACCCCCTTACAACAACTATATAAAT	10	104524247	0.936722	2	8	59	0.9	0.954243	0	0.5	0.8	4	1	0	9	chr12:104524222-104524247
chr12	-	104664573	104664598	antisense	RP11-818F20.5	HAVANA	G100719.1	ATAAAGGAGGCTATATTGCCTCCTAC	5	104664583	0.688739	1	5	30	1	0.69897	0	1	1	1	0	0	5	chr12:104664573-104664598
chr1	+	151178627	151178655	intron	PIP5K1A	HAVANA	G10072.1	TTTTTCCCTCAACCCCTCCATCTTTTTAA	38	151178633	0.79117	5	12	365	0.368421	0.845098	0.0526316	0.52381	0.736842	21	23	1	14	chr1:151178627-151178655
chr12	-	105195946	105195973	NoAnnotation			G100722.1	TGTCCATTTTTTTCTTTCAAAAATAAAG	18	105195972	0.829632	3	10	210	0.555556	1	0	0.444444	0.722222	9	8	0	10	chr12:105195946-105195973
chr12	-	105196022	105196052	NoAnnotation			G100723.1	CCAAACTTCTTCCTTTTCACTAATTTATCAG	40	105196048	0.722102	8	21	459	0.525	0.623249	0	0.458333	0.675	24	15	4	21	chr12:105196022-105196052
chr12	-	105196111	105196142	NoAnnotation			G100725.1	CTCATTTACCCACAACAATAATCTATTATCAG	91	105196142	0.837584	7	42	731	0.461538	0.623249	0.021978	0.44	0.692308	50	40	9	42	chr12:105196111-105196142
chr12	-	105196166	105196191	NoAnnotation			G100726.1	TTACTGACCTTTTGAAAGCCTTCACG	14	105196191	0.768618	2	9	117	0.642857	0.954243	0	0.666667	0.928571	3	5	0	9	chr12:105196166-105196191
chr12	-	105196823	105196854	3'utr	SLC41A2	HAVANA	G100729.1	CACAAACACACAATATCATTTAATACTCACAG	40	105196854	0.932853	5	26	254	0.65	0.716003	0	0.45	0.725	20	10	4	26	chr12:105196823-105196854
chr12	-	105196948	105196969	3'utr	SLC41A2	HAVANA	G100731.1	TTCATAAACATTTACATTTCCC	21	105196969	0.796293	3	6	167	0.285714	0.778151	0	0.416667	0.666667	12	15	0	6	chr12:105196948-105196969
chr12	-	105197159	105197193	3'utr	SLC41A2	HAVANA	G100732.1	TTCTTCTGCCTTATAATAAAACTTTTAAGGCAGAG	26	105197193	0.853264	2	8	290	0.346154	0.954243	0	0.571429	0.769231	14	17	0	9	chr12:105197159-105197193
chr12	-	105197408	105197430	3'utr	SLC41A2	HAVANA	G100733.1	TTTTTAAAATTCAATCTCTCAAG	8	105197414	0.660232	3	4	75	0.5	0.60206	0	0.142857	0.25	7	4	0	4	chr12:105197408-105197430
chr12	-	105198015	105198037	3'utr	SLC41A2	HAVANA	G100736.1	TATTCTTAAACACATTCTATTAA	7	105198015	0.741307	2	7	63	1	0.845098	0	0.666667	0.857143	3	0	0	7	chr12:105198015-105198037
chr12	-	105198352	105198385	3'utr	SLC41A2	HAVANA	G100737.1	AACTCACTTTTACCTCCATCTAAAATTATCCTGT	104	105198385	0.901946	12	67	1000	0.644231	1.82607	0	0.520833	0.778846	48	37	0	67	chr12:105198352-105198385
chr1	+	151184810	151184841	intron	PIP5K1A	HAVANA	G10074.1	CTTCCTTTACATTTTCTCCTTCCTCTCAATAG	19	151184810	0.935693	2	8	247	0.421053	0.90309	0.578947	0.625	0.842105	8	11	0	8	chr1:151184810-151184841
chr12	-	105237186	105237211	intron	SLC41A2	HAVANA	G100741.1	TCCTTAAAATAACAAAACCCTTACAA	11	105237211	0.827937	1	5	58	0.636364	0.845098	0	0.75	0.909091	4	4	0	7	chr12:105237186-105237211
chr12	-	105237920	105237946	intron	SLC41A2	HAVANA	G100742.1	TCCATAAACCCATCTTTAATTTTTACC	8	105237946	0.948865	1	6	82	0.75	0.778151	0	0.333333	0.75	3	2	0	6	chr12:105237920-105237946
chr12	-	105246100	105246128	intron	SLC41A2	HAVANA	G100744.1	CATTCCATATCCAATAAAATACCACATAG	6	105246128	0.89138	1	6	36	1	0.778151	0	1	1	1	0	0	6	chr12:105246100-105246128
chr12	-	105278815	105278849	intron	SLC41A2	HAVANA	G100749.1	ACTTAATTCCCTTCCCTCCCACTCAAAAAAAAAAG	33	105278849	0.798524	6	30	196	0.909091	1.47712	0	0.473684	0.69697	19	3	0	30	chr12:105278815-105278849
chr1	+	151184935	151184962	intron	PIP5K1A	HAVANA	G10075.1	TACCTCTTCACCACAAACACAATTAAAG	22	151184935	0.805403	4	12	91	0.545455	1.07918	0.772727	0.461538	0.681818	13	10	0	12	chr1:151184935-151184962
chr12	-	105294560	105294586	intron	SLC41A2	HAVANA	G100751.1	TATATTAATAACTATGGCACAATTTAG	5	105294571	0.903734	1	5	45	1	0.69897	0	1	1	1	0	0	5	chr12:105294560-105294586
chr12	-	105311619	105311651	intron	SLC41A2	HAVANA	G100752.1	TTAGCATTAGGTATATCTCCTAATGCTACCCCG	23	105311640	0.758199	2	6	220	0.347826	0.90309	0	0.777778	0.913043	9	15	0	8	chr12:105311619-105311651
chr12	-	105320680	105320709	intron	SLC41A2	HAVANA	G100754.1	AATTTTTTTTTAGAGACAAGGTCTTGCTGT	5	105320685	0.834073	1	5	65	1	0.69897	0	1	1	1	0	0	5	chr12:105320680-105320709
chr1	+	151188274	151188304	intron	PIP5K1A	HAVANA	G10076.1	AATTACAAAAAAATCATTCCACATTTCACAG	23	151188274	0.782307	4	21	152	0.913043	1.32222	0.695652	0.5	0.826087	8	2	0	21	chr1:151188274-151188304
chr12	-	105567685	105567712	3'utr	APPL2	HAVANA	G100764.1	TAAATATTTCTTATTAATATAATCTATT	40	105567690	0.614871	4	23	534	0.575	1.36173	0	0.769231	0.925	13	17	0	23	chr12:105567685-105567712
chr12	-	105587088	105587113	intron	APPL2	HAVANA	G100766.1	CTTCTAGCTCTGATATGCCATCTCTC	7	105587113	0.872875	2	7	63	1	0.845098	0	0.666667	0.857143	3	0	0	7	chr12:105587088-105587113
chr12	-	105608483	105608505	intron	APPL2	HAVANA	G100770.1	CCATCATCCAGGAAATTCCAAAG	5	105608491	0.789104	2	5	15	1	0.69897	0	0.5	0.8	2	0	0	5	chr12:105608483-105608505
chr12	-	105627555	105627585	intron	APPL2	HAVANA	G100774.1	TTCTCTATTTAAATAACTAAGGAGCAGAGAA	8	105627555	0.987535	1	8	64	1	0.90309	0	0.5	0.875	2	0	0	8	chr12:105627555-105627585
chr1	+	151192862	151192893	intron	PIP5K1A	HAVANA	G10078.1	TTTTCCTTTACTTACATTATAAAATTCCTCAG	32	151192865	0.751482	5	17	371	0.53125	1.23045	0.78125	0.571429	0.8125	14	15	0	17	chr1:151192862-151192893
chr12	-	106389314	106389338	NoAnnotation			G100780.1	TAGAAACCATCACTCTTACCCTTCA	6	106389314	0.89285	1	6	36	1	0.778151	0	1	1	1	0	0	6	chr12:106389314-106389338
chr12	-	106457966	106457986	3'utr	NUAK1	HAVANA	G100783.1	TCATCATTAAGTCCTGTCATC	6	106457980	0.765492	1	4	44	0.666667	0.60206	0	1	1	2	2	0	4	chr12:106457966-106457986
chr12	-	106458271	106458300	3'utr	NUAK1	HAVANA	G100784.1	TCTACTCCCTTCTTCCTCCCCCCAAACACG	132	106458300	0.731617	8	82	755	0.621212	0.834633	0.0606061	0.458333	0.704545	72	39	11	82	chr12:106458271-106458300
chr12	-	106458640	106458673	3'utr	NUAK1	HAVANA	G100785.1	CAATTTCCTTTCATTCAATTCCACCTCCTTCCTG	219	106458671	0.603323	13	133	2289	0.607306	1.27875	0	0.60396	0.817352	101	80	6	133	chr12:106458640-106458673
chr12	-	106459875	106459892	3'utr	NUAK1	HAVANA	G100787.1	TTTCATGCCACTGGTGAG	6	106459892	0.691741	1	4	32	1	0.778151	0	1	1	2	0	0	6	chr12:106459875-106459892
chr12	-	106464009	106464031	intron	NUAK1	HAVANA	G100789.1	TCTTTCACCCCTGTGGGTTGGGA	8	106464031	0.841823	1	8	56	1	0.90309	0	1	1	2	0	0	8	chr12:106464009-106464031
chr12	-	106490302	106490325	intron	NUAK1	HAVANA	G100797.1	CTGCCGCCAGATTCACACGTTCCA	7	106490325	0.931809	1	4	31	1	0.845098	0	1	1	3	0	0	7	chr12:106490302-106490325
chr12	-	106517868	106517896	intron	NUAK1	HAVANA	G100803.1	CTTTCCCCCAACCCCTTTGCTTCAAGCAG	16	106517896	0.756282	2	6	119	0.5	0.60206	0	0.857143	0.9375	7	7	1	8	chr12:106517868-106517896
chr12	-	106533172	106533197	5'utr	NUAK1	HAVANA	G100806.1	CTTCCCCGGCCCCGGGGCTCGGCCAG	14	106533194	0.649711	1	7	30	0.5	0.845098	0	0.833333	0.928571	6	7	0	7	chr12:106533172-106533197
chr12	-	106630340	106630373	NoAnnotation			G100809.1	TTATTTCAAAACCATTTTACTTTTTATTTTAAAG	38	106630365	0.781484	4	17	558	0.447368	0.753328	0	0.625	0.842105	16	19	2	17	chr12:106630340-106630373
chr1	+	151193570	151193607	intron	PIP5K1A	HAVANA	G10081.1	TTTCTCTCTTAAATCCTTAATTAAAATAGTTTCCAAAC	52	151193571	0.709355	9	38	535	0.75	1.11394	0.653846	0.44	0.730769	25	11	2	39	chr1:151193570-151193607
chr12	-	106631676	106631699	3'utr	CKAP4	HAVANA	G100812.1	AGTATTTTTAATTCTTAATAAACA	12	106631699	0.557732	4	9	123	0.75	0.954243	0.333333	0.8	0.916667	5	3	0	9	chr12:106631676-106631699
chr12	-	106631923	106631946	3'utr	CKAP4	HAVANA	G100814.1	TATTTTAACATGATGTCCATGAAG	8	106631940	0.736883	2	5	67	0.625	0.69897	0	0.4	0.625	5	3	0	5	chr12:106631923-106631946
chr12	-	106632358	106632383	3'utr	CKAP4	HAVANA	G100815.1	TTTTTTTTTGTTCTGGCCGAAATTTT	10	106632383	0.732784	3	7	121	0.9	0.954243	0	0.6	0.8	5	1	0	9	chr12:106632358-106632383
chr12	-	106632605	106632649	3'utr	CKAP4	HAVANA	G100817.1	TGCCCAGTTAACTTATTTACAATATTTAAGTTCTCTGCTTCTGCA	61	106632649	0.950451	13	41	688	0.688525	0.669007	0	0.518519	0.786885	27	11	8	42	chr12:106632605-106632649
chr12	-	106632691	106632737	3'utr	CKAP4	HAVANA	G100818.1	TTTTCCCATGTGTCCCCTACCCCCCAATTTCTTGTCCCCTCTTAAAG	84	106632728	0.708988	9	44	631	0.559524	1.37107	0.0595238	0.434783	0.690476	46	36	1	47	chr12:106632691-106632737
chr1	+	151193689	151193721	intron	PIP5K1A	HAVANA	G10082.1	AGGAGAGAAATAACCTTTCTAAAAATATATCAG	8	151193689	0.950203	1	3	61	0.5	0.60206	1	0.5	0.75	4	4	0	4	chr1:151193689-151193721
chr12	-	106640098	106640125	intron	CKAP4	HAVANA	G100821.1	TAATTCTTATAACTACCCTGGGAGGGAG	9	106640121	0.651562	2	7	47	0.888889	0.90309	0	0.5	0.777778	4	1	0	8	chr12:106640098-106640125
chr12	-	106641269	106641317	coding	CKAP4	HAVANA	G100822.1	GGCAGGGCGCTCAACTTTCTCTTCTACCTCGCCCTGGTGGCGGCGGCCG	18	106641314	0.99875	4	13	96	0.722222	0.636822	0.333333	0.444444	0.722222	9	3	2	13	chr12:106641269-106641317
chr1	+	151193918	151193943	intron	PIP5K1A	HAVANA	G10083.1	TGGGTAATAGGTTCTCCTCTCTTATA	6	151193918	0.79939	1	3	63	1	0.778151	0.5	1	1	2	0	0	6	chr1:151193918-151193943
chr12	-	107234859	107234883	NoAnnotation			G100838.1	CCCCAAAACTTTCTCTTAAAACTTT	6	107234883	0.803815	1	6	48	1	0.778151	0	1	1	1	0	0	6	chr12:107234859-107234883
chr12	-	107323865	107323894	NoAnnotation			G100840.1	TTCTATATAAATTTTACACTTCTTTTTCCG	5	107323894	0.907574	1	5	75	1	0.69897	0	1	1	1	0	0	5	chr12:107323865-107323894
chr12	-	107329137	107329162	NoAnnotation			G100842.1	TTAAAAATAAATTTTTAAATAATTAA	5	107329161	0.923089	1	5	50	1	0.69897	0	1	1	1	0	0	5	chr12:107329137-107329162
chr12	-	107331709	107331738	NoAnnotation			G100843.1	AAATATTCCCATTACTCATCAAACTTTCAG	9	107331733	0.785412	2	7	83	0.777778	0.845098	0	1	1	3	2	0	7	chr12:107331709-107331738
chr12	-	107343526	107343554	NoAnnotation			G100844.1	TTATACTCCTAATGGGCAGCACTTCACAG	5	107343554	0.867723	1	5	35	1	0.69897	0	1	1	1	0	0	5	chr12:107343526-107343554
chr12	-	107345688	107345713	NoAnnotation			G100845.1	CTAACACAAACCCAATCTTACTAAAA	6	107345704	0.75437	2	3	27	0.666667	0.60206	0	0.5	0.666667	4	2	0	4	chr12:107345688-107345713
chr12	-	107345719	107345745	NoAnnotation			G100846.1	GTTCCACCACCTTAAACCCTCTATCAG	7	107345745	0.904727	1	7	42	1	0.845098	1	0.5	0.857143	2	0	0	7	chr12:107345719-107345745
chr12	-	107347130	107347162	NoAnnotation			G100848.1	CCCTGTTTCTACAAAAAATAAATAAATAAATAG	5	107347162	0.918955	1	5	40	1	0.69897	0	1	1	1	0	0	5	chr12:107347130-107347162
chr12	-	107347998	107348018	antisense	RP11-412D9.4	HAVANA	G100849.1	TACACAAACTTCTATCCTTAA	5	107348010	0.596511	2	5	30	1	0.69897	0	0.333333	0.6	3	0	0	5	chr12:107347998-107348018
chr1	+	151196151	151196181	intron	PIP5K1A	HAVANA	G10085.1	TCCATCTAAAAAATAAAAATTAAAAAAAAAG	10	151196151	0.908691	2	7	48	0.7	0.845098	0.7	0.25	0.4	8	3	0	7	chr1:151196151-151196181
chr12	-	107348209	107348232	antisense	RP11-412D9.4	HAVANA	G100850.1	ATAGCTTCAACCTAATCATTAACT	5	107348221	0.864661	1	5	35	1	0.69897	0	0.5	0.8	2	0	0	5	chr12:107348209-107348232
chr12	-	107355273	107355302	NoAnnotation			G100852.1	TATCTTCCTCCACACTTCCACACCTCCTCA	8	107355302	0.897271	1	8	64	1	0.90309	0	1	1	1	0	0	8	chr12:107355273-107355302
chr12	-	107355835	107355857	NoAnnotation			G100853.1	ATCTATAAATTTTCTACCATAAA	7	107355835	0.941355	2	5	56	1	0.845098	0	1	1	3	0	0	7	chr12:107355835-107355857
chr12	-	107358245	107358270	NoAnnotation			G100854.1	AATTTTAAAACTCCCCAACCACAAAG	10	107358245	0.962646	2	8	39	0.8	0.90309	0	0.285714	0.5	7	2	0	8	chr12:107358245-107358270
chr12	-	107362175	107362204	NoAnnotation			G100856.1	CCTCCACCAAACTAAACTAAACCTAATCAG	33	107362204	0.955851	1	22	139	0.666667	1.34242	0	0.714286	0.878788	14	11	0	22	chr12:107362175-107362204
chr12	-	107362780	107362805	NoAnnotation			G100858.1	TATTTTTATTAAAACTACTTAATAAG	6	107362805	0.85465	1	4	68	0.666667	0.60206	0	1	1	2	2	0	4	chr12:107362780-107362805
chr1	+	151196929	151196951	intron	PIP5K1A	HAVANA	G10086.1	AATATTAACAATATCTCACATTT	7	151196931	0.768966	2	4	59	0.571429	0.60206	0	0.75	0.857143	4	3	0	4	chr1:151196929-151196951
chr12	-	107366638	107366666	NoAnnotation			G100861.1	CTCCACTATAAAAAAAAAAAAAAAAAAAG	5	107366638	0.858802	1	4	11	1	0.69897	0	0	0	5	0	0	5	chr12:107366638-107366666
chr12	-	107367685	107367717	NoAnnotation			G100863.1	CCATCCCTTTAATACAAAAAAATTATTCATCAG	37	107367717	0.903666	4	24	323	0.675676	0.79588	0	0.666667	0.864865	15	9	3	25	chr12:107367685-107367717
chr12	-	107368735	107368762	NoAnnotation			G100865.1	TTTTTTCCATTCATACATTCTAACTCAG	7	107368762	0.77797	1	6	83	0.857143	0.778151	0	0.333333	0.714286	3	1	0	6	chr12:107368735-107368762
chr12	-	107370676	107370703	NoAnnotation			G100866.1	TTACTTTCCTCATTTTACACATGAGGAA	9	107370703	0.922443	1	5	86	0.555556	0.69897	0	1	1	3	4	0	5	chr12:107370676-107370703
chr12	-	107371088	107371112	3'utr	MTERFD3	HAVANA	G100867.1	TATTTCAAAAACTCATATACTATTA	23	107371112	0.62599	3	11	203	0.73913	0.628389	0	0.666667	0.869565	9	3	3	17	chr12:107371088-107371112
chr12	-	107371799	107371842	coding	MTERFD3	HAVANA	G100869.1	ATTTATTTTGTTAAATTCTCCCACAGCTATAAAGGAAACACTAG	18	107371822	0.721856	5	15	114	1	1.25527	0	0.571429	0.833333	7	0	0	18	chr12:107371799-107371842
chr1	+	151197024	151197064	intron	PIP5K1A	HAVANA	G10087.1	TATTCTTATTTAATCCTTCAAACAACTACAGTGAGGCAAAT	30	151197024	0.824803	4	14	254	0.466667	0.845098	0.766667	0.538462	0.8	13	15	1	14	chr1:151197024-151197064
chr12	-	107372007	107372030	coding	MTERFD3	HAVANA	G100870.1	TTCTTTCAAGAGTTGGGACTAAAA	5	107372030	0.787937	1	5	35	1	0.69897	0	0.5	0.8	2	0	0	5	chr12:107372007-107372030
chr12	-	107375281	107375308	intron	MTERFD3	HAVANA	G100873.1	ATACATACATACATACATACATAAACTT	7	107375308	0.838189	1	2	53	0.857143	0.778151	0	0.75	0.857143	4	1	0	6	chr12:107375281-107375308
chr12	-	107376244	107376271	intron	MTERFD3	HAVANA	G100874.1	ACAACATTCATACTTTTCACTTCCATAG	5	107376249	0.834438	1	5	45	1	0.69897	0	0.5	0.8	2	0	0	5	chr12:107376244-107376271
chr12	-	107384798	107384823	NoAnnotation			G100878.1	TCTTCTTTCTTCTTATCTATAAAATA	7	107384811	0.76391	1	4	94	0.571429	0.60206	0	0.666667	0.857143	3	3	0	4	chr12:107384798-107384823
chr1	+	151200027	151200051	intron	PIP5K1A	HAVANA	G10088.1	TTCTCAAAGGGTAAATTGTCTCCTT	6	151200045	0.735005	1	6	54	1	0.778151	0	1	1	1	0	0	6	chr1:151200027-151200051
chr12	-	107385627	107385655	3'utr	CRY1	HAVANA	G100880.1	AATGACATTTCTGTGGTTTTTAACTTTTT	8	107385650	0.859483	1	8	120	1	0.90309	0	0.5	0.875	2	0	0	8	chr12:107385627-107385655
chr12	-	107385887	107385913	intron	CRY1	HAVANA	G100884.1	TTAGTTTTTTTATGTCAACCTAATTAG	10	107385898	0.866488	2	8	114	1	1	0	1	1	3	0	0	10	chr12:107385887-107385913
chr12	-	107386677	107386706	intron	CRY1	HAVANA	G100889.1	CTTTTCCTATCTTAAACATACATTTTTTAA	32	107386706	0.797881	4	24	426	0.75	0.778151	0	0.583333	0.84375	12	5	3	24	chr12:107386677-107386706
chr12	-	107389615	107389644	intron	CRY1	HAVANA	G100891.1	CATCTCAAAAACAAAAAACAACAAAACACA	23	107389615	0.801399	2	12	29	0.652174	0.875061	0	0.714286	0.913043	7	7	1	15	chr12:107389615-107389644
chr12	-	107390978	107391000	intron	CRY1	HAVANA	G100892.1	CTCACTAACATATTTTATAAAAA	6	107390999	0.870989	2	6	42	1	0.778151	0	0.333333	0.666667	3	0	0	6	chr12:107390978-107391000
chr12	-	107392122	107392149	intron	CRY1	HAVANA	G100893.1	CTTTTAAATCCACATCCTTTTAAATCAG	15	107392149	0.592727	1	2	161	0.533333	0.90309	0	0.75	0.933333	4	7	0	8	chr12:107392122-107392149
chr12	-	107393484	107393514	coding	CRY1	HAVANA	G100894.1	ATTCCTTGGGATAAAAATCCTGAGGCTTTAG	9	107393514	0.902169	1	9	78	1	0.954243	0	0.5	0.888889	2	0	0	9	chr12:107393484-107393514
chr12	-	107397364	107397400	intron	CRY1	HAVANA	G100899.1	AATTCAAAATACACCAAAACAAAATTTACTTAAACAG	19	107397387	0.921721	2	11	123	0.578947	0.740363	0	0.444444	0.736842	9	7	1	11	chr12:107397364-107397400
chr1	+	15324977	15325004	intron	KAZN	HAVANA	G1009.1	AATTAACTCATTCACCCTCATAATACCC	10	15324977	0.902437	2	9	68	0.9	0.954243	0	0.5	0.8	4	1	0	9	chr1:15324977-15325004
chr12	-	107400975	107401004	intron	CRY1	HAVANA	G100900.1	TATTCTATACTACCTCACTATAAAACAAAG	14	107401004	0.772399	5	10	91	0.714286	1	0	0.666667	0.857143	6	4	0	10	chr12:107400975-107401004
chr12	-	107416653	107416676	intron	CRY1	HAVANA	G100903.1	AGTCTATAATCTCCACCCCAACTC	7	107416676	0.804179	2	7	35	1	0.845098	0	0.666667	0.857143	3	0	0	7	chr12:107416653-107416676
chr12	-	107417074	107417098	intron	CRY1	HAVANA	G100904.1	TAAATTTAAATGGCTACATGTGCCT	9	107417078	0.846781	1	9	72	1	0.954243	0	0.5	0.888889	2	0	0	9	chr12:107417074-107417098
chr12	-	107449265	107449290	intron	CRY1	HAVANA	G100915.1	CCTATTTAGCCTATTCAATTTAATAG	15	107449290	0.896831	2	13	150	1	1.17609	0	0.75	0.933333	4	0	0	15	chr12:107449265-107449290
chr12	-	107453712	107453744	intron	CRY1	HAVANA	G100916.1	TATTTATTTATATCACACATATTTATTAAAAAC	18	107453737	0.763534	1	10	226	0.555556	1	0	0.833333	0.944444	6	8	0	10	chr12:107453712-107453744
chr12	-	107460741	107460771	intron	CRY1	HAVANA	G100918.1	TTCAAACAAACAAATACATAAATAAAATTAG	12	107460753	0.807243	1	6	78	0.5	0.778151	0	0.75	0.916667	4	6	0	6	chr12:107460741-107460771
chr12	-	107461484	107461509	intron	CRY1	HAVANA	G100919.1	TTCCAACACCTTCTTCCCCCCATTAA	11	107461509	0.781601	2	5	80	0.727273	0.90309	0	0.8	0.909091	5	3	0	8	chr12:107461484-107461509
chr12	-	107463739	107463782	intron	CRY1	HAVANA	G100920.1	CCTTATGTCCCAACATTTAAAAATTATCCAGCTTTATAAACTTT	14	107463782	0.832562	5	13	140	1	1.14613	0	0.5	0.785714	6	0	0	14	chr12:107463739-107463782
chr12	-	107469090	107469118	intron	CRY1	HAVANA	G100923.1	CTATAAAACTTTACTTTTTATATTCTCAG	7	107469095	0.741512	2	7	91	1	0.845098	0	0.333333	0.714286	3	0	0	7	chr12:107469090-107469118
chr12	-	107469591	107469625	intron	CRY1	HAVANA	G100924.1	AATCTCATATCCATTCAAATAACACCCTCCCACTG	36	107469591	0.936855	6	18	206	0.611111	1.04139	0	0.5625	0.805556	16	13	1	22	chr12:107469591-107469625
chr12	-	107469923	107469947	intron	CRY1	HAVANA	G100925.1	TTCTTTATCCACATTTATTCTTTAG	5	107469926	0.687559	2	5	65	1	0.69897	0	0.333333	0.6	3	0	0	5	chr12:107469923-107469947
chr12	-	107475024	107475052	intron	CRY1	HAVANA	G100928.1	CTTAAACTCATAACTTAAAAAAAATTCTC	10	107475051	0.897495	1	8	78	0.8	0.90309	0	0.333333	0.8	3	2	0	8	chr12:107475024-107475052
chr12	-	107481866	107481890	intron	CRY1	HAVANA	G100929.1	CTAAACTATATCACTCCACTTCTAG	8	107481866	0.708644	3	7	57	0.875	0.845098	0	0.75	0.875	4	1	0	7	chr12:107481866-107481890
chr12	-	107481936	107481958	intron	CRY1	HAVANA	G100930.1	TTCCAAACACCTCTCACCTCCAA	6	107481958	0.768104	1	6	24	1	0.778151	0	0.25	0.5	4	0	0	6	chr12:107481936-107481958
chr12	-	107484782	107484812	intron	CRY1	HAVANA	G100933.1	TTGGTGCTATATAAAAAGCACCAAAATTCAG	8	107484802	0.75106	1	6	58	0.75	0.778151	0	1	1	2	2	0	6	chr12:107484782-107484812
chr12	-	107486903	107486929	5'utr	CRY1	HAVANA	G100936.1	CTTTCCACTGCGCCTCCGGCGCCCCCG	20	107486903	0.963628	3	7	82	0.45	0.954243	0	0.357143	0.55	14	11	0	9	chr12:107486903-107486929
chr12	-	107487874	107487895	NoAnnotation			G100937.1	TCCATCCTCCCCTCACTCTCCG	9	107487895	0.72156	1	3	51	0.888889	0.60206	0	0.5	0.777778	4	0	1	8	chr12:107487874-107487895
chr12	-	107728411	107728435	NoAnnotation			G100938.1	TTTTTATCTCCAAACCATCCTCTCT	5	107728434	0.72617	1	5	50	1	0.69897	0	1	1	1	0	0	5	chr12:107728411-107728435
chr1	+	151211517	151211547	intron	PIP5K1A	HAVANA	G10094.1	TATTACCCCTTTAACCCCCTAAAATATAAAG	28	151211517	0.808918	6	14	195	0.518519	1.14613	0.777778	0.352941	0.592593	17	13	0	14	chr1:151211517-151211547
chr12	-	108095073	108095110	NoAnnotation			G100944.1	TCCAAAAATTCAACATCAAACACAAAAAACAGGCAAAG	83	108095073	0.925904	3	58	202	0.698795	0.860338	0	0.459459	0.759036	37	18	7	58	chr12:108095073-108095110
chr12	-	108095372	108095403	NoAnnotation			G100945.1	TACCTCACACCATACACACAAAAAAAACTCAA	16	108095403	0.86149	3	9	41	0.5625	0.954243	0	0.714286	0.875	7	7	0	9	chr12:108095372-108095403
chr12	-	108103117	108103145	NoAnnotation			G100947.1	TCAAAATTCACTTCCCCAACACATCCATA	37	108103145	0.719134	5	22	201	0.594595	1.34242	0	0.368421	0.675676	19	15	0	22	chr12:108103117-108103145
chr12	-	108109451	108109472	NoAnnotation			G100948.1	TCACTAATCCTTCTTCAACTCT	7	108109472	0.649982	1	3	60	1	0.845098	0	1	1	3	0	0	7	chr12:108109451-108109472
chr12	-	108110048	108110075	NoAnnotation			G100949.1	CTTTAAATCACTTCCACCACCCAAAAAG	5	108110048	0.978774	1	4	26	0.8	0.60206	0	0.333333	0.6	3	1	0	4	chr12:108110048-108110075
chr1	+	151212465	151212497	coding	PIP5K1A	HAVANA	G10095.1	CTGAACGGTTCCAGCGCTTCATGTGCAACACAG	6	151212465	0.995204	1	5	32	0.833333	0.69897	0.833333	0.5	0.833333	2	1	0	5	chr1:151212465-151212497
chr12	-	108127035	108127060	3'utr	PRDM4	HAVANA	G100952.1	ATTGCCAACTCAAAATAACATTATTT	12	108127053	0.806586	3	11	96	0.916667	0.740363	0	0.4	0.75	5	0	1	11	chr12:108127035-108127060
chr12	-	108128153	108128175	coding	PRDM4	HAVANA	G100954.1	CTAACCAAATACCATCTCACCCG	8	108128175	0.859739	2	5	26	0.875	0.845098	0	0.333333	0.5	6	1	0	7	chr12:108128153-108128175
chr12	-	108130575	108130617	intron	PRDM4	HAVANA	G100956.1	TTCCTTCCTTCCTTCATTCAACTAACACCTTGTCCAGACCACC	28	108130617	0.780208	7	26	237	0.928571	1.41497	0	0.666667	0.857143	12	2	0	26	chr12:108130575-108130617
chr12	-	108130793	108130824	intron	PRDM4	HAVANA	G100959.1	TCTCCACCCTCATACACCTCACCATCACTCAG	24	108130822	0.854022	5	18	117	0.75	0.653213	0.125	0.5	0.75	12	3	3	18	chr12:108130793-108130824
chr1	+	151212995	151213025	intron	PIP5K1A	HAVANA	G10096.1	TCTTCCATGCTGCTGCCATAGCAAATTCTAG	5	151212996	0.832854	1	5	45	1	0.69897	1	0.5	0.8	2	0	0	5	chr1:151212995-151213025
chr12	-	108133866	108133882	intron	PRDM4	HAVANA	G100962.1	TTTTGCAACAGAGACCT	7	108133882	0.57939	1	4	31	1	0.845098	0	0.666667	0.857143	3	0	0	7	chr12:108133866-108133882
chr12	-	108134821	108134852	coding	PRDM4	HAVANA	G100963.1	TTTATCTCTCCTTCCAAACTTCATGTCCACTT	19	108134826	0.732156	4	11	185	0.842105	1.20412	0	0.857143	0.947368	7	3	0	16	chr12:108134821-108134852
chr12	-	108134925	108134950	coding	PRDM4	HAVANA	G100964.1	ACATCCATAACCATCTTCCTACCCAG	21	108134950	0.878568	4	15	107	0.714286	0.875061	0.047619	0.357143	0.571429	14	5	1	15	chr12:108134925-108134950
chr12	-	108142451	108142479	intron	PRDM4	HAVANA	G100966.1	CATTAGTCACTTCCCATTCCCTCCTTCCG	11	108142479	0.930181	1	9	97	0.818182	0.954243	0	0.25	0.727273	4	2	0	9	chr12:108142451-108142479
chr12	-	108145928	108145956	coding	PRDM4	HAVANA	G100969.1	CTCCACAGTACATCCACCCTAACTCTATA	11	108145956	0.930738	1	5	64	0.454545	0.69897	0.181818	0.75	0.909091	4	6	0	5	chr12:108145928-108145956
chr12	-	108147734	108147765	coding	PRDM4	HAVANA	G100971.1	CTACACCCTACCTCCACCACCTTACCCTCACC	60	108147765	0.89231	4	32	298	0.533333	1.20412	0	0.566667	0.783333	30	27	1	32	chr12:108147734-108147765
chr12	-	108841047	108841077	antisense	RP11-13G14.4	HAVANA	G100977.1	CTCTTGGCAGACATTATTTCCTATCATAAAG	5	108841047	0.981546	1	5	50	1	0.69897	0	1	1	1	0	0	5	chr12:108841047-108841077
chr12	-	108852492	108852517	antisense	RP11-13G14.4	HAVANA	G100978.1	TTAAATGCAAATATCCTTTACCCCAG	5	108852511	0.895267	1	5	35	1	0.69897	0	1	1	1	0	0	5	chr12:108852492-108852517
chr12	-	108853866	108853888	retained_intron	RP11-13G14.4	HAVANA	G100979.1	CATAACTATAAATATTCATCTAT	8	108853870	0.65242	2	8	64	1	0.90309	0	0.4	0.625	5	0	0	8	chr12:108853866-108853888
chr1	+	151214680	151214711	coding	PIP5K1A	HAVANA	G10098.1	CTTACCAGCCATCGGTCTCTGGGGAACACAAG	17	151214711	0.939917	2	12	86	0.705882	1.07918	0.588235	0.714286	0.882353	7	5	0	12	chr1:151214680-151214711
chr12	-	108861926	108861947	retained_intron	RP11-13G14.4	HAVANA	G100981.1	TATGGGGCTCTGAGGGAGAAAA	5	108861926	0.845757	1	5	15	1	0.69897	0	1	1	1	0	0	5	chr12:108861926-108861947
chr12	-	108865144	108865168	retained_intron	RP11-13G14.4	HAVANA	G100984.1	CCTCAATATCATCTTTCTCCAAAAC	11	108865168	0.892792	3	7	79	1	1.04139	0	1	1	4	0	0	11	chr12:108865144-108865168
chr12	-	108878665	108878690	antisense	RP11-13G14.4	HAVANA	G100987.1	CTTCCAACCAATATTATATGCCAGGT	5	108878690	0.913838	1	5	35	1	0.69897	0	1	1	1	0	0	5	chr12:108878665-108878690
chr12	-	108888289	108888315	NoAnnotation			G100989.1	TCCCACAATAAATCTCCTCTTATATAG	6	108888315	0.997327	1	6	48	1	0.778151	0	0.666667	0.833333	3	0	0	6	chr12:108888289-108888315
chr1	+	151214969	151214988	coding	PIP5K1A	HAVANA	G10099.1	CAGTGAGGGCTCGCCTATTC	9	151214986	0.69456	1	4	41	0.444444	0.60206	0	1	1	2	5	0	4	chr1:151214969-151214988
chr12	-	108899424	108899446	NoAnnotation			G100991.1	TTTCTTTTAACTATAACCACTAG	6	108899446	0.696565	2	4	56	1	0.778151	0	0.5	0.666667	4	0	0	6	chr12:108899424-108899446
chr12	-	108903022	108903050	NoAnnotation			G100994.1	TTCTGACATCCACCCTATGTCTGTTATCC	6	108903041	0.960206	1	6	60	1	0.778151	0	1	1	1	0	0	6	chr12:108903022-108903050
chr12	-	108903741	108903764	NoAnnotation			G100995.1	CATTAACAATTTATTTCCCATTTA	14	108903764	0.820062	3	8	141	0.857143	1.07918	0	0.5	0.785714	6	2	0	12	chr12:108903741-108903764
chr12	-	108910467	108910496	NoAnnotation			G100996.1	GTGAAAACACTGCTGTGGTCCAACAATTAA	5	108910496	0.999361	1	5	30	1	0.69897	1	1	1	1	0	0	5	chr12:108910467-108910496
chr12	-	108911329	108911353	NoAnnotation			G100997.1	CTGGTCTCTGCCTGGAGTCCTTTTC	5	108911353	0.950293	1	5	45	1	0.69897	0	1	1	1	0	0	5	chr12:108911329-108911353
chr1	+	151215062	151215091	intron	PIP5K1A	HAVANA	G10100.1	TTCTCCATATAATCTTATCTCTCTTTTCAA	9	151215063	0.887528	3	7	118	0.888889	0.60206	0.444444	0.125	0.222222	8	0	1	8	chr1:151215062-151215091
chr12	-	108915765	108915795	NoAnnotation			G101001.1	ACTCAAATTTCCACCTTCCTACAAATATCAG	35	108915795	0.739607	5	16	259	0.457143	0.60206	0	0.555556	0.771429	18	16	3	16	chr12:108915765-108915795
chr12	-	108916038	108916070	NoAnnotation			G101002.1	ATTTTTTTAACTTAACATTTTTTAATATAACCG	51	108916038	0.572937	7	17	704	0.333333	0.628389	0	0.652174	0.843137	23	31	3	17	chr12:108916038-108916070
chr12	-	108916238	108916269	NoAnnotation			G101003.1	TTTACCTCACATCTTTTATCAAATAATATTTA	27	108916266	0.852755	5	15	322	0.592593	1.20412	0	0.428571	0.703704	14	11	0	16	chr12:108916238-108916269
chr12	-	108916481	108916511	3'utr	SART3	HAVANA	G101005.1	AACTTCAATTCTCCCCATTTAGCTTTATTAA	24	108916481	0.763717	5	14	228	0.583333	0.669007	0	0.461538	0.708333	13	8	2	14	chr12:108916481-108916511
chr12	-	108916855	108916873	3'utr	SART3	HAVANA	G101006.1	TCTCTTCCACCCTGCACAG	5	108916873	0.66942	2	4	21	0.8	0.60206	0	0.333333	0.6	3	1	0	4	chr12:108916855-108916873
chr12	-	108917454	108917491	intron	SART3	HAVANA	G101007.1	TGTCTTGGCTTATTTTCACAAATAAATGAGGGGCCACG	18	108917454	0.91667	5	12	138	0.666667	1.07918	0	0.625	0.833333	8	6	0	12	chr12:108917454-108917491
chr1	+	151215153	151215178	intron	PIP5K1A	HAVANA	G10101.1	TAAAATAACAAACATATATCATACTT	12	151215163	0.809378	2	12	80	1	1.07918	0	0.666667	0.916667	3	0	0	12	chr1:151215153-151215178
chr12	-	108927531	108927565	intron	SART3	HAVANA	G101010.1	AAAAATCCCAATTCACTAAATCATGCAGCTCTTCC	17	108927557	0.838645	2	11	82	0.882353	1.17609	0.0588235	0.5	0.764706	8	2	0	15	chr12:108927531-108927565
chr12	-	108928034	108928062	intron	SART3	HAVANA	G101013.1	CTTAAAATTGGAGGATCCCAAAAAACTTT	22	108928062	0.911149	1	5	122	0.318182	0.845098	0	0.857143	0.954545	7	15	0	7	chr12:108928034-108928062
chr12	-	108936819	108936845	coding	SART3	HAVANA	G101014.1	CTACAGCAGCTGGAGAAATATAAACCC	8	108936845	0.998874	1	8	24	1	0.90309	0	1	1	1	0	0	8	chr12:108936819-108936845
chr12	-	108937827	108937852	intron	SART3	HAVANA	G101015.1	CATTATAATCATTTTCTCTTCACAAG	27	108937850	0.697916	5	18	265	0.666667	0.653213	0	0.266667	0.592593	15	6	3	18	chr12:108937827-108937852
chr12	-	108946393	108946418	intron	SART3	HAVANA	G101018.1	TTTTTAAATATACACCTAATTATTTA	6	108946408	0.846974	2	4	74	0.666667	0.60206	0	0.666667	0.833333	3	2	0	4	chr12:108946393-108946418
chr12	-	108947237	108947265	intron	SART3	HAVANA	G101019.1	CTTAAATTATCCCTATATCCCAACAAAAG	45	108947265	0.797121	5	28	277	0.622222	0.748188	0	0.366667	0.577778	30	13	4	28	chr12:108947237-108947265
chr1	+	151215346	151215366	intron	PIP5K1A	HAVANA	G10102.1	TGTGGGTTGCTGAACTGAGGG	8	151215346	0.781012	1	4	44	1	0.90309	0.5	1	1	2	0	0	8	chr1:151215346-151215366
chr12	-	108950805	108950830	intron	SART3	HAVANA	G101023.1	CTTCATCATTTTACCCTAAAAATCAG	12	108950817	0.634742	2	4	101	0.416667	0.69897	0.416667	0.333333	0.666667	6	7	0	5	chr12:108950805-108950830
chr12	-	108976601	108976632	NoAnnotation			G101025.1	GTTCAAATCCCAGCCTTCAAATTCCACATCCA	7	108976632	0.912092	1	7	49	1	0.845098	1	1	1	1	0	0	7	chr12:108976601-108976632
chr12	-	108995284	108995309	NoAnnotation			G101027.1	CTTGGGAGGGGGGTGGTCCCATTTCG	6	108995309	0.867583	2	6	36	1	0.778151	0	0.25	0.5	4	0	0	6	chr12:108995284-108995309
chr12	-	108999422	108999451	NoAnnotation			G101028.1	CTAACCACCCACCTAACCACCACTAACCAG	10	108999451	0.794533	2	9	21	0.9	0.954243	0	0.6	0.8	5	1	0	9	chr12:108999422-108999451
chr12	-	108999558	108999582	NoAnnotation			G101029.1	CATCTAACCACTTAACCACCCACCT	25	108999581	0.753636	3	22	98	0.88	0.865301	0	0.636364	0.84	11	1	2	22	chr12:108999558-108999582
chr12	-	109007830	109007855	NoAnnotation			G101036.1	AATCTCCAAATCTCCAATTCTCCAAG	16	109007838	0.633082	3	13	97	0.8125	1.11394	0	0.5	0.75	8	3	0	13	chr12:109007830-109007855
chr12	-	109008312	109008335	NoAnnotation			G101038.1	CTCCATCTGGGGCCTCAATCTTTC	10	109008335	0.932469	1	8	72	1	1	0	0.6	0.8	5	0	0	10	chr12:109008312-109008335
chr1	+	151217463	151217489	intron	PIP5K1A	HAVANA	G10104.1	TCTTAAACAATCCTCCTCCCTCTGCCT	6	151217466	0.794908	1	5	49	0.833333	0.69897	0	0.333333	0.666667	3	1	0	5	chr1:151217463-151217489
chr12	-	109013988	109014013	NoAnnotation			G101042.1	ATTATCCCATTCAAAACTCACACTAC	84	109014010	0.711795	7	65	440	0.77381	0.909823	0	0.8125	0.928571	32	12	7	65	chr12:109013988-109014013
chr12	-	109014168	109014201	NoAnnotation			G101043.1	CTTTATTTACAAACGGGCGGCAGGCTCATTTCAG	33	109014187	0.679404	4	13	236	0.636364	0.623249	0	0.615385	0.848485	13	8	4	21	chr12:109014168-109014201
chr12	-	109015688	109015720	3'utr	SELPLG	ENSEMBL	G101045.1	CAATATCCCTCTAAACATCAATCTATCCTCCTG	96	109015720	0.726876	9	61	714	0.635417	0.639202	0	0.65	0.854167	40	22	13	61	chr12:109015688-109015720
chr12	-	109015748	109015787	3'utr	SELPLG	ENSEMBL	G101046.1	ACTTTATTCCACTTCCTCCATTACCCAGTTTTGGCCCACA	81	109015753	0.748044	10	49	720	0.604938	0.912045	0	0.357143	0.555556	56	27	5	49	chr12:109015748-109015787
chr12	-	109015999	109016029	3'utr	SELPLG	ENSEMBL	G101047.1	TCAAGGCTGTCTCCTTCAGGCAGCCTTCCCG	16	109016013	0.695029	4	11	103	0.6875	1.04139	0	0.75	0.875	8	5	0	11	chr12:109015999-109016029
chr12	-	109016101	109016150	3'utr	SELPLG	ENSEMBL	G101048.1	CCTTCCCCTGTGGCCACTTTCCAGGGTGGACTCTGTCTTGTTCACTGCAG	19	109016150	0.801071	5	9	125	0.684211	1.11394	0	0.888889	0.947368	9	6	0	13	chr12:109016101-109016150
chr12	-	109016312	109016339	3'utr	SELPLG	ENSEMBL	G101049.1	TTCCTGCTGCTCCTCTGACTTGGGGCAG	5	109016312	0.94452	1	5	40	1	0.69897	0	1	1	1	0	0	5	chr12:109016312-109016339
chr1	+	151217618	151217647	intron	PIP5K1A	HAVANA	G10105.1	TCTTTATCTTCTCCTATATTTTATTATAAG	15	151217618	0.726067	6	13	217	0.866667	1.11394	1	0.5	0.733333	8	2	0	13	chr1:151217618-151217647
chr12	-	109016477	109016548	3'utr	SELPLG	ENSEMBL	G101050.1	CCATCTTCTCTGGGTCCCTCTAACATCTCCCATGGCTCTCCCCGCTTCTCCTGGTCACTGGAGTCTCCTCCC	62	109016548	0.802632	8	25	373	0.451613	0.60206	0.016129	0.517241	0.774194	29	28	6	28	chr12:109016477-109016548
chr12	-	109016693	109016725	3'utr	SELPLG	ENSEMBL	G101052.1	TCTTCAGGGAAGGAACTCTGGCCACCCAAACAG	8	109016693	0.938819	1	8	26	1	0.90309	0	1	1	2	0	0	8	chr12:109016693-109016725
chr12	-	109017078	109017109	coding	SELPLG	ENSEMBL	G101055.1	AATCTTGGCGCTGGTGGCCACTATCTTCTTCG	17	109017105	0.823044	3	8	161	0.470588	0.60206	0	0.571429	0.823529	7	8	1	8	chr12:109017078-109017109
chr12	-	109017182	109017234	coding	SELPLG	ENSEMBL	G101056.1	ATACCCTTTTCTGTGTCCTCTGTTACTCACAAGGGCATTCCCATGGCAGCCAG	47	109017229	0.644022	8	29	434	0.617021	1.4624	0.0851064	0.416667	0.702128	24	18	0	29	chr12:109017182-109017234
chr12	-	109017302	109017323	coding	SELPLG	ENSEMBL	G101057.1	CTCCACTGGCAGCCATGGAGGC	8	109017323	0.940001	1	8	16	1	0.90309	0	0.4	0.625	5	0	0	8	chr12:109017302-109017323
chr12	-	109024474	109024505	intron	SELPLG	ENSEMBL	G101060.1	CCCTCTTCAACCCACAACAACCCCATAAAAAG	40	109024505	0.639156	4	28	96	0.7	0.845098	0	0.47619	0.725	21	9	3	28	chr12:109024474-109024505
chr12	-	109025024	109025054	intron	SELPLG	ENSEMBL	G101061.1	AAATTAAATAAATAAATAAACCTTTCATAAG	31	109025046	0.853895	1	20	257	0.645161	0.823909	0	0.625	0.903226	8	9	2	20	chr12:109025024-109025054
chr12	-	109030227	109030251	NoAnnotation			G101063.1	TTTCCCAATATTTCTCTCACCTCAG	8	109030227	0.673157	4	5	72	0.625	0.69897	0	0.142857	0.25	7	3	0	5	chr12:109030227-109030251
chr12	-	109030504	109030534	NoAnnotation			G101064.1	TATACATTTTTTCTATATACAAATATAGAAA	9	109030517	0.760869	2	4	107	0.444444	0.60206	0	0.666667	0.888889	3	5	0	4	chr12:109030504-109030534
chr12	-	109032812	109032841	NoAnnotation			G101069.1	TTAAATTCCACAAAATATCCCAGGACTCCT	12	109032841	0.679343	5	7	59	0.583333	0.845098	0	0.222222	0.416667	9	5	0	7	chr12:109032812-109032841
chr1	+	151217810	151217836	intron	PIP5K1A	HAVANA	G10107.1	TTCCAATAAAATTTTTCTCACTTTAAG	19	151217810	0.930232	4	9	192	0.473684	0.653213	0.789474	0.6	0.789474	10	9	1	9	chr1:151217810-151217836
chr12	-	109033331	109033363	NoAnnotation			G101070.1	CCTTTCCCCACCTCCAGTGTCTGCCCTTCCCAG	20	109033363	0.815867	4	15	150	0.8	1.20412	0	0.5	0.75	10	4	0	16	chr12:109033331-109033363
chr12	-	109035466	109035490	NoAnnotation			G101072.1	CATTTCCTAATCTCTACCCCACTAG	13	109035490	0.797889	3	9	87	0.692308	0.954243	0	0.0909091	0.230769	11	4	0	9	chr12:109035466-109035490
chr12	-	109035530	109035559	NoAnnotation			G101073.1	TCCACTGGGTGTCTCTCAGGCCCCCAGCAG	7	109035530	0.97964	1	3	39	1	0.845098	0	0.4	0.571429	5	0	0	7	chr12:109035530-109035559
chr12	-	109036608	109036636	NoAnnotation			G101074.1	CAGATTGGCTATATAAAAATTAAATTACG	7	109036624	0.806099	1	7	56	1	0.845098	0	1	1	1	0	0	7	chr12:109036608-109036636
chr12	-	109037388	109037408	NoAnnotation			G101075.1	TTTAAAATATATACCTACCTA	5	109037408	0.655743	2	5	35	1	0.69897	0.4	0.666667	0.8	3	0	0	5	chr12:109037388-109037408
chr12	-	109039266	109039287	3'utr	CORO1C	HAVANA	G101078.1	ATTTGTTTCTTTATCAATGTAA	9	109039275	0.787095	2	5	99	0.555556	0.69897	0	0.4	0.666667	5	4	0	5	chr12:109039266-109039287
chr12	-	109039401	109039430	3'utr	CORO1C	HAVANA	G101079.1	ATACTGGGAGTGCTGTCTCCACAATTTCAG	18	109039430	0.919048	1	12	119	0.666667	0.778151	0.0555556	0.5	0.833333	6	5	1	12	chr12:109039401-109039430
chr12	-	109039816	109039841	3'utr	CORO1C	HAVANA	G101080.1	ACAAACATGTCCCTCCGCACAACTAA	20	109039841	0.807005	1	9	65	0.65	1.11394	0.2	0.714286	0.9	7	7	0	13	chr12:109039816-109039841
chr12	-	109040333	109040368	3'utr	CORO1C	HAVANA	G101085.1	CAGATGATTATAATCTAACCCAAACTAGCATGTGTT	24	109040360	0.650629	7	17	142	0.708333	1.23045	0.208333	0.583333	0.791667	12	7	0	17	chr12:109040333-109040368
chr12	-	109040422	109040448	3'utr	CORO1C	HAVANA	G101086.1	TTTCTTCTTTTCCTTTCTCTTTTCTAG	89	109040448	0.736484	11	60	1427	0.674157	1.77815	0	0.404255	0.685393	47	29	0	60	chr12:109040422-109040448
chr12	-	109040484	109040504	3'utr	CORO1C	HAVANA	G101087.1	ATATTACCACCGCTCTCATTT	7	109040504	0.65775	3	5	39	0.714286	0.69897	0	0.75	0.857143	4	2	0	5	chr12:109040484-109040504
chr12	-	109040841	109040863	3'utr	CORO1C	HAVANA	G101089.1	ACAAACTAATTCTGATTGTGTCG	5	109040863	0.828939	2	5	35	1	0.69897	0	1	1	2	0	0	5	chr12:109040841-109040863
chr12	-	109040883	109040911	3'utr	CORO1C	HAVANA	G101090.1	TTTAAAAAGTGCTACTTTTAAAATCCCAG	17	109040898	0.700527	2	10	134	0.588235	0.69897	0	0.571429	0.823529	7	6	1	10	chr12:109040883-109040911
chr12	-	109040983	109041008	3'utr	CORO1C	HAVANA	G101091.1	TCTCCCAAATTTGCAGAAACAAAACG	21	109040983	0.982585	1	6	83	0.619048	0.812913	0	0.714286	0.904762	7	7	1	13	chr12:109040983-109041008
chr12	-	109041229	109041283	coding	CORO1C	ENSEMBL	G101093.1	TTGGATGAGATTTTAAAAGAGATCAAATCTATAAAAGACACAATCTGCAATCAAG	32	109041262	0.863001	4	22	193	0.6875	1.34242	0.40625	0.666667	0.90625	9	10	0	22	chr12:109041229-109041283
chr12	-	109042429	109042460	coding	CORO1C	ENSEMBL	G101098.1	TTCTGGATAGCAAGCCCACTGCAAACAAGAAG	9	109042440	0.999811	1	7	28	0.888889	0.90309	0	0.5	0.777778	4	1	0	8	chr12:109042429-109042460
chr12	-	109044105	109044132	intron	CORO1C	ENSEMBL	G101102.1	CATTAAAAAAATTAGCCAGGTGTGGTAG	37	109044132	0.644146	3	9	250	0.27027	0.69897	0	0.642857	0.864865	14	26	1	10	chr12:109044105-109044132
chr12	-	109044432	109044453	intron	CORO1C	ENSEMBL	G101103.1	CTCTTTCTTTTCATAACAATCA	10	109044432	0.832062	3	5	95	0.5	0.69897	0	0.5	0.7	6	5	0	5	chr12:109044432-109044453
chr12	-	109044727	109044755	intron	CORO1C	ENSEMBL	G101105.1	CTCAAACAAACAAAAACAAACAAACCAAA	27	109044755	0.506122	1	12	13	0.62963	0.753328	0	0.75	0.888889	12	8	2	17	chr12:109044727-109044755
chr12	-	109045338	109045355	intron	CORO1C	ENSEMBL	G101107.1	TATGAGTGGAAGAACCAG	5	109045353	0.671142	1	4	11	1	0.69897	0	0.333333	0.6	3	0	0	5	chr12:109045338-109045355
chr1	+	151220600	151220629	3'utr	PIP5K1A	HAVANA	G10111.1	TTTTCAACTGGCCAACCCTTTGCCTCCACT	7	151220625	0.813703	2	5	55	1	0.845098	0	0.666667	0.857143	3	0	0	7	chr1:151220600-151220629
chr12	-	109048949	109048978	intron	CORO1C	ENSEMBL	G101110.1	AAATACAACATACATTCTATCATCTCAATC	14	109048957	0.653571	4	14	109	1	1.14613	0	0.6	0.857143	5	0	0	14	chr12:109048949-109048978
chr12	-	109052142	109052168	intron	CORO1C	ENSEMBL	G101113.1	CAATTCCTCACCCTTTTCCAAACACAG	31	109052168	0.765098	4	15	186	0.548387	0.628389	0	0.588235	0.774194	17	11	3	17	chr12:109052142-109052168
chr12	-	109057441	109057465	intron	CORO1C	ENSEMBL	G101115.1	TCCCTCCACTCTCCCCAACACTAAG	10	109057465	0.926083	2	10	37	1	1	0	0.285714	0.5	7	0	0	10	chr12:109057441-109057465
chr12	-	109062302	109062323	intron	CORO1C	ENSEMBL	G101118.1	ATTATAAATTTTCCTAATATAG	5	109062314	0.683991	2	3	47	1	0.69897	0	0.666667	0.8	3	0	0	5	chr12:109062302-109062323
chr12	-	109063707	109063732	intron	CORO1C	ENSEMBL	G101121.1	CTTTCTAATTTTAAAAAATCTTTAAG	15	109063730	0.711541	4	10	170	0.666667	1	0	0.625	0.8	8	5	0	10	chr12:109063707-109063732
chr12	-	109066203	109066223	intron	CORO1C	ENSEMBL	G101123.1	ATACTAATACCACCACCATAC	6	109066223	0.871635	1	6	18	1	0.778151	0	0.666667	0.833333	3	0	0	6	chr12:109066203-109066223
chr12	-	109066322	109066352	intron	CORO1C	ENSEMBL	G101124.1	ATTACATCTCCATCTCCTTTCTTTCACACAG	23	109066347	0.708443	3	14	232	0.695652	1.20412	0	0.777778	0.913043	9	7	0	16	chr12:109066322-109066352
chr12	-	109066803	109066825	intron	CORO1C	ENSEMBL	G101126.1	TCCTTTCACCCAAACACTTAAAG	8	109066825	0.7332	1	4	42	0.5	0.60206	0	0.142857	0.25	7	4	0	4	chr12:109066803-109066825
chr12	-	109069773	109069801	intron	CORO1C	ENSEMBL	G101127.1	TTTTCTTTTCCCTACAATTTATCTATTCG	11	109069801	0.727217	3	11	157	1	1.04139	0	0.5	0.818182	4	0	0	11	chr12:109069773-109069801
chr12	-	109069960	109069986	intron	CORO1C	ENSEMBL	G101128.1	TCACAACATCCCTCCTCCCTCTCAAAG	6	109069986	0.841986	3	6	30	1	0.778151	0.5	0.25	0.5	4	0	0	6	chr12:109069960-109069986
chr1	+	151220739	151220781	3'utr	PIP5K1A	HAVANA	G10113.1	GGACAGACTAGCTGGCACATTATCCCTACCTTAGTTCTTTCTC	65	151220743	0.747487	9	38	479	0.6	0.812913	0.707692	0.470588	0.723077	34	21	5	39	chr1:151220739-151220781
chr12	-	109078417	109078441	intron	CORO1C	ENSEMBL	G101131.1	TCTTATTTATTTTCTCCTTCCCCAG	11	109078428	0.622737	3	6	117	0.545455	0.778151	0	1	1	4	5	0	6	chr12:109078417-109078441
chr12	-	109088117	109088146	intron	CORO1C	ENSEMBL	G101134.1	CATTCATTCATTCACATATTCATTCCTTAG	21	109088136	0.741115	5	12	240	0.571429	1.07918	0	0.5	0.809524	8	9	0	12	chr12:109088117-109088146
chr12	-	109088517	109088556	intron	CORO1C	ENSEMBL	G101135.1	TATAATATCTATATACATATAAACATTCTTAAGTCCTAAG	32	109088520	0.83021	5	29	335	0.90625	1.16137	0	0.777778	0.9375	9	2	1	29	chr12:109088517-109088556
chr12	-	109089263	109089288	intron	CORO1C	ENSEMBL	G101136.1	TTATTAAAATTATTATTCACTTAACG	14	109089288	0.769467	1	3	154	0.571429	0.60206	0	0.2	0.428571	10	5	1	8	chr12:109089263-109089288
chr12	-	109094233	109094256	intron	CORO1C	ENSEMBL	G101139.1	CTCCTCCTTCCTTTATCCTCCCAG	9	109094256	0.872234	2	5	75	0.555556	0.69897	0	0.333333	0.555556	6	4	0	5	chr12:109094233-109094256
chr12	-	109097764	109097790	intron	CORO1C	HAVANA	G101141.1	TCCTCAAATATCCATTCACATTTAAAA	5	109097790	0.910859	1	2	43	1	0.69897	0	1	1	2	0	0	5	chr12:109097764-109097790
chr12	-	109100939	109100964	intron	CORO1C	HAVANA	G101142.1	CAATCCCTTCATCCATTTCTACAAAG	19	109100962	0.753139	4	10	142	0.526316	1	0	0.363636	0.631579	11	9	0	10	chr12:109100939-109100964
chr12	-	109107140	109107160	intron	CORO1C	HAVANA	G101144.1	TTTCCCTTAATTTTTACCATT	5	109107154	0.753941	2	5	55	1	0.69897	0	0.333333	0.6	3	0	0	5	chr12:109107140-109107160
chr12	-	109114031	109114057	intron	CORO1C	HAVANA	G101147.1	TTAAAACTATTGGCAGCATGGGTTTCT	7	109114051	0.833585	1	7	63	1	0.845098	0	1	1	1	0	0	7	chr12:109114031-109114057
chr12	-	109116130	109116156	intron	CORO1C	HAVANA	G101148.1	CTTCATCCTCCTTCATCTCTCTCTTAA	5	109116135	0.788452	1	5	55	1	0.69897	0	1	1	1	0	0	5	chr12:109116130-109116156
chr1	+	151221031	151221069	3'utr	PIP5K1A	HAVANA	G10115.1	CTCCTCTTTAAACTCCTCCTCTCTTGATGAATTTCTTAA	31	151221069	0.811718	8	29	272	0.935484	1.4624	0.0967742	0.444444	0.677419	18	2	0	29	chr1:151221031-151221069
chr12	-	109122261	109122289	intron	CORO1C	HAVANA	G101152.1	TTTAGAACATTTTCATCCCCCCCAAAAAG	26	109122261	0.978001	2	14	179	0.538462	0.845098	0	0.636364	0.846154	11	11	1	14	chr12:109122261-109122289
chr12	-	109176346	109176370	NoAnnotation			G101154.1	TATTGAGCATCTATTACATGCTCAG	9	109176370	0.755212	2	9	72	1	0.954243	0	0.333333	0.777778	3	0	0	9	chr12:109176346-109176370
chr12	-	109176714	109176748	3'utr	SSH1	ENSEMBL	G101155.1	AATCCCTGTCCCTTCCCCAATCAGGAGCTCCACAC	13	109176741	0.695207	3	12	55	0.923077	1.07918	0	0.375	0.615385	8	1	0	12	chr12:109176714-109176748
chr12	-	109176833	109176859	3'utr	SSH1	ENSEMBL	G101156.1	TCACACAATCATACTCTTCTTTCATAG	26	109176849	0.763264	5	16	222	0.615385	0.90309	0	0.352941	0.576923	17	9	1	16	chr12:109176833-109176859
chr12	-	109177925	109177956	3'utr	SSH1	ENSEMBL	G101159.1	CTACCACTCTCCTGGGGACCTTTTCTCTCTAG	19	109177956	0.960856	2	11	191	0.684211	1.11394	0	0.75	0.894737	8	6	0	13	chr12:109177925-109177956
chr12	-	109177974	109178000	3'utr	SSH1	ENSEMBL	G101160.1	CTCTTATCTGAGGGCAGTCCATTCTAG	13	109178000	0.794746	3	9	105	0.692308	0.954243	0	0.5	0.769231	6	4	0	9	chr12:109177974-109178000
chr12	-	109178214	109178239	3'utr	SSH1	ENSEMBL	G101161.1	TCTCTGCTGGGTGGCAAGCCCTTCTC	15	109178214	0.80018	3	12	107	0.8	1.07918	0	0.714286	0.866667	7	3	0	12	chr12:109178214-109178239
chr12	-	109178264	109178293	3'utr	SSH1	ENSEMBL	G101162.1	GCTTCCTTGCTCTCCATGCAGGGACCCCAG	26	109178264	0.982075	3	13	135	0.576923	1.17609	0.115385	0.818182	0.923077	11	11	0	15	chr12:109178264-109178293
chr12	-	109178534	109178563	3'utr	SSH1	ENSEMBL	G101163.1	CTCACATTAATTCATGTGGCATGCCAAAAG	19	109178562	0.85716	2	10	109	0.526316	1	0	0.428571	0.789474	7	9	0	10	chr12:109178534-109178563
chr12	-	109178733	109178755	3'utr	SSH1	ENSEMBL	G101165.1	ATGGGGAAAATTCCAAACATAAG	8	109178753	0.740405	1	2	21	0.625	0.69897	0	1	1	3	3	0	5	chr12:109178733-109178755
chr12	-	109179374	109179414	3'utr	SSH1	ENSEMBL	G101167.1	TGGCTTCTGGCAAACTTACCCATTCATTTTTGGAAGCACAG	37	109179400	0.827314	3	17	297	0.459459	0.929419	0	0.75	0.891892	16	19	1	17	chr12:109179374-109179414
chr12	-	109179527	109179550	3'utr	SSH1	ENSEMBL	G101169.1	CTTTTGTTGGTTTTTTAACCACGT	14	109179527	0.909936	4	8	164	0.571429	0.60206	0.214286	0.571429	0.785714	7	5	1	8	chr12:109179527-109179550
chr12	-	109179634	109179746	3'utr	SSH1	ENSEMBL	G101170.1	CTAGTGTCAATTAAAATCACCTTAAAAGGTGATTATCCACTTATTCCTAAACCCCTGTGGGTTGTTCCCCCTTTCCCTCAGCCAACAAAAGCATAGCCTCAAAAAATATCAAG	514	109179743	0.865881	22	247	3358	0.480545	0.702501	0.077821	0.521401	0.7607	257	219	48	247	chr12:109179634-109179746
chr12	-	109179762	109179791	3'utr	SSH1	ENSEMBL	G101170.2	ATTTTTAAAAATACATACATTACTTTATAG	139	109179789	0.573451	12	68	1458	0.489209	0.753328	0	0.458333	0.719424	72	60	11	68	chr12:109179762-109179791
chr12	-	109179796	109179821	3'utr	SSH1	ENSEMBL	G101171.1	CTCCCTCCAGGACTTTGTCTCCTTGG	9	109179821	0.925609	2	6	64	0.666667	0.778151	0.111111	0.75	0.888889	4	3	0	6	chr12:109179796-109179821
chr12	-	109180557	109180586	3'utr	SSH1	ENSEMBL	G101172.1	TGTCAGCAAGCTAGATGTCAAAACATTTCG	5	109180582	0.92695	1	5	35	1	0.69897	0	1	1	1	0	0	5	chr12:109180557-109180586
chr12	-	109181705	109181724	3'utr	SSH1	ENSEMBL	G101174.1	ATGATCCCTCCCTCACTTTC	5	109181723	0.808239	1	4	31	0.8	0.60206	0	0.5	0.8	2	1	0	4	chr12:109181705-109181724
chr12	-	109182945	109182959	coding	SSH1	ENSEMBL	G101177.1	GCATGTACCCTACAG	8	109182953	0.775492	1	4	11	0.833333	0.69897	0.666667	0.333333	0.666667	3	1	0	5	chr12:109182945-109182959
chr12	-	109185634	109185659	intron	SSH1	ENSEMBL	G101178.1	ACCCCTACCACCCACTTCCCCACACC	8	109185659	0.808141	1	2	22	0.625	0.69897	0	0.142857	0.25	7	3	0	5	chr12:109185634-109185659
chr12	-	109186609	109186639	intron	SSH1	HAVANA	G101180.1	TCCCCTCACCTTCCTCTACCCTCTCTCCCCG	5	109186639	0.977685	1	5	40	1	0.69897	0	0.666667	0.8	3	0	0	5	chr12:109186609-109186639
chr12	-	109186983	109187003	intron	SSH1	HAVANA	G101181.1	CTTCATTTCCCTACAATATAG	5	109186983	0.778754	1	2	38	1	0.69897	0	0.333333	0.6	3	0	0	5	chr12:109186983-109187003
chr12	-	109196099	109196124	coding	SSH1	HAVANA	G101183.1	CAATCTGGAGGAACTGCAGGGCTCAG	10	109196117	0.756113	1	5	35	0.5	0.69897	0	1	1	2	5	0	5	chr12:109196099-109196124
chr12	-	109196657	109196686	intron	SSH1	HAVANA	G101184.1	AATAATTATAAATATCCTCCTACCTAAATC	53	109196678	0.570489	6	22	449	0.415094	0.643453	0	0.571429	0.830189	21	27	4	22	chr12:109196657-109196686
chr12	-	109196723	109196745	intron	SSH1	HAVANA	G101185.1	ATTTATTTTACTCATTTTTTCCC	22	109196745	0.668957	4	9	298	0.409091	0.653213	0	0.384615	0.636364	13	12	1	9	chr12:109196723-109196745
chr12	-	109196947	109196967	intron	SSH1	HAVANA	G101187.1	GGCATATTTATTTTCCCATCT	7	109196947	0.902191	2	7	63	1	0.845098	0.285714	1	1	2	0	0	7	chr12:109196947-109196967
chr1	+	151221357	151221433	3'utr	PIP5K1A	HAVANA	G10119.1	ACACTTCTGTCTGTTTAACAGACAGTCCATATCTGTGAGGCCAGCAAATATTTTCTTAAACTCATGGGGAGACAGCA	402	151221357	0.71529	15	247	3506	0.614428	0.977724	0.0497512	0.628743	0.845771	167	130	25	247	chr1:151221357-151221433
chr12	-	109198019	109198054	intron	SSH1	HAVANA	G101190.1	CTCTTTTTTTCTTCATCCTATACCCCAAGGGATGAC	19	109198048	0.63221	5	14	189	0.736842	1.14613	0	0.6	0.789474	10	5	0	14	chr12:109198019-109198054
chr12	-	109201484	109201513	coding	SSH1	HAVANA	G101191.1	CTATGAGAGCTGCATCAGCTCCGAGCAGAG	9	109201513	0.882133	2	7	23	1	0.954243	0	0.5	0.777778	4	0	0	9	chr12:109201484-109201513
chr12	-	109206951	109206981	intron	SSH1	HAVANA	G101193.1	TATCCTTTGGGGTCACTCTTCCTCTAAAAAG	10	109206980	0.837921	1	7	97	0.7	0.845098	0	1	1	3	3	0	7	chr12:109206951-109206981
chr12	-	109207297	109207322	intron	SSH1	HAVANA	G101194.1	TTTTTAAAAAAATCACTATTGCCCAG	11	109207322	0.740835	1	4	79	0.363636	0.60206	0	0.75	0.909091	4	7	0	4	chr12:109207297-109207322
chr12	-	109216214	109216238	intron	SSH1	HAVANA	G101195.1	AAAAACAATAACAACAAAACACACT	5	109216214	0.996965	1	5	5	1	0.69897	0	1	1	1	0	0	5	chr12:109216214-109216238
chr1	+	151221455	151221499	3'utr	PIP5K1A	HAVANA	G10120.1	ATTGCTGTGCCATATGTCCTACCCCCCTGTCTTCATGCAGGGAAG	63	151221470	0.800205	7	44	354	0.698413	0.865301	0.809524	0.3	0.555556	40	14	5	44	chr1:151221455-151221499
chr12	-	109231153	109231179	intron	SSH1	HAVANA	G101200.1	CCATTCAAGAGTCACCATATGTCCCAG	9	109231174	0.777992	1	4	50	0.444444	0.60206	0	1	1	2	5	0	4	chr12:109231153-109231179
chr12	-	109249160	109249193	intron	SSH1	HAVANA	G101204.1	TAATTCCAGAACATTTTCATCCTCCCCAAAATAG	6	109249189	0.852318	2	6	51	1	0.778151	0	0.5	0.833333	2	0	0	6	chr12:109249160-109249193
chr12	-	109525996	109526024	stop_codon	ALKBH2	HAVANA	G101206.1	TTACTAAAAAATAAAAACATTTTTAACAG	15	109526024	0.876306	2	12	113	0.8	0.60206	0.533333	0.8	0.933333	5	1	2	12	chr12:109525996-109526024
chr12	-	109534258	109534281	NoAnnotation			G101207.1	TCCCTCACATCCAAACCATCCATA	16	109534281	0.705122	2	3	76	0.5625	0.954243	0	0.5	0.8125	6	7	0	9	chr12:109534258-109534281
chr1	+	151221505	151221544	3'utr	PIP5K1A	HAVANA	G10121.1	AATGGGGGCTACATATGCCCTCTCCTCCCCGTCTACAAGA	77	151221537	0.826832	7	44	465	0.571429	0.68921	0.831169	0.628571	0.831169	35	25	8	44	chr1:151221505-151221544
chr12	-	109843086	109843110	NoAnnotation			G101211.1	AATACTTTCTAAAATAAACCTCACT	6	109843110	0.88593	2	6	42	1	0.778151	0	0.333333	0.666667	3	0	0	6	chr12:109843086-109843110
chr12	-	109855595	109855620	NoAnnotation			G101213.1	CAAAACAAAAAAACCCAATCTTAAAA	5	109855610	0.892162	1	5	10	1	0.69897	0	0.5	0.8	2	0	0	5	chr12:109855595-109855620
chr12	-	109871001	109871024	NoAnnotation			G101214.1	TTATAACTTCATTTCCTCCCACCG	5	109871024	0.718183	3	4	41	1	0.69897	0	0	0	5	0	0	5	chr12:109871001-109871024
chr12	-	109873042	109873073	NoAnnotation			G101215.1	TCACAGGGATCTTATCATAATCCCATATCTCG	6	109873067	0.900539	1	6	54	1	0.778151	0	1	1	1	0	0	6	chr12:109873042-109873073
chr12	-	109876805	109876833	NoAnnotation			G101216.1	TCAAGCCATCTGGCTACATTTCCCCACAG	6	109876823	0.824308	1	6	36	1	0.778151	0	0.5	0.833333	2	0	0	6	chr12:109876805-109876833
chr12	-	109883449	109883476	NoAnnotation			G101218.1	ACTTTAACTTATATTCTCATCTAAAACG	94	109883476	0.551837	11	69	934	0.734043	0.838849	0	0.470588	0.712766	51	16	9	69	chr12:109883449-109883476
chr12	-	109883847	109883881	NoAnnotation			G101219.1	TTTACACATTTCTTTCTTACATATTTTTCTTACGT	57	109883847	0.765056	10	28	857	0.508772	0.860338	0	0.413793	0.701754	29	25	3	29	chr12:109883847-109883881
chr1	+	151221564	151221596	3'utr	PIP5K1A	HAVANA	G10122.1	TCCTTCCACTCTTGTCAGGGGAAGAAGGGGGCC	71	151221564	0.808819	4	37	362	0.521127	0.723104	0.690141	0.666667	0.84507	33	28	6	37	chr1:151221564-151221596
chr12	-	109883948	109883977	NoAnnotation			G101220.1	TGTGCTTGTTAGATCCATTTTATACCAAAG	5	109883977	0.878805	1	5	55	1	0.69897	0	1	1	1	0	0	5	chr12:109883948-109883977
chr12	-	109884162	109884206	NoAnnotation			G101221.1	AATTTGTATCAAAATTCTTCCTATAATACAAGATACATTTTAAAG	63	109884199	0.788041	10	47	536	0.746032	0.893947	0.031746	0.575758	0.777778	33	11	5	47	chr12:109884162-109884206
chr12	-	109887665	109887692	3'utr	KCTD10	HAVANA	G101227.1	TTAAGTGCTAAGGAAAGAGGGCTTACAA	14	109887692	0.751687	1	4	80	0.285714	0.60206	0	1	1	3	10	0	4	chr12:109887665-109887692
chr12	-	109887780	109887802	3'utr	KCTD10	HAVANA	G101228.1	CTACAATAAAACTTTAAAACAAT	12	109887802	0.977637	1	8	56	0.666667	0.60206	0	0.333333	0.5	9	3	1	8	chr12:109887780-109887802
chr12	-	109888429	109888460	3'utr	KCTD10	HAVANA	G101230.1	AACTTTCTAAGTCATTTTGCTTAGAAATTCAG	26	109888460	0.721356	3	15	304	0.730769	1.27875	0	0.714286	0.923077	7	7	0	19	chr12:109888429-109888460
chr12	-	109888910	109888953	3'utr	KCTD10	HAVANA	G101234.1	CCCTGCTTCCTATTTCATAATCCTCCAGCCCCAGCAGGTCCACT	34	109888925	0.70931	6	16	230	0.470588	0.726999	0	0.409091	0.617647	22	16	2	16	chr12:109888910-109888953
chr12	-	109889153	109889173	3'utr	KCTD10	HAVANA	G101235.1	TTTCATGAGAATCTGAGACTC	5	109889163	0.814323	2	4	31	0.8	0.60206	0	0.333333	0.6	3	1	0	4	chr12:109889153-109889173
chr12	-	109894068	109894095	coding	KCTD10	HAVANA	G101237.1	AAAACATTGAACTGTTTGATAAGCTGTC	11	109894075	0.828238	1	7	63	0.909091	0.69897	0	0.666667	0.909091	3	0	1	10	chr12:109894068-109894095
chr12	-	109896258	109896278	intron	KCTD10	HAVANA	G101241.1	TTCTCCCATTCTTTTTCCCCT	12	109896278	0.756923	2	3	129	1	1.07918	0	0.4	0.75	5	0	0	12	chr12:109896258-109896278
chr12	-	109897427	109897450	intron	KCTD10	HAVANA	G101242.1	TACTTTTCCTTCTCCCATTCTCCC	7	109897437	0.743447	2	4	71	0.571429	0.60206	0	0.5	0.714286	4	3	0	4	chr12:109897427-109897450
chr12	-	109897881	109897902	intron	KCTD10	HAVANA	G101244.1	TCTGGTCTGTGTGCATGAGGCC	5	109897902	0.732428	2	5	30	1	0.69897	0	1	1	2	0	0	5	chr12:109897881-109897902
chr1	+	151221830	151221851	3'utr	PIP5K1A	HAVANA	G10125.1	CTGTTAGGGGTGGGAGGGAATA	5	151221833	0.672938	1	5	20	1	0.69897	0	0.333333	0.6	3	0	0	5	chr1:151221830-151221851
chr12	-	110001166	110001191	intron	MMAB	ENSEMBL	G101253.1	TCATATCACCCATTTCACCCTCACAG	9	110001191	0.906656	1	5	54	0.555556	0.69897	0	0.75	0.888889	4	4	0	5	chr12:110001166-110001191
chr12	-	110081334	110081379	NoAnnotation			G101255.1	TAAGGGGTGCAGGGCTTCCTTCTGGGCTGATGAAAATGTTCTGGAA	6	110081379	0.996756	1	6	72	1	0.778151	0	1	1	1	0	0	6	chr12:110081334-110081379
chr12	-	110171122	110171152	NoAnnotation			G101257.1	ATTTAATAATATATTTTACTTCACCCAATAG	5	110171142	0.782869	1	5	60	1	0.69897	0	1	1	1	0	0	5	chr12:110171122-110171152
chr12	-	110220104	110220132	NoAnnotation			G101259.1	TCTTCTGTATTAGTCTGTTCTCACGCTGC	5	110220117	0.790274	1	5	60	1	0.69897	0	1	1	1	0	0	5	chr12:110220104-110220132
chr12	-	110290154	110290190	3'utr	GLTP	HAVANA	G101261.1	TTTTTTTTTTTTGGTCTATTCTAAAGGACCAGTAAAT	118	110290170	0.609789	9	33	1459	0.279661	0.615424	0	0.3625	0.567797	80	78	7	33	chr12:110290154-110290190
chr12	-	110290660	110290687	intron	GLTP	HAVANA	G101263.1	TTCCTTTCCCTTCCAACACCTCAAATAG	15	110290687	0.750488	3	13	116	0.866667	1.11394	0	0.428571	0.733333	7	2	0	13	chr12:110290660-110290687
chr12	-	110305973	110306001	intron	GLTP	HAVANA	G101265.1	TCTACAAAAAATTAAAAACAAAAAATTAG	16	110306001	0.787911	1	3	93	0.6875	0.740363	0	0.8	0.9375	5	4	1	11	chr12:110305973-110306001
chr12	-	110317026	110317051	intron	GLTP	HAVANA	G101269.1	AATACCAGCCCCCAGGGCAGAGTCCA	6	110317049	0.996664	1	6	6	1	0.778151	0	0.5	0.833333	2	0	0	6	chr12:110317026-110317051
chr1	+	151222042	151222070	NoAnnotation			G10127.1	TCTGCTCACCCTCCTACTCCACCACCCAG	6	151222070	0.926009	1	3	33	1	0.778151	1	0.666667	0.833333	3	0	0	6	chr1:151222042-151222070
chr12	-	110317080	110317107	intron	GLTP	HAVANA	G101270.1	CTTCTCCATGTGGGCTCTGTCCTGTCCT	16	110317081	0.792186	2	7	148	0.625	1	0	0.8	0.9375	5	6	0	10	chr12:110317080-110317107
chr12	-	110370399	110370428	3'utr	GIT2	ENSEMBL	G101272.1	TTCATAAAACATTTTCTTGAGAGAGTTCAG	5	110370399	0.906064	2	5	50	1	0.69897	0	0.5	0.8	2	0	0	5	chr12:110370399-110370428
chr12	-	110370439	110370483	3'utr	GIT2	ENSEMBL	G101273.1	AACTTTTCCATCCCTTAAAACTCCCTGCCTATGGCTGAAACTATA	59	110370462	0.630505	7	48	421	0.813559	1.20412	0	0.576923	0.813559	26	9	2	48	chr12:110370439-110370483
chr12	-	110377185	110377211	intron	GIT2	ENSEMBL	G101275.1	ATTCATCTTTTACTAAATTTTCACTAG	16	110377194	0.755633	3	13	191	0.8125	1.11394	0	0.8	0.9375	5	3	0	13	chr12:110377185-110377211
chr12	-	110384712	110384745	intron	GIT2	ENSEMBL	G101278.1	TCTCTACTTCCAAAAACAAAAATAAATCATAAAG	37	110384744	0.768445	5	32	189	0.918919	1.23045	0	0.388889	0.702703	18	2	1	34	chr12:110384712-110384745
chr1	+	151225456	151225482	NoAnnotation			G10128.1	TCCCAAACTTCATATACTTTTTTTATC	9	151225456	0.867013	2	9	108	1	0.954243	0	1	1	2	0	0	9	chr1:151225456-151225482
chr12	-	110393678	110393706	intron	GIT2	ENSEMBL	G101281.1	CTTTACCAAAAAATTTAAAAATTTTCTAG	8	110393704	0.858519	1	8	80	1	0.90309	0	1	1	1	0	0	8	chr12:110393678-110393706
chr12	-	110398086	110398127	intron	GIT2	ENSEMBL	G101282.1	TTCCCCTCAAAATTAATTTATTATTACTGGGTCTACTTCCAA	16	110398121	0.955608	3	8	178	0.5	0.90309	0	0.5	0.75	8	8	0	8	chr12:110398086-110398127
chr12	-	110398942	110398972	intron	GIT2	ENSEMBL	G101283.1	CTTTATACATATATACACACACAACCCCCAA	29	110398942	0.995615	4	8	128	0.310345	0.653213	0	0.4375	0.689655	16	19	1	9	chr12:110398942-110398972
chr12	-	110402179	110402206	intron	GIT2	ENSEMBL	G101286.1	CTTTACTAAAACTTCATATAATACTCAG	9	110402195	0.826351	2	9	76	1	0.954243	0	0.666667	0.888889	3	0	0	9	chr12:110402179-110402206
chr12	-	110415193	110415225	intron	GIT2	ENSEMBL	G101288.1	TCCCACCTCAGCATCCACAGTAGCTGGGACTAC	5	110415225	0.991884	1	5	25	1	0.69897	0	1	1	1	0	0	5	chr12:110415193-110415225
chr1	+	151227658	151227684	intron	PSMD4	HAVANA	G10129.1	TAATCCCTTCCTCTCCCCATTCCCTCG	8	151227666	0.747312	1	4	64	0.5	0.60206	1	1	1	3	4	0	4	chr1:151227658-151227684
chr12	-	110422563	110422587	intron	GIT2	ENSEMBL	G101290.1	TATATCACTAAATCCTTATAATAAC	12	110422563	0.782631	3	10	93	0.833333	1	0	0.6	0.833333	5	2	0	10	chr12:110422563-110422587
chr12	-	110465740	110465768	NoAnnotation			G101294.1	TCCTCTAAAATCCTTATTTATTTTCAAAG	5	110465768	0.951058	1	5	60	1	0.69897	0	0.5	0.8	2	0	0	5	chr12:110465740-110465768
chr12	-	110477865	110477891	NoAnnotation			G101297.1	CAAACAAACAAAAAAAAAAAACCACTT	10	110477891	0.931505	1	4	16	0.4	0.60206	0	0.75	0.9	4	6	0	4	chr12:110477865-110477891
chr12	-	110479363	110479386	3'utr	C12orf76	HAVANA	G101298.1	TCATCCCTGGGTGGGGAGGGCCCA	7	110479363	0.914108	3	6	21	0.857143	0.778151	0	0.5	0.714286	4	1	0	6	chr12:110479363-110479386
chr12	-	110479595	110479620	3'utr	C12orf76	HAVANA	G101299.1	TCCCCCTGAAGTCAGGGTCACATCAG	8	110479603	0.728841	2	5	35	0.625	0.69897	0	0.75	0.875	4	3	0	5	chr12:110479595-110479620
chr1	+	151227772	151227798	intron	PSMD4	HAVANA	G10130.1	ACTTATACCTCACAACCACACCTTAAG	23	151227772	0.745991	3	12	115	0.521739	0.60206	0.869565	0.428571	0.652174	14	9	2	12	chr1:151227772-151227798
chr12	-	110482813	110482841	intron	C12orf76	HAVANA	G101300.1	CCTTCTTCCCCCTCACTCACCAAAAAAAG	17	110482813	0.942139	2	10	82	0.647059	1.04139	0	0.714286	0.882353	7	6	0	11	chr12:110482813-110482841
chr12	-	110559719	110559744	NoAnnotation			G101303.1	CAAAAATACAAAAATTAACTGGGTGC	16	110559744	0.8631	1	4	76	0.25	0.60206	0	0.75	0.9375	4	12	0	4	chr12:110559719-110559744
chr12	-	110679959	110679989	NoAnnotation			G101306.1	TATAGCTTCCCAAGTAGCTGGGACTACAGGG	5	110679989	0.907632	1	5	30	1	0.69897	0	1	1	1	0	0	5	chr12:110679959-110679989
chr12	-	110718506	110718530	NoAnnotation			G101307.1	CTTCCCACACAACCCAAATCCTTCA	21	110718507	0.572225	2	6	95	0.285714	0.778151	0	1	1	7	15	0	6	chr12:110718506-110718530
chr12	-	110782387	110782414	NoAnnotation			G101308.1	TTCCCCTTGCCGTGCCTTCTCCCCTCAG	5	110782414	0.891913	1	5	40	1	0.69897	0	1	1	1	0	0	5	chr12:110782387-110782414
chr12	-	110786266	110786293	NoAnnotation			G101310.1	TCCTAACCCTCCCCAAACTCCAACCATC	15	110786293	0.896812	2	11	49	0.8	1.07918	0	0.5	0.8	6	3	0	12	chr12:110786266-110786293
chr12	-	110788243	110788270	NoAnnotation			G101311.1	ATACACATTTCCTCCACATAACACAAAG	13	110788270	0.931138	1	13	65	1	1.11394	0	0.75	0.923077	4	0	0	13	chr12:110788243-110788270
chr12	-	110789123	110789139	NoAnnotation			G101312.1	TTCCCCCATCCTTAAAG	6	110789139	0.751978	2	4	24	1	0.778151	0	0.666667	0.833333	3	0	0	6	chr12:110789123-110789139
chr12	-	110807205	110807232	NoAnnotation			G101319.1	AATTAGAAATACATCTACTTCCCAATCC	7	110807232	0.876834	1	4	52	0.571429	0.60206	0	1	1	2	3	0	4	chr12:110807205-110807232
chr12	-	110809758	110809783	NoAnnotation			G101322.1	CTCTTTCACAAACCCAAAACCTCAAG	10	110809783	0.579107	4	6	38	0.6	0.778151	0	0.428571	0.6	7	4	0	6	chr12:110809758-110809783
chr12	-	110811626	110811669	3'utr	ANAPC7	HAVANA	G101323.1	CTTTTTATATAACTAATTTCTAAATCCAAAAGCTCAAGGAATAG	155	110811642	0.65942	12	74	1561	0.477419	0.79005	0	0.492958	0.767742	71	70	11	74	chr12:110811626-110811669
chr12	-	110813529	110813553	3'utr	ANAPC7	HAVANA	G101325.1	TATATTCTTCTTTTTCAAATCAAAG	17	110813537	0.789742	2	4	200	0.235294	0.60206	0	0.5	0.823529	6	13	0	4	chr12:110813529-110813553
chr12	-	110813674	110813705	3'utr	ANAPC7	HAVANA	G101327.1	AATTTTTTCTTAAAATATATTAACAACATTAG	31	110813703	0.656361	3	18	399	0.580645	1.25527	0	0.875	0.967742	8	13	0	18	chr12:110813674-110813705
chr1	+	151239411	151239438	intron	PSMD4	HAVANA	G10133.1	CTCAGAGCTCAATTAACAGAGTTCTCAG	6	151239411	0.953082	1	4	38	0.666667	0.60206	1	1	1	2	2	0	4	chr1:151239411-151239438
chr12	-	110823788	110823815	intron	ANAPC7	HAVANA	G101332.1	CATCCCTAAAACCATAATATCCTTTTAG	16	110823815	0.828889	2	12	125	0.75	1.07918	0	0.714286	0.875	7	4	0	12	chr12:110823788-110823815
chr12	-	110830439	110830462	intron	ANAPC7	HAVANA	G101335.1	ACTTTTATAAATACCAAATAAATT	13	110830462	0.720788	2	9	108	1	1.11394	0	1	1	4	0	0	13	chr12:110830439-110830462
chr12	-	110830589	110830621	intron	ANAPC7	HAVANA	G101336.1	TCTCAAAAAAAACAAAAAAACAAACAAAAAAAG	23	110830589	0.760925	2	11	19	0.478261	1.04139	0	0.666667	0.869565	9	12	0	11	chr12:110830589-110830621
chr12	-	110837378	110837405	intron	ANAPC7	HAVANA	G101338.1	TATGATCATCACCATGATCTAACTCCAG	7	110837404	0.826576	2	7	47	1	0.845098	0	0.5	0.714286	4	0	0	7	chr12:110837378-110837405
chr12	-	110867111	110867154	retained_intron	RP11-478C19.2	HAVANA	G101345.1	ACTAGGTTGGACAGCCCCCTTCGGCTACAGGAAGGCAGGAGGGG	223	110867111	0.990893	6	88	930	0.394619	0.768391	0.0852018	0.575758	0.811659	99	121	14	88	chr12:110867111-110867154
chr12	-	110867602	110867631	retained_intron	RP11-478C19.2	HAVANA	G101346.1	TTCCACCTGTGCCCACACCACCACACTACG	5	110867631	0.85639	1	5	20	1	0.69897	0	1	1	1	0	0	5	chr12:110867602-110867631
chr12	-	110872619	110872647	3'utr	ARPC3	HAVANA	G101347.1	AATTCACATTCCATAATGCCCTTTTAAAG	9	110872631	0.801394	2	6	84	0.666667	0.778151	0	1	1	3	3	0	6	chr12:110872619-110872647
chr12	-	110874417	110874456	coding	ARPC3	HAVANA	G101348.1	GTATACGCTGGGAATCACTAATTTTCCCATTCCTGGAGAG	40	110874443	0.727933	6	14	324	0.375	0.875061	0.125	0.625	0.85	16	24	1	15	chr12:110874417-110874456
chr12	-	110877909	110877940	intron	ARPC3	HAVANA	G101349.1	AATTCTATACCAGGGGTTGGCAAACTCTAACC	60	110877933	0.722078	4	24	378	0.416667	1.09691	0	0.551724	0.783333	29	34	1	25	chr12:110877909-110877940
chr12	-	110878150	110878179	coding	ARPC3	HAVANA	G101350.1	ATTGTGGATGAAGCCATCTATTACTTCAAG	27	110878174	0.694366	2	7	252	0.259259	0.845098	0.111111	0.875	0.962963	8	20	0	7	chr12:110878150-110878179
chr12	-	110879511	110879539	intron	ARPC3	HAVANA	G101351.1	TTCTTTAAAAATTTTATTTAATTTTTAAA	6	110879539	0.834284	2	6	96	1	0.778151	0	1	1	2	0	0	6	chr12:110879511-110879539
chr12	-	110882580	110882594	intron	ARPC3	HAVANA	G101357.1	TTGGTACTTATCCAG	8	110882594	0.836869	1	4	44	0.625	0.69897	0	0.666667	0.875	3	3	0	5	chr12:110882580-110882594
chr12	-	110882855	110882884	intron	ARPC3	HAVANA	G101359.1	TAAATCTACTTCCTTTATTCATTCTTCAAG	42	110882867	0.598812	7	30	503	0.761905	1.20412	0	0.52381	0.761905	21	9	1	32	chr12:110882855-110882884
chr12	-	110885039	110885068	intron	ARPC3	HAVANA	G101361.1	TTTATCCCTTCCTTTAACACACACCTACCC	46	110885062	0.706234	8	36	309	0.782609	1.25527	0	0.6	0.826087	20	9	1	36	chr12:110885039-110885068
chr12	-	110890367	110890391	3'utr	GPN3	HAVANA	G101363.1	ATATAACTTAAAAAGTAAAAATAAC	11	110890367	0.998826	2	6	48	0.545455	0.778151	0.272727	0.333333	0.636364	6	5	0	6	chr12:110890367-110890391
chr12	-	110893639	110893664	coding	GPN3	HAVANA	G101368.1	AAAAATGGATCTGCTGAGTAAAAAAG	7	110893656	0.733712	1	7	28	1	0.845098	0	1	1	1	0	0	7	chr12:110893639-110893664
chr12	-	110903421	110903445	intron	GPN3	HAVANA	G101370.1	CATATACTCATATCTCCCCTACTCA	6	110903445	0.894401	1	4	44	0.666667	0.60206	0	1	1	2	2	0	4	chr12:110903421-110903445
chr12	-	110920812	110920834	NoAnnotation			G101377.1	TTTATAATAATACATCCCTCTTC	6	110920832	0.761334	3	6	52	1	0.778151	0	0.333333	0.666667	3	0	0	6	chr12:110920812-110920834
chr12	-	110923750	110923775	NoAnnotation			G101378.1	AAAATCAATCCAATTACTCTACTTAG	6	110923772	0.839651	2	4	44	0.666667	0.60206	0	0.666667	0.833333	3	2	0	4	chr12:110923750-110923775
chr12	-	110925292	110925322	NoAnnotation			G101379.1	TTTTATAATTCCACAAAATATATTCTAAAAG	30	110925312	0.690865	3	21	257	0.7	0.720159	0	0.444444	0.666667	18	6	3	21	chr12:110925292-110925322
chr12	-	110927853	110927877	NoAnnotation			G101381.1	AATCTTCTTCCTTTTTTTCTTCACT	8	110927853	0.752296	2	8	112	1	0.90309	0	0.666667	0.875	3	0	0	8	chr12:110927853-110927877
chr12	-	110927976	110928003	NoAnnotation			G101382.1	ACACAACTCACAACCCCTTACCCTCACC	37	110927997	0.719993	3	14	122	0.486486	0.778151	0.027027	0.578947	0.783784	19	17	2	18	chr12:110927976-110928003
chr12	-	110930815	110930863	coding	VPS29	HAVANA	G101388.1	GCATGAAAATAAATTCTACATTAATCCAGGTTCTGCCACTGGGGCATAT	26	110930823	0.872766	4	9	183	0.36	0.954243	0.16	0.636364	0.84	11	16	0	9	chr12:110930815-110930863
chr12	-	110931054	110931076	intron	VPS29	HAVANA	G101389.1	TCTAAAATACATATTTTCTTACG	7	110931076	0.701934	1	3	67	0.857143	0.778151	0	0.666667	0.857143	3	1	0	6	chr12:110931054-110931076
chr1	+	151257183	151257209	intron	ZNF687	ENSEMBL	G10139.1	GTATTCTTGGTGGGATTCTTACATTAG	8	151257208	0.880563	1	7	88	0.875	0.845098	1	0.5	0.875	2	1	0	7	chr1:151257183-151257209
chr12	-	110933692	110933715	intron	VPS29	HAVANA	G101392.1	TTTTTTTTCCCTTTTTCTTTTCCA	6	110933707	0.63535	1	2	100	0.833333	0.69897	0	0.5	0.666667	4	1	0	5	chr12:110933692-110933715
chr12	-	110933778	110933807	intron	VPS29	HAVANA	G101393.1	TTCCCTTTCCCTTCTCAAATATCTCCCTTT	31	110933807	0.828642	6	21	352	0.677419	1.02119	0	0.692308	0.870968	13	9	1	21	chr12:110933778-110933807
chr12	-	110936687	110936711	intron	VPS29	HAVANA	G101394.1	CTCAAAGCAAGATTCCCATACTAAC	8	110936702	0.898558	1	5	23	1	0.90309	0	0.25	0.625	4	0	0	8	chr12:110936687-110936711
chr12	-	110937680	110937715	intron	VPS29	HAVANA	G101396.1	TCATTATTTTATAAAATCTTATAAAAATCTAAACAG	36	110937688	0.709387	5	19	386	0.527778	0.977724	0	0.666667	0.861111	15	16	1	19	chr12:110937680-110937715
chr12	-	110938305	110938332	intron	VPS29	HAVANA	G101397.1	TTTAAAATCTTTAATCTCACTTTTAATT	9	110938332	0.908565	1	8	124	0.888889	0.90309	0	0.5	0.888889	2	1	0	8	chr12:110938305-110938332
chr12	-	110946251	110946280	NoAnnotation			G101400.1	CATTAAATAATTAACCAATCACAAATACTT	11	110946280	0.866864	1	6	83	0.545455	0.778151	0	1	1	2	5	0	6	chr12:110946251-110946280
chr12	-	110960863	110960892	NoAnnotation			G101404.1	CTCATATCTCCAAACCAACAATAACAACAG	25	110960863	0.580533	5	21	89	0.84	1.32222	0	0.636364	0.84	11	4	0	21	chr12:110960863-110960892
chr12	-	110966100	110966133	NoAnnotation			G101405.1	TTTCCTTAACCCCCATAACCAATCCATCACCAAG	15	110966133	0.772433	5	11	79	0.733333	1.04139	0	0.571429	0.8	7	4	0	11	chr12:110966100-110966133
chr12	-	110966951	110966979	NoAnnotation			G101406.1	ACTCCATCTCTAAACAAACAAACAAATAG	13	110966979	0.764879	3	10	51	0.769231	1	0	0.833333	0.923077	6	3	0	10	chr12:110966951-110966979
chr12	-	110967661	110967702	NoAnnotation			G101407.1	ATTAATCCATCTTCTTCCCTTCCCCTCCTGCTACGGCAGAAG	23	110967702	0.916236	3	14	189	0.608696	0.845098	0	0.75	0.913043	8	8	1	14	chr12:110967661-110967702
chr12	-	110971473	110971498	3'utr	PPTC7	HAVANA	G101411.2	ACCTTAATACCAGCTATCTTTGGTAG	11	110971478	0.602791	1	2	92	0.636364	0.845098	0	1	1	3	4	0	7	chr12:110971473-110971498
chr12	-	110971880	110971945	3'utr	PPTC7	HAVANA	G101412.1	CACAAAAAAAAAAAAAATTTACCAAATGGAGATGCAGTAGAGTCCATAGGCTCTAAAAACTAAAAG	60	110971945	0.969514	6	39	210	0.65	1.11394	0	0.333333	0.666667	30	19	2	39	chr12:110971880-110971945
chr12	-	110971952	110971978	3'utr	PPTC7	HAVANA	G101413.1	CTTATTTCTTCCTATGAACTTAAGCTG	22	110971976	0.67012	5	17	214	0.818182	0.778151	0	0.333333	0.636364	12	2	2	18	chr12:110971952-110971978
chr12	-	110972034	110972093	3'utr	PPTC7	HAVANA	G101414.1	GCTTTTCCATCTATATTTATAAAGCAATACTGTATTATAAAAATCAATATTTTTATCACA	344	110972092	0.761329	15	189	3577	0.552326	0.898542	0.0872093	0.493976	0.755814	166	131	23	190	chr12:110972034-110972093
chr12	-	110972105	110972151	3'utr	PPTC7	HAVANA	G101415.1	TACAAATGGCAAATTATTTATCCCTCTCTGGATGCACCAAAGACCAG	1034	110972148	0.727335	12	571	8245	0.553191	0.770624	0.00580271	0.475096	0.73501	522	366	96	572	chr12:110972105-110972151
chr12	-	110972199	110972236	3'utr	PPTC7	HAVANA	G101416.1	AATTATATTTTAAGCAACACACACACACACACACGCCT	46	110972212	0.992113	5	8	232	0.282609	0.812913	0.130435	0.44	0.695652	25	32	1	13	chr12:110972199-110972236
chr12	-	110972298	110972323	3'utr	PPTC7	HAVANA	G101417.1	TTTTCCAGGTCACAGACCCAAGCTTC	7	110972305	0.878918	3	7	37	1	0.845098	0	0.333333	0.714286	3	0	0	7	chr12:110972298-110972323
chr12	-	110972356	110972379	3'utr	PPTC7	HAVANA	G101418.1	AACAAGTATCTCTCCTACTCTCAG	9	110972375	0.7564	3	7	44	0.777778	0.845098	0.111111	0.6	0.777778	5	2	0	7	chr12:110972356-110972379
chr12	-	110972436	110972469	3'utr	PPTC7	HAVANA	G101419.1	ACATAAAATATTTTCTCTATTTTCCCCTGTTCTT	151	110972439	0.785376	13	93	1787	0.622517	0.859185	0.0463576	0.573529	0.807947	68	45	12	94	chr12:110972436-110972469
chr1	+	151259260	151259289	coding	ZNF687	ENSEMBL	G10142.1	CATTTTGGCCCTGAGCCAGGGGACCACTCA	7	151259267	0.683505	1	7	35	1	0.845098	0	1	1	1	0	0	7	chr1:151259260-151259289
chr12	-	110972638	110972677	3'utr	PPTC7	HAVANA	G101421.1	TTTTCTCTGCTCTCATTTAACCCGTCAAACACAATCTTTG	101	110972651	0.911535	8	75	538	0.742574	1.09691	0	0.40678	0.653465	59	21	5	75	chr12:110972638-110972677
chr12	-	110972711	110972731	3'utr	PPTC7	HAVANA	G101422.1	TTCCAACGCCTACATTTAATT	17	110972728	0.733049	3	9	115	0.529412	0.653213	0	0.714286	0.882353	7	7	1	9	chr12:110972711-110972731
chr12	-	110973449	110973469	3'utr	PPTC7	HAVANA	G101427.1	TTTATATATAAGTCAGGTAAC	6	110973469	0.801757	2	6	42	1	0.778151	0	1	1	2	0	0	6	chr12:110973449-110973469
chr12	-	110973476	110973520	3'utr	PPTC7	HAVANA	G101428.1	TTGGTGGTAGAAAAAAATATATACTTAGAAATCCTTAAATTAAAG	44	110973495	0.760777	6	25	379	0.636364	0.845098	0.0227273	0.608696	0.795455	23	13	3	28	chr12:110973476-110973520
chr12	-	110973522	110973549	3'utr	PPTC7	HAVANA	G101428.2	TTTTGGGTCAGTTTTTTTCCTTCATTAA	35	110973545	0.559333	8	21	424	0.657143	0.759668	0.171429	0.4375	0.742857	16	9	3	23	chr12:110973522-110973549
chr12	-	110973587	110973653	3'utr	PPTC7	HAVANA	G101429.1	TAGTTTCCTTACAAAACTACCCCGCATTCAGTTTTCACATTATCTGCAAGCTGAAACTTATTTTTAA	112	110973651	0.722851	10	68	745	0.607143	0.878266	0.0803571	0.393443	0.669643	61	36	8	68	chr12:110973587-110973653
chr12	-	110974032	110974082	3'utr	PPTC7	HAVANA	G101433.1	TATTTTTTTATGGAAATAATACTCAAGGTTGTAAAACCCCTCAAAGCCTAG	46	110974070	0.738244	3	28	332	0.608696	0.748188	0.0652174	0.52	0.73913	25	14	4	28	chr12:110974032-110974082
chr12	-	110974109	110974144	3'utr	PPTC7	HAVANA	G101433.2	ATTAGTCCAAATCACAGGCTAAGGCCTGATCTCCAG	173	110974139	0.784237	6	105	749	0.606936	0.845098	0.0115607	0.511111	0.745665	90	54	14	105	chr12:110974109-110974144
chr12	-	110974403	110974431	3'utr	PPTC7	HAVANA	G101436.1	TACTAGAAACATACATTATTCATCAAAAG	25	110974422	0.612283	5	15	160	0.68	0.929419	0	0.454545	0.76	11	7	1	17	chr12:110974403-110974431
chr12	-	110974659	110974686	3'utr	PPTC7	HAVANA	G101437.1	GTTGAGAACCACTACTATCATTCACTAG	11	110974669	0.653236	3	9	71	1	1.04139	0.181818	0.8	0.909091	5	0	0	11	chr12:110974659-110974686
chr12	-	110974792	110974825	3'utr	PPTC7	HAVANA	G101439.1	TGCCTTTCCTTTCATCATCCCAAATTTCCCCTGC	353	110974821	0.628516	12	212	3138	0.600567	1.12222	0	0.514451	0.76204	173	126	15	212	chr12:110974792-110974825
chr1	+	151259406	151259426	coding	ZNF687	ENSEMBL	G10144.1	TTCTTCCCCACCATTGGGGGC	7	151259426	0.704106	2	2	39	0.857143	0.778151	0	0.2	0.428571	5	1	0	6	chr1:151259406-151259426
chr1	+	151259429	151259461	coding	ZNF687	ENSEMBL	G10144.2	TGAAGCAGGAGAGCTGCAGCCCCCATCATCCCC	7	151259433	0.765305	3	5	21	0.714286	0.69897	0.571429	0.166667	0.285714	6	2	0	5	chr1:151259429-151259461
chr12	-	110975573	110975595	intron	PPTC7	HAVANA	G101442.1	TTTCGCTTCTCCCTTCCTCTGGC	5	110975593	0.801121	1	5	45	1	0.69897	0	1	1	1	0	0	5	chr12:110975573-110975595
chr12	-	110993563	110993584	intron	PPTC7	HAVANA	G101448.1	TTCCCAAACCTCTTCACAACTC	5	110993563	0.811062	2	5	25	1	0.69897	0	0.333333	0.6	3	0	0	5	chr12:110993563-110993584
chr12	-	111003574	111003605	intron	PPTC7	HAVANA	G101453.1	CTCCCCAACCAAAATCATCACTTCATTTTAAG	22	111003605	0.951754	2	19	175	0.954545	1.32222	0	0.625	0.863636	8	1	0	21	chr12:111003574-111003605
chr12	-	111009569	111009599	intron	PPTC7	HAVANA	G101455.1	CTTATTACAATACACAATTCACCAAACAATC	27	111009592	0.619066	6	21	152	0.777778	1.32222	0	0.777778	0.925926	9	6	0	21	chr12:111009569-111009599
chr12	-	111016087	111016114	intron	PPTC7	HAVANA	G101459.1	TTATTACTCTACGTGGCATGGCTTCCTA	6	111016114	0.852018	1	6	60	1	0.778151	0	1	1	1	0	0	6	chr12:111016087-111016114
chr1	+	151260774	151260803	coding	ZNF687	ENSEMBL	G10146.1	TTACACATGCTTTCGCTGCCTGGAGTGCAA	5	151260775	0.905821	1	5	40	1	0.69897	0	1	1	1	0	0	5	chr1:151260774-151260803
chr12	-	111157673	111157702	3'utr	PPP1CC	HAVANA	G101463.1	AGTGTCTATTTATCAGCACAATACACACAG	27	111157700	0.710239	4	23	168	0.925926	1.39794	0.037037	0.636364	0.851852	11	2	0	25	chr12:111157673-111157702
chr12	-	111158127	111158199	3'utr	PPP1CC	HAVANA	G101467.1	GTTTTGACACACCCCTAAGTACAAGGTGGTATGGTTGTATACACATGCTGCCTTCTTGGGGATTCAAAAACAG	98	111158179	0.897235	11	44	669	0.44898	0.798355	0.0408163	0.52	0.755102	50	48	6	44	chr12:111158127-111158199
chr12	-	111158213	111158400	3'utr	PPP1CC	HAVANA	G101468.1	TTTCCTCTCATTGTCTTGTTATGTACAAACTAGTTTTTATAGCTATCAACATTAGGAGTAACTTTCAACCTTGCCAGCATCACTGGTATGATGTATATTTAATTAAAGCACACTTTTCCCCGACCGTATACTTAAAATGACAAAGCCATTCTTTTAAATATTTGTGACTCTTTCCTAAAGCCAAAGTT	401	111158276	0.871052	34	244	2955	0.608479	0.924992	0.00249377	0.507692	0.760599	195	129	28	244	chr12:111158213-111158400
chr12	-	111158523	111158573	3'utr	PPP1CC	HAVANA	G101470.1	CTTTTTTAATTCAGTACAACCCATAATCATGTAAATGCTCATTTTCTTTAG	132	111158557	0.874827	9	84	1237	0.636364	0.669007	0	0.622951	0.825758	61	31	17	84	chr12:111158523-111158573
chr12	-	111158753	111158779	3'utr	PPP1CC	HAVANA	G101473.1	GTGTTTGTGGGGGCCCTTCCTTCCATT	19	111158779	0.879019	3	6	164	0.473684	0.954243	0.105263	0.5	0.736842	10	10	0	9	chr12:111158753-111158779
chr12	-	111159384	111159421	intron	PPP1CC	HAVANA	G101476.1	ACATAAATACAGCCACCAAATCATGTGGCACTCATCAG	205	111159411	0.794385	5	93	1077	0.473171	0.685742	0	0.569892	0.804878	93	89	19	97	chr12:111159384-111159421
chr12	-	111159549	111159571	intron	PPP1CC	HAVANA	G101477.1	TCTAGTCTAACTTCCACAAAACT	16	111159566	0.585173	4	14	91	0.875	1.14613	0	0.444444	0.6875	9	2	0	14	chr12:111159549-111159571
chr12	-	111159664	111159685	intron	PPP1CC	HAVANA	G101478.1	TTTACTGTAAATCTAAAACCTT	7	111159685	0.61679	3	7	56	1	0.845098	0	0.5	0.714286	4	0	0	7	chr12:111159664-111159685
chr1	+	151261887	151261921	coding	ZNF687	ENSEMBL	G10148.1	CTTCACTCACAAACCCCTCCTCTCCTCACACTTCG	96	151261895	0.873096	7	56	624	0.583333	1.14613	0.770833	0.605263	0.84375	38	37	3	56	chr1:151261887-151261921
chr12	-	111160429	111160467	coding	PPP1CC	HAVANA	G101482.1	TTCGGCGAATTATGCGACCAACTGATGTACCAGATCAAG	85	111160467	0.823428	6	39	467	0.470588	0.823909	0.0470588	0.25	0.505882	56	40	5	40	chr12:111160429-111160467
chr12	-	111162508	111162559	coding	PPP1CC	HAVANA	G101483.1	ATACAACATTAAACTATGGAAAACTTTCACAGACTGTTTTAACTGTTTACCG	43	111162543	0.775639	7	32	282	0.744186	0.90309	0.186047	0.769231	0.930233	13	8	3	32	chr12:111162508-111162559
chr12	-	111168453	111168503	coding	PPP1CC	HAVANA	G101487.1	AGAAAGCAACTACCTGTTTCTTGGGGACTATGTGGACAGGGGAAAGCAGTC	16	111168503	0.754606	5	14	60	0.875	0.845098	0	0.5	0.75	8	1	1	14	chr12:111168453-111168503
chr12	-	111169602	111169637	coding	PPP1CC	HAVANA	G101489.1	CTCGTGAAATCTTTCTCAGTCAGCCTATCCTACTAG	19	111169630	0.656336	4	12	156	0.631579	1.07918	0.157895	0.5	0.736842	10	7	0	12	chr12:111169602-111169637
chr12	-	111171112	111171138	intron	PPP1CC	HAVANA	G101491.1	GTGGGACTCTGCTGAAAAAAATTCACG	5	111171138	0.988197	1	5	25	1	0.69897	1	1	1	1	0	0	5	chr12:111171112-111171138
chr12	-	111171629	111171650	intron	PPP1CC	HAVANA	G101492.1	TTAAATACAAATCTTTATTTTC	12	111171648	0.783593	2	9	123	1	1.07918	0	0.5	0.833333	4	0	0	12	chr12:111171629-111171650
chr12	-	111174590	111174617	intron	PPP1CC	HAVANA	G101493.1	TTTTTTATTCCTTATAAATAATCTCAAA	40	111174597	0.599999	7	25	435	0.625	1.39794	0	0.555556	0.8	18	15	0	25	chr12:111174590-111174617
chr1	+	15393112	15393142	3'utr	KAZN	HAVANA	G1015.1	AACTTATTCTATCTAAATTATTACATAAATA	370	15393115	0.663319	13	263	4123	0.710811	0.928594	0.0027027	0.664336	0.87027	143	77	30	263	chr1:15393112-15393142
chr12	-	111799639	111799663	3'utr	FAM109A	ENSEMBL	G101502.1	GAGCTTGCCTGACCTCCCTTCCTGG	7	111799662	0.784052	1	3	46	0.571429	0.60206	0.428571	0.5	0.714286	4	3	0	4	chr12:111799639-111799663
chr12	-	111815088	111815114	NoAnnotation			G101503.1	AGTAGAGACGGGTTTTCACCAGGTTAG	5	111815114	0.999763	1	5	30	1	0.69897	0	1	1	1	0	0	5	chr12:111815088-111815114
chr12	-	111851010	111851036	NoAnnotation			G101505.1	CTACTTTTACAAAATATTACCTCTTCC	6	111851015	0.81611	1	6	60	1	0.778151	0	1	1	1	0	0	6	chr12:111851010-111851036
chr12	-	111868220	111868243	NoAnnotation			G101509.1	CATAATAACTTAATTACCTCCCCC	7	111868243	0.925009	1	5	44	0.714286	0.69897	0	0.666667	0.857143	3	2	0	5	chr12:111868220-111868243
chr1	+	151263910	151263938	3'utr	ZNF687	ENSEMBL	G10151.1	CTGAGCCCAACACTAATTAATTTTATGCT	10	151263910	0.999928	3	10	58	1	1	0.2	0.6	0.8	5	0	0	10	chr1:151263910-151263938
chr12	-	111874251	111874277	NoAnnotation			G101512.1	CTACTCTCGAGTCGGCTATGGTGGGGC	8	111874277	0.935694	1	8	48	1	0.90309	0	1	1	1	0	0	8	chr12:111874251-111874277
chr12	-	111874957	111874984	NoAnnotation			G101513.1	TCCAAGCACCTCCTCTGGGCCCAACCCA	7	111874984	0.998695	1	7	21	1	0.845098	0	0.666667	0.857143	3	0	0	7	chr12:111874957-111874984
chr12	-	111890145	111890184	3'utr	ATXN2	HAVANA	G101520.1	TCTTACCGTCAAACTGACGGATTATTATTTATAAATCAAG	15	111890165	0.833967	4	9	116	0.6	0.954243	0	0.285714	0.666667	7	6	0	9	chr12:111890145-111890184
chr12	-	111890397	111890428	3'utr	ATXN2	HAVANA	G101521.1	TTTAGGAACTTGGGGGCTATTCCATAATTCCA	10	111890428	0.925034	1	5	90	0.5	0.69897	0	1	1	3	5	0	5	chr12:111890397-111890428
chr12	-	111890545	111890580	3'utr	ATXN2	HAVANA	G101523.1	CCTCCCTTCTACTGCTTCTACCAACTGGAAGCACAG	79	111890580	0.927341	6	56	574	0.734177	1.76343	0	0.418605	0.683544	43	21	0	58	chr12:111890545-111890580
chr12	-	111892239	111892261	intron	ATXN2	HAVANA	G101524.1	TCCTCCTCCTCCTGCTCCATCAG	6	111892261	0.819074	1	3	36	0.666667	0.60206	0	0.5	0.666667	4	2	0	4	chr12:111892239-111892261
chr12	-	111892416	111892439	intron	ATXN2	HAVANA	G101525.1	CTGGCCCTGCCAACCCCCTGCAGA	10	111892439	0.714358	1	2	28	1	1	0	0.666667	0.9	3	0	0	10	chr12:111892416-111892439
chr12	-	111893479	111893502	intron	ATXN2	HAVANA	G101527.1	ATATATATTCCCCTACACACTTAC	23	111893495	0.556257	6	15	166	0.652174	1.17609	0	0.5	0.782609	10	8	0	15	chr12:111893479-111893502
chr12	-	111897236	111897260	intron	ATXN2	HAVANA	G101530.1	ATTAAACAAATAAATACATTTTTAA	14	111897260	0.771348	3	12	112	1	1.14613	0	0.8	0.928571	5	0	0	14	chr12:111897236-111897260
chr12	-	111897809	111897840	intron	ATXN2	HAVANA	G101531.1	TATTCAAAAATAAATTTTTAGGCCGGGTGCAG	5	111897837	0.852884	1	5	45	1	0.69897	0	1	1	1	0	0	5	chr12:111897809-111897840
chr12	-	111898578	111898599	intron	ATXN2	HAVANA	G101532.1	TTCATCTTTACTTTTCTCTTCA	7	111898599	0.816316	1	5	86	0.714286	0.69897	0	0.666667	0.857143	3	2	0	5	chr12:111898578-111898599
chr12	-	111900889	111900915	intron	ATXN2	HAVANA	G101534.1	TCTACTAAATGCCATATTAGCATTTAA	6	111900898	0.794895	1	6	54	1	0.778151	0	0.5	0.833333	2	0	0	6	chr12:111900889-111900915
chr12	-	111902494	111902518	coding	ATXN2	HAVANA	G101536.1	ATGTCCCAAATTACCATACAACAAG	10	111902515	0.873916	2	6	35	0.6	0.778151	0	0.333333	0.6	6	4	0	6	chr12:111902494-111902518
chr12	-	111903000	111903027	intron	ATXN2	HAVANA	G101538.1	TTAAATACACTCAAATACCCTACCCCTT	44	111903022	0.67755	5	24	288	0.545455	0.778151	0	0.75	0.909091	16	17	3	24	chr12:111903000-111903027
chr12	-	111903266	111903292	intron	ATXN2	HAVANA	G101540.1	CACATCTACTCTTCTAATCCATCTAAT	9	111903292	0.832742	3	9	81	1	0.954243	0	0.75	0.888889	4	0	0	9	chr12:111903266-111903292
chr12	-	111904770	111904799	intron	ATXN2	HAVANA	G101541.1	ATTCTTATAAACTACAACAAACTTACATAG	10	111904785	0.91	3	10	68	1	1	0	0.4	0.7	5	0	0	10	chr12:111904770-111904799
chr12	-	111904810	111904832	intron	ATXN2	HAVANA	G101542.1	TATTATATCAAATATAAACAAAA	9	111904832	0.743367	1	5	58	0.555556	0.69897	0	1	1	4	4	0	5	chr12:111904810-111904832
chr12	-	111906209	111906230	intron	ATXN2	HAVANA	G101543.1	TTTCCACATTATCACTTTCAAT	6	111906230	0.807511	2	4	56	0.666667	0.60206	0	0.2	0.333333	5	2	0	4	chr12:111906209-111906230
chr12	-	111911206	111911221	intron	ATXN2	HAVANA	G101544.1	CATTTCCCTTTTTAAG	5	111911221	0.841759	1	3	37	1	0.69897	0	1	1	2	0	0	5	chr12:111911206-111911221
chr12	-	111911325	111911347	intron	ATXN2	HAVANA	G101545.1	CTTTTCCTTTCATCCCTTCTTCA	6	111911335	0.841019	1	4	68	0.666667	0.60206	0	1	1	2	2	0	4	chr12:111911325-111911347
chr12	-	111923630	111923659	coding	ATXN2	HAVANA	G101546.1	CTACTACCCCAACTTCACCTCGGCCTCAAG	33	111923653	0.841225	3	14	155	0.424242	0.669007	0.030303	0.227273	0.484848	22	17	2	14	chr12:111923630-111923659
chr12	-	111925046	111925075	intron	ATXN2	HAVANA	G101547.1	TTACTAAAAATAAATATTAAAAAAAATTAG	15	111925075	0.861855	1	3	128	0.533333	0.90309	0	0.75	0.933333	4	7	0	8	chr12:111925046-111925075
chr12	-	111929305	111929330	intron	ATXN2	HAVANA	G101549.1	CTCCCTACTCTTCCCTCTCCTCCCAG	10	111929330	0.944511	1	7	73	0.7	0.845098	0	0.8	0.9	5	3	0	7	chr12:111929305-111929330
chr1	+	151264302	151264342	3'utr	ZNF687	ENSEMBL	G10155.1	TAGTAATAATAATACTAACAAACAGTTGGGGAACTAGGGAG	41	151264310	0.757634	6	29	191	0.707317	0.985277	0.926829	0.5	0.756098	20	10	2	29	chr1:151264302-151264342
chr12	-	111929612	111929640	intron	ATXN2	HAVANA	G101550.1	TTCTCTCACCTCAAGCAGGTGGGTCTCCC	13	111929630	0.590085	3	3	64	0.461538	0.778151	0.230769	0.285714	0.615385	7	7	0	6	chr12:111929612-111929640
chr12	-	111929990	111930014	intron	ATXN2	HAVANA	G101551.1	TTGTCCTCTTACATTTCTCCAAACA	6	111930011	0.794045	1	6	54	1	0.778151	0	0.333333	0.666667	3	0	0	6	chr12:111929990-111930014
chr12	-	111938673	111938701	intron	ATXN2	HAVANA	G101554.1	TTAAACTTATTTTATTTATTTATTTTTAG	6	111938696	0.833578	2	5	109	0.833333	0.69897	0	0.333333	0.666667	3	1	0	5	chr12:111938673-111938701
chr12	-	111938835	111938861	intron	ATXN2	HAVANA	G101555.1	TCCATCACCATCATCATTCATCATTTC	21	111938861	0.885225	3	13	177	0.619048	1.11394	0.190476	0.777778	0.904762	9	8	0	13	chr12:111938835-111938861
chr12	-	111944149	111944175	intron	ATXN2	HAVANA	G101558.1	TTACATATATAAATCAACCATTTAAAG	17	111944175	0.821999	3	12	119	0.764706	0.636822	0	0.333333	0.647059	9	2	2	13	chr12:111944149-111944175
chr12	-	111946610	111946642	intron	ATXN2	HAVANA	G101559.1	ATTCAAAATACTACTTATTATTTCATACTTTAG	10	111946634	0.865442	3	10	124	1	1	0	1	1	3	0	0	10	chr12:111946610-111946642
chr1	+	151264455	151264486	NoAnnotation			G10156.1	TTCTCAGGGAAGAGGTGGTAGTGACCAAGACA	5	151264486	0.891777	1	5	25	1	0.69897	0	1	1	1	0	0	5	chr1:151264455-151264486
chr12	-	111947481	111947511	intron	ATXN2	HAVANA	G101561.1	ATTCTAATTTCTATCATCTCATACTAAAAAG	13	111947503	0.688506	1	6	150	0.692308	0.954243	0	1	1	3	4	0	9	chr12:111947481-111947511
chr12	-	111947541	111947562	intron	ATXN2	HAVANA	G101562.1	ATTCCAAAATCCAAATTTAATA	11	111947559	0.71554	2	6	71	0.545455	0.778151	0	0.8	0.909091	5	5	0	6	chr12:111947541-111947562
chr12	-	111947695	111947727	coding	ATXN2	HAVANA	G101563.1	CATCACCTAGCTTCTCAAAAGCTGAAAACAAAG	9	111947727	0.933147	1	7	39	0.777778	0.845098	0	1	1	2	2	0	7	chr12:111947695-111947727
chr12	-	111950648	111950675	intron	ATXN2	HAVANA	G101565.1	TAATTCCCAACTATATTTCCATAATAAG	93	111950672	0.847907	7	52	771	0.55914	1.01703	0.0215054	0.534884	0.784946	43	37	4	52	chr12:111950648-111950675
chr12	-	111951578	111951610	intron	ATXN2	HAVANA	G101567.1	CAACTTCATCCCTCCCTTTCTTTAAAAATAAAG	25	111951602	0.778599	4	14	245	0.6	0.875061	0	0.727273	0.88	11	9	1	15	chr12:111951578-111951610
chr12	-	111952679	111952709	intron	ATXN2	HAVANA	G101569.1	CACACAGAAATATACTTTCTGTGTCATTCAG	15	111952699	0.755486	2	5	141	0.333333	0.69897	0	0.8	0.933333	5	10	0	5	chr12:111952679-111952709
chr1	+	151268255	151268282	NoAnnotation			G10157.1	ATCTTCCAAACATACTAATTCCCTAAAG	6	151268255	0.886853	1	6	42	1	0.778151	1	1	1	2	0	0	6	chr1:151268255-151268282
chr12	-	111953852	111953875	intron	ATXN2	HAVANA	G101570.1	TTCATTATTTAATAACCTATAATT	7	111953875	0.855221	1	6	78	0.857143	0.778151	0	0.25	0.571429	4	1	0	6	chr12:111953852-111953875
chr12	-	111954053	111954087	coding	ATXN2	HAVANA	G101571.1	CCTCGGGCAGCCACCCCTACACGGCCGCCCTCCAG	34	111954082	0.885806	2	25	69	0.852941	1.16137	0.0294118	0.588235	0.794118	17	4	1	29	chr12:111954053-111954087
chr12	-	111955759	111955787	intron	ATXN2	HAVANA	G101573.1	ACTTGGCCAAAAACACTTCACATATAAAG	38	111955787	0.843521	4	29	173	0.763158	1.4624	0	0.692308	0.894737	13	9	0	29	chr12:111955759-111955787
chr12	-	111955980	111956007	intron	ATXN2	HAVANA	G101574.1	TTCTAAATACTTAAAATACTTAAAATAG	15	111955998	0.765406	2	4	136	0.266667	0.60206	0	0.5	0.733333	8	11	0	4	chr12:111955980-111956007
chr12	-	111957585	111957612	intron	ATXN2	HAVANA	G101575.1	TATTATATTTCCTCTTCCTTTAATATAG	15	111957597	0.666831	4	13	200	0.866667	1.11394	0	0.8	0.933333	5	2	0	13	chr12:111957585-111957612
chr12	-	111959562	111959592	intron	ATXN2	HAVANA	G101576.1	CTTGCCCCTGGCTCCCCCCCACCAAAAAAAG	16	111959566	0.962404	2	8	38	0.5625	0.954243	0	0.571429	0.8125	7	7	0	9	chr12:111959562-111959592
chr12	-	111961954	111961984	intron	ATXN2	HAVANA	G101578.1	ACTTTAACAAATCATATATAACCTAATATAA	73	111961972	0.600607	8	35	661	0.479452	0.640978	0	0.666667	0.876712	27	31	7	35	chr12:111961954-111961984
chr12	-	111966284	111966306	intron	ATXN2	HAVANA	G101582.1	TGCCCTCTTAACACAACCTAAAT	10	111966306	0.823809	2	6	54	0.6	0.778151	0	0.666667	0.9	3	4	0	6	chr12:111966284-111966306
chr12	-	111969204	111969230	intron	ATXN2	HAVANA	G101583.1	GACGGAGTCTCGCTCTCGCCAGGTTGG	5	111969208	0.840814	1	5	25	1	0.69897	0.8	0.333333	0.6	3	0	0	5	chr12:111969204-111969230
chr12	-	111973825	111973854	intron	ATXN2	HAVANA	G101585.1	CTTTTTCAACCTTATCTCTCATTATTTCCC	20	111973854	0.85766	3	7	263	0.4	0.90309	0	0.5	0.8	8	12	0	8	chr12:111973825-111973854
chr12	-	111976925	111976955	intron	ATXN2	HAVANA	G101586.1	CTTTTCCTCCTCCTCCCCACTTAAAATAGAT	19	111976925	0.931622	3	15	139	0.789474	1.17609	0	0.428571	0.789474	7	4	0	15	chr12:111976925-111976955
chr12	-	111979578	111979606	intron	ATXN2	HAVANA	G101587.1	AATTTTTATAATATATATATATATATCCG	14	111979586	0.66735	3	11	179	0.785714	1.04139	0	0.666667	0.857143	6	3	0	11	chr12:111979578-111979606
chr12	-	111979889	111979913	intron	ATXN2	HAVANA	G101588.1	ATTTTCCTCAAATAAATCTCTAAAG	9	111979907	0.721661	3	9	72	1	0.954243	0	0.5	0.777778	4	0	0	9	chr12:111979889-111979913
chr12	-	111983846	111983877	intron	ATXN2	HAVANA	G101591.1	TCATAAAAGGGGAAGGTTGGTTAATGGAAAAG	13	111983877	0.924571	1	13	78	1	1.11394	0	1	1	2	0	0	13	chr12:111983846-111983877
chr12	-	111988065	111988094	intron	ATXN2	HAVANA	G101592.1	TTTTATTACTTTATTAGATCTTCATTTCTC	7	111988080	0.831061	1	6	113	0.857143	0.778151	0	0.5	0.857143	2	1	0	6	chr12:111988065-111988094
chr12	-	111990583	111990612	intron	ATXN2	HAVANA	G101593.1	TCTCAGTTTCAAATACTGATTATTTTATAG	5	111990612	0.95385	1	5	65	1	0.69897	0	1	1	1	0	0	5	chr12:111990583-111990612
chr12	-	111990677	111990704	intron	ATXN2	HAVANA	G101594.1	TTTTACTTTTTTTCTTTTTCTTACAAAG	6	111990692	0.746773	1	4	104	0.666667	0.60206	0	1	1	2	2	0	4	chr12:111990677-111990704
chr12	-	111992511	111992540	intron	ATXN2	HAVANA	G101596.1	CCCACCAAAATCCCTCAAATCACTTTTCAG	6	111992540	0.969934	2	6	36	1	0.778151	0	0.25	0.5	4	0	0	6	chr12:111992511-111992540
chr12	-	111992917	111992941	intron	ATXN2	HAVANA	G101598.1	CTCCTTTGGCTTTCTGGTCTTAAAT	6	111992941	0.857321	1	2	69	0.833333	0.69897	0	0.666667	0.833333	3	1	0	5	chr12:111992917-111992941
chr12	-	111996634	111996659	intron	ATXN2	HAVANA	G101600.1	ATTTACAACCCCATTCATTTCTCCCT	20	111996654	0.731223	3	14	179	0.7	1.14613	0	0.444444	0.75	9	6	0	14	chr12:111996634-111996659
chr12	-	112001167	112001195	intron	ATXN2	HAVANA	G101602.1	CTTTAAAACAATCAACAAATCAACATTTT	43	112001178	0.661672	6	18	304	0.418605	0.954243	0	0.454545	0.72093	22	24	1	18	chr12:112001167-112001195
chr12	-	112001408	112001435	intron	ATXN2	HAVANA	G101603.1	ATTTTACCATATTCACCTTAACATTTTC	51	112001408	0.651871	5	27	570	0.529412	1.43136	0	0.8	0.941176	15	24	0	27	chr12:112001408-112001435
chr12	-	112002259	112002295	intron	ATXN2	HAVANA	G101605.1	TTTTTTCCATTTCCCCTCAAATTCCTTTTACCATAAG	196	112002284	0.749892	13	79	2176	0.408163	0.60206	0	0.586207	0.816327	87	97	19	80	chr12:112002259-112002295
chr12	-	112007226	112007248	intron	ATXN2	HAVANA	G101608.1	TTTTTTCTCCTTTACTACTCTAG	5	112007240	0.728158	2	4	61	0.8	0.60206	0	0.333333	0.6	3	1	0	4	chr12:112007226-112007248
chr12	-	112008966	112008991	intron	ATXN2	HAVANA	G101609.1	CACAGGAGCAGGGACTTTACAATTAG	6	112008991	0.999753	2	2	28	1	0.778151	0	0.333333	0.666667	3	0	0	6	chr12:112008966-112008991
chr12	-	112009387	112009429	intron	ATXN2	HAVANA	G101612.1	TTCCCATTAACTCTTCAAAAATATGACCTCCATTTAAATCAAG	34	112009429	0.779698	6	23	244	0.676471	0.759668	0.0588235	0.217391	0.470588	23	8	3	23	chr12:112009387-112009429
chr12	-	112010277	112010308	intron	ATXN2	HAVANA	G101613.1	ATTCCCAAGCCTGAGGGAGTCTACCTTCAAAG	7	112010308	0.820022	2	6	34	0.857143	0.778151	0	0.333333	0.714286	3	1	0	6	chr12:112010277-112010308
chr12	-	112011809	112011833	intron	ATXN2	HAVANA	G101617.1	CTCCATACTTTTTAACCCAATCTAA	49	112011833	0.8576	5	34	386	0.755102	1.5682	0	0.714286	0.877551	21	12	0	37	chr12:112011809-112011833
chr12	-	112016931	112016958	intron	ATXN2	HAVANA	G101618.1	TTTTCCAGGGTACATATAATCCTGTGAG	6	112016942	0.818652	1	6	54	1	0.778151	0	1	1	1	0	0	6	chr12:112016931-112016958
chr12	-	112017964	112017994	intron	ATXN2	HAVANA	G101619.1	CTTTCTTCCCATTTAACTCCTAACCACACCG	39	112017994	0.737744	5	29	290	0.74359	1.4624	0	0.454545	0.692308	22	10	0	29	chr12:112017964-112017994
chr1	+	151372563	151372594	retained_intron	PSMB4	HAVANA	G10162.1	AACATCTCTCGCATTATGCGAGTCAACAACAG	76	151372594	0.703141	6	58	451	0.763158	0.91833	0.618421	0.69697	0.868421	33	12	6	58	chr1:151372563-151372594
chr12	-	112022922	112022953	intron	ATXN2	HAVANA	G101622.1	AATGTGCTCATAATGGTGACTCATAACACCAG	8	112022922	0.992708	1	8	56	1	0.90309	0	1	1	1	0	0	8	chr12:112022922-112022953
chr12	-	112023864	112023898	intron	ATXN2	HAVANA	G101624.1	CATCTCAACAAAAAATATTAATACAAAAAATTTAG	18	112023898	0.907278	4	15	132	0.833333	1.17609	0	0.4	0.666667	10	3	0	15	chr12:112023864-112023898
chr12	-	112029160	112029190	intron	ATXN2	HAVANA	G101627.1	CCTCCCTTTATTTTTATTTTTAAATTTTAAG	18	112029190	0.840833	5	13	304	0.722222	1.11394	0	0.75	0.888889	8	5	0	13	chr12:112029160-112029190
chr12	-	112029543	112029571	intron	ATXN2	HAVANA	G101628.1	AACAACAACAAAAAATCCTAAATCTTAAA	28	112029571	0.98652	2	14	123	0.5	0.845098	0	0.636364	0.857143	11	13	1	14	chr12:112029543-112029571
chr12	-	112032425	112032445	intron	ATXN2	HAVANA	G101629.1	TCTATTCCTAAACCTAAATAA	11	112032445	0.708078	2	4	73	0.363636	0.60206	0	0.5	0.818182	4	7	0	4	chr12:112032425-112032445
chr1	+	151372888	151372912	retained_intron	PSMB4	HAVANA	G10163.1	TCCCTTTTCTCACAACCAATTCCTT	6	151372888	0.821174	2	4	56	1	0.778151	0.666667	1	1	3	0	0	6	chr1:151372888-151372912
chr12	-	112032462	112032495	intron	ATXN2	HAVANA	G101630.1	CTACATTCCCTTCCCCATTAAAAATAAAAATATG	105	112032462	0.919434	7	56	646	0.542857	0.801632	0	0.5	0.752381	52	40	8	57	chr12:112032462-112032495
chr1	+	151373081	151373110	retained_intron	PSMB4	HAVANA	G10164.1	ATAACTTATTTCCTTTACCACCCAACCTAG	43	151373081	0.615905	6	31	368	0.744186	0.90309	0.744186	0.5	0.767442	20	8	3	32	chr1:151373081-151373110
chr12	-	112079994	112080014	3'utr	BRAP	HAVANA	G101640.1	CACTTAATATACCCATACTAC	26	112080014	0.668405	4	21	135	0.807692	0.845098	0	0.210526	0.423077	19	3	2	21	chr12:112079994-112080014
chr12	-	112080152	112080170	3'utr	BRAP	HAVANA	G101641.1	CTTGGAGGTTTACAAAAAA	7	112080170	0.731245	1	4	31	1	0.845098	0	1	1	2	0	0	7	chr12:112080152-112080170
chr12	-	112080264	112080288	3'utr	BRAP	HAVANA	G101642.1	CTTCTATCCAGTGGCCCCACCACCA	23	112080264	0.959436	2	13	95	0.565217	0.812913	0	0.25	0.608696	12	9	1	13	chr12:112080264-112080288
chr12	-	112080419	112080459	3'utr	BRAP	HAVANA	G101643.1	ATTCTATTTTATTTAAAATCTATTTTTACACTAGTTAGAAT	118	112080459	0.851747	12	71	1601	0.601695	1.00616	0	0.480769	0.771186	52	41	6	71	chr12:112080419-112080459
chr12	-	112080898	112080919	3'utr	BRAP	HAVANA	G101645.1	ATAAATGTCAAATAATTTATAA	11	112080912	0.741554	3	10	78	0.909091	1	0	0.428571	0.636364	7	1	0	10	chr12:112080898-112080919
chr12	-	112081480	112081512	3'utr	BRAP	HAVANA	G101648.1	ATATCATTATCATCTCCCCCTTCCTCTGGGGAG	63	112081512	0.860933	8	31	514	0.492063	0.646264	0	0.5	0.793651	26	26	6	31	chr12:112081480-112081512
chr12	-	112081908	112081933	3'utr	BRAP	ENSEMBL	G101649.1	TAAATGTGAGGGTGGGCCCTAATAAG	5	112081933	0.937582	1	5	25	1	0.69897	0	1	1	1	0	0	5	chr12:112081908-112081933
chr12	-	112083311	112083336	intron	BRAP	ENSEMBL	G101650.1	TTTTCCTCATAACTTCCTTATCACAG	9	112083336	0.775539	3	8	88	0.888889	0.90309	0	0.5	0.777778	4	1	0	8	chr12:112083311-112083336
chr12	-	112083547	112083575	intron	BRAP	ENSEMBL	G101651.1	TTCATTTACTGAAGCGATCCTCTCGCCTC	5	112083575	0.889667	1	5	45	1	0.69897	0	1	1	1	0	0	5	chr12:112083547-112083575
chr12	-	112094697	112094721	intron	BRAP	ENSEMBL	G101652.1	ATAAATTTTAAAAAAAATTATCCAG	6	112094706	0.835431	1	5	43	0.833333	0.69897	0	0.333333	0.666667	3	1	0	5	chr12:112094697-112094721
chr12	-	112106208	112106239	intron	BRAP	ENSEMBL	G101654.1	TTTAAAATACAAACCACCACCAAAAAATTAAA	75	112106225	0.790687	3	44	211	0.586667	1.04139	0.0133333	0.5625	0.813333	32	28	3	44	chr12:112106208-112106239
chr12	-	112107907	112107934	intron	BRAP	ENSEMBL	G101656.1	AATATCCATCAAACTTGGATCAAATAAG	8	112107933	0.836338	2	8	48	1	0.90309	0	0.666667	0.875	3	0	0	8	chr12:112107907-112107934
chr12	-	112116967	112117009	coding	BRAP	ENSEMBL	G101658.1	TATCAGAGACTCTACTCCCAACCAATATATGGTGCTGATAAAG	30	112116991	0.839529	2	16	174	0.633333	1.27875	0	0.727273	0.9	11	11	0	19	chr12:112116967-112117009
chr1	+	151374384	151374408	retained_intron	PSMB4	HAVANA	G10166.1	TTTGTAAAGTAAATAAATTCTTCAA	11	151374385	0.742466	1	6	104	0.545455	0.778151	0	1	1	3	5	0	6	chr1:151374384-151374408
chr12	-	112120758	112120785	intron	BRAP	HAVANA	G101660.1	AATATTTCTTCCAAATTAATCCTAACAG	29	112120770	0.628602	5	16	266	0.551724	0.726999	0	0.461538	0.758621	13	11	2	16	chr12:112120758-112120785
chr1	+	151374644	151374670	NoAnnotation			G10167.1	AAATTCCCCTCCCAAATCTTCCTCCAC	18	151374646	0.80313	3	11	109	0.611111	1.04139	0	0.666667	0.833333	9	7	0	11	chr1:151374644-151374670
chr12	-	112339195	112339222	NoAnnotation			G101671.1	TTCACCTTCTCCTGAAGGTGTCCCACCT	6	112339195	0.993859	1	6	48	1	0.778151	0	0.5	0.833333	2	0	0	6	chr12:112339195-112339222
chr12	-	112341843	112341865	NoAnnotation			G101673.1	ATTTTCATCCATAATAACTACAC	5	112341865	0.745688	2	5	35	1	0.69897	0	0.5	0.8	2	0	0	5	chr12:112341843-112341865
chr12	-	112353958	112353990	NoAnnotation			G101676.1	AAATTTAACCAAATATTAGCAAATAAAATTCAG	5	112353974	0.808279	1	5	40	1	0.69897	0	1	1	1	0	0	5	chr12:112353958-112353990
chr12	-	112360296	112360321	NoAnnotation			G101679.1	CTTACTTACCTTATTCCCAATCTTAG	8	112360315	0.736834	2	4	84	0.5	0.60206	0	0.666667	0.875	3	4	0	4	chr12:112360296-112360321
chr12	-	112362702	112362728	NoAnnotation			G101681.1	TTATCTCTCCCTCTTTCTCTCCAAACC	7	112362728	0.790478	1	4	73	0.571429	0.60206	0	1	1	2	3	0	4	chr12:112362702-112362728
chr12	-	112369322	112369348	3'utr	TMEM116	ENSEMBL	G101688.1	CTTAAATCTTTTCTAACTATGCCCTAA	7	112369322	0.977192	2	6	69	1	0.845098	0	0.333333	0.714286	3	0	0	7	chr12:112369322-112369348
chr12	-	112370318	112370348	intron	TMEM116	ENSEMBL	G101689.1	TTATCCTATTTTCTTATACTACCTTTACTCG	10	112370347	0.879421	2	10	146	1	1	0	1	1	3	0	0	10	chr12:112370318-112370348
chr12	-	112384900	112384929	intron	TMEM116	ENSEMBL	G101693.1	CACTTTAATTAAAAACCCAATATAACAATA	20	112384900	0.91133	2	3	145	0.4	0.90309	0	0.7	0.85	10	12	0	8	chr12:112384900-112384929
chr12	-	112385009	112385039	intron	TMEM116	ENSEMBL	G101694.1	AATAATCATTTATTTAACCAGAGTGACCATC	9	112385023	0.771864	1	9	81	1	0.954243	0	1	1	1	0	0	9	chr12:112385009-112385039
chr12	-	112385713	112385742	intron	TMEM116	ENSEMBL	G101696.1	TTTAATTCCAAATAAACTTTTAAATAAAAG	23	112385740	0.798545	5	16	182	0.695652	1.20412	0	0.5	0.73913	12	7	0	16	chr12:112385713-112385742
chr12	-	112401755	112401786	intron	TMEM116	ENSEMBL	G101697.1	ACTACCATAACTACCATCTACTTTCATAAAAG	17	112401786	0.939435	2	11	113	0.647059	1.04139	0	0.833333	0.941176	6	6	0	11	chr12:112401755-112401786
chr12	-	112403356	112403386	intron	TMEM116	ENSEMBL	G101698.1	TAAAAATACTTCCTATTTCCTTCCACTTTAG	10	112403371	0.759995	1	8	120	0.8	0.90309	0	1	1	2	2	0	8	chr12:112403356-112403386
chr1	+	15394602	15394631	3'utr	KAZN	HAVANA	G1017.1	TATAAAATATTAAAAAAAATCTAAATAAAG	26	15394619	0.717806	4	10	164	0.384615	0.69897	0.807692	0.545455	0.807692	11	15	1	10	chr1:15394602-15394631
chr1	+	151378605	151378631	NoAnnotation			G10170.1	TTGCCAACTCCACCACTACCACCACCA	5	151378607	0.785636	1	5	15	1	0.69897	0	1	1	1	0	0	5	chr1:151378605-151378631
chr12	-	112409168	112409190	intron	TMEM116	ENSEMBL	G101700.1	TTCATTTCTCTTCTCCCAATCTT	5	112409190	0.89444	1	4	56	0.8	0.60206	0	0.5	0.8	2	1	0	4	chr12:112409168-112409190
chr12	-	112433057	112433085	intron	TMEM116	ENSEMBL	G101709.1	ATTTGGGCTATTTTCATTTTATTCACCTA	5	112433085	0.925126	1	5	70	1	0.69897	0	0.5	0.8	2	0	0	5	chr12:112433057-112433085
chr1	+	151379617	151379642	NoAnnotation			G10171.1	TAATTCACATAACCACCTCTCCAAAT	12	151379620	0.73038	3	12	68	1	1.07918	0	0.8	0.916667	5	0	0	12	chr1:151379617-151379642
chr12	-	112434246	112434277	intron	TMEM116	ENSEMBL	G101710.1	TTAATTTTTCATTTCCTTTATTACTAATAAAG	31	112434264	0.629482	7	19	431	0.612903	0.977724	0	0.555556	0.741935	18	11	1	19	chr12:112434246-112434277
chr12	-	112435628	112435649	intron	TMEM116	ENSEMBL	G101711.1	TATTAAATACTTTATACTTTTA	5	112435628	0.766538	2	5	55	1	0.69897	0	0.666667	0.8	3	0	0	5	chr12:112435628-112435649
chr12	-	112435924	112435956	intron	TMEM116	ENSEMBL	G101713.1	CATGTACTATTTCCCTTCTAATAAAACTCCCAG	126	112435954	0.693614	10	75	1010	0.595238	1.273	0.015873	0.42029	0.68254	69	48	3	75	chr12:112435924-112435956
chr12	-	112436205	112436232	intron	TMEM116	ENSEMBL	G101715.1	TTGGATCATTCTTGTCATACCCAACTAA	5	112436232	0.89605	1	5	45	1	0.69897	0	0.5	0.8	2	0	0	5	chr12:112436205-112436232
chr12	-	112436633	112436655	intron	TMEM116	ENSEMBL	G101716.1	CCTTTCCTTTCCCCCTTTCCCCC	5	112436651	0.728752	1	4	41	0.8	0.60206	0	0.5	0.8	2	1	0	4	chr12:112436633-112436655
chr1	+	151411539	151411567	misc_RNA	RNY4P25	ENSEMBL	G10172.1	CAACTCCCCCACTGCTAAATTTGACTGGC	16	151411543	0.85659	2	12	100	0.75	1.07918	0.5625	0.5	0.6875	10	4	0	12	chr1:151411539-151411567
chr12	-	112438939	112438974	intron	TMEM116	ENSEMBL	G101721.1	TCTTTTTTCTTACTATTTATAATTAAAACAAAATAG	72	112438965	0.641892	10	48	915	0.666667	1.38021	0	0.457143	0.736111	35	23	1	48	chr12:112438939-112438974
chr12	-	112439035	112439067	intron	TMEM116	ENSEMBL	G101722.1	AACTACTGTCCAAGGTGACTTTCTGGCATAACA	5	112439067	0.97025	1	5	40	1	0.69897	0	1	1	1	0	0	5	chr12:112439035-112439067
chr12	-	112439682	112439706	intron	TMEM116	ENSEMBL	G101723.1	ATACACTTTTAAACCACCAAAATAT	21	112439706	0.913606	1	4	133	0.238095	0.69897	0	0.555556	0.809524	9	16	0	5	chr12:112439682-112439706
chr12	-	112440804	112440826	intron	TMEM116	ENSEMBL	G101726.1	TTTAAACTATTCATACCAAAAAG	6	112440826	0.824686	1	5	35	0.833333	0.69897	0	0.25	0.5	4	1	0	5	chr12:112440804-112440826
chr12	-	112442460	112442490	intron	TMEM116	ENSEMBL	G101727.1	CCTATCTCAAAAAAAATTAAAAAAAAAAAAG	9	112442460	0.980344	3	5	40	0.555556	0.69897	0	0.75	0.888889	4	4	0	5	chr12:112442460-112442490
chr12	-	112457412	112457440	NoAnnotation			G101733.1	CTCACAAACTAATATTTATTCATTCACCC	22	112457440	0.976353	4	13	193	0.590909	0.636822	0	0.5	0.772727	10	7	2	13	chr12:112457412-112457440
chr12	-	112460529	112460559	NoAnnotation			G101736.1	CTTTTCCCACTACCCCCTTATATTCCACAAG	59	112460559	0.780002	7	30	513	0.508475	0.778151	0	0.571429	0.79661	28	25	4	30	chr12:112460529-112460559
chr12	-	112462594	112462620	NoAnnotation			G101739.1	CCTCACCATCTCCCTCACCTTCTTAAG	11	112462620	0.644058	4	10	77	0.909091	1	0	0.428571	0.636364	7	1	0	10	chr12:112462594-112462620
chr12	-	112464385	112464405	NoAnnotation			G101740.1	TATCCCAACATATTTTTAATA	5	112464387	0.650065	2	4	41	0.8	0.60206	0	0.25	0.4	4	1	0	4	chr12:112464385-112464405
chr12	-	112464649	112464681	3'utr	NAA25	HAVANA	G101742.1	TTCATTTTAACTTTTAATATAAAAAGGGGTTTC	26	112464681	0.809681	6	14	274	0.692308	0.954243	0	0.5	0.730769	14	7	1	18	chr12:112464649-112464681
chr12	-	112464737	112464760	3'utr	NAA25	HAVANA	G101743.1	ATTTTGTATATTTTCATAATTTTA	16	112464758	0.703534	3	12	228	0.75	1.07918	0	0.666667	0.875	6	4	0	12	chr12:112464737-112464760
chr12	-	112465107	112465136	3'utr	NAA25	HAVANA	G101745.1	AAAAAAATATATATATATATATATTCTTAC	26	112465122	0.672724	4	14	293	0.615385	1.20412	0	0.375	0.615385	16	10	0	16	chr12:112465107-112465136
chr1	+	151517922	151517951	intron	TUFT1	ENSEMBL	G10175.1	ACTGGGATAATAATTGCACCCTTCTCATAA	6	151517922	0.990932	1	6	48	1	0.778151	0	1	1	1	0	0	6	chr1:151517922-151517951
chr12	-	112467011	112467040	3'utr	NAA25	HAVANA	G101751.1	TTTCAGGGGAGCGGGGGGTCTATAAAAACA	10	112467031	0.782783	2	4	50	0.4	0.60206	0	0.5	0.7	6	6	0	4	chr12:112467011-112467040
chr12	-	112467049	112467074	3'utr	NAA25	HAVANA	G101752.1	CCTACTTTTCTTCTTCCCATCACCAG	72	112467074	0.681377	10	39	677	0.541667	0.687975	0.0416667	0.27451	0.486111	51	26	7	39	chr12:112467049-112467074
chr12	-	112470834	112470859	intron	NAA25	HAVANA	G101756.1	TTCCCCTCTTCATTTCTCCCCATACG	10	112470859	0.876909	1	5	95	0.5	0.69897	0	1	1	3	5	0	5	chr12:112470834-112470859
chr12	-	112471254	112471280	intron	NAA25	HAVANA	G101758.1	CTATTTAAATTCCCTCACATCTTTCAG	15	112471270	0.729452	4	7	149	0.466667	0.845098	0	0.2	0.466667	10	8	0	7	chr12:112471254-112471280
chr12	-	112475147	112475168	intron	NAA25	HAVANA	G101764.1	TGTCCCAACCCATTCATACATA	6	112475164	0.859993	1	4	32	0.666667	0.60206	0	0.5	0.666667	4	2	0	4	chr12:112475147-112475168
chr12	-	112476365	112476399	intron	NAA25	HAVANA	G101768.1	CCTAACTTAAAAAAAATTAAATTATACACCTACAG	110	112476399	0.674904	6	32	859	0.309091	0.686381	0	0.634146	0.863636	41	70	6	34	chr12:112476365-112476399
chr12	-	112478113	112478144	intron	NAA25	HAVANA	G101769.1	TTAAATCATTTTCTAAACCAATTTCTTCCAAG	13	112478140	0.664921	5	8	138	0.615385	0.90309	0	0.444444	0.615385	9	5	0	8	chr12:112478113-112478144
chr1	+	151519591	151519620	intron	TUFT1	ENSEMBL	G10177.1	TCTCCTCACACCATCCCATCTCTCCCATTT	12	151519591	0.820248	2	7	87	0.916667	0.740363	0	0.75	0.916667	4	0	1	11	chr1:151519591-151519620
chr12	-	112479378	112479410	intron	NAA25	HAVANA	G101770.1	TTCCTTGGGATTAAATTCCCAAGAATTTAATAG	11	112479410	0.732611	2	10	114	0.909091	1	0	0.4	0.727273	5	1	0	10	chr12:112479378-112479410
chr12	-	112480197	112480226	intron	NAA25	HAVANA	G101772.1	CTTTTATTTATTTATTTTTTAAATCATAAG	8	112480197	0.961978	1	4	135	0.5	0.60206	0	0.142857	0.25	7	4	0	4	chr12:112480197-112480226
chr12	-	112481549	112481576	coding	NAA25	HAVANA	G101773.1	AAGTCTCAACCACCCTGTGGAGCCAAAG	5	112481576	0.889586	1	5	15	1	0.69897	0	1	1	1	0	0	5	chr12:112481549-112481576
chr12	-	112484974	112484999	intron	NAA25	HAVANA	G101774.1	CTTCACTTTACACAAATATAAAATAA	21	112484999	0.881332	3	16	140	0.761905	1.20412	0	0.555556	0.809524	9	5	0	16	chr12:112484974-112484999
chr12	-	112488487	112488515	intron	NAA25	HAVANA	G101776.1	TTTAAAATCTCTATTTTATACAAAAATTA	27	112488490	0.846734	3	8	293	0.296296	0.60206	0	0.5	0.777778	12	18	1	8	chr12:112488487-112488515
chr12	-	112490205	112490235	intron	NAA25	HAVANA	G101778.1	CTCCCCAAAGTGGCCCCCTTAACCTCTGCAG	6	112490235	0.999304	1	6	30	1	0.778151	0	1	1	1	0	0	6	chr12:112490205-112490235
chr1	+	151519659	151519682	intron	TUFT1	ENSEMBL	G10178.1	TGATGTCACCAAGGCTGCCAGGAA	5	151519659	0.851319	1	5	15	1	0.69897	0	0.5	0.8	2	0	0	5	chr1:151519659-151519682
chr12	-	112492988	112493020	intron	NAA25	HAVANA	G101782.1	TACCTACTCATCCTCCCATCATTACATCACTAG	33	112493012	0.708572	6	24	255	0.727273	1.38021	0	0.571429	0.818182	14	9	0	24	chr12:112492988-112493020
chr12	-	112493564	112493592	intron	NAA25	HAVANA	G101783.1	TAAAATCTCACTTTTTTGGACCTCAAAAG	7	112493592	0.951999	2	7	63	1	0.845098	0	0.5	0.857143	2	0	0	7	chr12:112493564-112493592
chr12	-	112496024	112496046	intron	NAA25	HAVANA	G101784.1	AACTCCTTCCCCACTGGGGATTT	5	112496046	0.917199	1	4	31	0.8	0.60206	0	0.333333	0.6	3	1	0	4	chr12:112496024-112496046
chr12	-	112497401	112497431	intron	NAA25	HAVANA	G101785.1	TTTTATTCACTTCAAAAAATTTTATATACAG	16	112497431	0.756749	5	12	162	0.75	1.07918	0	0.714286	0.875	7	4	0	12	chr12:112497401-112497431
chr12	-	112498806	112498830	intron	NAA25	HAVANA	G101786.1	TCTTAAGCCTGGAGTTTTAAATAAT	6	112498828	0.843265	1	6	54	1	0.778151	0	1	1	1	0	0	6	chr12:112498806-112498830
chr12	-	112499884	112499914	intron	NAA25	HAVANA	G101787.1	CTTTTTTTATTCCTTACTGGCATCTTAATAG	5	112499893	0.891448	1	5	75	1	0.69897	0	0.5	0.8	2	0	0	5	chr12:112499884-112499914
chr1	+	151520384	151520412	intron	TUFT1	ENSEMBL	G10179.1	CAAATCCTTTTTCTCATTTCACCTCACAG	17	151520385	0.760088	4	13	171	0.764706	1.11394	1	0.714286	0.882353	7	4	0	13	chr1:151520384-151520412
chr12	-	112501823	112501852	intron	NAA25	HAVANA	G101790.1	ATACTGAAGCTGGGTGCAGTGGCACACACC	6	112501852	0.927089	1	6	24	1	0.778151	0	1	1	1	0	0	6	chr12:112501823-112501852
chr12	-	112506350	112506373	intron	NAA25	HAVANA	G101791.1	ATAACACATCTCATATATCCTTTA	10	112506373	0.937133	2	9	81	0.9	0.653213	0	0.666667	0.9	3	0	1	9	chr12:112506350-112506373
chr12	-	112512242	112512270	intron	NAA25	HAVANA	G101793.1	CCACTTATCCTACCATTCCAAAAATAACT	17	112512267	0.571966	3	9	122	0.588235	1	0	0.625	0.823529	8	7	0	10	chr12:112512242-112512270
chr12	-	112518890	112518913	coding	NAA25	HAVANA	G101797.1	TCCCCAAAAATCCCTACTACTTTT	14	112518892	0.624864	3	7	72	0.571429	0.90309	0	0.333333	0.571429	9	6	0	8	chr12:112518890-112518913
chr12	-	112520805	112520829	intron	NAA25	HAVANA	G101799.1	CTTTTTTAATACCTTACAACAAAAG	9	112520805	0.890768	3	3	77	0.666667	0.778151	0	0.125	0.222222	8	3	0	6	chr12:112520805-112520829
chr1	+	15488607	15488635	intron	TMEM51	HAVANA	G1018.1	TCCACTCCCAACAACCAAACACCCACTAG	19	15488607	0.724499	2	16	26	0.842105	1.20412	0.894737	0.625	0.842105	8	3	0	16	chr1:15488607-15488635
chr12	-	112523348	112523383	intron	NAA25	HAVANA	G101803.1	ATAAAATACATTCCCACATCTCTCCAAATAATACTG	193	112523372	0.740279	7	120	1250	0.621762	0.800428	0	0.561798	0.797927	89	55	18	120	chr12:112523348-112523383
chr12	-	112523471	112523494	intron	NAA25	HAVANA	G101804.1	TATAAATCCTTAATATCATTTTTA	9	112523493	0.857916	2	5	103	0.666667	0.778151	0	0.4	0.666667	5	3	0	6	chr12:112523471-112523494
chr12	-	112527093	112527118	intron	NAA25	HAVANA	G101807.1	CTTTCTCTCTTCATTCATTCAAATAG	6	112527105	0.759132	1	4	64	0.666667	0.60206	0	0.333333	0.666667	3	2	0	4	chr12:112527093-112527118
chr12	-	112527271	112527295	intron	NAA25	HAVANA	G101808.1	CATTTTCACTACCACAAAATATTTC	13	112527295	0.617091	3	8	107	0.846154	1.04139	0	0.666667	0.846154	6	2	0	11	chr12:112527271-112527295
chr12	-	112527478	112527502	intron	NAA25	HAVANA	G101809.1	CTTAATTCTCCTTTTACCTACCAAG	6	112527502	0.762489	3	5	55	1	0.778151	0	0.2	0.333333	5	0	0	6	chr12:112527478-112527502
chr12	-	112532399	112532421	intron	NAA25	HAVANA	G101811.1	ATTCATTCCCTACCTCCCAATCT	10	112532421	0.809741	1	5	74	0.5	0.69897	0	0.666667	0.9	3	5	0	5	chr12:112532399-112532421
chr12	-	112532853	112532880	intron	NAA25	HAVANA	G101812.1	TCCCGCTTCAGCCTTCCTAAGTGCTGGG	8	112532880	0.983414	1	8	56	1	0.90309	0	1	1	1	0	0	8	chr12:112532853-112532880
chr12	-	112533623	112533645	intron	NAA25	HAVANA	G101813.1	TATCCATCCCAACCTCCATCCTC	11	112533643	0.662176	2	4	54	0.636364	0.845098	0	0.428571	0.636364	7	4	0	7	chr12:112533623-112533645
chr12	-	112533865	112533890	intron	NAA25	HAVANA	G101814.1	TCCCAAATACTCCCTCTCCCCATCCC	20	112533886	0.743039	4	8	100	0.45	0.954243	0.1	0.384615	0.6	13	11	0	9	chr12:112533865-112533890
chr12	-	112534709	112534739	intron	NAA25	HAVANA	G101816.1	TGGTCTGATCCATTTATGGGCAGACCTTCAG	7	112534726	0.740066	1	4	66	0.571429	0.60206	0	0.666667	0.857143	3	3	0	4	chr12:112534709-112534739
chr12	-	112543715	112543746	intron	NAA25	HAVANA	G101826.1	CTTGCCCACCAGCCAAAAATTCAACAACTATC	6	112543725	0.839587	1	5	27	0.833333	0.69897	0	0.5	0.833333	2	1	0	5	chr12:112543715-112543746
chr12	-	112543803	112543829	intron	NAA25	HAVANA	G101827.1	TTAAATACATTACTACCCCCAAACAAC	43	112543803	0.877566	4	24	164	0.651163	0.748188	0	0.518519	0.697674	27	11	4	28	chr12:112543803-112543829
chr12	-	112545183	112545216	intron	NAA25	HAVANA	G101830.1	CCTTTAACAACAACAACAACAAAAAAAAAAACAG	13	112545183	0.892158	3	10	29	0.769231	1	0	0.666667	0.846154	6	3	0	10	chr12:112545183-112545216
chr12	-	112578781	112578809	NoAnnotation			G101835.1	TTTCCTCCCCCTCTCTCCCACAAACTTCA	8	112578809	0.824993	1	8	64	1	0.90309	0	1	1	3	0	0	8	chr12:112578781-112578809
chr12	-	112579524	112579547	NoAnnotation			G101836.1	CTTCAAATTTACCTACCTTCAAAT	5	112579547	0.91534	1	5	40	1	0.69897	0	1	1	1	0	0	5	chr12:112579524-112579547
chr12	-	112580670	112580698	NoAnnotation			G101837.1	CCATATACTCCTCATCTATATTCACAAAG	7	112580698	0.951205	1	7	56	1	0.845098	0	0.5	0.857143	2	0	0	7	chr12:112580670-112580698
chr12	-	112598464	112598486	3'utr	HECTD4	ENSEMBL	G101841.1	TTTCCTCCCTACATCTTTAAATT	10	112598469	0.591428	3	10	97	1	1	0	1	1	3	0	0	10	chr12:112598464-112598486
chr12	-	112615491	112615514	intron	HECTD4	ENSEMBL	G101844.1	CCCCATTCCTTTTTTAAAAAATAG	7	112615511	0.790736	1	4	59	0.714286	0.69897	0	0.5	0.714286	4	2	0	5	chr12:112615491-112615514
chr12	-	112633607	112633629	intron	HECTD4	ENSEMBL	G101847.1	TTTACTAATTCATCACATAAAAA	17	112633616	0.655511	4	8	118	0.470588	0.90309	0	0.428571	0.764706	7	9	0	8	chr12:112633607-112633629
chr1	+	151532885	151532913	intron	TUFT1	ENSEMBL	G10185.1	TCCATCTCAAACAAACAAAAAACCCTCAG	7	151532885	0.831575	2	7	21	1	0.845098	1	0.25	0.571429	4	0	0	7	chr1:151532885-151532913
chr12	-	112636333	112636360	intron	HECTD4	ENSEMBL	G101850.1	CATTCCTACCTCCACCACGACAGCCCAG	7	112636333	0.929306	1	5	19	0.714286	0.69897	0	0.666667	0.857143	3	2	0	5	chr12:112636333-112636360
chr12	-	112636531	112636555	intron	HECTD4	ENSEMBL	G101852.1	TTTAACTCACAAATAATCTCATAAG	17	112636555	0.676163	3	7	105	0.411765	0.845098	0	0.444444	0.705882	9	10	0	7	chr12:112636531-112636555
chr12	-	112641378	112641408	intron	HECTD4	ENSEMBL	G101853.1	ATTTTATATATACTGAGGCTGTCATACCCAG	7	112641401	0.740995	1	7	70	1	0.845098	0	0.5	0.857143	2	0	0	7	chr12:112641378-112641408
chr12	-	112644284	112644311	intron	HECTD4	ENSEMBL	G101855.1	TTATTATTTTTTTGAGAGAGTCTCGCTC	7	112644308	0.751249	1	7	91	1	0.845098	0	0.5	0.857143	2	0	0	7	chr12:112644284-112644311
chr12	-	112652166	112652196	intron	HECTD4	ENSEMBL	G101857.1	TCCCATTCCTGTGGTACCTAAGCCATAGGAG	17	112652196	0.962377	2	11	115	0.647059	1.04139	0	0.625	0.823529	8	6	0	11	chr12:112652166-112652196
chr12	-	112656024	112656053	intron	HECTD4	ENSEMBL	G101859.1	GTACCCATAAATATTAAAAATCAAAACAAA	5	112656052	0.913248	1	5	25	1	0.69897	0.4	1	1	2	0	0	5	chr12:112656024-112656053
chr12	-	112660763	112660789	intron	HECTD4	ENSEMBL	G101861.1	CTTCTTTAAAAATATCCCCCTCCCCAG	15	112660789	0.699367	5	13	101	0.933333	0.845098	0	0.363636	0.533333	11	0	1	14	chr12:112660763-112660789
chr12	-	112663551	112663577	intron	HECTD4	ENSEMBL	G101864.1	CTTCCTAATTTTCCCATAAAGATCATC	6	112663573	0.775949	1	6	54	1	0.778151	0	1	1	1	0	0	6	chr12:112663551-112663577
chr12	-	112663759	112663788	intron	HECTD4	ENSEMBL	G101865.1	ACCATTATCACCTATCTAAATTATTAACAG	14	112663788	0.827946	5	10	120	0.714286	1	0	0.444444	0.642857	9	4	0	10	chr12:112663759-112663788
chr12	-	112666104	112666125	intron	HECTD4	ENSEMBL	G101866.1	CTCATTTCTTATAAACTAACTA	7	112666104	0.852207	2	6	57	0.857143	0.778151	0	0.5	0.714286	4	1	0	6	chr12:112666104-112666125
chr12	-	112671430	112671456	intron	HECTD4	ENSEMBL	G101867.1	CTAGATACCCTTACAACTCTAAAAACG	7	112671451	0.857918	1	7	35	1	0.845098	0	1	1	1	0	0	7	chr12:112671430-112671456
chr12	-	112674042	112674073	intron	HECTD4	ENSEMBL	G101870.1	CTCTCCCTTAACCTGGTTTACCAGGATCCAAG	7	112674073	0.886907	2	6	52	1	0.845098	0	0.25	0.571429	4	0	0	7	chr12:112674042-112674073
chr12	-	112685484	112685510	intron	HECTD4	ENSEMBL	G101875.1	CATTAAAATATCAAATAATAACTTACA	40	112685493	0.730887	3	22	278	0.55	0.865301	0	0.785714	0.925	14	16	2	22	chr12:112685484-112685510
chr12	-	112698654	112698675	intron	HECTD4	ENSEMBL	G101878.1	AATACATGGCTGACCTATATAG	5	112698674	0.771122	1	2	28	1	0.69897	0	0.25	0.4	4	0	0	5	chr12:112698654-112698675
chr12	-	112713366	112713396	intron	HECTD4	ENSEMBL	G101882.1	ACTCATTTATTCTTTAAAATAACTATATAAG	19	112713366	0.640109	4	11	221	0.578947	1.04139	0	0.75	0.894737	8	8	0	11	chr12:112713366-112713396
chr12	-	112714170	112714196	intron	HECTD4	ENSEMBL	G101883.1	CTCTTTTTTCCTCCTATTACCACATAT	17	112714196	0.773093	3	9	192	0.529412	0.653213	0	0.833333	0.941176	6	7	1	9	chr12:112714170-112714196
chr12	-	112715691	112715721	intron	HECTD4	ENSEMBL	G101884.1	CTATTATCTTGGGGAAATTAATCATTCAAAG	5	112715715	0.754827	1	5	50	1	0.69897	0	1	1	1	0	0	5	chr12:112715691-112715721
chr12	-	112716946	112716969	intron	HECTD4	ENSEMBL	G101886.1	TCCTATTAATTATTTAAAACTTAC	8	112716969	0.856914	1	2	86	1	0.90309	0	0.5	0.75	4	0	0	8	chr12:112716946-112716969
chr12	-	112718292	112718319	intron	HECTD4	ENSEMBL	G101888.1	CTCACTCTTCTAATCTAAACCATCTAAA	29	112718319	0.851194	4	24	216	0.827586	0.90309	0	0.666667	0.862069	12	3	2	24	chr12:112718292-112718319
chr12	-	112719829	112719862	intron	HECTD4	ENSEMBL	G101889.1	TTAAGGGAGTATGTTATTAAACATACTCCCTCAA	8	112719862	0.894358	1	5	83	1	0.90309	0	1	1	2	0	0	8	chr12:112719829-112719862
chr1	+	151543256	151543285	intron	TUFT1	ENSEMBL	G10189.1	TCAATGCAACCTCCATCTCCCGGACTCAAG	8	151543256	0.953216	1	6	40	0.75	0.778151	1	0.666667	0.875	3	2	0	6	chr1:151543256-151543285
chr12	-	112726813	112726835	intron	HECTD4	ENSEMBL	G101892.1	CTAACAAACTATTATTAATATAA	21	112726835	0.640631	2	3	161	0.47619	1	0	0.714286	0.904762	7	11	0	10	chr12:112726813-112726835
chr12	-	112730368	112730393	intron	HECTD4	ENSEMBL	G101893.1	ATTCATTCATCTCCTACATTACAAAG	15	112730393	0.652739	2	3	127	0.4	0.778151	0	0.666667	0.866667	6	9	0	6	chr12:112730368-112730393
chr12	-	112737975	112738006	intron	HECTD4	ENSEMBL	G101897.1	CTAGTAGCTGGGACTACAGGCCATCATGCCCA	5	112738002	0.827235	1	5	25	1	0.69897	0	1	1	1	0	0	5	chr12:112737975-112738006
chr12	-	112743989	112744005	coding	HECTD4	ENSEMBL	G101899.1	CTCCCCATTGGCAGCAC	6	112744005	0.796352	1	3	15	1	0.778151	0	0.666667	0.833333	3	0	0	6	chr12:112743989-112744005
chr1	+	15496304	15496331	intron	TMEM51	HAVANA	G1019.1	ATTTTTTATTTCAAAATTCCCTAATACG	9	15496321	0.845025	1	4	108	0.444444	0.60206	1	0.666667	0.888889	3	5	0	4	chr1:15496304-15496331
chr1	+	151548789	151548815	intron	TUFT1	ENSEMBL	G10190.1	TCTACTCCTAACACTTCTTACACCAAA	16	151548791	0.860417	2	15	97	0.9375	1.17609	0	0.6	0.875	5	1	0	15	chr1:151548789-151548815
chr12	-	112746892	112746920	intron	HECTD4	ENSEMBL	G101901.1	TTTTCCCCCAAATTTTTCTCCCCTCTAAG	18	112746920	0.637964	5	7	186	0.388889	0.845098	0	0.545455	0.722222	11	11	0	7	chr12:112746892-112746920
chr12	-	112747211	112747236	intron	HECTD4	ENSEMBL	G101902.1	AATTCAAATAATTCCAATCTTCTCTT	22	112747235	0.711677	3	9	227	0.409091	0.954243	0	0.833333	0.954545	6	13	0	9	chr12:112747211-112747236
chr12	-	112764171	112764201	intron	HECTD4	ENSEMBL	G101904.1	CCTCAGCCTTTTAGGTAGCTGGGACTATAGG	5	112764201	0.994141	1	5	40	1	0.69897	0	1	1	1	0	0	5	chr12:112764171-112764201
chr12	-	112764481	112764508	intron	HECTD4	ENSEMBL	G101905.1	TATATAATATTCTCTACAACTTCAAAAG	11	112764507	0.686616	3	11	99	1	1.04139	0	0.666667	0.909091	3	0	0	11	chr12:112764481-112764508
chr12	-	112765120	112765148	intron	HECTD4	ENSEMBL	G101907.1	TTAAACACTTCCTTTTTTTCTCCTCCCCG	12	112765148	0.943172	2	12	138	1	1.07918	0	0.6	0.833333	5	0	0	12	chr12:112765120-112765148
chr12	-	112765319	112765339	intron	HECTD4	ENSEMBL	G101908.1	TTCACAAACACTAATTTCAAA	7	112765321	0.662411	1	3	39	0.714286	0.69897	0	0.5	0.714286	4	2	0	5	chr12:112765319-112765339
chr12	-	112768147	112768172	intron	HECTD4	ENSEMBL	G101910.1	CTTTCTCTAAATACTCCTAATAATAA	19	112768147	0.851239	1	5	185	0.473684	0.954243	0	1	1	5	10	0	9	chr12:112768147-112768172
chr12	-	112768500	112768526	intron	HECTD4	ENSEMBL	G101911.1	TTCTCATTCATTAATTTATCAAACATT	10	112768526	0.907923	1	6	115	0.6	0.778151	0	0.5	0.8	4	4	0	6	chr12:112768500-112768526
chr12	-	112773182	112773210	intron	HECTD4	ENSEMBL	G101913.1	ATCCTTCACCCACTTCCCACCCTTTTCCC	13	112773203	0.825137	1	9	107	1	1.11394	0	0.666667	0.923077	3	0	0	13	chr12:112773182-112773210
chr12	-	112773777	112773803	intron	HECTD4	ENSEMBL	G101914.1	ATGGGTGATGGTATATAACTTCATCAG	6	112773782	0.782465	1	4	50	0.666667	0.60206	0	0.333333	0.666667	3	2	0	4	chr12:112773777-112773803
chr12	-	112778246	112778273	intron	HECTD4	ENSEMBL	G101917.1	TTCTCCCTCCTACCTCAATGGGAGAGCT	8	112778269	0.754768	1	6	56	0.75	0.778151	0	0.333333	0.75	3	2	0	6	chr12:112778246-112778273
chr12	-	112779846	112779877	intron	HECTD4	ENSEMBL	G101918.1	TTCAACAATAAATCATTTCATATATCAAAAAG	18	112779877	0.937895	6	15	141	0.833333	1.17609	0	0.777778	0.888889	9	3	0	15	chr12:112779846-112779877
chr1	+	151550007	151550031	intron	TUFT1	ENSEMBL	G10192.1	CATTATATATTTCTTATTATTTTAC	7	151550031	0.795045	2	7	98	1	0.845098	0	1	1	2	0	0	7	chr1:151550007-151550031
chr12	-	112785960	112785986	intron	HECTD4	ENSEMBL	G101921.1	ATTTCTTAATATCAACCATAACTTTTC	15	112785986	0.828647	1	9	167	0.6	0.653213	0	0.5	0.866667	4	5	1	9	chr12:112785960-112785986
chr12	-	112786369	112786396	intron	HECTD4	ENSEMBL	G101922.1	TAGAGACAGGGTCTAGCTATGTTGCTAG	7	112786396	0.999845	1	7	49	1	0.845098	0	1	1	2	0	0	7	chr12:112786369-112786396
chr12	-	112787347	112787370	intron	HECTD4	ENSEMBL	G101925.1	TCTTCCCCAGGAGCATGCCTTATC	7	112787370	0.742604	2	7	42	1	0.845098	0	1	1	2	0	0	7	chr12:112787347-112787370
chr12	-	112789438	112789465	intron	HECTD4	ENSEMBL	G101929.1	ACTAAATTAACACCTTTCACTTTTACCC	30	112789465	0.730654	5	16	252	0.533333	0.726999	0	0.571429	0.8	14	12	2	16	chr12:112789438-112789465
chr12	-	112792779	112792804	intron	HECTD4	ENSEMBL	G101933.1	TCAAAAAAAAAAAAATTAAAATCCCA	6	112792804	0.873105	1	2	22	1	0.778151	0	1	1	2	0	0	6	chr12:112792779-112792804
chr12	-	112796049	112796070	intron	HECTD4	ENSEMBL	G101935.1	ATTTTATTCCTCTAAAAATAAA	8	112796068	0.673652	2	4	68	0.5	0.60206	0	0.75	0.875	4	4	0	4	chr12:112796049-112796070
chr12	-	112796282	112796305	intron	HECTD4	ENSEMBL	G101936.1	ATATTCATAACATAAAATTTACAT	9	112796297	0.732425	2	9	72	1	0.954243	0	1	1	2	0	0	9	chr12:112796282-112796305
chr12	-	112797220	112797242	intron	HECTD4	ENSEMBL	G101937.1	CAAAAATAAAATACATAATAAAG	6	112797231	0.574373	1	2	22	1	0.778151	0	1	1	2	0	0	6	chr12:112797220-112797242
chr12	-	112800280	112800309	intron	HECTD4	ENSEMBL	G101938.1	CCTCCCATCACTCCACTGCAGTCTCCATAG	11	112800309	0.955516	1	7	62	0.727273	0.90309	0.0909091	0.5	0.818182	4	3	0	8	chr12:112800280-112800309
chr12	-	112807891	112807912	intron	HECTD4	ENSEMBL	G101939.1	CTTCCCACATCCCTTTTATAAG	7	112807909	0.753174	2	6	50	0.857143	0.778151	0	0.166667	0.285714	6	1	0	6	chr12:112807891-112807912
chr12	-	112808271	112808302	intron	HECTD4	ENSEMBL	G101940.1	TCCATATATATATCTACCACATTATTTTTAAG	43	112808302	0.904602	6	22	533	0.511628	0.740363	0	0.647059	0.860465	17	18	3	22	chr12:112808271-112808302
chr12	-	112810722	112810751	intron	HECTD4	ENSEMBL	G101943.1	TCTCCCTACAAACAAATACAATAAAATTAG	24	112810751	0.879613	2	20	125	0.833333	1.30103	0	0.875	0.958333	8	4	0	20	chr12:112810722-112810751
chr12	-	112812750	112812772	intron	HECTD4	ENSEMBL	G101945.1	CTCATTAAATCACACACTTTAAA	19	112812771	0.735124	2	11	122	0.578947	1.04139	0	0.4	0.684211	10	8	0	11	chr12:112812750-112812772
chr12	-	112815317	112815342	intron	HECTD4	ENSEMBL	G101947.1	TTTAATCAACTAATTCATTCAACAAG	7	112815328	0.65437	2	7	52	1	0.845098	0	0.25	0.571429	4	0	0	7	chr12:112815317-112815342
chr1	+	151554317	151554348	3'utr	TUFT1	ENSEMBL	G10195.1	CTCACCATTCCCAAGCCCCTGGCCACTCTAAG	20	151554324	0.698108	3	7	94	0.4	0.60206	0.75	0.5	0.75	10	11	1	8	chr1:151554317-151554348
chr12	-	112821145	112821169	NoAnnotation			G101950.1	TTCTTTATACATATAGTTTTCCTTT	5	112821169	0.876319	1	5	70	1	0.69897	0	1	1	1	0	0	5	chr12:112821145-112821169
chr12	-	112824812	112824835	NoAnnotation			G101951.1	ATCTTCACACCACACTCACATATT	15	112824829	0.722385	3	10	90	0.666667	1	0	0.8	0.933333	5	5	0	10	chr12:112824812-112824835
chr12	-	112826285	112826314	NoAnnotation			G101952.1	CTCAACATCTTCCGGGAACCTCACCCCCAG	16	112826311	0.740963	2	13	60	0.875	0.845098	0	0.444444	0.6875	9	1	1	14	chr12:112826285-112826314
chr12	-	112826335	112826368	NoAnnotation			G101953.1	TCCCCCACCATCCTCACATTCATTAACTCATACG	18	112826368	0.946839	3	12	139	0.666667	1.07918	0	0.444444	0.722222	9	6	0	12	chr12:112826335-112826368
chr1	+	151554415	151554459	3'utr	TUFT1	ENSEMBL	G10196.1	GCAGGAGCCAGGGCAATATCTATATTCCTACAGTGACTATTTTTC	18	151554415	0.990172	4	12	126	0.777778	1.14613	0.277778	0.555556	0.777778	9	4	0	14	chr1:151554415-151554459
chr12	-	112842620	112842643	NoAnnotation			G101964.1	AATTCTCAACTCCTCCCCAATAAT	47	112842641	0.691672	5	35	277	0.744681	1.54407	0	0.413793	0.638298	29	12	0	35	chr12:112842620-112842643
chr12	-	112843823	112843853	intron-coding	RPL6	HAVANA	G101968.1	TTTCCCCCTTAGGACCTCTGGTCCTCAATCG	38	112843850	0.679762	7	22	313	0.578947	0.740363	0	0.578947	0.789474	19	13	3	22	chr12:112843823-112843853
chr1	+	151554673	151554701	3'utr	TUFT1	ENSEMBL	G10197.1	TCCATCTGCAGCCTACGCTGCCCTGGCCT	12	151554685	0.679736	3	6	52	0.833333	0.69897	0.0833333	0.571429	0.75	7	1	1	10	chr1:151554673-151554701
chr12	-	113040712	113040733	NoAnnotation			G101974.1	AAACTTAAATACATTTATATTT	5	113040720	0.719554	1	5	45	1	0.69897	0	1	1	1	0	0	5	chr12:113040712-113040733
chr12	-	113595044	113595066	3'utr	DDX54	HAVANA	G101979.1	TTATCTCCGTGGGTGGCTCTCCT	5	113595066	0.780065	1	3	42	1	0.69897	0	1	1	2	0	0	5	chr12:113595044-113595066
chr1	+	151554881	151554935	3'utr	TUFT1	ENSEMBL	G10198.1	CTCCCAGAGTCTCTTTAGGGATTTTCCCTAAGGTGTACCACCAGGCACACCTCAG	67	151554887	0.876346	7	35	384	0.522388	0.942008	0.80597	0.62069	0.835821	29	29	3	35	chr1:151554881-151554935
chr12	-	113610198	113610221	coding	DDX54	HAVANA	G101983.1	CTGCTGGACAATGTCATCAACTAC	6	113610208	0.663612	2	4	32	0.666667	0.60206	0	0.666667	0.833333	3	2	0	4	chr12:113610198-113610221
chr12	-	113616233	113616259	intron	DDX54	HAVANA	G101985.1	ACCCCCCTCACTGCTAAATTTGACTGG	8	113616259	0.996068	1	8	48	1	0.90309	0	0.6	0.75	5	0	0	8	chr12:113616233-113616259
chr12	-	113636172	113636198	intron	IQCD	HAVANA	G101989.1	TCACCCAGTGGCTTCACCTCACCCTTT	5	113636172	0.84796	1	4	36	0.8	0.60206	0	0.333333	0.6	3	1	0	4	chr12:113636172-113636198
chr12	-	113642871	113642899	intron	IQCD	HAVANA	G101990.1	TTTTGAGAAGTACAATGTACTTCTCAAAG	5	113642899	0.81952	1	5	45	1	0.69897	0	1	1	1	0	0	5	chr12:113642871-113642899
chr12	-	113739698	113739722	intron	SLC8B1	HAVANA	G101993.1	ATTCATCCATCCCCTCCTTCACCCA	10	113739714	0.819042	2	7	62	0.7	0.845098	0	0.6	0.8	5	3	0	7	chr12:113739698-113739722
chr12	-	113739864	113739885	intron	SLC8B1	HAVANA	G101994.1	TATCCTACTACACATATAAAAA	9	113739885	0.738405	2	5	46	0.666667	0.778151	0	0.333333	0.555556	6	3	0	6	chr12:113739864-113739885
chr12	-	114227365	114227385	processed_pseudogene	RP11-438N16.2	HAVANA	G101998.1	TACCTGGGCCAAGTGGCCACT	5	114227385	0.885024	1	4	16	0.8	0.60206	0	0.25	0.4	4	1	0	4	chr12:114227365-114227385
chr1	+	2238801	2238835	3'utr	SKI	HAVANA	G102.1	CCTTACTGCCGCCTACCCCGCCCGCCACGCCGCCG	24	2238835	0.979421	2	8	55	0.333333	0.60206	0.875	0.176471	0.416667	17	15	1	8	chr1:2238801-2238835
chr12	-	114241945	114241966	NoAnnotation			G102000.1	TCTCCTTCCCAATTCCCACATC	6	114241966	0.812807	1	2	40	1	0.778151	0	0.666667	0.833333	3	0	0	6	chr12:114241945-114241966
chr12	-	114245781	114245809	NoAnnotation			G102002.1	TGCCTTGCCCAAATTCACAAGGCTATTAG	7	114245809	0.94511	1	7	49	1	0.845098	0	1	1	1	0	0	7	chr12:114245781-114245809
chr12	-	114247553	114247575	NoAnnotation			G102003.1	TGGGGGAGGTCACCATTCAACCC	9	114247560	0.706484	1	7	29	0.777778	0.845098	0	0.666667	0.888889	3	2	0	7	chr12:114247553-114247575
chr12	-	114249924	114249945	NoAnnotation			G102006.1	TCAGACTGCATTCCCCAGAGAT	11	114249945	0.63631	1	3	51	0.727273	0.90309	0	0.428571	0.636364	7	3	0	8	chr12:114249924-114249945
chr12	-	114257790	114257821	intron	RBM19	HAVANA	G102012.1	CAGTACAGGGGACAACCTGGAGTGTGAGCAAG	9	114257790	0.94321	1	9	27	1	0.954243	0	0.5	0.888889	2	0	0	9	chr12:114257790-114257821
chr12	-	114258137	114258166	intron	RBM19	HAVANA	G102013.1	TTTTATTTTCCTTTGAGATCTTAAATCACG	9	114258158	0.673539	1	5	109	0.888889	0.90309	0	0.4	0.666667	5	1	0	8	chr12:114258137-114258166
chr12	-	114259151	114259181	intron	RBM19	HAVANA	G102014.1	ACAATTTGTACTCACATTTCCACACCACCAG	8	114259151	0.947515	3	8	52	1	0.90309	0	0.666667	0.875	3	0	0	8	chr12:114259151-114259181
chr12	-	114260565	114260595	3'utr	RBM19	HAVANA	G102016.1	TGGCCCAGTTTCCTTATCTCCTTGGGCCCAG	6	114260572	0.841745	1	6	54	1	0.778151	0	0.5	0.833333	2	0	0	6	chr12:114260565-114260595
chr12	-	114260826	114260856	3'utr	RBM19	HAVANA	G102017.1	TGCCCAGCGGCCCAGGCATCCTGGGTTTCAC	6	114260856	0.99991	1	6	30	1	0.778151	0	0.5	0.833333	2	0	0	6	chr12:114260826-114260856
chr1	+	151555184	151555210	3'utr	TUFT1	ENSEMBL	G10202.1	TTTCTTCTCTCTTTCTCCTTCAAACTT	53	151555210	0.851944	7	25	631	0.471698	1.09691	0	0.52	0.773585	25	27	1	25	chr1:151555184-151555210
chr12	-	114268632	114268657	intron	RBM19	HAVANA	G102020.1	TTCCAACCCAGGGCCTATGCCAAAAG	8	114268657	0.790685	1	5	27	0.625	0.69897	0	1	1	2	3	0	5	chr12:114268632-114268657
chr12	-	114269630	114269653	intron	RBM19	HAVANA	G102021.1	TCCTACTTCCTTCCACTCCCCACG	5	114269653	0.684147	2	5	30	1	0.69897	0	0.666667	0.8	3	0	0	5	chr12:114269630-114269653
chr12	-	114270744	114270774	intron	RBM19	HAVANA	G102022.1	CTCCCCACTTCCATAACTTAATCATTCACAG	22	114270774	0.968511	3	17	173	0.772727	1.23045	0	0.6	0.818182	10	5	0	17	chr12:114270744-114270774
chr12	-	114272502	114272526	intron	RBM19	HAVANA	G102023.1	CTAAATCCCAAATTGCCCTCTCTTT	5	114272520	0.844297	2	5	40	1	0.69897	0	1	1	2	0	0	5	chr12:114272502-114272526
chr12	-	114280711	114280735	intron	RBM19	HAVANA	G102025.1	CTTCCTCCCACCACACCTCCCACAG	8	114280735	0.74001	2	6	23	0.875	0.845098	0	0.333333	0.5	6	1	0	7	chr12:114280711-114280735
chr12	-	114291886	114291917	intron	RBM19	HAVANA	G102028.1	TTGGCAGAGCTGGGAAAAATCTAATTCCAAAG	8	114291917	0.832372	2	8	48	1	0.90309	0.125	0.5	0.875	2	0	0	8	chr12:114291886-114291917
chr12	-	114294469	114294491	intron	RBM19	HAVANA	G102029.1	TTTCTCACCCACCCACTGGGCCT	5	114294488	0.650101	1	5	25	1	0.69897	0	1	1	1	0	0	5	chr12:114294469-114294491
chr12	-	114305205	114305228	intron	RBM19	HAVANA	G102031.1	TCTTTCCCAGCCCAGAGCTTGGTG	9	114305226	0.659509	1	5	58	0.555556	0.69897	0	1	1	2	4	0	5	chr12:114305205-114305228
chr12	-	114324485	114324515	intron	RBM19	HAVANA	G102035.1	GGTTAAAACAAAAACAAAAACAAAAACAAAA	12	114324485	0.856089	1	4	20	1	1.07918	0.333333	1	1	2	0	0	12	chr12:114324485-114324515
chr12	-	114330335	114330358	intron	RBM19	HAVANA	G102036.1	AAACTCTTTCATACACAAAACTCT	11	114330335	0.593268	3	10	65	1	1.04139	0	0.6	0.818182	5	0	0	11	chr12:114330335-114330358
chr12	-	114330605	114330630	intron	RBM19	HAVANA	G102037.1	ATTTCTTCAAAATAAGACAGCTGTTC	7	114330630	0.841834	1	7	56	1	0.845098	0	1	1	1	0	0	7	chr12:114330605-114330630
chr12	-	114332966	114332992	intron	RBM19	HAVANA	G102038.1	AATTCAAATATAATAAAATATACTTAA	10	114332992	0.886382	1	6	82	0.6	0.778151	0	1	1	3	4	0	6	chr12:114332966-114332992
chr12	-	114333684	114333708	intron	RBM19	HAVANA	G102039.1	ATACACATATATAAAATATATCCTA	5	114333708	0.991175	1	5	35	1	0.69897	0	1	1	2	0	0	5	chr12:114333684-114333708
chr12	-	114333787	114333817	intron	RBM19	HAVANA	G102040.1	CCCTTTCTCCTCTCTACATATATATCTATAG	5	114333817	0.737323	2	3	62	1	0.69897	0	0.666667	0.8	3	0	0	5	chr12:114333787-114333817
chr12	-	114339060	114339084	intron	RBM19	HAVANA	G102042.1	ATCCCAACTTTTATACTCCATATAG	9	114339084	0.892749	3	8	72	0.888889	0.90309	0	0.333333	0.555556	6	1	0	8	chr12:114339060-114339084
chr12	-	114346210	114346239	intron	RBM19	HAVANA	G102044.1	GTCTGTCCATCCCTGGCCTCCTGGCCTTCT	6	114346239	0.926069	1	6	54	1	0.778151	1	1	1	1	0	0	6	chr12:114346210-114346239
chr12	-	114348970	114349000	intron	RBM19	HAVANA	G102046.1	CACAAACTTCTCACCCCACCACTCAAACAAG	20	114349000	0.677889	4	18	60	0.9	0.954243	0	0.272727	0.6	11	1	1	18	chr12:114348970-114349000
chr12	-	114351927	114351952	intron	RBM19	HAVANA	G102047.1	AATTCACTTTTTAAAAACAAAACAAG	13	114351927	0.991469	3	7	78	0.538462	0.845098	0	0.571429	0.769231	7	6	0	7	chr12:114351927-114351952
chr12	-	114361044	114361072	intron	RBM19	HAVANA	G102049.1	CAGGGCATCCTCCTTCTATATGCCCATCC	10	114361044	0.837049	2	9	71	0.9	0.954243	0.1	0.5	0.8	4	1	0	9	chr12:114361044-114361072
chr12	-	114373214	114373237	intron	RBM19	HAVANA	G102054.1	TTCCCATCAAAACAAAATTCTCTT	9	114373214	0.75956	2	5	59	0.555556	0.69897	0	0.666667	0.888889	3	4	0	5	chr12:114373214-114373237
chr12	-	114373944	114373969	intron	RBM19	HAVANA	G102055.1	AATAATAAGTCCTCAGCTACTCTCTC	8	114373944	0.796116	3	5	55	0.625	0.69897	0	0.4	0.625	5	3	0	5	chr12:114373944-114373969
chr12	-	114375288	114375316	intron	RBM19	HAVANA	G102057.1	ACACTTCCTCCTGGAGAGCTGCACTTTAC	7	114375313	0.673284	2	5	51	0.714286	0.69897	0	1	1	3	2	0	5	chr12:114375288-114375316
chr12	-	114378793	114378815	intron	RBM19	HAVANA	G102059.1	TCCAACATTATTTTTTAATAAAA	6	114378815	0.90583	1	2	58	0.833333	0.69897	0	0.5	0.666667	4	1	0	5	chr12:114378793-114378815
chr1	+	151564513	151564540	NoAnnotation			G10206.1	ATTTCCTAATCTATAAAACCAAAATAAT	17	151564534	0.760159	2	9	133	0.529412	0.653213	0	0.8	0.941176	5	7	1	9	chr1:151564513-151564540
chr12	-	114379008	114379035	intron	RBM19	HAVANA	G102060.1	CTCCCCTCACCTCACTCAATCCTCATAG	15	114379034	0.853929	2	8	91	0.533333	0.90309	0	0.6	0.866667	5	7	0	8	chr12:114379008-114379035
chr12	-	114381657	114381689	intron	RBM19	HAVANA	G102061.1	ATTAATATTAATAATATATTTCATGTAACTCAG	6	114381663	0.889004	1	6	78	1	0.778151	0	1	1	1	0	0	6	chr12:114381657-114381689
chr12	-	114402379	114402402	intron	RBM19	HAVANA	G102069.1	ATATCTATTACTCATCCATCCATC	6	114402387	0.745511	1	3	51	1	0.778151	0	0.666667	0.833333	3	0	0	6	chr12:114402379-114402402
chr12	-	114949771	114949793	NoAnnotation			G102073.1	TTTTTTTAATTTTAAAATATTAA	6	114949772	0.883966	1	6	78	1	0.778151	0	1	1	1	0	0	6	chr12:114949771-114949793
chr12	-	115364929	115364956	NoAnnotation			G102075.1	TTTTCCTTTCTATAAAATAAAAAATTAG	8	115364950	0.710422	1	4	92	0.5	0.60206	0	0.666667	0.875	3	4	0	4	chr12:115364929-115364956
chr12	-	116392502	116392531	NoAnnotation			G102089.1	TTTAACCAAATATATCCAAATTCTTATTCC	60	116392528	0.811471	5	28	614	0.5	0.632023	0	0.62069	0.816667	29	24	6	30	chr12:116392502-116392531
chr1	+	151590843	151590870	intron	SNX27	HAVANA	G10209.1	CATTTTTAAATTCCTTTTAATTTCACAG	9	151590868	0.778765	2	4	121	0.444444	0.60206	1	0.5	0.777778	4	5	0	4	chr1:151590843-151590870
chr12	-	116397556	116397583	3'utr	MED13L	HAVANA	G102096.1	AGTTTAAAACATTATATTAAAAAAAAAG	29	116397579	0.691601	4	16	205	0.551724	0.726999	0.172414	0.4375	0.689655	16	11	2	16	chr12:116397556-116397583
chr12	-	116397892	116397913	3'utr	MED13L	HAVANA	G102097.1	TTGTGGTGGGACTTTTTAAAAA	9	116397913	0.833143	2	5	59	0.888889	0.90309	0.111111	0.6	0.777778	5	1	0	8	chr12:116397892-116397913
chr1	+	151591460	151591482	intron	SNX27	HAVANA	G10210.1	ATTTTACATTATAACCTAATATA	11	151591460	0.771484	3	9	101	0.818182	0.954243	0	0.75	0.909091	4	2	0	9	chr1:151591460-151591482
chr12	-	116398956	116398997	3'utr	MED13L	HAVANA	G102101.1	TGCAAATAACCCACATCCTTTTCTTCAGACCACTCTCCACAG	39	116398997	0.790343	8	17	298	0.435897	1.23045	0	0.375	0.615385	24	22	0	17	chr12:116398956-116398997
chr12	-	116406754	116406833	coding	MED13L	HAVANA	G102105.1	ACCTCCATTCCTCTCCCAACTCTTCCCCAGTACCCTCCCCAGGCTCTCCTTCTGGAATTGGTGTGGGCTCTCACTTCCAG	234	116406833	0.848824	11	125	1673	0.534188	1.01773	0.017094	0.480315	0.717949	127	98	11	125	chr12:116406754-116406833
chr12	-	116417735	116417767	intron	MED13L	HAVANA	G102109.1	TTCACTCCATCTTTTAAAACCTACTTCCTACAG	24	116417763	0.648872	5	22	211	0.916667	1.34242	0	0.461538	0.708333	13	2	0	22	chr12:116417735-116417767
chr1	+	151594489	151594514	intron	SNX27	HAVANA	G10211.1	TACCCAGTTATCTTTTATATTCCTCA	7	151594495	0.825819	1	7	77	1	0.845098	0	1	1	1	0	0	7	chr1:151594489-151594514
chr12	-	116418594	116418621	coding	MED13L	HAVANA	G102111.1	CCACATTAAATCCCTCACGGGATTTGGG	19	116418621	0.793369	4	10	89	0.789474	0.875061	0	0.5	0.684211	12	3	1	15	chr12:116418594-116418621
chr12	-	116419551	116419579	intron	MED13L	HAVANA	G102113.1	CATTTTCATATTATTTAAATTCTTACAAG	23	116419576	0.575145	6	13	302	0.565217	1.11394	0	0.461538	0.695652	13	10	0	13	chr12:116419551-116419579
chr12	-	116419677	116419703	intron	MED13L	HAVANA	G102115.1	TCTTTTACATTCAACCACCATAACCAT	30	116419703	0.69816	5	16	205	0.533333	0.90309	0	0.533333	0.766667	15	13	1	16	chr12:116419677-116419703
chr12	-	116419936	116419958	intron	MED13L	HAVANA	G102116.1	TCATATACACCTTACACACATAA	12	116419958	0.749209	2	3	67	0.5	0.778151	0	0.428571	0.666667	7	6	0	6	chr12:116419936-116419958
chr12	-	116420060	116420084	intron	MED13L	HAVANA	G102117.1	AATTATCCCCTAACCAAAATACTAG	22	116420084	0.725977	2	12	114	0.545455	1.07918	0	0.3125	0.5	16	10	0	12	chr12:116420060-116420084
chr12	-	116420189	116420215	coding	MED13L	HAVANA	G102118.1	CATATGAGAAATTCTTTCATTCTCCAG	7	116420215	0.94432	1	5	45	1	0.845098	0	0.4	0.571429	5	0	0	7	chr12:116420189-116420215
chr1	+	151599915	151599939	intron	SNX27	HAVANA	G10212.1	ATAACTTTTCCTCTACTCACTTTAG	6	151599915	0.798854	2	6	60	1	0.778151	1	1	1	2	0	0	6	chr1:151599915-151599939
chr12	-	116420355	116420383	coding	MED13L	HAVANA	G102120.1	ATTCCCACGGAGCCTGACTCTGCAGACAG	13	116420383	0.884441	1	9	48	0.692308	0.954243	0	0.625	0.769231	8	4	0	9	chr12:116420355-116420383
chr12	-	116420681	116420715	intron	MED13L	HAVANA	G102121.1	TTATTATTAAACTTACTTACTATCAACTTAATTAG	7	116420692	0.881493	1	6	100	0.857143	0.778151	0	0.5	0.857143	2	1	0	6	chr12:116420681-116420715
chr12	-	116424635	116424663	intron	MED13L	HAVANA	G102122.1	TCCCAATCCTCACTGCATTTTCATCTGGA	13	116424663	0.867637	1	7	102	0.769231	1	0	0.75	0.923077	4	3	0	10	chr12:116424635-116424663
chr12	-	116428987	116429017	coding	MED13L	HAVANA	G102125.1	TCTAACAATCGCCAAACTCTTCCCTGTGTAA	15	116429017	0.720632	4	9	83	0.8	1.07918	0	0.857143	0.933333	7	3	0	12	chr12:116428987-116429017
chr12	-	116429467	116429498	coding	MED13L	HAVANA	G102127.1	TACTACACGGCCCCTCAACTCTGTGGAGCCCG	18	116429492	0.927264	2	8	64	0.5	0.954243	0	0.625	0.833333	8	9	0	9	chr12:116429467-116429498
chr12	-	116432311	116432336	intron	MED13L	HAVANA	G102129.1	TCTTAACTGGCTCTATTATACAACTT	5	116432333	0.828454	1	5	50	1	0.69897	0	1	1	1	0	0	5	chr12:116432311-116432336
chr1	+	151601696	151601720	intron	SNX27	HAVANA	G10213.1	AATTTTCTTACATTTTCATCCCCCT	11	151601704	0.614201	3	5	127	0.454545	0.69897	0	0.666667	0.818182	6	6	0	5	chr1:151601696-151601720
chr12	-	116436538	116436567	intron	MED13L	HAVANA	G102132.1	CCTCTCCTTATTTTACAAATAACTCCACAG	8	116436567	0.912662	1	6	74	1	0.90309	0	0.4	0.625	5	0	0	8	chr12:116436538-116436567
chr12	-	116443267	116443291	intron	MED13L	HAVANA	G102135.1	CATAACTTTTTATTCATCTAATAAG	8	116443291	0.820421	2	4	84	0.5	0.60206	0	0.5	0.75	4	4	0	4	chr12:116443267-116443291
chr12	-	116445387	116445414	coding	MED13L	HAVANA	G102137.1	TAAAATCTGGCAAGACAAACAGCCCCAG	5	116445387	0.760877	1	5	10	1	0.69897	0	1	1	1	0	0	5	chr12:116445387-116445414
chr12	-	116446533	116446587	coding	MED13L	HAVANA	G102139.1	CTATGGATTCACCTCATTCCCCTATATCCCCTCTGCCACCAACACTCAGCCCTCA	113	116446587	0.893484	11	60	733	0.530973	0.69897	0.0973451	0.440678	0.707965	59	42	11	60	chr12:116446533-116446587
chr1	+	151603032	151603055	intron	SNX27	HAVANA	G10214.1	TATTATTTCTAAAACAACATTCCA	10	151603049	0.857156	1	4	82	0.4	0.60206	0	0.6	0.8	5	6	0	4	chr1:151603032-151603055
chr12	-	116449296	116449323	intron	MED13L	HAVANA	G102142.1	TATTTAACTTTTCTTTCATCTTATTTTC	8	116449320	0.85506	1	8	136	1	0.90309	0	1	1	1	0	0	8	chr12:116449296-116449323
chr12	-	116451750	116451778	intron	MED13L	HAVANA	G102143.1	CATTTTCTTTTTCTTTTCCTTTCACTTAT	9	116451774	0.823309	1	6	153	0.666667	0.778151	0	0.666667	0.888889	3	3	0	6	chr12:116451750-116451778
chr12	-	116452963	116452986	coding	MED13L	HAVANA	G102144.1	TTCCTCCAAAACTCCACAATCATA	30	116452986	0.72403	3	19	123	0.733333	0.643453	0	0.5	0.733333	16	4	4	22	chr12:116452963-116452986
chr12	-	116454913	116454936	intron	MED13L	HAVANA	G102145.1	TATTCCTTAAAACAAACACACACA	21	116454913	0.976806	4	13	80	0.619048	1.11394	0	0.461538	0.666667	13	8	0	13	chr12:116454913-116454936
chr12	-	116455334	116455365	intron	MED13L	HAVANA	G102146.1	TATCATCAATCAACTATATTAAACTAAAAAAG	11	116455365	0.804129	1	3	90	0.818182	0.954243	0	0.4	0.727273	5	2	0	9	chr12:116455334-116455365
chr12	-	116457522	116457550	intron	MED13L	HAVANA	G102147.1	TTCTTCTTCCTCTTCCTTAATTTAAAAAG	15	116457548	0.722828	2	10	193	0.666667	0.69897	0	0.6	0.866667	5	4	1	10	chr12:116457522-116457550
chr1	+	151604438	151604467	intron	SNX27	HAVANA	G10215.1	ACTGTGCTTGACCCTTAAAAATCTAACAAG	10	151604441	0.809447	1	10	70	1	1	1	1	1	1	0	0	10	chr1:151604438-151604467
chr12	-	116463678	116463701	intron	MED13L	HAVANA	G102150.1	ATAACCTCAAACATTTATCATTTT	7	116463701	0.905631	1	2	68	1	0.845098	0	1	1	3	0	0	7	chr12:116463678-116463701
chr12	-	116464013	116464038	intron	MED13L	HAVANA	G102152.1	ACTTTCTAAAACCAATCCTTAAATTA	14	116464038	0.821522	1	5	121	0.357143	0.69897	0	1	1	3	9	0	5	chr12:116464013-116464038
chr12	-	116470860	116470879	intron	MED13L	HAVANA	G102154.1	ATCAAACTCATACACCACAG	12	116470879	0.734094	2	4	32	0.333333	0.60206	0	0.6	0.833333	5	8	0	4	chr12:116470860-116470879
chr12	-	116475891	116475917	intron	MED13L	HAVANA	G102155.1	ATATAAATTCCACTTTAATCTGTGTGT	10	116475917	0.824836	2	8	92	0.8	0.90309	0	0.5	0.8	4	2	0	8	chr12:116475891-116475917
chr12	-	116480293	116480317	intron	MED13L	HAVANA	G102158.1	ACCACATCTCATCTTTCCCTTATAA	5	116480303	0.711664	1	5	40	1	0.69897	0	1	1	1	0	0	5	chr12:116480293-116480317
chr12	-	116480637	116480662	intron	MED13L	HAVANA	G102159.1	TTTATAATTATTTCTATTCAAACAAT	16	116480655	0.642318	3	5	184	0.4375	0.845098	0	0.428571	0.75	7	9	0	7	chr12:116480637-116480662
chr1	+	151607215	151607233	intron	SNX27	HAVANA	G10216.1	ATTTTTTCCTTCATTTTAT	7	151607221	0.758879	2	7	84	1	0.845098	0.571429	1	1	2	0	0	7	chr1:151607215-151607233
chr12	-	116481616	116481636	intron	MED13L	HAVANA	G102160.1	CTATTACTTTTCCCCTTCCCC	9	116481636	0.734549	2	3	78	0.888889	0.90309	0	0.333333	0.555556	6	1	0	8	chr12:116481616-116481636
chr12	-	116489507	116489537	intron	MED13L	HAVANA	G102166.1	TATTTAACATATTGTGCAAAATTACCTTCAG	8	116489521	0.876867	1	8	88	1	0.90309	0	1	1	1	0	0	8	chr12:116489507-116489537
chr12	-	116496680	116496712	intron	MED13L	HAVANA	G102168.1	TCTAATTAACATATTCATATTTTACATATATAG	11	116496712	0.941816	1	5	145	0.727273	0.90309	0	1	1	4	3	0	8	chr12:116496680-116496712
chr12	-	116496810	116496840	intron	MED13L	HAVANA	G102169.1	CTTTCATTCCATTAAATCTATTACATATCAA	31	116496833	0.733297	7	28	323	0.903226	1.44716	0	0.583333	0.83871	12	3	0	28	chr12:116496810-116496840
chr1	+	151607726	151607753	intron	SNX27	HAVANA	G10217.1	ATTTTAATTTTCACAACAACTCCATTAG	15	151607726	0.580332	4	8	152	0.733333	1.04139	1	0.444444	0.666667	9	4	0	11	chr1:151607726-151607753
chr12	-	116499450	116499477	intron	MED13L	HAVANA	G102171.1	TTAAAATCTATTCCCAAACTCACATTAG	19	116499464	0.712361	4	12	153	0.631579	1.07918	0	0.625	0.842105	8	7	0	12	chr12:116499450-116499477
chr12	-	116502090	116502120	intron	MED13L	HAVANA	G102172.1	CCCCCAATAATACAGTCTACTATTTACATAG	6	116502106	0.848134	1	5	42	1	0.778151	0	0.5	0.833333	2	0	0	6	chr12:116502090-116502120
chr12	-	116503267	116503295	intron	MED13L	HAVANA	G102175.1	TTTACATAATTTCTTCAAATTATCTTCAG	7	116503293	0.683184	3	4	92	0.571429	0.60206	0	0.4	0.571429	5	3	0	4	chr12:116503267-116503295
chr12	-	116505468	116505495	intron	MED13L	HAVANA	G102176.1	TCTAAAATCTGTGCCTTTCACTCCTACA	7	116505495	0.944832	1	7	63	1	0.845098	0	1	1	1	0	0	7	chr12:116505468-116505495
chr12	-	116507396	116507427	intron	MED13L	HAVANA	G102177.1	TATATCAAATACTATATTCACAAAATACTACA	22	116507422	0.704268	6	16	172	0.727273	1.20412	0	0.6	0.818182	10	6	0	16	chr12:116507396-116507427
chr12	-	116507760	116507789	intron	MED13L	HAVANA	G102178.1	TCTTTATCCAAAATGCTTGGGACCAGGAGT	6	116507781	0.829725	1	6	48	1	0.778151	0	1	1	1	0	0	6	chr12:116507760-116507789
chr1	+	151609244	151609273	intron	SNX27	HAVANA	G10218.1	TTTTCTTATACCATCAAATCATTTTCTCAG	9	151609245	0.734893	2	7	119	0.777778	0.845098	1	0.666667	0.888889	3	2	0	7	chr1:151609244-151609273
chr12	-	116508141	116508172	intron	MED13L	HAVANA	G102180.1	ATACCTCATTTAATCCTCCTAACAACCTTGAG	16	116508171	0.762097	4	14	119	0.875	0.845098	0	0.375	0.6875	8	1	1	14	chr12:116508141-116508172
chr12	-	116510830	116510856	intron	MED13L	HAVANA	G102181.1	TATTCTCACATTTTATCCACATACAAG	15	116510856	0.805432	3	11	126	0.733333	1.04139	0	1	1	5	4	0	11	chr12:116510830-116510856
chr12	-	116514492	116514523	intron	MED13L	HAVANA	G102182.1	CCTCAAAAACAAGCCTTCTTTTGAGGGCTTAG	33	116514523	0.9385	2	31	246	1	1.51851	0	0.466667	0.757576	15	0	0	33	chr12:116514492-116514523
chr12	-	116519589	116519615	intron	MED13L	HAVANA	G102188.1	ACTGCAGCCGCAACTTTCTGGGCTCAG	5	116519603	0.674919	1	5	25	1	0.69897	0	1	1	1	0	0	5	chr12:116519589-116519615
chr1	+	151609332	151609364	intron	SNX27	HAVANA	G10219.1	CATTTCTTCTTTAATCAAAATCTATATACATAG	18	151609332	0.696132	4	8	223	0.444444	0.90309	1	0.75	0.888889	8	10	0	8	chr1:151609332-151609364
chr12	-	116519777	116519806	intron	MED13L	HAVANA	G102190.1	CTCATTCACTTTTTTAAACTTCATTAATAG	17	116519806	0.935647	1	9	222	0.705882	0.60206	0	0.222222	0.588235	9	3	2	12	chr12:116519777-116519806
chr12	-	116521338	116521371	intron	MED13L	HAVANA	G102192.1	TTATTATAACTCCCATTCTTAATTACACTCTTAG	20	116521361	0.835083	4	15	235	0.85	0.929419	0	0.5	0.7	12	2	1	17	chr12:116521338-116521371
chr12	-	116523482	116523509	intron	MED13L	HAVANA	G102194.1	CCTTTCCCCATTCCTACATTACTCCTAA	33	116523506	0.787788	3	23	276	0.69697	1.0607	0	0.75	0.909091	12	9	1	23	chr12:116523482-116523509
chr12	-	116526514	116526540	intron	MED13L	HAVANA	G102198.1	CCTCTTTTCTTTTCTTTCTTTTTTAAG	7	116526522	0.763251	1	7	119	1	0.845098	0	1	1	1	0	0	7	chr12:116526514-116526540
chr1	+	15518827	15518853	intron	TMEM51	HAVANA	G1022.1	ATTTCTTACAACACCAACCCTCTCCAG	5	15518838	0.874124	1	5	30	1	0.69897	1	1	1	1	0	0	5	chr1:15518827-15518853
chr1	+	151616766	151616794	intron	SNX27	HAVANA	G10220.1	TCCAAACCTCCCATCCCCTCCAATTCTAG	7	151616779	0.719699	3	4	43	0.571429	0.60206	1	0.166667	0.285714	6	3	0	4	chr1:151616766-151616794
chr12	-	116528041	116528068	intron	MED13L	HAVANA	G102201.1	TTATTACAGAGGTGACCACCTATTCACC	8	116528068	0.80812	1	8	56	1	0.90309	0	1	1	1	0	0	8	chr12:116528041-116528068
chr12	-	116530170	116530195	intron	MED13L	HAVANA	G102203.1	CTCTCCATCCTCCTCTTTTTCCCCAG	9	116530194	0.874344	2	7	81	0.777778	0.845098	0	0.4	0.666667	5	2	0	7	chr12:116530170-116530195
chr12	-	116530282	116530312	intron	MED13L	HAVANA	G102204.1	TCATCCTCCCCTCCCCTTTATCTCCTCAAAG	11	116530307	0.76167	3	8	93	0.818182	0.653213	0	0.25	0.454545	8	1	1	9	chr12:116530282-116530312
chr12	-	116530863	116530888	intron	MED13L	HAVANA	G102205.1	TAATCTCAATCCACATTTTATTACAG	10	116530870	0.644469	2	7	90	0.7	0.845098	0	0.6	0.8	5	3	0	7	chr12:116530863-116530888
chr12	-	116533238	116533259	intron	MED13L	HAVANA	G102208.1	TTCTCATTAACCAAACATAATT	6	116533249	0.794104	2	5	42	0.833333	0.69897	0	0.333333	0.666667	3	1	0	5	chr12:116533238-116533259
chr12	-	116533708	116533735	intron	MED13L	HAVANA	G102209.1	ACTTTCCTAAACAATCCTAAACTTTTAG	23	116533731	0.664887	4	8	211	0.347826	0.60206	0	0.384615	0.652174	13	14	1	8	chr12:116533708-116533735
chr1	+	151618523	151618549	intron	SNX27	HAVANA	G10221.1	TTAACATTATTTATCTCTTTATATAAG	6	151618531	0.694884	2	6	78	1	0.778151	1	1	1	2	0	0	6	chr1:151618523-151618549
chr12	-	116536092	116536117	intron	MED13L	HAVANA	G102211.1	TTTTCCCCATTTCCCCCCCACATTTT	10	116536108	0.663342	4	5	97	0.5	0.69897	0	0.428571	0.6	7	5	0	5	chr12:116536092-116536117
chr12	-	116536371	116536396	intron	MED13L	HAVANA	G102212.1	CTATTACCATTCACTAACCCATCTAA	9	116536396	0.727741	3	9	63	1	0.954243	0	0.666667	0.888889	3	0	0	9	chr12:116536371-116536396
chr12	-	116542806	116542843	intron	MED13L	HAVANA	G102214.1	ATACCATATCCTTTTCACCTAACTCTATCAAAATAAAG	139	116542838	0.822882	8	82	1218	0.589928	0.959571	0	0.614035	0.841727	57	49	8	82	chr12:116542806-116542843
chr12	-	116543109	116543133	intron	MED13L	HAVANA	G102215.1	TTTCCATCCTTCCTCCCTTTCTAAT	15	116543123	0.667138	2	4	167	0.533333	0.90309	0	0.8	0.933333	5	7	0	8	chr12:116543109-116543133
chr12	-	116543849	116543871	intron	MED13L	HAVANA	G102216.1	TATATCCTCTTCCCTCCACAACT	12	116543871	0.733443	4	10	79	0.833333	1	0	0.571429	0.75	7	2	0	10	chr12:116543849-116543871
chr12	-	116547367	116547397	intron	MED13L	HAVANA	G102219.1	TTATACAAAGTTACAAGGTATGTGAACAAAG	5	116547397	0.841901	1	5	35	1	0.69897	0	1	1	1	0	0	5	chr12:116547367-116547397
chr1	+	151626424	151626454	intron	SNX27	HAVANA	G10222.1	TCATCCTCCCTAGTAGTTGGGACTACAGGCG	6	151626424	0.940689	1	6	42	1	0.778151	1	1	1	1	0	0	6	chr1:151626424-151626454
chr12	-	116548348	116548370	intron	MED13L	HAVANA	G102221.1	ATTTCTCATCAAATTTTCATTTA	8	116548364	0.712383	2	4	92	0.75	0.778151	0	0.75	0.875	4	2	0	6	chr12:116548348-116548370
chr12	-	116556030	116556058	intron	MED13L	HAVANA	G102224.1	TACTACTTTCCTATTTTATATTAACTTAG	36	116556058	0.854588	7	22	470	0.722222	1.11394	0	0.466667	0.777778	15	9	1	26	chr12:116556030-116556058
chr1	+	151629369	151629401	intron	SNX27	HAVANA	G10223.1	TTTTTATAAAACCAAAATATCCTTTAAAATTAG	7	151629369	0.867647	1	7	84	1	0.845098	1	0.5	0.857143	2	0	0	7	chr1:151629369-151629401
chr12	-	116560285	116560316	intron	MED13L	HAVANA	G102230.1	ACTGAATATTTTACACTCATGAGCAATTCAAG	7	116560307	0.714938	1	7	63	1	0.845098	0	1	1	1	0	0	7	chr12:116560285-116560316
chr12	-	116563179	116563208	intron	MED13L	HAVANA	G102232.1	CTAAAATCCTACTATTTAAAATTATTAAAG	9	116563202	0.836665	3	8	85	0.888889	0.90309	0	0.333333	0.555556	6	1	0	8	chr12:116563179-116563208
chr12	-	116569007	116569039	intron	MED13L	HAVANA	G102234.1	TCCTTATAATCCTTCCTTTCTCTCCAAAATAAG	33	116569039	0.724351	6	23	367	0.757576	1.09691	0	0.642857	0.848485	14	7	1	25	chr12:116569007-116569039
chr12	-	116570738	116570767	intron	MED13L	HAVANA	G102235.1	TTTTCCTCTTTCTTCCTTTCCTCCCCTTCG	6	116570738	0.86256	2	6	90	1	0.778151	0	1	1	2	0	0	6	chr12:116570738-116570767
chr12	-	116575016	116575045	intron	MED13L	HAVANA	G102237.1	CCATTATCACTACATCATCATTCATCTTAG	12	116575045	0.802466	1	5	122	0.916667	1.04139	0	0.5	0.833333	4	1	0	11	chr12:116575016-116575045
chr12	-	116576666	116576697	intron	MED13L	HAVANA	G102239.1	TTTTTTCTTCCCTTTCATCTTAAATACTAAAG	59	116576697	0.694738	8	33	773	0.559322	0.615424	0	0.52	0.79661	25	19	7	33	chr12:116576666-116576697
chr12	-	116579069	116579092	intron	MED13L	HAVANA	G102242.1	CATTTATATAATTACAATAACTAG	6	116579091	0.722004	2	3	51	0.666667	0.60206	0	0.2	0.333333	5	2	0	4	chr12:116579069-116579092
chr12	-	116586510	116586536	intron	MED13L	HAVANA	G102247.1	TAAATTCCAATAATTTCTCCTTTCTTT	11	116586518	0.675436	3	9	138	0.818182	0.954243	0	1	1	4	2	0	9	chr12:116586510-116586536
chr12	-	116588889	116588918	intron	MED13L	HAVANA	G102250.1	CTCATTTCCCCCCTCTTAATCTTCTGGTCC	13	116588902	0.709415	2	11	117	1	1.11394	0	1	1	4	0	0	13	chr12:116588889-116588918
chr12	-	116589023	116589049	intron	MED13L	HAVANA	G102252.1	CTTATACACATTTATTTTCAATAACAG	14	116589049	0.77517	4	5	145	0.642857	0.954243	0	0.222222	0.5	9	5	0	9	chr12:116589023-116589049
chr12	-	116593721	116593747	intron	MED13L	HAVANA	G102255.1	TTCTACCCTCCACCTTACTATTTCTAA	8	116593746	0.796312	1	4	84	0.5	0.60206	0	0.5	0.75	4	4	0	4	chr12:116593721-116593747
chr12	-	116596056	116596084	intron	MED13L	HAVANA	G102256.1	CTTCCCTTCACCTTCCCCTTCATTCCCAG	8	116596084	0.820333	2	3	70	0.625	0.69897	0	0.142857	0.25	7	3	0	5	chr12:116596056-116596084
chr12	-	116596464	116596489	intron	MED13L	HAVANA	G102258.1	TTCCTTATTTCATTTTATCCCTAATT	9	116596489	0.792447	2	9	126	1	0.954243	0	0.5	0.777778	4	0	0	9	chr12:116596464-116596489
chr12	-	116597388	116597412	intron	MED13L	HAVANA	G102259.1	CTTAAAATCTCTAAAATTCAATTAA	13	116597406	0.625537	3	6	109	0.461538	0.778151	0	0.5	0.769231	6	7	0	6	chr12:116597388-116597412
chr12	-	116597468	116597496	intron	MED13L	HAVANA	G102260.1	CCTTTCATATCTTTTAAATATTAAATCAT	16	116597496	0.802925	2	3	211	0.3125	0.69897	0	0.625	0.8125	8	11	0	5	chr12:116597468-116597496
chr12	-	116598550	116598579	intron	MED13L	HAVANA	G102261.1	TACAAAAAAAAAAAAAATAAAAAATAAAAG	8	116598579	0.818792	1	2	22	0.75	0.778151	0	0.6	0.75	5	2	0	6	chr12:116598550-116598579
chr12	-	116600227	116600247	intron	MED13L	HAVANA	G102262.1	ATTTCCATATCCACTTTTACT	6	116600247	0.724601	2	2	58	1	0.778151	0.666667	0.333333	0.666667	3	0	0	6	chr12:116600227-116600247
chr12	-	116600694	116600724	intron	MED13L	HAVANA	G102263.1	CTTTATTTATTTTTTATCTTTATTTTTAAAA	5	116600702	0.798922	1	5	100	1	0.69897	0	1	1	1	0	0	5	chr12:116600694-116600724
chr12	-	116601460	116601484	intron	MED13L	HAVANA	G102264.1	TTCAATACACTTAAAAATTCTTCAC	21	116601480	0.687998	3	12	144	0.571429	0.60206	0	0.555556	0.809524	9	7	2	12	chr12:116601460-116601484
chr12	-	116601790	116601811	intron	MED13L	HAVANA	G102265.1	ATATTTCCCTTTTTCTCCCAAG	14	116601806	0.685369	2	6	125	0.642857	0.954243	0	0.5	0.714286	8	5	0	9	chr12:116601790-116601811
chr12	-	116604998	116605020	intron	MED13L	HAVANA	G102267.1	TATATTCTTCTCTATAAAACATT	5	116605007	0.732253	2	4	51	0.8	0.60206	0	0.333333	0.6	3	1	0	4	chr12:116604998-116605020
chr12	-	116606956	116606983	intron	MED13L	HAVANA	G102269.1	TCTCCACACATACATCACAAAATTCCTA	47	116606983	0.803318	6	29	249	0.638298	1.47712	0.0212766	0.684211	0.87234	19	17	0	30	chr12:116606956-116606983
chr1	+	151637152	151637175	intron	SNX27	HAVANA	G10227.1	TATCCCCCATACATTTATTCATTC	8	151637155	0.761003	2	7	70	0.875	0.845098	0	0.2	0.5	5	1	0	7	chr1:151637152-151637175
chr12	-	116607394	116607415	intron	MED13L	HAVANA	G102270.1	CTCCCTTCTCCAACTACATACT	10	116607415	0.927322	1	9	61	0.9	0.954243	0	0.25	0.4	8	1	0	9	chr12:116607394-116607415
chr12	-	116611263	116611288	intron	MED13L	HAVANA	G102272.1	ATACTGTCATCTTAAAATAAGACAGT	5	116611288	0.939416	1	5	35	1	0.69897	0	1	1	1	0	0	5	chr12:116611263-116611288
chr12	-	116615773	116615803	intron	MED13L	HAVANA	G102275.1	CTATAGTCCCAGCTACCTGAGAGGCTGACAG	5	116615803	0.896583	1	5	25	1	0.69897	0	1	1	1	0	0	5	chr12:116615773-116615803
chr12	-	116616084	116616110	intron	MED13L	HAVANA	G102276.1	TTTCAATATAAAAAATACTTTTACCAG	13	116616110	0.792495	3	9	117	0.923077	1.07918	0	0.5	0.769231	6	1	0	12	chr12:116616084-116616110
chr12	-	116621218	116621247	intron	MED13L	HAVANA	G102278.1	TTTATAATACTCTTTCATACCTTAACTCAG	5	116621234	0.787382	1	5	60	1	0.69897	0	0.5	0.8	2	0	0	5	chr12:116621218-116621247
chr12	-	116625315	116625335	intron	MED13L	HAVANA	G102279.1	TATAACTTCTACATAAAACAA	11	116625335	0.777934	1	5	61	0.454545	0.69897	0	0.6	0.818182	5	6	0	5	chr12:116625315-116625335
chr1	+	151639272	151639298	intron	SNX27	HAVANA	G10228.1	AATATTTTTTTTCTTCCCAACTCACAG	9	151639272	0.796064	2	8	100	0.888889	0.90309	0.888889	0.666667	0.888889	3	1	0	8	chr1:151639272-151639298
chr12	-	116627726	116627763	intron	MED13L	HAVANA	G102281.1	TATTTAAACTTCTCCCCTCCCCCCAAAAAAACATCTAG	144	116627757	0.682212	7	62	773	0.4375	0.653213	0	0.340206	0.555556	97	68	13	63	chr12:116627726-116627763
chr12	-	116634605	116634649	intron	MED13L	HAVANA	G102287.1	CCCCTAAAATACACAAAACTTTAACCAGCTGTATGTCTTAACTAG	31	116634639	0.700182	6	20	174	0.645161	1	0	0.470588	0.709677	17	10	1	20	chr12:116634605-116634649
chr1	+	151641389	151641416	intron	SNX27	HAVANA	G10229.1	ATTTTCCACCAATATTATACATACATAG	8	151641402	0.71931	2	8	72	1	0.90309	1	1	1	3	0	0	8	chr1:151641389-151641416
chr12	-	116641191	116641218	intron	MED13L	HAVANA	G102291.1	CAAAACAAAACACCTTTTAAAACAAAAG	26	116641218	0.982385	3	10	86	0.384615	0.69897	0	0.545455	0.807692	11	15	1	10	chr12:116641191-116641218
chr12	-	116643468	116643494	intron	MED13L	HAVANA	G102293.1	TTACCAAAATATACCTTTTTTAATCAT	22	116643468	0.823918	4	16	240	0.954545	1.02119	0	0.625	0.863636	8	0	1	21	chr12:116643468-116643494
chr12	-	116650149	116650175	intron	MED13L	HAVANA	G102298.1	ATAATAATACTATCAACCCTTACCATT	16	116650167	0.63245	4	12	117	0.75	1.07918	0	0.714286	0.875	7	4	0	12	chr12:116650149-116650175
chr12	-	116652900	116652922	intron	MED13L	HAVANA	G102300.1	ACTTCCAAAAAACAAACCTCTTT	29	116652922	0.79029	3	21	153	0.827586	1.38021	0	0.533333	0.758621	15	5	0	24	chr12:116652900-116652922
chr12	-	116654368	116654393	intron	MED13L	HAVANA	G102302.1	TTTGGTTTTCACTTTTTCCAACCACT	9	116654392	0.800383	1	5	112	0.555556	0.69897	0	1	1	2	4	0	5	chr12:116654368-116654393
chr12	-	116655956	116655978	intron	MED13L	HAVANA	G102303.1	CTGGGTTAAAAAAAATTACATAC	5	116655972	0.773144	1	5	25	1	0.69897	0	1	1	1	0	0	5	chr12:116655956-116655978
chr12	-	116660227	116660267	intron	MED13L	HAVANA	G102309.1	TACTCCCTTCTATTCACCCTCACATATCCAAAATGGAACAG	128	116660267	0.87622	10	71	915	0.554688	0.772077	0	0.568966	0.804688	58	46	11	71	chr12:116660227-116660267
chr1	+	151645665	151645691	intron	SNX27	HAVANA	G10231.1	TTTTTAAATTTCCTTCTCAATTTCTCC	8	151645686	0.810413	1	5	115	0.625	0.69897	0	0.5	0.75	4	3	0	5	chr1:151645665-151645691
chr12	-	116664712	116664739	intron	MED13L	HAVANA	G102312.1	AATATTTTTTTCCTCTTAAAAAACCCAG	14	116664712	0.876769	4	11	140	0.785714	1.04139	0	0.833333	0.928571	6	3	0	11	chr12:116664712-116664739
chr12	-	116669632	116669659	intron	MED13L	HAVANA	G102315.1	TTTATTTTTAAATATATTTACACACTTA	20	116669632	0.719587	4	17	267	0.85	1.23045	0	0.666667	0.9	6	3	0	17	chr12:116669632-116669659
chr12	-	116671960	116671985	intron	MED13L	HAVANA	G102318.1	CATTACCATTATTTAACATTTTTTTT	15	116671977	0.805361	1	4	209	0.266667	0.60206	0	0.428571	0.733333	7	11	0	4	chr12:116671960-116671985
chr12	-	116674394	116674415	intron	MED13L	HAVANA	G102319.1	TCTTTTATTATCTCCAAACTAT	7	116674415	0.65696	3	7	70	1	0.845098	0	1	1	3	0	0	7	chr12:116674394-116674415
chr12	-	116675872	116675896	intron	MED13L	HAVANA	G102321.1	ATACAAACTTATTTTTAAAATCTTA	7	116675896	0.996747	1	7	70	1	0.845098	0	1	1	1	0	0	7	chr12:116675872-116675896
chr12	-	116679677	116679707	intron	MED13L	HAVANA	G102322.1	CTCTTACCAAACATTAACTCAAAATTTAAAG	24	116679707	0.749228	2	9	200	0.5	1.07918	0	0.6	0.833333	10	12	0	12	chr12:116679677-116679707
chr12	-	116695951	116695977	intron	MED13L	HAVANA	G102323.1	TTCTTTCTTCTATCTAAATTCTTTTAG	5	116695977	0.912465	1	5	75	1	0.69897	0	0.5	0.8	2	0	0	5	chr12:116695951-116695977
chr12	-	116696255	116696289	intron	MED13L	HAVANA	G102324.1	TTTTTATAATAAAATTTCCAACCACTCACTAAAAG	34	116696275	0.768472	3	17	318	0.529412	1.25527	0	0.692308	0.882353	13	16	0	18	chr12:116696255-116696289
chr12	-	116699912	116699938	intron	MED13L	HAVANA	G102325.1	TTTTCTTTAATACCTATTTTTTAATAG	11	116699923	0.76825	1	2	168	0.363636	0.60206	0	0.6	0.818182	5	7	0	4	chr12:116699912-116699938
chr12	-	116709941	116709970	intron	MED13L	HAVANA	G102326.1	ATAATTTAAAATTGAGATGAAACTCATCTC	10	116709970	0.917025	1	4	80	0.5	0.69897	0	0.5	0.8	4	5	0	5	chr12:116709941-116709970
chr12	-	116712645	116712671	intron	MED13L	HAVANA	G102327.1	TTCTCCCCTAAACCTCTTTAAACCAAG	14	116712669	0.842395	3	12	86	0.857143	0.778151	0	0.272727	0.428571	11	1	1	12	chr12:116712645-116712671
chr12	-	116713194	116713223	intron	MED13L	HAVANA	G102328.1	AATTTTTTTAAATGAAATATTTTAATCCAG	5	116713221	0.759516	1	5	65	1	0.69897	0	1	1	1	0	0	5	chr12:116713194-116713223
chr1	+	151652539	151652565	intron	SNX27	HAVANA	G10233.1	CTTTTACTTTAATTAAAAAAATTTAAG	6	151652543	0.732509	1	4	68	0.666667	0.60206	1	0.333333	0.666667	3	2	0	4	chr1:151652539-151652565
chr12	-	117151046	117151071	NoAnnotation			G102332.1	ACATATTCACAAACCAACTTTTCCAG	15	117151071	0.756884	5	9	92	0.866667	1.11394	0	0.333333	0.6	9	2	0	13	chr12:117151046-117151071
chr12	-	117151364	117151391	NoAnnotation			G102334.1	AACTATTTTCACCAATATATTCACCTAG	252	117151391	0.562555	9	149	2229	0.59127	0.792975	0.00396825	0.391026	0.623016	156	80	23	149	chr12:117151364-117151391
chr12	-	117151412	117151440	NoAnnotation			G102335.1	AATGCATTGATGATAAATACTTTTACATA	5	117151415	0.731635	2	5	50	1	0.69897	0	0.5	0.8	2	0	0	5	chr12:117151412-117151440
chr12	-	117152649	117152674	NoAnnotation			G102340.1	AAGAGGGAGGGAAATACCTTCCACAG	9	117152674	0.873536	3	9	15	1	0.954243	0	0.75	0.888889	4	0	0	9	chr12:117152649-117152674
chr12	-	117154048	117154083	3'utr	C12orf49	HAVANA	G102344.1	CCTACTACCTCTTATACTCATCTCCCCAAATTATTT	628	117154083	0.855371	13	378	5060	0.613057	0.932248	0	0.529968	0.762739	317	199	44	385	chr12:117154048-117154083
chr12	-	117154751	117154779	3'utr	C12orf49	HAVANA	G102348.1	TTTGCCACTTAAAATTAACTGTGGGCTAC	9	117154757	0.794957	2	5	60	0.555556	0.69897	0	0.5	0.666667	6	4	0	5	chr12:117154751-117154779
chr12	-	117154882	117154913	3'utr	C12orf49	HAVANA	G102349.1	TCTAACAGTGGGCACCATGTGCCTGCCCTCAG	12	117154899	0.798594	1	2	56	0.333333	0.60206	0.25	1	1	5	8	0	4	chr12:117154882-117154913
chr12	-	117155442	117155470	3'utr	C12orf49	ENSEMBL	G102352.1	GTTGTCATCTTTGGCTTCGCTCACCACCC	7	117155470	0.914121	1	5	61	0.714286	0.69897	1	1	1	2	2	0	5	chr12:117155442-117155470
chr12	-	117157626	117157652	coding	C12orf49	ENSEMBL	G102353.1	GGCAGCCGTGGCATTCCAGAACCTCTT	5	117157639	0.772796	1	5	25	1	0.69897	1	1	1	1	0	0	5	chr12:117157626-117157652
chr12	-	117163254	117163278	intron	C12orf49	ENSEMBL	G102356.1	TTTTAATAACCACATACGTCCCTCC	6	117163276	0.706725	1	5	41	0.833333	0.69897	0	0.5	0.833333	2	1	0	5	chr12:117163254-117163278
chr12	-	117167624	117167645	intron	C12orf49	ENSEMBL	G102358.1	ACATTTTCATCATCATCTTCCC	13	117167641	0.719378	1	5	107	0.384615	0.69897	0	0.8	0.923077	5	8	0	5	chr12:117167624-117167645
chr12	-	117173102	117173135	intron	C12orf49	ENSEMBL	G102361.1	TTAACAATAACTCTCCATTTCTCCCTTTCCCCAG	12	117173135	0.939919	2	7	130	0.75	0.954243	0	1	1	4	3	0	9	chr12:117173102-117173135
chr12	-	117527514	117527545	intron	TESC	ENSEMBL	G102366.1	AATCTTTCTTTCATATTTTCTTTTTATTTCAG	6	117527545	0.956417	1	6	114	1	0.778151	0	1	1	1	0	0	6	chr12:117527514-117527545
chr12	-	117581009	117581028	NoAnnotation			G102367.1	TCCCCTACACGCACGCACCG	6	117581028	0.683155	1	3	9	1	0.778151	0	0.666667	0.833333	3	0	0	6	chr12:117581009-117581028
chr12	-	117581718	117581758	3'utr	FBXO21	HAVANA	G102368.1	TTTTTAAAAATTTTCCAAAACTTTTCTCCATTTTAAAAAGC	1903	117581758	0.675422	16	674	22748	0.355229	0.609839	0.000525486	0.645161	0.861272	744	1062	165	676	chr12:117581718-117581758
chr12	-	117581796	117581825	3'utr	FBXO21	HAVANA	G102368.2	ATTTGGGCACTTTATATTTTTCTAAAAACG	29	117581815	0.78155	6	17	330	0.689655	1	0.0689655	0.461538	0.758621	13	8	1	20	chr12:117581796-117581825
chr12	-	117582080	117582095	3'utr	FBXO21	HAVANA	G102370.1	CTACTTTCATTTAAAG	7	117582092	0.580898	1	3	46	1	0.845098	0	1	1	2	0	0	7	chr12:117582080-117582095
chr12	-	117582529	117582575	3'utr	FBXO21	HAVANA	G102372.1	TGTGCAGCTCTGGAGCTCCACCAACTCTCGGCCTGCCAGTTCTCAAG	21	117582529	0.929984	2	7	118	0.333333	0.845098	0.238095	0.5	0.761905	10	14	0	7	chr12:117582529-117582575
chr12	-	117582935	117582964	3'utr	FBXO21	HAVANA	G102375.1	CATACTCCATGGTCTTCAAAGACCAAAAAA	278	117582962	0.770053	4	150	1327	0.546763	0.637776	0.0107914	0.544776	0.780576	134	92	34	152	chr12:117582935-117582964
chr12	-	117583049	117583084	3'utr	FBXO21	HAVANA	G102376.1	CTACTTTTATTTTTTAATTTAAAAAATCTACTTCAG	205	117583060	0.507667	13	110	2833	0.536585	1	0	0.45	0.731707	100	85	10	110	chr12:117583049-117583084
chr12	-	117583088	117583122	3'utr	FBXO21	HAVANA	G102376.2	TTTTCCATACTCATCTACAATTCCTCCATTTTAAA	561	117583116	0.771481	14	281	5641	0.502674	0.882047	0.00891266	0.566116	0.812834	242	243	36	282	chr12:117583088-117583122
chr12	-	117583218	117583274	3'utr	FBXO21	HAVANA	G102378.1	CTTTTTTTTTTAAATTTAAATGGGAATATAACACAGTTTTCCCTTCCATATTCCTCT	36	117583253	0.89565	8	21	382	0.611111	1.04139	0	0.318182	0.583333	22	13	1	22	chr12:117583218-117583274
chr12	-	117583544	117583570	3'utr	FBXO21	HAVANA	G102379.1	TTTGTATTCACTCCATTCCCCTGTCTG	29	117583562	0.734757	5	16	298	0.551724	1.20412	0	0.636364	0.862069	11	13	0	16	chr12:117583544-117583570
chr1	+	151667311	151667340	3'utr	SNX27	HAVANA	G10238.1	TACATATATATATTTCTTTTTAAATTTCAT	58	151667322	0.658879	9	34	860	0.586207	0.832509	0.0344828	0.75	0.913793	20	20	4	34	chr1:151667311-151667340
chr12	-	117597667	117597694	intron	FBXO21	HAVANA	G102385.1	CATCCAGCGAAGGTGGGGGTAATTATCC	17	117597694	0.913548	3	12	90	0.705882	1.07918	0	0.5	0.882353	4	5	0	12	chr12:117597667-117597694
chr12	-	117597893	117597920	intron	FBXO21	HAVANA	G102386.1	TTACCAACCCCTAGGCTAGAGGGAGAAG	6	117597893	0.875746	1	6	18	1	0.778151	0	0.5	0.833333	2	0	0	6	chr12:117597893-117597920
chr12	-	117604238	117604261	intron	FBXO21	HAVANA	G102387.1	TTCCCATATCCTCCCTGCCCTACA	5	117604261	0.861983	1	5	30	1	0.69897	0	1	1	1	0	0	5	chr12:117604238-117604261
chr12	-	117608670	117608705	intron	FBXO21	HAVANA	G102388.1	TCCCTCTCCCCAAATAACCCAACCAATCTCCCCAAG	66	117608703	0.821114	5	41	232	0.651515	0.934498	0	0.514286	0.742424	35	19	4	43	chr12:117608670-117608705
chr1	+	151667591	151667623	3'utr	SNX27	HAVANA	G10239.1	TTCTTTATCTTCCAAGAGGGTGCTGGGGAGGAG	189	151667599	0.600164	8	113	1093	0.597884	1.01169	0.888889	0.48	0.724868	100	66	10	113	chr1:151667591-151667623
chr12	-	117613684	117613709	intron	FBXO21	HAVANA	G102391.1	TCCTTTTTCATTTTCTAAATACAAAG	9	117613684	0.659631	4	7	96	0.777778	0.845098	0	0.333333	0.555556	6	2	0	7	chr12:117613684-117613709
chr12	-	117621934	117621963	intron	FBXO21	HAVANA	G102394.1	AAAATATATACAGAAGACTAAATTCACAAG	5	117621948	0.944239	1	5	25	1	0.69897	0	1	1	1	0	0	5	chr12:117621934-117621963
chr12	-	117622062	117622087	intron	FBXO21	HAVANA	G102395.1	CTCCCCAAATTAATTTATAAACCTAG	11	117622086	0.944782	2	9	77	0.818182	0.954243	0	0.222222	0.363636	9	2	0	9	chr12:117622062-117622087
chr12	-	117623625	117623660	intron	FBXO21	HAVANA	G102396.1	TCCTTCCTTCATTATTACCTCTCCACTTACTATCAG	30	117623660	0.90273	6	21	342	0.7	1.32222	0	0.666667	0.866667	12	9	0	21	chr12:117623625-117623660
chr1	+	151667728	151667756	3'utr	SNX27	HAVANA	G10240.1	TTCTCTCACTCCTGGCTTTCTAGCCACAT	42	151667728	0.707944	7	24	352	0.571429	0.778151	0	0.571429	0.785714	21	15	3	24	chr1:151667728-151667756
chr12	-	118064484	118064510	intron	KSR2	ENSEMBL	G102401.1	TCATAACTCTCCACCCCAAATCAACAG	6	118064498	0.876817	1	6	24	1	0.778151	0	1	1	1	0	0	6	chr12:118064484-118064510
chr12	-	118424527	118424557	NoAnnotation			G102404.1	CTTTTAATTCCCTTCCAATCATTTCATCAAG	6	118424544	0.861022	1	6	72	1	0.778151	0	1	1	1	0	0	6	chr12:118424527-118424557
chr12	-	118458528	118458556	NoAnnotation			G102406.1	TTTACACAAAATTCACTAAATTAATAAAG	12	118458556	0.872805	2	9	93	0.75	0.954243	0	1	1	3	3	0	9	chr12:118458528-118458556
chr12	-	118458819	118458852	NoAnnotation			G102407.1	ATTAACCCATATCATCTTACTAATCAAAATCAAG	23	118458852	0.914294	4	12	186	0.521739	1.07918	0	0.454545	0.73913	11	11	0	12	chr12:118458819-118458852
chr12	-	118460830	118460855	NoAnnotation			G102409.1	TTTTCCACACCCCATCCCACGGAAAG	7	118460830	0.918312	2	5	26	0.714286	0.69897	0	0.666667	0.857143	3	2	0	5	chr12:118460830-118460855
chr12	-	118463973	118463995	NoAnnotation			G102412.1	TTCTTCAAAAACTATTACAAAAC	7	118463989	0.701618	2	4	44	0.571429	0.60206	0	0.5	0.714286	4	3	0	4	chr12:118463973-118463995
chr12	-	118464637	118464664	NoAnnotation			G102413.1	CACAGTGGCTGTCACAGCTGCCACCAAG	5	118464652	0.774057	1	5	15	1	0.69897	0	1	1	1	0	0	5	chr12:118464637-118464664
chr12	-	118465759	118465783	NoAnnotation			G102414.1	CTTCAGAGTTTTCAACTCTGTAATA	6	118465783	0.932523	1	6	54	1	0.778151	0	0.666667	0.833333	3	0	0	6	chr12:118465759-118465783
chr12	-	118465865	118465895	NoAnnotation			G102415.1	TTAACCCCAAAGCAGGCTACCTTCTCCACAG	12	118465895	0.811453	1	10	58	0.833333	1	0	0.5	0.833333	4	2	0	10	chr12:118465865-118465895
chr12	-	118466355	118466384	NoAnnotation			G102416.1	TTAGCCTCCAGGAGTTTTCACTTTCCCCAG	6	118466384	0.880035	1	4	56	0.666667	0.60206	0	1	1	2	2	0	4	chr12:118466355-118466384
chr12	-	118469336	118469366	NoAnnotation			G102422.1	GTAAAAACCTTATAACTTTAAAATAAAAAAG	39	118469360	0.721996	3	23	243	0.589744	0.759668	0.128205	0.380952	0.666667	21	13	3	23	chr12:118469336-118469366
chr12	-	118470651	118470677	NoAnnotation			G102426.1	AAAAAAAAAGTCCCCTTTTAAAACAAG	10	118470677	0.946446	1	6	44	0.6	0.778151	0	0.142857	0.4	7	4	0	6	chr12:118470651-118470677
chr12	-	118470894	118470923	3'utr	WSB2	HAVANA	G102428.1	AATTTAATATATTTTAAATTATTTTAAAAG	148	118470919	0.719379	11	59	1879	0.432432	0.630089	0	0.571429	0.797297	70	70	14	64	chr12:118470894-118470923
chr1	+	151668549	151668572	3'utr	SNX27	HAVANA	G10243.1	GAAAGGAGACTGAACGAAAACCTT	7	151668567	0.76853	1	7	14	1	0.845098	0	0.5	0.857143	2	0	0	7	chr1:151668549-151668572
chr12	-	118471052	118471073	3'utr	WSB2	HAVANA	G102430.1	TCTGTCTCTGCTGTTTAACTTC	8	118471060	0.679537	2	8	80	1	0.90309	0.75	0.666667	0.875	3	0	0	8	chr12:118471052-118471073
chr12	-	118471207	118471229	3'utr	WSB2	HAVANA	G102431.1	ATTTATTTGTATTTTCTCAACAG	8	118471222	0.665804	2	4	83	0.5	0.60206	0	0.6	0.75	5	4	0	4	chr12:118471207-118471229
chr12	-	118471402	118471435	3'utr	WSB2	HAVANA	G102432.1	TAGCTTAACTAAATTACAGGGGACTCAGAGGCCG	31	118471426	0.670663	4	20	136	0.677419	0.720159	0	0.6	0.806452	15	7	3	21	chr12:118471402-118471435
chr12	-	118472862	118472886	coding	WSB2	ENSEMBL	G102437.1	CTGGGCCCTGGAACTGAAAACTCCC	9	118472885	0.724216	1	5	23	0.777778	0.845098	0	1	1	3	2	0	7	chr12:118472862-118472886
chr12	-	118473577	118473597	intron	WSB2	ENSEMBL	G102438.1	CTTTATTTCCATTTACTAATA	8	118473577	0.786189	3	8	80	1	0.90309	0	0.75	0.875	4	0	0	8	chr12:118473577-118473597
chr12	-	118477800	118477829	intron	WSB2	ENSEMBL	G102439.1	ATATTAATTAAAGCACTTTGGGAGGCCAAG	5	118477800	0.955158	1	5	35	1	0.69897	0	1	1	1	0	0	5	chr12:118477800-118477829
chr1	+	151668682	151668707	3'utr	SNX27	HAVANA	G10244.1	ATATTCCCAGCCCCTAAGCTCTGTAG	10	151668682	0.781422	2	7	56	0.7	0.845098	0.7	0.6	0.8	5	3	0	7	chr1:151668682-151668707
chr12	-	118478426	118478449	intron	WSB2	ENSEMBL	G102440.1	CTCCTCCAGGTGTGTGCCACCATG	5	118478449	0.937144	1	5	25	1	0.69897	0	1	1	1	0	0	5	chr12:118478426-118478449
chr12	-	118479532	118479554	intron	WSB2	ENSEMBL	G102441.1	AGTGACATAAGAGAGGGGAATTT	6	118479554	0.978498	1	6	24	1	0.778151	0	1	1	1	0	0	6	chr12:118479532-118479554
chr12	-	118480971	118481000	coding	WSB2	HAVANA	G102443.1	CTTGCCTGGTTCTTGCTACGGGACTCAACG	5	118480986	0.751327	1	5	40	1	0.69897	0	0.5	0.8	2	0	0	5	chr12:118480971-118481000
chr12	-	118481027	118481057	coding	WSB2	HAVANA	G102444.1	CTTCCCCACCCAGCAGGAAGCTCTGGGCACG	24	118481057	0.75644	3	19	37	0.791667	1.27875	0	0.5	0.708333	14	5	0	19	chr12:118481027-118481057
chr12	-	118484562	118484588	intron	WSB2	ENSEMBL	G102445.1	AAACCAAAATAAATAAAACAAATACAG	11	118484562	0.811301	1	4	29	0.363636	0.60206	0	0.6	0.818182	5	7	0	4	chr12:118484562-118484588
chr12	-	118495394	118495420	intron	WSB2	ENSEMBL	G102447.1	ATAATATATACAATTTTTATTTATCAG	6	118495412	0.723354	2	4	74	0.666667	0.60206	0	1	1	3	2	0	4	chr12:118495394-118495420
chr1	+	151668773	151668811	3'utr	SNX27	HAVANA	G10245.1	TTTCCCTTCTCCCCTTTCTAAACAAAAACCTTCCTAGGA	627	151668779	0.840085	10	411	4793	0.657097	1.00211	0.913876	0.557895	0.799043	285	175	40	412	chr1:151668773-151668811
chr12	-	118502173	118502205	3'utr	VSIG10	HAVANA	G102451.1	CTGGGATATTTTCCACAACTTCCTCTTCTCTAG	25	118502205	0.962499	6	20	265	0.8	1.30103	0	0.357143	0.64	14	5	0	20	chr12:118502173-118502205
chr12	-	118514619	118514644	intron	VSIG10	HAVANA	G102454.1	AATAAAAAATAAATAAAGTAGCTGGG	5	118514644	0.911785	1	3	22	1	0.69897	0	1	1	2	0	0	5	chr12:118514619-118514644
chr12	-	118535040	118535066	intron	VSIG10	HAVANA	G102457.1	ATTCCCAACATCCCATGGGCCAAAACA	11	118535040	0.851061	1	3	41	0.818182	0.954243	0	0.75	0.909091	4	2	0	9	chr12:118535040-118535066
chr1	+	151669093	151669123	3'utr	SNX27	HAVANA	G10246.1	CTTTTCTTTCCCCTTCCTTCCTTCCTTTTTT	8	151669106	0.815718	2	4	144	0.5	0.60206	0	0.75	0.875	4	4	0	4	chr1:151669093-151669123
chr12	-	118538637	118538660	intron	VSIG10	HAVANA	G102460.1	AATCCTAATAATTTAAAAATAATT	17	118538649	0.644889	2	6	128	0.529412	0.653213	0	0.444444	0.705882	9	7	1	9	chr12:118538637-118538660
chr12	-	118539061	118539092	intron	VSIG10	HAVANA	G102461.1	CTTCCATGTCTATGTCAGACATCACTAAATCG	6	118539076	0.886216	1	6	54	1	0.778151	0	1	1	1	0	0	6	chr12:118539061-118539092
chr12	-	118539136	118539164	intron	VSIG10	HAVANA	G102462.1	TTAATCTTCCTAAATCTCAATTTTCTCAG	15	118539159	0.715001	4	10	179	0.666667	1	0	0.428571	0.733333	7	5	0	10	chr12:118539136-118539164
chr12	-	118540652	118540680	intron	VSIG10	HAVANA	G102465.1	ATTCACCAGCATGCCTACTGTGCATGCCT	9	118540659	0.799493	1	9	63	1	0.954243	0	0.666667	0.888889	3	0	0	9	chr12:118540652-118540680
chr12	-	118558396	118558424	processed_transcript	VSIG10	HAVANA	G102468.1	CAAATTCCTTTTTTCCCTCCAATAACCCG	8	118558424	0.88486	1	4	76	0.625	0.69897	0	0.4	0.625	5	3	0	5	chr12:118558396-118558424
chr12	-	118585435	118585467	NoAnnotation			G102469.1	ATTTACATACATTAACTCTTAATCCCAAAAAAG	14	118585467	0.725829	3	13	111	0.928571	1.11394	0	0.6	0.857143	5	1	0	13	chr12:118585435-118585467
chr1	+	151669506	151669533	3'utr	SNX27	HAVANA	G10247.1	TTTCCTCCCTCACCTTCTCCAAATCTAG	25	151669507	0.806106	4	16	182	0.64	0.726999	0.6	0.4375	0.64	16	7	2	16	chr1:151669506-151669533
chr12	-	118587810	118587840	3'utr	TAOK3	HAVANA	G102470.1	CTTTTTCTTTATCTCCCTTCCCCTTCCTAAG	72	118587840	0.697407	12	43	860	0.611111	0.944483	0	0.552632	0.763889	38	24	4	44	chr12:118587810-118587840
chr12	-	118587919	118587941	3'utr	TAOK3	HAVANA	G102471.2	ATCAAATTTTTTTACTTCCTCCT	10	118587941	0.81592	3	6	100	0.6	0.778151	0	0.333333	0.6	6	4	0	6	chr12:118587919-118587941
chr12	-	118588345	118588372	3'utr	TAOK3	HAVANA	G102472.1	TATCCGCAGCCTTACACCTTAACTAGCT	24	118588372	0.671383	4	13	140	0.541667	0.636822	0	0.461538	0.708333	13	9	2	13	chr12:118588345-118588372
chr12	-	118590612	118590641	intron	TAOK3	HAVANA	G102476.1	TCTTTCATTTAATCCTCCCACCAATCTCAG	7	118590628	0.797838	2	7	68	1	0.845098	0	1	1	2	0	0	7	chr12:118590612-118590641
chr12	-	118605941	118605970	intron	TAOK3	HAVANA	G102479.1	CCATTCCACCCAATCTCTACCCTCAAACAG	14	118605966	0.818895	3	14	69	1	1.14613	0	0.428571	0.714286	7	0	0	14	chr12:118605941-118605970
chr1	+	151670327	151670356	3'utr	SNX27	HAVANA	G10248.1	CTCCTGGTCTCTCACTGGCCTTCCTCCACA	12	151670348	0.794294	3	6	76	0.5	0.778151	0	0.5	0.75	6	6	0	6	chr1:151670327-151670356
chr12	-	118610313	118610339	coding	TAOK3	HAVANA	G102480.1	TACGACAAAAATTGTCGTTTCTTCAAG	8	118610339	0.928162	1	3	69	1	0.90309	0.625	0.666667	0.875	3	0	0	8	chr12:118610313-118610339
chr12	-	118617246	118617272	intron	TAOK3	HAVANA	G102481.1	TCCTCCCTCCCCATAATATCATCTATT	7	118617272	0.940021	2	6	62	0.857143	0.778151	0	0.4	0.571429	5	1	0	6	chr12:118617246-118617272
chr12	-	118621344	118621368	intron	TAOK3	HAVANA	G102482.1	TTATGTCCATTAAAAAAACACATTT	5	118621365	0.745073	1	5	40	1	0.69897	0	1	1	1	0	0	5	chr12:118621344-118621368
chr12	-	118658140	118658169	intron	TAOK3	HAVANA	G102487.1	TTCCCTCACCTTCATTTATTTATTTAAAAG	11	118658168	0.88309	1	11	143	1	1.04139	0	1	1	2	0	0	11	chr12:118658140-118658169
chr12	-	118665749	118665776	intron	TAOK3	HAVANA	G102489.1	ATTCTACAAAATTTTACACATTTTAAAT	10	118665753	0.750922	1	5	107	0.5	0.69897	0	0.75	0.9	4	5	0	5	chr12:118665749-118665776
chr1	+	151670488	151670527	3'utr	SNX27	HAVANA	G10249.1	TTATTCTATTCTCCATTTTTCCACCCCGTCCTTACCCTAG	67	151670488	0.757218	13	44	680	0.656716	1.64345	0.761194	0.416667	0.686567	36	23	0	44	chr1:151670488-151670527
chr12	-	118671195	118671226	intron	TAOK3	HAVANA	G102490.1	TTTTAATTTTTTAATTATTATTACACTTTAAG	8	118671225	0.859543	1	8	144	1	0.90309	0	1	1	1	0	0	8	chr12:118671195-118671226
chr12	-	118674044	118674068	intron	TAOK3	HAVANA	G102492.1	TTTTAAAATATCACCTTCTATATAA	14	118674055	0.647839	3	8	137	0.571429	0.90309	0	0.8	0.928571	5	6	0	8	chr12:118674044-118674068
chr12	-	118674250	118674269	intron	TAOK3	HAVANA	G102493.1	CTTCTCATTCTAAATTACCA	6	118674269	0.64952	2	2	46	0.666667	0.60206	0	0.5	0.666667	4	2	0	4	chr12:118674250-118674269
chr12	-	118688900	118688927	intron	TAOK3	HAVANA	G102495.1	TCTCATCCCATCCCCTTTCCCTATAAAG	14	118688927	0.886615	3	12	103	0.857143	0.778151	0	0.5	0.714286	8	1	1	12	chr12:118688900-118688927
chr12	-	118695922	118695947	intron	TAOK3	HAVANA	G102496.1	CCTTCCAACTCTCCCATACAATTCAT	8	118695947	0.84649	1	5	56	1	0.90309	0	0.4	0.625	5	0	0	8	chr12:118695922-118695947
chr12	-	118702422	118702445	intron	TAOK3	HAVANA	G102498.1	ATATCCACTATCACTCCCAAAAAG	11	118702422	0.694246	3	10	45	0.909091	1	0	0.25	0.454545	8	1	0	10	chr12:118702422-118702445
chr1	+	15538538	15538561	intron	TMEM51	HAVANA	G1025.1	AGTGCGTGAACCATAATTTATTAC	8	15538556	0.660712	1	8	56	1	0.90309	0	1	1	1	0	0	8	chr1:15538538-15538561
chr1	+	151670609	151670640	3'utr	SNX27	HAVANA	G10250.1	TATTCCAACATCCTCATGCCTGGCCCATTTAG	11	151670614	0.769295	3	5	83	0.454545	0.69897	0.454545	0.4	0.727273	5	6	0	5	chr1:151670609-151670640
chr12	-	118709363	118709388	intron	TAOK3	HAVANA	G102500.1	ATGTCCATCACCTGATAAATGGATAA	7	118709385	0.834553	1	7	42	1	0.845098	0	1	1	1	0	0	7	chr12:118709363-118709388
chr12	-	118722846	118722871	intron	TAOK3	HAVANA	G102502.1	CCCTTTTAAAAATATATATTCCCATA	9	118722871	0.721436	2	3	84	0.555556	0.69897	0	0.333333	0.555556	6	4	0	5	chr12:118722846-118722871
chr12	-	118724078	118724107	intron	TAOK3	HAVANA	G102503.1	TCCCACTCTGCAGGTAGGAATTCAACCTAG	8	118724107	0.983961	1	8	48	1	0.90309	0	1	1	1	0	0	8	chr12:118724078-118724107
chr12	-	118733200	118733225	intron	TAOK3	HAVANA	G102506.1	CTCTCTAAAACACATTTTCAATCTTC	12	118733225	0.929338	1	12	108	1	1.07918	0	1	1	2	0	0	12	chr12:118733200-118733225
chr12	-	118734898	118734920	intron	TAOK3	HAVANA	G102507.1	TCCTTTAAAAAATTCTTATTAAT	11	118734920	0.822511	2	6	113	1	1.04139	0	1	1	3	0	0	11	chr12:118734898-118734920
chr12	-	118736402	118736429	intron	TAOK3	HAVANA	G102508.1	ATATCATCTTCACTTCTATCCAACTCTT	5	118736429	0.944696	1	5	55	1	0.69897	0	1	1	1	0	0	5	chr12:118736402-118736429
chr1	+	151670833	151670856	3'utr	SNX27	HAVANA	G10251.1	ATTTTCCAGACCAGGAGGGACTGC	5	151670844	0.829478	1	5	20	1	0.69897	0	1	1	1	0	0	5	chr1:151670833-151670856
chr12	-	118740277	118740303	intron	TAOK3	HAVANA	G102510.1	TTTTATTTTCCCTATTATACCCATAAG	12	118740297	0.643416	2	8	138	0.666667	0.90309	0	0.6	0.833333	5	4	0	8	chr12:118740277-118740303
chr12	-	118740959	118740984	intron	TAOK3	HAVANA	G102512.1	CATCTTTTATTAAAATCATATTAATC	12	118740978	0.624524	3	12	130	1	1.07918	0	0.666667	0.916667	3	0	0	12	chr12:118740959-118740984
chr12	-	118743934	118743959	intron	TAOK3	HAVANA	G102513.1	AAAATAAAAGTTAAAAAACAAAAACC	7	118743934	0.867658	1	7	14	1	0.845098	0	0.666667	0.857143	3	0	0	7	chr12:118743934-118743959
chr12	-	118744129	118744155	intron	TAOK3	HAVANA	G102514.1	AATTAAATAAAAACATAAAAAATAAAG	7	118744129	0.910611	2	7	28	1	0.845098	0	1	1	2	0	0	7	chr12:118744129-118744155
chr12	-	118744863	118744888	intron	TAOK3	HAVANA	G102515.1	CATTATTATTCTATTTCCACATAATT	10	118744888	0.818538	2	6	118	1	1	0	1	1	3	0	0	10	chr12:118744863-118744888
chr12	-	118748562	118748588	intron	TAOK3	HAVANA	G102516.1	CTTCCTCCATATTCTCCCTTATAACAG	22	118748588	0.819654	4	13	201	0.590909	0.812913	0	0.5	0.727273	12	8	1	13	chr12:118748562-118748588
chr12	-	118753330	118753356	intron	TAOK3	HAVANA	G102518.1	TCCATCCACCCCAAATCCATCTACTCT	8	118753330	0.830339	2	8	48	1	0.90309	0	0.25	0.625	4	0	0	8	chr12:118753330-118753356
chr12	-	118753615	118753639	intron	TAOK3	HAVANA	G102519.1	TTTACCCTAACCAATTTTTTTCTCT	13	118753639	0.816635	2	5	152	1	1.11394	0	0.571429	0.769231	7	0	0	13	chr12:118753615-118753639
chr12	-	118758920	118758953	intron	TAOK3	HAVANA	G102522.1	TACAAACCATACCAACCTTTTCCCTAACATATAG	15	118758953	0.889076	1	2	121	0.4	0.778151	0	0.5	0.733333	8	9	0	6	chr12:118758920-118758953
chr12	-	118772048	118772075	intron	TAOK3	HAVANA	G102528.1	TACATATATATACCACAATTTTAAAAAA	8	118772072	0.828871	1	7	64	0.875	0.845098	0	0.333333	0.75	3	1	0	7	chr12:118772048-118772075
chr12	-	118772845	118772861	intron	TAOK3	HAVANA	G102529.1	TATACCACCACACCATG	8	118772855	0.705002	1	3	21	1	0.90309	0	0.666667	0.875	3	0	0	8	chr12:118772845-118772861
chr1	+	151671513	151671536	3'utr	SNX27	HAVANA	G10253.1	ATTGTAACATATTCTTTTAAATAA	9	151671527	0.681877	1	4	95	0.444444	0.60206	0	0.666667	0.888889	3	5	0	4	chr1:151671513-151671536
chr12	-	118773726	118773753	intron	TAOK3	HAVANA	G102530.1	TCTTTAATCAACATTTTGGAATTGTCAC	7	118773753	0.829511	1	7	77	1	0.845098	0	1	1	1	0	0	7	chr12:118773726-118773753
chr12	-	118774291	118774317	intron	TAOK3	HAVANA	G102531.1	TATACTTTTTTCCTAAATATTTTATAG	10	118774317	0.876202	1	6	144	0.8	0.90309	0	0.8	0.9	5	2	0	8	chr12:118774291-118774317
chr12	-	118775785	118775812	intron	TAOK3	HAVANA	G102533.1	CCTTTATCTAATTTCCCTTAACAATAAG	16	118775802	0.566442	6	7	164	0.4375	0.845098	0	0.272727	0.5	11	9	0	7	chr12:118775785-118775812
chr12	-	118784017	118784048	intron	TAOK3	HAVANA	G102538.1	ACCCTTAACCCTTTCTCCTCTTCTCAACAAAG	31	118784044	0.687839	6	14	292	0.451613	0.669007	0	0.571429	0.806452	14	15	2	14	chr12:118784017-118784048
chr12	-	118786609	118786640	intron	TAOK3	HAVANA	G102539.1	TTTTTCTCCCCCCTCACAAAAACACACATAAT	50	118786617	0.632732	5	21	269	0.42	0.623249	0	0.413793	0.66	29	25	4	21	chr12:118786609-118786640
chr12	-	118793094	118793121	intron	TAOK3	HAVANA	G102542.1	TTCTTCTGAGTACACCACTCAGATAAAG	5	118793121	0.813835	2	5	35	1	0.69897	0	1	1	2	0	0	5	chr12:118793094-118793121
chr12	-	118796468	118796499	intron	TAOK3	HAVANA	G102545.1	TTTTTCAAAAAAATTTAATTTTTTTCTTTCTC	5	118796472	0.794812	1	5	90	1	0.69897	0	1	1	1	0	0	5	chr12:118796468-118796499
chr12	-	118798566	118798594	intron	TAOK3	HAVANA	G102546.1	TTCCAAATTTCCATACAAATTTCTTAATC	20	118798594	0.90065	2	12	210	0.6	1.07918	0	0.625	0.85	8	8	0	12	chr12:118798566-118798594
chr12	-	118798699	118798724	intron	TAOK3	HAVANA	G102547.1	CTTTTAAAAACAATTAAAACATAAAG	10	118798724	0.831638	1	7	51	0.7	0.845098	0	1	1	3	3	0	7	chr12:118798699-118798724
chr12	-	118799100	118799126	intron	TAOK3	HAVANA	G102548.1	TTCCTACTACCACACCATACATCCACG	9	118799126	0.72392	3	5	41	0.555556	0.69897	0	0.5	0.777778	4	4	0	5	chr12:118799100-118799126
chr12	-	118804125	118804153	intron	TAOK3	HAVANA	G102551.1	TTATTCTTGGCAGCAGACATACTAAACAG	8	118804153	0.728588	2	7	52	0.875	0.845098	0	0.666667	0.875	3	1	0	7	chr12:118804125-118804153
chr12	-	118815478	118815506	NoAnnotation			G102556.1	CTTCCTCCTCCTCCATCCCTCCAAAATAG	6	118815506	0.890901	1	6	42	1	0.778151	0	1	1	1	0	0	6	chr12:118815478-118815506
chr12	-	118934592	118934619	NoAnnotation			G102557.1	CCTGGCCTCCCAAAGGCTGGGATTACAG	10	118934604	0.849498	1	4	46	0.4	0.60206	0	0.4	0.7	5	6	0	4	chr12:118934592-118934619
chr1	+	151700246	151700272	intron	RIIAD1	HAVANA	G10256.1	TTCTTTCCTCCATCATCATTTCCTCAA	7	151700246	0.85723	1	7	77	1	0.845098	0	1	1	1	0	0	7	chr1:151700246-151700272
chr12	-	120107542	120107568	NoAnnotation			G102560.1	ACCTCTACCAAAAATACACAAAATTAG	7	120107547	0.781838	1	4	31	0.571429	0.60206	0	1	1	2	3	0	4	chr12:120107542-120107568
chr12	-	120124133	120124161	3'utr	CIT	HAVANA	G102561.1	GTTTGCTGAAGTTTTGTCTCTTGGTCCAC	10	120124161	0.764836	1	3	127	0.7	0.845098	0.6	1	1	3	3	0	7	chr12:120124133-120124161
chr12	-	120124186	120124214	3'utr	CIT	HAVANA	G102562.1	TCTGTGGGGTCGTACTCCCTCCCCTCCCG	5	120124212	0.825288	1	5	35	1	0.69897	0	1	1	1	0	0	5	chr12:120124186-120124214
chr12	-	120124503	120124527	3'utr	CIT	HAVANA	G102564.1	TCTGCCTTTAATCTCCCACAAGGCA	6	120124503	0.911307	1	6	36	1	0.778151	0	1	1	1	0	0	6	chr12:120124503-120124527
chr12	-	120125389	120125413	3'utr	CIT	HAVANA	G102569.1	TTTCCCCAGGGTGACATCGTAGCCA	6	120125413	0.815553	1	6	30	1	0.778151	0	0.333333	0.666667	3	0	0	6	chr12:120125389-120125413
chr1	+	151736305	151736330	intron	OAZ3	ENSEMBL	G10257.1	TTCCTTACTTCAAATCTACCTAAAAG	5	151736314	0.767399	2	4	41	0.8	0.60206	1	0.333333	0.6	3	1	0	4	chr1:151736305-151736330
chr12	-	120133908	120133936	intron	CIT	HAVANA	G102571.1	TCCCTCTCCCCAGGTCCCCACCTGGGAAG	13	120133936	0.861913	1	11	51	0.846154	0.740363	0	0.25	0.538462	8	1	1	11	chr12:120133908-120133936
chr12	-	120135574	120135602	coding	CIT	HAVANA	G102572.1	ACCTGGGCCCTGCCATTTCCTCAGGAGCG	5	120135602	0.998551	1	5	25	1	0.69897	0	1	1	1	0	0	5	chr12:120135574-120135602
chr12	-	120149039	120149059	intron	CIT	HAVANA	G102573.1	CTTCACTCCTAATAAACACTT	10	120149059	0.643783	3	6	64	0.6	0.778151	0	0.8	0.9	5	4	0	6	chr12:120149039-120149059
chr12	-	120152331	120152357	intron	CIT	HAVANA	G102574.1	CTCTTCGGGGAGGTGTCTATTTAAATT	5	120152357	0.922151	1	5	50	1	0.69897	0	1	1	1	0	0	5	chr12:120152331-120152357
chr12	-	120158331	120158352	coding	CIT	HAVANA	G102575.1	TATTTCTCAACAAACCAAACTC	10	120158352	0.593569	3	9	50	0.9	0.954243	0	0.333333	0.6	6	1	0	9	chr12:120158331-120158352
chr1	+	151736599	151736621	intron	OAZ3	ENSEMBL	G10258.1	CCTCCTTCCTCCTAAATACACTA	5	151736599	0.883845	2	5	30	1	0.69897	0	0.5	0.8	2	0	0	5	chr1:151736599-151736621
chr12	-	120179138	120179163	intron	CIT	HAVANA	G102582.1	TTCCCATCATCATCCTTCACCCAAAG	17	120179162	0.781959	4	15	94	0.882353	0.69897	0	0.363636	0.588235	11	0	2	15	chr12:120179138-120179163
chr12	-	120184806	120184834	intron	CIT	HAVANA	G102583.1	CTAATATCTAATTAACACTCACACATTTC	5	120184816	0.961929	1	5	45	1	0.69897	0	1	1	1	0	0	5	chr12:120184806-120184834
chr12	-	120204291	120204321	intron	CIT	HAVANA	G102591.1	CATCCCTACCTTCCCTACAACCCCTTCTACG	12	120204321	0.978633	2	11	82	0.916667	0.740363	0	0.4	0.75	5	0	1	11	chr12:120204291-120204321
chr12	-	120216309	120216335	intron	CIT	HAVANA	G102595.1	TATTCAAATATTCCTCACCAATTATTT	22	120216309	0.672044	3	19	230	0.863636	1.27875	0	1	1	5	3	0	19	chr12:120216309-120216335
chr1	+	15541539	15541567	5'utr	TMEM51	HAVANA	G1026.1	TTTATTTTCTTTCTTGGAACTGGGCCTCG	8	15541539	0.762247	2	8	100	1	0.90309	0.75	1	1	2	0	0	8	chr1:15541539-15541567
chr1	+	151763636	151763661	antisense	RP11-98D18.9	HAVANA	G10260.1	CTCTTCTATTCCTTTGCGGAGGCACG	5	151763661	0.949598	2	5	40	1	0.69897	0.2	0.5	0.8	2	0	0	5	chr1:151763636-151763661
chr12	-	120235819	120235849	intron	CIT	HAVANA	G102603.1	TCTTATTTGCTAAAGCTTAAGCTTGGCAAAG	6	120235849	0.81818	1	6	60	1	0.778151	0	1	1	1	0	0	6	chr12:120235819-120235849
chr12	-	120243473	120243498	intron	CIT	HAVANA	G102606.1	CTCCATTAATTATACTTCTCACTCAG	12	120243498	0.826662	2	3	116	0.5	0.778151	0.416667	0.333333	0.666667	6	6	0	6	chr12:120243473-120243498
chr12	-	120247226	120247245	intron	CIT	HAVANA	G102608.1	ATATCTCATAATAATTCAAA	6	120247228	0.704898	2	6	36	1	0.778151	0	1	1	2	0	0	6	chr12:120247226-120247245
chr1	+	151766612	151766642	antisense	RP11-98D18.9	HAVANA	G10261.1	CACAATTTAAAAAATTAATTTATAATATACA	45	151766617	0.619534	5	14	479	0.333333	1.17609	0	0.6	0.866667	15	30	0	15	chr1:151766612-151766642
chr12	-	120258387	120258413	intron	CIT	HAVANA	G102613.1	CATACCCTTCACCCAGTTTTCCCCAAC	5	120258413	0.984122	1	5	30	1	0.69897	0	1	1	1	0	0	5	chr12:120258387-120258413
chr12	-	120260872	120260897	intron	CIT	HAVANA	G102615.1	TCCTTCTCTAAAAAACAAAAAAAAAG	7	120260872	0.974559	2	4	30	0.857143	0.778151	0	0.5	0.714286	4	1	0	6	chr12:120260872-120260897
chr12	-	120266826	120266853	intron	CIT	HAVANA	G102619.1	CTTTCTCCCTCCCTCTCTCCCTCTTTCA	7	120266836	0.816781	1	4	80	0.571429	0.60206	0	1	1	2	3	0	4	chr12:120266826-120266853
chr12	-	120267695	120267729	intron	CIT	HAVANA	G102620.1	CCAAATCAATCAATCCCTTCCCTATCACCCCCACG	69	120267727	0.925627	4	45	366	0.695652	0.982271	0	0.542857	0.768116	35	17	4	48	chr12:120267695-120267729
chr12	-	120267756	120267783	intron	CIT	HAVANA	G102621.1	TATACCATATAAAATATAATCCACATTT	34	120267783	0.903003	5	22	282	0.647059	1.34242	0.235294	0.4	0.735294	15	12	0	22	chr12:120267756-120267783
chr12	-	120443173	120443195	NoAnnotation			G102629.1	CTCTCTCAAAAACAAACAAAAAC	5	120443173	0.790326	1	5	10	1	0.69897	0	0.333333	0.6	3	0	0	5	chr12:120443173-120443195
chr12	-	120495955	120495981	NoAnnotation			G102630.1	TCCATTTCTCATCTCAATTTACAATAG	7	120495977	0.769327	1	7	70	1	0.845098	0	1	1	1	0	0	7	chr12:120495955-120495981
chr12	-	120520366	120520396	NoAnnotation			G102631.1	AAACAAAAAAACACAAAACATTTTTAAAAAG	6	120520396	0.940102	1	6	24	1	0.778151	0	0.5	0.833333	2	0	0	6	chr12:120520366-120520396
chr12	-	120528535	120528555	NoAnnotation			G102634.1	TGCCCTCCACGGGGGGCTTAC	6	120528555	0.938248	1	6	18	1	0.778151	0	0.666667	0.833333	3	0	0	6	chr12:120528535-120528555
chr12	-	120532870	120532900	3'utr	RAB35	HAVANA	G102636.1	TTCTTCCAGGGTCTGTTTGCTCTCCCTCCAG	7	120532884	0.736078	1	6	74	0.857143	0.778151	0	0.5	0.857143	2	1	0	6	chr12:120532870-120532900
chr12	-	120532918	120532948	3'utr	RAB35	HAVANA	G102637.1	TATGCTTTTTAAAAAAATACTAAAAATAAAG	38	120532946	0.716585	6	19	266	0.5	1.27875	0	0.434783	0.657895	23	19	0	19	chr12:120532918-120532948
chr12	-	120533465	120533495	3'utr	RAB35	HAVANA	G102640.1	CCTTCACTTTGGAGCCACGGGATGGGGTGGG	5	120533494	0.811692	1	5	30	1	0.69897	0	1	1	1	0	0	5	chr12:120533465-120533495
chr12	-	120533903	120533933	3'utr	RAB35	HAVANA	G102644.2	TGGGTGGGGACCATGGACAGGCCCTGGTCAC	15	120533933	0.680956	1	5	46	0.666667	1	0	0.666667	0.866667	6	5	0	10	chr12:120533903-120533933
chr12	-	120534153	120534188	3'utr	RAB35	ENSEMBL	G102647.1	AATTAAATTCCTCACAATTATTTTCTTTCCCTGAGG	542	120534188	0.796745	15	303	6472	0.571956	0.634029	0	0.595556	0.832103	225	161	71	310	chr12:120534153-120534188
chr12	-	120534216	120534237	stop_codon	RAB35	ENSEMBL	G102648.1	TATGGGAGGATTATTTTAACAG	11	120534229	0.746431	3	11	77	1	1.04139	0.909091	0.666667	0.909091	3	0	0	11	chr12:120534216-120534237
chr12	-	120534820	120534851	coding	RAB35	ENSEMBL	G102651.1	TCCCTACTGGTGCCCCCTCCTCCCCGGCCAAG	30	120534822	0.764026	2	3	114	0.166667	0.69897	0.266667	0.714286	0.866667	14	25	0	5	chr12:120534820-120534851
chr12	-	120535079	120535107	coding	RAB35	HAVANA	G102654.1	AACAGAACGATGTGGTGAAGCTCACGAAG	6	120535107	0.700183	1	6	18	1	0.778151	0	1	1	1	0	0	6	chr12:120535079-120535107
chr12	-	120549944	120549972	intron	RAB35	HAVANA	G102656.1	CTGTCCCTACAAACAATACAAAAAATTAG	9	120549969	0.812836	2	8	41	0.888889	0.90309	0	0.4	0.666667	5	1	0	8	chr12:120549944-120549972
chr12	-	120551309	120551329	intron	RAB35	HAVANA	G102657.1	TTCTATACTTTCCCTTATACT	5	120551329	0.755145	2	5	50	1	0.69897	0	0.5	0.8	2	0	0	5	chr12:120551309-120551329
chr12	-	120565272	120565295	3'utr	GCN1L1	HAVANA	G102658.1	TACCAACCTTTTTCCTATATCCCG	11	120565295	0.963264	4	11	83	1	1.04139	0	0.6	0.818182	5	0	0	11	chr12:120565272-120565295
chr12	-	120565458	120565483	3'utr	GCN1L1	HAVANA	G102659.1	ATTGCCTCCTCCATCTCTCACCTTTT	7	120565483	0.896134	2	6	67	0.857143	0.778151	0	0.333333	0.714286	3	1	0	6	chr12:120565458-120565483
chr12	-	120565491	120565520	3'utr	GCN1L1	HAVANA	G102660.1	AGCCAAAGCCTTAAATCAAACCCACACACA	34	120565491	0.948291	3	17	85	0.5	0.929419	0.147059	0.444444	0.705882	18	16	1	17	chr12:120565491-120565520
chr12	-	120566549	120566567	intron	GCN1L1	HAVANA	G102661.1	TTCTTCAAATAAAATCTCA	5	120566553	0.722936	2	5	30	1	0.69897	0	1	1	2	0	0	5	chr12:120566549-120566567
chr12	-	120589458	120589479	intron	GCN1L1	HAVANA	G102670.1	GTCCCCTGCCCCACTGCCCAGG	5	120589479	0.837139	1	3	12	1	0.69897	0.6	0.666667	0.8	3	0	0	5	chr12:120589458-120589479
chr12	-	120598663	120598691	intron	GCN1L1	HAVANA	G102673.1	CTTTACTAACATTTATCATAACCCAAAAG	14	120598682	0.643449	4	12	106	0.928571	1.11394	0.0714286	0.666667	0.857143	6	1	0	13	chr12:120598663-120598691
chr12	-	120598807	120598827	intron	GCN1L1	HAVANA	G102674.1	TCTTTACAAGGCAGGATTCTT	5	120598827	0.843893	1	5	35	1	0.69897	0	1	1	1	0	0	5	chr12:120598807-120598827
chr12	-	120602723	120602749	intron	GCN1L1	HAVANA	G102677.1	TATTATATATAAAATAAATAAAAATAG	8	120602749	0.767671	2	8	64	1	0.90309	0	1	1	2	0	0	8	chr12:120602723-120602749
chr12	-	120606773	120606803	intron	GCN1L1	HAVANA	G102678.1	TCATCTCCCAATCTCTGCACTGGGACACACC	38	120606797	0.770975	3	17	182	0.578947	0.643453	0	0.733333	0.894737	15	12	4	22	chr12:120606773-120606803
chr1	+	152143321	152143343	antisense	FLG-AS1	HAVANA	G10268.1	TTTATCATCATCATTATAAAAAG	19	152143321	0.833216	2	18	150	0.947368	1.25527	0.947368	0.214286	0.421053	14	1	0	18	chr1:152143321-152143343
chr12	-	120607656	120607683	intron	GCN1L1	HAVANA	G102682.1	TACATTCATACAGTACAAAATTCAAAAG	13	120607670	0.939347	1	9	59	0.692308	0.954243	0	0.8	0.923077	5	4	0	9	chr12:120607656-120607683
chr12	-	120614357	120614389	intron	GCN1L1	HAVANA	G102684.1	AAATATCCTCTTACCCCTCCACCTCCCCAAAAG	55	120614389	0.840317	5	39	302	0.709091	0.989005	0	0.607143	0.8	28	13	3	39	chr12:120614357-120614389
chr12	-	120624937	120624962	intron	GCN1L1	HAVANA	G102686.1	TTTCTACCACTTCACCCAACTTCTCA	8	120624962	0.706108	2	5	65	1	0.90309	0	0.666667	0.875	3	0	0	8	chr12:120624937-120624962
chr12	-	120629619	120629650	intron	GCN1L1	HAVANA	G102687.1	TATATGGAGGTAACTACCCAAATATCCACCAG	8	120629630	0.816402	2	8	48	1	0.90309	0	1	1	2	0	0	8	chr12:120629619-120629650
chr12	-	120634532	120634560	3'utr	RPLP0	HAVANA	G102689.1	CAACTTAGCCAGTTTTATTTGCAAAACAA	9	120634532	0.758767	3	5	70	0.555556	0.69897	0	0.75	0.888889	4	4	0	5	chr12:120634532-120634560
chr1	+	152162572	152162599	antisense	FLG-AS1	HAVANA	G10269.1	TATTCCACACTATGGTACACTGTACCAG	8	152162572	0.852953	1	6	52	0.75	0.778151	1	0.75	0.875	4	2	0	6	chr1:152162572-152162599
chr12	-	120635626	120635651	intron	RPLP0	HAVANA	G102690.1	TTATTAGCTACTCTTAGGTAGCTTCA	14	120635651	0.776702	1	4	150	0.285714	0.60206	0	0.75	0.928571	4	10	0	4	chr12:120635626-120635651
chr12	-	120648436	120648458	3'utr	PXN	HAVANA	G102699.1	CTTTCACCCGCAGGCCTTACCGC	8	120648458	0.632189	1	5	35	1	0.90309	0	0.75	0.875	4	0	0	8	chr12:120648436-120648458
chr1	+	15541586	15541613	coding	TMEM51	HAVANA	G1027.1	GATGGCCCAGTCCAAGGCCAATGGCTCG	7	15541586	0.99828	1	7	21	1	0.845098	1	1	1	1	0	0	7	chr1:15541586-15541613
chr12	-	120648776	120648806	3'utr	PXN	HAVANA	G102702.2	TGATTTCCTCTGGGCATATCCCTTCCCCAGA	138	120648805	0.726082	9	73	871	0.557971	1.28443	0	0.413333	0.681159	75	58	3	77	chr12:120648776-120648806
chr12	-	120649070	120649111	3'utr	PXN	HAVANA	G102705.1	TTTGGAAACCCCTTCTTTACTTCCCAGGCCAGCAAGCTCTTC	41	120649088	0.587168	6	32	260	0.853659	1.24304	0	0.391304	0.658537	23	5	1	35	chr12:120649070-120649111
chr12	-	120649134	120649163	3'utr	PXN	HAVANA	G102706.1	CTCCCCCTCTTTCACTTCATAGCTCACCAG	20	120649134	0.941615	4	17	151	0.85	0.929419	0	0.0666667	0.3	15	2	1	17	chr12:120649134-120649163
chr12	-	120649221	120649240	3'utr	PXN	HAVANA	G102707.1	TGAGGGTTGGGGTGGGGAAG	5	120649240	0.779761	1	2	18	1	0.69897	0	1	1	2	0	0	5	chr12:120649221-120649240
chr12	-	120649277	120649321	3'utr	PXN	HAVANA	G102708.1	TTCCCTTTTGTATTCTCTTCCTCATCCACCGCCACTGGGCCTGTC	164	120649287	0.796449	13	113	1603	0.689024	1.05308	0.0121951	0.420455	0.689024	88	42	9	113	chr12:120649277-120649321
chr1	+	152163469	152163498	antisense	FLG-AS1	HAVANA	G10271.1	TTTTCATCTACTTTCCCCATTTCCCCCAAG	36	152163469	0.778955	4	13	359	0.416667	1.17609	0.861111	0.529412	0.777778	17	21	0	15	chr1:152163469-152163498
chr12	-	120649549	120649589	3'utr	PXN	HAVANA	G102710.1	CTCTGTGCTCCTCCTACCCTTCCAGTGCCCTAGGCCTGGCG	54	120649584	0.775944	8	27	310	0.529412	0.829304	0.0392157	0.52	0.764706	25	21	3	27	chr12:120649549-120649589
chr12	-	120649696	120649732	3'utr	PXN	HAVANA	G102711.1	TGGGGTCTCTTTTTATCCTTATTCCTCCCCCGACCTA	167	120649730	0.749622	13	76	1843	0.461078	1.04139	0.101796	0.278689	0.473054	122	84	6	77	chr12:120649696-120649732
chr12	-	120649750	120649807	3'utr	PXN	HAVANA	G102712.1	CCCCACACTGGAGCCATCTCTTCCTCATATTTCAGCAGTGCAGCCGGGGGGCAGGGAA	88	120649750	0.994991	9	40	577	0.477273	0.669007	0.0568182	0.581395	0.795455	43	38	8	42	chr12:120649750-120649807
chr12	-	120649843	120649904	3'utr	PXN	HAVANA	G102713.1	CTCTCCCTAGGCTGCCCACTCTCCATCCTCCCCAGGGGTAGAGGCTGGGGGCTCCACCCCAG	163	120649904	0.795574	9	78	792	0.503067	0.658541	0.0245399	0.494253	0.730061	87	64	17	82	chr12:120649843-120649904
chr12	-	120650021	120650057	3'utr	PXN	HAVANA	G102714.1	CCTAGAGACTTCACCCGGGGGTGAAGGGGTAAACCCG	40	120650052	0.819873	4	16	142	0.45	0.954243	0.05	0.47619	0.725	21	21	1	18	chr12:120650021-120650057
chr12	-	120652642	120652690	coding	PXN	HAVANA	G102718.1	GAAAAGGACTACCACAACCTCTTCTCCCCGCGCTGCTACTACTGCAACG	23	120652672	0.640547	6	19	114	0.826087	1.27875	0.130435	0.636364	0.826087	11	4	0	19	chr12:120652642-120652690
chr1	+	152166176	152166196	antisense	FLG-AS1	HAVANA	G10272.1	TTTCTCTTCTAAATTCAAAAG	6	152166180	0.702303	1	4	50	0.666667	0.60206	1	0.666667	0.833333	3	2	0	4	chr1:152166176-152166196
chr12	-	120653465	120653495	intron	PXN	HAVANA	G102720.1	TTTCTTACCCTCATCTCTTCCCCTATCTAAG	12	120653491	0.750671	3	12	136	1	1.07918	0	1	1	3	0	0	12	chr12:120653465-120653495
chr12	-	120653947	120653965	intron	PXN	HAVANA	G102721.1	CTCCATCTACAAGCCCCAG	6	120653947	0.849307	1	3	15	1	0.778151	0	0.666667	0.833333	3	0	0	6	chr12:120653947-120653965
chr12	-	120655345	120655370	intron	PXN	HAVANA	G102722.1	CTTTTTCTATTATAAATTAAAAAAAA	8	120655363	0.653793	2	6	82	0.75	0.778151	0	1	1	3	2	0	6	chr12:120655345-120655370
chr12	-	120657034	120657064	5'utr	PXN	ENSEMBL	G102726.1	TGCCATGGCCATGGGCACACCCAGCACCACG	5	120657064	0.9303	1	5	10	1	0.69897	0	0.5	0.8	2	0	0	5	chr12:120657034-120657064
chr12	-	120658125	120658143	intron	PXN	HAVANA	G102729.1	TCCCTGGGTGGCTCCACAG	5	120658143	0.796668	1	3	17	1	0.69897	0	0.666667	0.8	3	0	0	5	chr12:120658125-120658143
chr1	+	152166251	152166279	antisense	FLG-AS1	HAVANA	G10273.1	TTTTTTCCTTCTACTCCACCCCTATCCAG	32	152166258	0.616228	5	14	295	0.4375	1.14613	1	0.466667	0.75	15	18	0	14	chr1:152166251-152166279
chr12	-	120659344	120659380	intron	PXN	HAVANA	G102730.1	CATCCTTCTCCTCCCTTACCTCAGTGTGGGTAGCTGG	11	120659359	0.761984	2	6	77	0.727273	0.90309	0	0.333333	0.636364	6	3	0	8	chr12:120659344-120659380
chr12	-	120660520	120660543	coding	PXN	HAVANA	G102731.1	CTCAAGCCCCCCGCTTCCTGGGGC	9	120660543	0.795535	2	9	27	1	0.954243	0	0.666667	0.888889	3	0	0	9	chr12:120660520-120660543
chr12	-	120662132	120662158	coding	PXN	HAVANA	G102735.1	GTCTACCACCTCCCACATCTCCAAACG	71	120662157	0.81239	5	45	251	0.647887	0.759668	0.140845	0.367347	0.56338	49	18	7	46	chr12:120662132-120662158
chr12	-	120664384	120664413	intron	PXN	HAVANA	G102736.1	CCAATCCATAAACCAAAAGCCCAGGCTTAG	18	120664413	0.7557	1	3	54	0.5	0.954243	0	0.181818	0.5	11	9	0	9	chr12:120664384-120664413
chr12	-	120664442	120664482	intron	PXN	HAVANA	G102737.1	CTCTCACCAATACTTCACCAGCCTAGGGATCTGTGCTCCCA	24	120664482	0.754022	3	16	125	0.708333	0.753328	0	0.307692	0.625	13	5	2	17	chr12:120664442-120664482
chr12	-	120664504	120664531	intron	PXN	HAVANA	G102738.1	TCGACCTCAGAATGAGTGATCTTGTGTC	5	120664531	0.989523	1	5	40	1	0.69897	0	0.5	0.8	2	0	0	5	chr12:120664504-120664531
chr12	-	120664651	120664671	intron	PXN	HAVANA	G102739.1	CCCTTATAAACCTCACACCAG	6	120664671	0.673275	2	2	22	1	0.778151	0.333333	0.5	0.666667	4	0	0	6	chr12:120664651-120664671
chr12	-	120667509	120667541	intron	PXN	HAVANA	G102741.1	TCCCCTCCTAGGGCTTAACACCTCCCTGGGAAG	14	120667537	0.697535	2	5	88	0.428571	0.778151	0	0.571429	0.785714	7	8	0	6	chr12:120667509-120667541
chr12	-	120669424	120669452	intron	PXN	HAVANA	G102742.1	CTCAGCATACAGGAAGCCACCCTCCTAAG	7	120669452	0.983047	1	7	21	1	0.845098	0	1	1	1	0	0	7	chr12:120669424-120669452
chr12	-	120682771	120682799	intron	PXN	HAVANA	G102745.1	CTTGGAGCTCCCCTTCCCCACCCACAAAG	16	120682771	0.952353	3	14	63	0.875	1.14613	0	0.285714	0.6875	7	2	0	14	chr12:120682771-120682799
chr12	-	120692047	120692072	intron	PXN	HAVANA	G102749.1	TCCCCATTCTCCACTTCCACCCATAG	9	120692047	0.689915	2	6	48	1	0.954243	0	1	1	3	0	0	9	chr12:120692047-120692072
chr1	+	152166765	152166795	antisense	FLG-AS1	HAVANA	G10275.1	TATGGGTCCATTTTGGACTCTAAACCTCAAG	12	152166765	0.786488	3	10	102	0.833333	0.69897	0.75	0.6	0.833333	5	1	1	10	chr1:152166765-152166795
chr12	-	120692779	120692818	intron	PXN	HAVANA	G102751.1	CCCTTCTCATTTCCTTTTCACTCTCCCAGGCCCCATCTAC	24	120692796	0.736964	2	13	183	0.708333	0.628389	0	0.833333	0.958333	6	4	3	17	chr12:120692779-120692818
chr12	-	120701464	120701488	intron	PXN	HAVANA	G102754.1	ATCCTCACAACAACCCTTTTATCAG	12	120701487	0.861684	2	11	70	0.916667	0.740363	0	0.333333	0.666667	6	0	1	11	chr12:120701464-120701488
chr12	-	120729216	120729247	NoAnnotation			G102758.1	ACTCTAAAACTAACACATTAATACATCCAAAG	34	120729247	0.825667	5	22	188	0.647059	1.34242	0.235294	0.461538	0.794118	13	12	0	22	chr12:120729216-120729247
chr12	-	120729308	120729331	NoAnnotation			G102759.1	TTTTTTATCCAAATGCAGCCAGCG	14	120729308	0.854756	3	6	96	0.785714	1.04139	0	0.8	0.928571	5	3	0	11	chr12:120729308-120729331
chr1	+	152167606	152167639	antisense	FLG-AS1	HAVANA	G10276.1	ACCTATATACAAAATAAAAAAACTATTTAAAACG	116	152167606	0.786073	7	51	806	0.439655	0.628389	0.715517	0.588235	0.818966	51	54	11	51	chr1:152167606-152167639
chr12	-	120729603	120729642	snRNA	RNU4-2	ENSEMBL	G102760.1	AAAACTTTTCCCAATACCCCGCCATGACGACTTGAAATAT	9145	120729634	0.649797	9	5510	38986	0.602843	1.18994	0	0.535083	0.792783	4076	3277	355	5513	chr12:120729603-120729642
chr12	-	120730901	120730977	snRNA	RNU4-1	ENSEMBL	G102762.1	GAAAACTTTTCCCAATACCCCGCCGTGACGACTTGCAATATAGTCGGCACTGGCAATTTTTGACAGTCTCTACGGAG	5726	120730977	0.714131	12	2403	28070	0.419839	0.956053	0.00401677	0.564737	0.800384	2626	3057	265	2404	chr12:120730901-120730977
chr12	-	120750121	120750149	NoAnnotation			G102763.1	CCTAACACACAATCCCCACCCCATTTTAG	8	120750146	0.899273	1	5	43	1	0.90309	0	1	1	2	0	0	8	chr12:120750121-120750149
chr12	-	120752445	120752473	NoAnnotation			G102765.1	TTCCTTCTACCCTTACCCCACAAAATTAG	7	120752473	0.848077	1	7	56	1	0.845098	0	1	1	1	0	0	7	chr12:120752445-120752473
chr12	-	120754985	120755010	NoAnnotation			G102766.1	ATCTACACTTAAATTTCCACCCCCAC	23	120755002	0.626524	3	14	127	0.608696	1.14613	0	0.8	0.913043	10	9	0	14	chr12:120754985-120755010
chr12	-	120887555	120887576	NoAnnotation			G102770.1	AAAAAAAATTCATTAAACATTT	5	120887576	0.765874	2	5	30	1	0.69897	0	0.666667	0.8	3	0	0	5	chr12:120887555-120887576
chr12	-	120890665	120890686	NoAnnotation			G102771.1	TCTCCCCTAAAAAATACAAAAG	5	120890686	0.752946	2	4	16	0.8	0.60206	0	0.25	0.4	4	1	0	4	chr12:120890665-120890686
chr12	-	120891747	120891780	NoAnnotation			G102773.1	TTCACCCCTTTACATACCTTTCTATTTATGTATG	19	120891780	0.881066	5	17	215	0.894737	1.23045	0	0.714286	0.894737	7	2	0	17	chr12:120891747-120891780
chr12	-	120892158	120892182	NoAnnotation			G102774.1	ATTACTTATCCTCTCTATATTTCAG	7	120892178	0.754346	3	7	76	1	0.845098	0	0.333333	0.714286	3	0	0	7	chr12:120892158-120892182
chr12	-	120894560	120894589	NoAnnotation			G102775.1	ATTACAAAAACAATATTTTAAATCTAACAG	19	120894584	0.759103	2	11	146	0.578947	1.04139	0	0.428571	0.789474	7	8	0	11	chr12:120894560-120894589
chr12	-	120898507	120898533	NoAnnotation			G102778.1	CCCAGCCCACTTTTATCCCTAAATAAG	6	120898533	0.951346	1	6	36	1	0.778151	0	0.5	0.833333	2	0	0	6	chr12:120898507-120898533
chr1	+	152168399	152168426	antisense	FLG-AS1	HAVANA	G10278.1	TTTCCCACTTTTCTATTCCACAAAACCG	7	152168426	0.950964	2	6	62	0.857143	0.778151	0.857143	0.5	0.714286	4	1	0	6	chr1:152168399-152168426
chr12	-	120899659	120899695	3'utr	SRSF9	HAVANA	G102781.1	AAAAAAAACTACATAATTTCTACCAGGGCCATATTAG	48	120899692	0.766706	4	25	287	0.520833	0.79588	0	0.407407	0.666667	27	20	3	25	chr12:120899659-120899695
chr12	-	120899827	120899897	coding	SRSF9	HAVANA	G102782.1	TGGGTCAAGGGGCCGTGACTCTCCATACCAAAGCAGGGGTTCCCCACACTACTTCTCTCCTTTCAGGCCCT	100	120899878	0.85636	11	55	688	0.64	1.50515	0.03	0.444444	0.7	54	35	1	64	chr12:120899827-120899897
chr12	-	120899922	120899960	coding	SRSF9	HAVANA	G102783.1	AACTTCCTACATCCGAGTTTATCCTGAGAGAAGCACCAG	15	120899922	0.991908	3	8	101	0.6	0.653213	0.0666667	0.428571	0.733333	7	5	1	9	chr12:120899922-120899960
chr12	-	120900196	120900217	intron	SRSF9	HAVANA	G102784.1	CAAATTGGCATTTATTGTGTTA	5	120900196	0.779052	2	5	45	1	0.69897	0	0.5	0.8	2	0	0	5	chr12:120900196-120900217
chr12	-	120901431	120901456	intron	SRSF9	HAVANA	G102786.1	CTTCATACCACCCCATTCACAACCAG	9	120901453	0.677111	3	9	34	1	0.954243	0	0.4	0.666667	5	0	0	9	chr12:120901431-120901456
chr12	-	120903378	120903408	intron	SRSF9	HAVANA	G102787.1	TGAGATGATACATGTAAAATACTTAACACAG	7	120903390	0.834825	1	7	49	1	0.845098	0	1	1	1	0	0	7	chr12:120903378-120903408
chr1	+	152170744	152170771	antisense	FLG-AS1	HAVANA	G10279.1	CCTTCCCCTATAACCACATAATCTTCAG	23	152170744	0.7768	3	13	164	0.652174	0.875061	0.913043	0.545455	0.782609	11	7	1	15	chr1:152170744-152170771
chr12	-	120905519	120905541	intron	SRSF9	HAVANA	G102791.1	TTCCCTCATTCCTTTCATAATAG	15	120905541	0.604062	2	2	147	0.533333	0.90309	0	0.5	0.866667	4	7	0	8	chr12:120905519-120905541
chr12	-	120921327	120921357	NoAnnotation			G102798.1	CTGCCTGCTTATCCTGCAGGCTTCCTTATCA	13	120921357	0.909715	3	12	121	1	1.11394	0.384615	0.666667	0.846154	6	0	0	13	chr12:120921327-120921357
chr1	+	152171525	152171553	antisense	FLG-AS1	HAVANA	G10280.2	CCTTGTAAATGTCTTCCCAAACAAAATAG	8	152171525	0.876702	2	7	51	0.875	0.845098	0.875	0.5	0.75	4	1	0	7	chr1:152171525-152171553
chr12	-	120921643	120921671	NoAnnotation			G102800.1	CTCCCATCTCACTGGCTGCTCCACCTCAG	6	120921671	0.979513	1	6	36	1	0.778151	0	1	1	1	0	0	6	chr12:120921643-120921671
chr12	-	120950468	120950495	intron	COQ5	HAVANA	G102805.1	TTTTTCCTAATTATTCCCTTTTTATAAA	11	120950495	0.70739	3	11	161	1	1.04139	0	0.666667	0.909091	3	0	0	11	chr12:120950468-120950495
chr12	-	120961452	120961479	intron	COQ5	HAVANA	G102806.1	TCCAATTTCCCCCACCCTATCCTTTAAG	12	120961471	0.656186	3	8	91	0.75	0.954243	0	0.571429	0.75	7	3	0	9	chr12:120961452-120961479
chr12	-	120966217	120966245	intron	COQ5	HAVANA	G102808.1	ATTTTCAATTCTCATTTTCAACATTCCAG	7	120966245	0.856691	1	6	76	0.857143	0.778151	0	0.5	0.857143	2	1	0	6	chr12:120966217-120966245
chr1	+	152172846	152172874	antisense	FLG-AS1	HAVANA	G10281.1	CTTCCACTGAAGTCTTGAATCTCTCAAAG	5	152172848	0.886624	1	5	40	1	0.69897	1	1	1	1	0	0	5	chr1:152172846-152172874
chr12	-	121015282	121015305	NoAnnotation			G102810.1	CATCAAATTCAGCTCAAACCAAGG	5	121015305	0.968555	1	5	15	1	0.69897	0	1	1	1	0	0	5	chr12:121015282-121015305
chr12	-	121201694	121201717	3'utr	SPPL3	HAVANA	G102817.1	ATACATTTTTCTATTTTCTATTTT	15	121201717	0.920326	1	9	225	0.6	0.954243	0	1	1	5	6	0	9	chr12:121201694-121201717
chr12	-	121202109	121202142	3'utr	SPPL3	HAVANA	G102820.1	ATACGTACATATATATATATAAACACACACATAG	78	121202139	0.769601	5	42	531	0.538462	1.32222	0	0.3125	0.576923	48	35	1	42	chr12:121202109-121202142
chr12	-	121202730	121202758	3'utr	SPPL3	HAVANA	G102823.1	CTCTCAACTCATGGTTTGTTTCCTCTTAG	12	121202748	0.757322	3	5	131	0.583333	0.845098	0.0833333	0.375	0.583333	8	5	0	7	chr12:121202730-121202758
chr12	-	121217195	121217222	intron	SPPL3	HAVANA	G102826.1	TCCAAATAACCACAAAGCTACTCCAGAC	19	121217222	0.794712	2	10	62	0.526316	1	0	0.571429	0.842105	7	9	0	10	chr12:121217195-121217222
chr1	+	152175622	152175646	antisense	FLG-AS1	HAVANA	G10283.1	TCTTAGCTTCACCTCCACTACTCCC	5	152175623	0.79033	1	5	35	1	0.69897	0	1	1	1	0	0	5	chr1:152175622-152175646
chr12	-	121224432	121224461	intron	SPPL3	HAVANA	G102832.1	AAAAAAAATCTGTGCATTCTATCTAATACG	6	121224442	0.737855	1	6	48	1	0.778151	0	1	1	1	0	0	6	chr12:121224432-121224461
chr12	-	121239795	121239824	intron	SPPL3	HAVANA	G102837.1	CTACCTCAGCCACACTAAAATCTTATTAAG	5	121239824	0.973007	1	5	35	1	0.69897	0	1	1	1	0	0	5	chr12:121239795-121239824
chr12	-	121241328	121241357	intron	SPPL3	HAVANA	G102838.1	TTTTATTATTTTTTCATTTTTTCACTCCTT	5	121241345	0.685365	2	5	100	1	0.69897	0	1	1	2	0	0	5	chr12:121241328-121241357
chr1	+	152175771	152175794	antisense	FLG-AS1	HAVANA	G10284.1	CTATATCCTTACTCCCTGCCATCC	9	152175771	0.641143	1	5	67	1	0.954243	0	1	1	2	0	0	9	chr1:152175771-152175794
chr12	-	121251452	121251480	intron	SPPL3	HAVANA	G102840.1	TTTTTTTAACATACCCATAAATACTTCAG	34	121251460	0.735433	4	21	364	0.617647	0.845098	0	0.533333	0.794118	15	11	2	21	chr12:121251452-121251480
chr12	-	121271305	121271333	intron	SPPL3	HAVANA	G102844.1	AACCTACTACCATCCTCTCATTTACCCAG	11	121271326	0.852269	1	4	82	0.454545	0.69897	0	0.6	0.818182	5	6	0	5	chr12:121271305-121271333
chr12	-	121279211	121279237	intron	SPPL3	HAVANA	G102846.1	TATATAACTATTTTTTTAACTTAAAAG	13	121279237	0.843003	1	2	165	0.384615	0.69897	0	0.428571	0.692308	7	8	0	5	chr12:121279211-121279237
chr12	-	121279346	121279375	intron	SPPL3	HAVANA	G102847.1	TTTCCACCCTTTTACAAAAAATAATTATAA	13	121279363	0.638892	5	9	116	0.692308	0.954243	0	0.1	0.307692	10	4	0	9	chr12:121279346-121279375
chr12	-	121279910	121279937	intron	SPPL3	HAVANA	G102848.1	TTTAAACCATTTATTTTCTATCTGGAAT	7	121279929	0.802688	1	7	91	1	0.845098	0	1	1	1	0	0	7	chr12:121279910-121279937
chr12	-	121280006	121280028	intron	SPPL3	HAVANA	G102849.1	TCCCTCTTCTTATCTACCTAAAA	8	121280028	0.955669	1	5	64	0.625	0.69897	0	0.25	0.625	4	3	0	5	chr12:121280006-121280028
chr12	-	121284004	121284025	intron	SPPL3	HAVANA	G102850.1	TCTTGTTATGTATGTGCCAGGC	9	121284025	0.842964	2	9	72	1	0.954243	0	1	1	2	0	0	9	chr12:121284004-121284025
chr12	-	121284636	121284660	intron	SPPL3	HAVANA	G102851.1	CTGCCCTCTATCTGGCAAACAAAAA	8	121284636	0.935338	1	7	33	1	0.90309	0.125	0.666667	0.875	3	0	0	8	chr12:121284636-121284660
chr12	-	121285744	121285769	intron	SPPL3	HAVANA	G102852.1	CTTATAAAAATCACTCTCTCCCCAAA	13	121285764	0.656344	4	13	71	1	1.11394	0	1	1	5	0	0	13	chr12:121285744-121285769
chr12	-	121287932	121287963	intron	SPPL3	HAVANA	G102853.1	TTACCAACCATCCATTATATTTCTAAATCTAG	23	121287961	0.906335	2	9	252	0.391304	0.653213	0	0.454545	0.73913	11	13	1	9	chr12:121287932-121287963
chr12	-	121288350	121288383	intron	SPPL3	HAVANA	G102854.1	AAAAAACCTAACATTCTTTCATTCTTTTTCACAG	5	121288361	0.74635	1	5	60	1	0.69897	0	1	1	1	0	0	5	chr12:121288350-121288383
chr12	-	121298501	121298525	intron	SPPL3	HAVANA	G102857.1	ATTTCTCCTTCCTCTCTCCCTCCAA	8	121298525	0.816407	2	8	72	1	0.90309	0	0.5	0.875	2	0	0	8	chr12:121298501-121298525
chr12	-	121299647	121299672	intron	SPPL3	HAVANA	G102858.1	CTCTCTTACCCCTAACTCCCTCACAG	15	121299672	0.67454	5	13	79	0.866667	1.11394	0	0.5	0.733333	8	2	0	13	chr12:121299647-121299672
chr1	+	152176615	152176644	antisense	FLG-AS1	HAVANA	G10286.1	TTCCTCCCATACCTATAACCTTCTCTACAG	30	152176618	0.907713	4	26	223	0.866667	1.41497	0.566667	0.466667	0.733333	15	4	0	26	chr1:152176615-152176644
chr12	-	121306562	121306586	intron	SPPL3	HAVANA	G102863.1	CATTGGCCGGGCATGGTGGCTTACC	5	121306586	0.884078	1	5	25	1	0.69897	0	1	1	1	0	0	5	chr12:121306562-121306586
chr12	-	121314094	121314117	intron	SPPL3	HAVANA	G102868.1	TTTCTAATTTCCCTTATTATTTCC	8	121314104	0.63648	3	4	105	0.625	0.69897	0	0.4	0.625	5	3	0	5	chr12:121314094-121314117
chr12	-	121315974	121316001	intron	SPPL3	HAVANA	G102869.1	TACATTAATTACCAAATATTTTATACTT	9	121316001	0.952954	2	8	103	0.888889	0.90309	0	0.5	0.777778	4	1	0	8	chr12:121315974-121316001
chr1	+	152176795	152176820	antisense	FLG-AS1	HAVANA	G10287.1	TATTTCTACACATTTATTATATTAAC	11	152176797	0.615303	3	9	126	0.818182	0.954243	0	1	1	4	2	0	9	chr1:152176795-152176820
chr12	-	121318918	121318943	intron	SPPL3	HAVANA	G102870.1	ACTGCCAAATTTTACATTCCCACCAG	7	121318943	0.954387	1	5	44	1	0.845098	0.285714	1	1	3	0	0	7	chr12:121318918-121318943
chr12	-	121322239	121322264	intron	SPPL3	HAVANA	G102871.1	ATTTATGGTAACATTTCATGTTACCC	8	121322264	0.798251	1	4	84	0.5	0.60206	0	1	1	2	4	0	4	chr12:121322239-121322264
chr12	-	121326489	121326520	intron	SPPL3	HAVANA	G102875.1	TCATTTTTATAACATTTTCTTCATCCCAAAAG	28	121326489	0.818994	5	14	325	0.5	0.845098	0	0.583333	0.821429	12	13	1	14	chr12:121326489-121326520
chr12	-	121329619	121329642	intron	SPPL3	HAVANA	G102876.1	TTATACTTTATATTTCCCAAACAG	7	121329619	0.883134	2	4	57	0.857143	0.778151	0	0.4	0.571429	5	1	0	6	chr12:121329619-121329642
chr12	-	121334888	121334917	intron	SPPL3	HAVANA	G102877.1	ATTTCAACATTAATAACATTAATAAATTAG	7	121334898	0.742756	2	4	65	0.571429	0.60206	0	0.5	0.714286	4	3	0	4	chr12:121334888-121334917
chr12	-	121335091	121335116	intron	SPPL3	HAVANA	G102878.1	CCTCAAGGTTTTTTATAAAGCCTTCG	5	121335110	0.775167	1	4	46	0.8	0.60206	0	0.5	0.8	2	1	0	4	chr12:121335091-121335116
chr1	+	152177073	152177097	antisense	FLG-AS1	HAVANA	G10288.1	AAATTTCCTCCATATCATTATCATA	22	152177073	0.737157	5	16	200	0.863636	1.27875	0.136364	0.777778	0.909091	9	3	0	19	chr1:152177073-152177097
chr12	-	121338873	121338895	intron	SPPL3	HAVANA	G102880.1	CTCCCATCATTTTACTCATTCTT	9	121338895	0.925629	1	8	89	0.888889	0.90309	0	0.166667	0.444444	6	1	0	8	chr12:121338873-121338895
chr12	-	121439950	121439976	NoAnnotation			G102886.1	TTCTCCTGGGCACCTCAGCTTGGCCAG	7	121439976	0.803397	1	4	45	0.714286	0.69897	0	0.666667	0.857143	3	2	0	5	chr12:121439950-121439976
chr12	-	121440369	121440398	3'utr	C12orf43	HAVANA	G102887.1	TCCTCTTCGCAGGCCTCTGGCCTGCCCCAG	21	121440385	0.686434	5	19	107	0.904762	1.27875	0	0.666667	0.857143	9	2	0	19	chr12:121440369-121440398
chr1	+	152177375	152177408	antisense	FLG-AS1	HAVANA	G10289.1	GGAATCAACTAGGTCATGGACCACTAACATACAG	5	152177398	0.956494	1	5	25	1	0.69897	1	0.5	0.8	2	0	0	5	chr1:152177375-152177408
chr12	-	121444966	121444997	intron	C12orf43	HAVANA	G102890.1	TCTTTTAATTAAAAAAAAAAATTTAAAAACAG	13	121444986	0.721853	2	9	117	0.692308	0.954243	0	0.75	0.923077	4	4	0	9	chr12:121444966-121444997
chr12	-	121445804	121445831	intron	C12orf43	HAVANA	G102891.1	CCCATTATAGGATGTTTACCAACATCCC	7	121445812	0.781228	1	5	45	0.714286	0.69897	0	0.333333	0.714286	3	2	0	5	chr12:121445804-121445831
chr12	-	121458633	121458662	coding	OASL	HAVANA	G102899.1	ATGGGATCTTCTCCCACACTCACATCTATC	9	121458658	0.798565	2	6	53	0.888889	0.90309	0.111111	0.166667	0.444444	6	1	0	8	chr12:121458633-121458662
chr1	+	152177855	152177883	antisense	FLG-AS1	HAVANA	G10290.1	ATTTCCTCTTTACTACAAACTTTTTAAAG	19	152177873	0.793135	3	13	220	0.684211	0.812913	1	0.666667	0.894737	6	5	1	13	chr1:152177855-152177883
chr12	-	121676062	121676083	3'utr	CAMKK2	HAVANA	G102904.2	CCTCCATCCACTTCCCATTTCC	7	121676083	0.943657	2	4	38	0.571429	0.60206	0	0.166667	0.285714	6	3	0	4	chr12:121676062-121676083
chr12	-	121689088	121689111	intron	CAMKK2	HAVANA	G102907.1	CTACTATATTAACCTTTTCCTGTG	6	121689102	0.797329	1	6	60	1	0.778151	0	1	1	1	0	0	6	chr12:121689088-121689111
chr12	-	121714796	121714823	intron	CAMKK2	HAVANA	G102908.1	CTTCCTCTCTTTTACCCCACTACCTCCC	14	121714796	0.856817	3	8	119	0.785714	1.04139	0	0.666667	0.857143	6	3	0	11	chr12:121714796-121714823
chr12	-	121723663	121723690	intron	CAMKK2	HAVANA	G102909.1	TCTTTTCAACACTTCCACAAAATCACAG	9	121723675	0.646119	2	5	64	0.555556	0.69897	0	0.8	0.888889	5	4	0	5	chr12:121723663-121723690
chr1	+	152181382	152181408	antisense	FLG-AS1	HAVANA	G10291.1	CTCCTTTTTCTTACAAAATAATTTAAG	10	152181382	0.912244	2	6	109	0.7	0.845098	0.9	0.333333	0.6	6	3	0	7	chr1:152181382-152181408
chr12	-	121727357	121727382	intron	CAMKK2	HAVANA	G102911.1	TTTCTGATGGAGTGGAGTCCACCTTC	10	121727382	0.801872	1	10	80	1	1	0	0.333333	0.8	3	0	0	10	chr12:121727357-121727382
chr12	-	121733224	121733246	intron	CAMKK2	HAVANA	G102912.1	CTTCCCTAATCACCCCACAAAAA	11	121733224	0.972996	1	5	36	0.545455	0.778151	0	0.25	0.454545	8	5	0	6	chr12:121733224-121733246
chr12	-	121746378	121746406	coding	ANAPC5	HAVANA	G102915.1	CTTCCAGGCCAGACTCTACCATACCCTGG	15	121746400	0.761773	2	9	52	0.733333	1.04139	0	0.714286	0.866667	7	4	0	11	chr12:121746378-121746406
chr12	-	121754062	121754091	intron	ANAPC5	HAVANA	G102917.1	TTCCATTTTTAATTATTACATCCTTCCTAG	25	121754091	0.889171	3	5	326	0.48	0.778151	0	0.583333	0.8	12	12	1	12	chr12:121754062-121754091
chr1	+	152182371	152182399	antisense	FLG-AS1	HAVANA	G10292.1	CCTATATTTTCTTTAAAAATTTTTAAAAG	15	152182371	0.828802	2	4	187	0.266667	0.60206	1	0.222222	0.533333	9	11	0	4	chr1:152182371-152182399
chr12	-	122215695	122215745	3'utr	RHOF	HAVANA	G102925.1	TACGGTAGAGGTCCAACAACTACAGCCTGTGGGCCACATCTGGCCACAGCC	63	122215726	0.837598	5	32	228	0.507937	0.60206	0.0793651	0.5	0.777778	28	24	7	32	chr12:122215695-122215745
chr12	-	122215901	122215947	3'utr	RHOF	HAVANA	G102927.1	CTTCCCCATATCTCCTGCCTCAGCCCCCCTGGCCCAGTGCTGGGGCG	40	122215912	0.806688	7	29	185	0.725	0.985277	0.025	0.407407	0.6	27	9	2	29	chr12:122215901-122215947
chr12	-	122215949	122215981	3'utr	RHOF	HAVANA	G102927.2	TAAGATGGGATAATGGCTTCAGGCAACTCCTAG	26	122215956	0.762474	2	11	140	0.423077	1.04139	0.0384615	0.545455	0.807692	11	15	0	11	chr12:122215949-122215981
chr12	-	122216647	122216670	3'utr	RHOF	HAVANA	G102931.1	CAGTGTGGTCATGAGCAAGTTTTC	8	122216670	0.897486	1	5	47	0.625	0.69897	0	0.666667	0.875	3	3	0	5	chr12:122216647-122216670
chr12	-	122216745	122216767	3'utr	RHOF	HAVANA	G102932.1	AAAAGTATACCCTGGACCACCCA	8	122216745	0.692243	2	4	20	1	0.90309	0	0.666667	0.875	3	0	0	8	chr12:122216745-122216767
chr12	-	122216934	122216971	3'utr	RHOF	HAVANA	G102934.1	TATCCTCCAGCTCCTTCCTTCCTTCCCCCAGGAACACG	122	122216934	0.898664	9	74	881	0.606557	0.966142	0.00819672	0.483871	0.737705	62	41	7	74	chr12:122216934-122216971
chr12	-	122216987	122217030	3'utr	RHOF	HAVANA	G102935.1	CCCCAAGCCTGCCACTCCTGTGTCCCTGCCTCCCTGGGCTCCCG	79	122217017	0.727232	4	24	517	0.303797	0.778151	0.0759494	0.548387	0.822785	31	52	3	24	chr12:122216987-122217030
chr12	-	122217196	122217268	3'utr	RHOF	HAVANA	G102936.1	TGGAACTCTCTCCTTTCCTGGCTGGGGCTCTGACCACAAACTCCCCTCCAGGCTGCCCCTGGGACATGGTGGT	194	122217268	0.799702	10	62	789	0.319588	0.678448	0.0206186	0.447619	0.701031	105	120	12	62	chr12:122217196-122217268
chr12	-	122225100	122225125	intron	RHOF	HAVANA	G102938.1	ATTAACCCTCTTCAACCACTCCTTCC	9	122225123	0.840558	1	5	67	0.555556	0.69897	0	1	1	2	4	0	5	chr12:122225100-122225125
chr12	-	122239553	122239578	lincRNA_intron	AC084018.1	HAVANA	G102941.1	ATTTCCCAACTAAATCAAAAAATATA	13	122239563	0.789601	3	10	72	0.769231	1	0	0.428571	0.692308	7	3	0	10	chr12:122239553-122239578
chr12	-	122334942	122334968	NoAnnotation			G102944.1	TTACACCCAGCCTGAGTCATTCACTCA	5	122334942	0.961678	1	5	30	1	0.69897	0	1	1	1	0	0	5	chr12:122334942-122334968
chr12	-	122691123	122691150	NoAnnotation			G102949.1	TATCCTTGGAACAGCCTGAAGGCTCCAG	5	122691149	0.763153	1	5	25	1	0.69897	0	1	1	1	0	0	5	chr12:122691123-122691150
chr1	+	152194290	152194324	antisense	FLG-AS1	HAVANA	G10295.1	TATATCAACTTTATTTATCCAATTAAATTAACTAG	26	152194290	0.831733	5	10	312	0.5	1.11394	0.846154	0.4375	0.653846	16	13	0	13	chr1:152194290-152194324
chr12	-	122691297	122691329	NoAnnotation			G102950.1	CTCCCTACTCTCATAGGCCAGCAGCTGGGCTGG	21	122691329	0.895944	3	15	105	0.714286	0.69897	0	0.285714	0.52381	14	4	2	15	chr12:122691297-122691329
chr12	-	122692367	122692395	3'utr	DIABLO	HAVANA	G102952.1	CTATTACTACTAAGAGAAGGGGTGCAGAG	11	122692393	0.685452	2	5	50	0.545455	0.778151	0	0.6	0.818182	5	5	0	6	chr12:122692367-122692395
chr12	-	122692651	122692683	3'utr	DIABLO	HAVANA	G102953.1	CTCTTACCCATTTTTTTTACCTCACACCCAAAG	416	122692683	0.893521	12	215	3919	0.521635	0.905096	0	0.397541	0.646635	244	173	26	217	chr12:122692651-122692683
chr12	-	122692696	122692716	3'utr	DIABLO	HAVANA	G102954.1	CTGTTTAACATTTCACCCCAC	17	122692714	0.66821	2	11	92	0.647059	0.740363	0	0.375	0.705882	8	5	1	11	chr12:122692696-122692716
chr12	-	122694570	122694599	intron	DIABLO	HAVANA	G102957.1	CTTCTCAAACAAATATAATTCACTGTTTGA	10	122694599	0.859033	1	6	88	0.9	0.954243	0	0.666667	0.9	3	1	0	9	chr12:122694570-122694599
chr12	-	122694817	122694838	intron	DIABLO	HAVANA	G102958.1	AATCTTCCAAAACTATAATACC	6	122694835	0.705887	2	4	32	0.666667	0.60206	0	0.25	0.5	4	2	0	4	chr12:122694817-122694838
chr1	+	152195449	152195471	antisense	FLG-AS1	HAVANA	G10296.1	CTTATCTCAAACTTTTACCAAAC	12	152195449	0.87371	2	8	67	0.666667	0.60206	0	0.5	0.75	6	3	1	8	chr1:152195449-152195471
chr12	-	122695296	122695325	intron	DIABLO	HAVANA	G102960.1	CCTCCCTCTAAATTTACATACTCTTCTAAG	34	122695325	0.970379	3	31	335	0.911765	1.49136	0	0.692308	0.882353	13	3	0	31	chr12:122695296-122695325
chr12	-	122700870	122700902	intron	DIABLO	HAVANA	G102964.1	TTCCCCATTTCCTACATATTAACCTACATTTTA	49	122700896	0.793695	4	23	528	0.469388	0.662758	0	0.722222	0.897959	18	22	4	23	chr12:122700870-122700902
chr12	-	122701388	122701412	coding	DIABLO	HAVANA	G102965.1	TTTATACCTTAACTTCTCTTTACCG	7	122701412	0.792295	4	7	74	1	0.845098	0	0.5	0.714286	4	0	0	7	chr12:122701388-122701412
chr12	-	122702849	122702872	coding	DIABLO	HAVANA	G102966.1	TCTACCTTTCTCTCTCAGACCACA	14	122702872	0.829125	4	11	93	0.785714	1.04139	0	0.571429	0.785714	7	3	0	11	chr12:122702849-122702872
chr12	-	122704070	122704097	intron	DIABLO	HAVANA	G102967.1	CTCATCAAACTTGTGAAGCCTTTTCTAA	6	122704097	0.965288	1	6	54	1	0.778151	0	0.5	0.833333	2	0	0	6	chr12:122704070-122704097
chr12	-	122706002	122706026	intron	DIABLO	HAVANA	G102968.1	CTGGGATCACAACACTATACTCCAT	5	122706019	0.959227	1	5	25	1	0.69897	0	0.5	0.8	2	0	0	5	chr12:122706002-122706026
chr1	+	152196772	152196799	antisense	FLG-AS1	HAVANA	G10297.1	CATCTCCACCTCTATCTCCACCTCCCAG	10	152196776	0.775413	2	4	62	0.4	0.60206	1	0.333333	0.6	6	6	0	4	chr1:152196772-152196799
chr12	-	122715245	122715265	3'utr	VPS33A	HAVANA	G102974.1	TCCAGCAAAACTAGCTGGTCC	5	122715265	0.999243	1	5	15	1	0.69897	0	0.25	0.4	4	0	0	5	chr12:122715245-122715265
chr12	-	122716769	122716798	stop_codon	VPS33A	HAVANA	G102977.1	TTCTAGGATGTTCAGAGGAGACTTAACAAG	5	122716798	0.83925	1	5	35	1	0.69897	0	1	1	1	0	0	5	chr12:122716769-122716798
chr12	-	122718332	122718356	intron	VPS33A	HAVANA	G102979.1	TTCCCCTTCTTTTTAATTTTTCTAA	9	122718345	0.734519	1	9	126	1	0.954243	0	1	1	1	0	0	9	chr12:122718332-122718356
chr12	-	122720752	122720780	intron	VPS33A	HAVANA	G102981.1	TATCCCTTATAAAAATATACTATCATTTA	15	122720778	0.79251	4	12	149	0.8	1.07918	0	0.833333	0.933333	6	3	0	12	chr12:122720752-122720780
chr12	-	122731300	122731333	intron	VPS33A	HAVANA	G102983.1	CTACTAAATACAAAAAAAAATTAGCCAGGTATGG	5	122731329	0.848267	1	5	30	1	0.69897	0	1	1	1	0	0	5	chr12:122731300-122731333
chr12	-	122737602	122737631	intron	VPS33A	HAVANA	G102989.1	CCTTCCTCCCTGGGGCAGAGGGCCTGACAA	14	122737626	0.698573	2	14	39	1	1.14613	0	0.571429	0.785714	7	0	0	14	chr12:122737602-122737631
chr1	+	152197388	152197412	antisense	FLG-AS1	HAVANA	G10299.1	AATATTTCAAACTTCCTCAATATAC	21	152197400	0.686499	3	9	165	0.428571	0.653213	0	0.5	0.714286	12	11	1	9	chr1:152197388-152197412
chr12	-	122740809	122740835	intron	VPS33A	HAVANA	G102991.1	TTTTCTTCTTACCAATAAAATACTTCG	10	122740830	0.700259	2	7	109	0.7	0.845098	0	0.2	0.6	5	3	0	7	chr12:122740809-122740835
chr12	-	122745764	122745795	intron	VPS33A	HAVANA	G102992.1	TTTCCTTAACTTCAGGCATTAATTTTTGCCCA	5	122745783	0.901572	1	5	65	1	0.69897	0	1	1	1	0	0	5	chr12:122745764-122745795
chr12	-	122753796	122753822	NoAnnotation			G102993.1	CTCACCCATAGGTAGGTATTTCCAAAG	5	122753796	0.889337	1	5	30	1	0.69897	0	1	1	1	0	0	5	chr12:122753796-122753822
chr12	-	122756458	122756504	3'utr	CLIP1	ENSEMBL	G102996.1	AATTTTCTCCAATTTTTTTTTCCTTCTCTGGCAGGTATCCCCAGCAG	66	122756497	0.694299	8	38	875	0.590909	1.59106	0.0454545	0.46875	0.742424	32	27	0	39	chr12:122756458-122756504
chr12	-	122756522	122756543	3'utr	CLIP1	ENSEMBL	G102996.2	TTTCCTTTTATTTCTTCACCAG	10	122756540	0.568465	2	2	82	0.5	0.69897	0.3	0.4	0.7	5	5	0	5	chr12:122756522-122756543
chr12	-	122756933	122756959	3'utr	CLIP1	ENSEMBL	G102998.1	ATTTAAAGTATTTTATTCTTATTCAAA	6	122756951	0.717309	3	6	67	1	0.778151	0	0.666667	0.833333	3	0	0	6	chr12:122756933-122756959
chr12	-	122757068	122757093	3'utr	CLIP1	ENSEMBL	G102999.1	TTTAAATTATGCCGTTACTTTTCATA	7	122757080	0.840317	1	7	84	1	0.845098	0	1	1	2	0	0	7	chr12:122757068-122757093
chr1	+	15564904	15564943	NoAnnotation			G1030.1	TTCTCAAAAGGTAGGAATCATGTTGGCTTGCTGTTGATGG	8	15564927	0.842287	1	8	104	1	0.90309	1	1	1	2	0	0	8	chr1:15564904-15564943
chr12	-	122757675	122757699	intron	CLIP1	ENSEMBL	G103003.1	CTCTTCAGTTTCTTCTGATAAATTT	5	122757697	0.850901	1	5	60	1	0.69897	0	1	1	1	0	0	5	chr12:122757675-122757699
chr12	-	122761819	122761847	intron	CLIP1	ENSEMBL	G103004.1	CTCAAAACAATTACTTAATTAAAAAAAAG	15	122761847	0.880935	2	7	88	0.733333	1.04139	0	0.571429	0.8	7	4	0	11	chr12:122761819-122761847
chr12	-	122774892	122774915	intron	CLIP1	ENSEMBL	G103009.1	TCATTCTAAAAATTTCTAAATATT	5	122774915	0.760563	2	5	50	1	0.69897	0	1	1	2	0	0	5	chr12:122774892-122774915
chr1	+	152197741	152197769	antisense	FLG-AS1	HAVANA	G10301.1	CTTTCACAAACACACACATTCACACACAG	12	152197741	0.624697	4	11	43	0.916667	1.04139	1	0.8	0.916667	5	1	0	11	chr1:152197741-152197769
chr12	-	122774974	122774997	intron	CLIP1	ENSEMBL	G103010.1	CTCATCTCCATATCCCACTCTCCA	6	122774997	0.836346	1	2	40	1	0.778151	0	0.5	0.666667	4	0	0	6	chr12:122774974-122774997
chr12	-	122776322	122776348	intron	CLIP1	ENSEMBL	G103011.1	TATCCCCCAAAAATACATATTAATTAC	18	122776344	0.894872	2	13	124	0.722222	1.11394	0.0555556	0.571429	0.833333	7	5	0	13	chr12:122776322-122776348
chr12	-	122780005	122780031	intron	CLIP1	ENSEMBL	G103012.1	ATTTCAAACTATTTTCCCTTACCACAG	8	122780030	0.738422	3	8	72	1	0.90309	0	0.666667	0.875	3	0	0	8	chr12:122780005-122780031
chr12	-	122781596	122781622	intron	CLIP1	ENSEMBL	G103015.1	CTCTCCCTTTTTTCCCCTTTACATATC	28	122781622	0.923476	3	12	330	0.571429	0.60206	0	0.315789	0.535714	19	9	3	16	chr12:122781596-122781622
chr12	-	122785829	122785859	intron	CLIP1	ENSEMBL	G103017.1	CTCATATATTCTACTATTTTTATATAAACAG	12	122785856	0.84086	1	5	162	0.416667	0.69897	0	0.5	0.833333	4	7	0	5	chr12:122785829-122785859
chr12	-	122786579	122786605	intron	CLIP1	ENSEMBL	G103018.1	TTATAAAAACTTAAAAAAACCAACCCA	24	122786579	0.972575	2	19	99	0.791667	1.27875	0	1	1	6	5	0	19	chr12:122786579-122786605
chr12	-	122793711	122793737	intron	CLIP1	ENSEMBL	G103019.1	CTATTTACTTCTATATTTAAATTACAA	9	122793736	0.784475	3	9	102	1	0.954243	0	1	1	3	0	0	9	chr12:122793711-122793737
chr1	+	152198750	152198782	antisense	FLG-AS1	HAVANA	G10302.1	TATAATTTCACATATCATATATTTTTTCAACCG	5	152198773	0.73714	1	5	70	1	0.69897	1	1	1	1	0	0	5	chr1:152198750-152198782
chr12	-	122795244	122795273	intron	CLIP1	ENSEMBL	G103020.1	AATTCACAATTCCATCAAAACCCTCTATAG	30	122795273	0.839477	4	21	197	0.7	0.845098	0	0.666667	0.866667	12	7	2	21	chr12:122795244-122795273
chr12	-	122809339	122809361	intron	CLIP1	ENSEMBL	G103023.1	CCTTCCTTTTTTCATTAAAATAT	5	122809361	0.813539	2	5	55	1	0.69897	0	0.333333	0.6	3	0	0	5	chr12:122809339-122809361
chr12	-	122811447	122811472	intron	CLIP1	ENSEMBL	G103024.1	GGGAGGCCCATATTCTCCCTCTTCTA	12	122811466	0.886242	1	8	88	0.666667	0.90309	0.666667	1	1	3	4	0	8	chr12:122811447-122811472
chr12	-	122823376	122823404	intron	CLIP1	ENSEMBL	G103028.1	ATACTAATCAAAACACAAAAATTAATTAG	20	122823404	0.884836	3	16	110	0.8	0.90309	0	0.5	0.75	10	3	1	16	chr12:122823376-122823404
chr12	-	122823849	122823905	intron	CLIP1	ENSEMBL	G103029.1	CTCCAAAAAACAAAAAAAAACCCATGCTGTGATAAATAACATTCACAGCAAAATTAA	13	122823892	0.94224	2	7	62	0.769231	1	0	0.25	0.538462	8	3	0	10	chr12:122823849-122823905
chr12	-	122824585	122824609	intron	CLIP1	ENSEMBL	G103031.1	CTCCTCCTCTTCTAACCACATATAG	12	122824609	0.808316	3	7	85	0.833333	0.69897	0	0.375	0.583333	8	1	1	10	chr12:122824585-122824609
chr12	-	122832312	122832338	intron	CLIP1	ENSEMBL	G103033.1	AAACTTCACTTATCAATATTACTTATA	9	122832337	0.711795	3	9	89	1	0.954243	0	0.5	0.777778	4	0	0	9	chr12:122832312-122832338
chr12	-	122832871	122832894	intron	CLIP1	ENSEMBL	G103034.1	TTTCCTCCTCTCTTGAGCCTCTCA	7	122832894	0.765326	2	7	63	1	0.845098	0	1	1	2	0	0	7	chr12:122832871-122832894
chr12	-	122833398	122833421	intron	CLIP1	ENSEMBL	G103035.1	CTTCACTTTTACATTCCCCCCTCT	21	122833421	0.566948	4	13	192	0.714286	0.875061	0.0952381	0.545455	0.761905	11	5	1	15	chr12:122833398-122833421
chr12	-	122833520	122833553	intron	CLIP1	ENSEMBL	G103036.1	TAAAAAAAATTTTTTTGTTCACCTTTTAAATATC	5	122833535	0.814595	1	5	75	1	0.69897	0	1	1	1	0	0	5	chr12:122833520-122833553
chr12	-	122835912	122835947	intron	CLIP1	ENSEMBL	G103037.1	TCTCATCCATTTAAAAACACCCCAAAGTCTCATTAG	42	122835944	0.638049	6	32	197	0.761905	1.02803	0.0238095	0.48	0.690476	25	8	2	32	chr12:122835912-122835947
chr12	-	122835978	122836004	intron	CLIP1	ENSEMBL	G103038.1	TATCTTCTTCACTCATTTCATATACAG	16	122836004	0.799808	3	9	143	0.6875	0.740363	0	0.625	0.8125	8	4	1	11	chr12:122835978-122836004
chr12	-	122836201	122836225	intron	CLIP1	ENSEMBL	G103039.1	TGCACTTAACTGTGCGTTTCCCAAA	9	122836208	0.665069	2	3	58	0.666667	0.778151	0	0.75	0.888889	4	3	0	6	chr12:122836201-122836225
chr1	+	152200428	152200455	antisense	FLG-AS1	HAVANA	G10304.1	CCCTTAATATCCTCCATTTTCTCTTCCG	20	152200430	0.862783	2	4	200	0.2	0.60206	0.6	0.857143	0.95	7	16	0	4	chr1:152200428-152200455
chr12	-	122836523	122836549	intron	CLIP1	ENSEMBL	G103040.1	AATCCTTTTATAACCCTATAAAAGGAA	14	122836549	0.895708	1	9	103	0.642857	0.954243	0	0.75	0.928571	4	5	0	9	chr12:122836523-122836549
chr12	-	122838026	122838051	intron	CLIP1	ENSEMBL	G103043.1	GTAGCTAGGACACAGGCACATGCCAA	6	122838051	0.912334	1	6	12	1	0.778151	1	1	1	1	0	0	6	chr12:122838026-122838051
chr12	-	122845640	122845665	coding	CLIP1	ENSEMBL	G103044.1	CTTCCCTTCCACTACACCAGCCAAAG	7	122845640	0.955748	1	7	28	1	0.845098	0	1	1	2	0	0	7	chr12:122845640-122845665
chr12	-	122860486	122860511	intron	CLIP1	ENSEMBL	G103051.1	TCCATATAAAACAAAATTAAAATAAG	12	122860511	0.884763	2	12	60	1	1.07918	0	0.333333	0.5	9	0	0	12	chr12:122860486-122860511
chr12	-	122862076	122862119	coding	CLIP1	ENSEMBL	G103054.1	TTCCTCCCCCTCCACCCCTTCAAACATCCCTCAGAAACCATCAC	94	122862119	0.766624	6	36	556	0.382979	0.778151	0	0.358491	0.638298	53	53	5	36	chr12:122862076-122862119
chr12	-	122866075	122866101	intron	CLIP1	ENSEMBL	G103056.1	TATTTCCCTATATTCCAAAACCCCAAG	34	122866075	0.945611	7	21	217	0.647059	1.04139	0	0.4	0.647059	20	11	1	22	chr12:122866075-122866101
chr1	+	152201918	152201944	antisense	FLG-AS1	HAVANA	G10306.1	TCTATCATCCATTTCCATCTCTTAATA	5	152201931	0.803597	1	5	55	1	0.69897	0	1	1	2	0	0	5	chr1:152201918-152201944
chr12	-	122870287	122870312	intron	CLIP1	ENSEMBL	G103060.1	ATTTCTCCATCCTTCAAACATTCAAG	9	122870307	0.672649	3	8	71	0.888889	0.90309	0	0.5	0.777778	4	1	0	8	chr12:122870287-122870312
chr12	-	122870508	122870530	intron	CLIP1	ENSEMBL	G103061.1	TTCCATCCCAAACTCTTTAAACT	10	122870529	0.801348	1	5	71	0.7	0.845098	0	0.6	0.8	5	3	0	7	chr12:122870508-122870530
chr12	-	122883553	122883578	intron	CLIP1	ENSEMBL	G103063.1	AATTTTCACCATTCTTGTTTTTGGGA	6	122883553	0.912444	1	6	72	1	0.778151	0	1	1	1	0	0	6	chr12:122883553-122883578
chr12	-	122892888	122892916	intron	CLIP1	ENSEMBL	G103065.1	CTCAAAAAAATATATAATAAAAAATAAAG	8	122892916	0.912788	1	4	44	0.5	0.60206	0	0.666667	0.875	3	4	0	4	chr12:122892888-122892916
chr12	-	122902986	122903014	intron	CLIP1	ENSEMBL	G103070.1	CTATCCAAATAATCAATTTCTTTCCTTTT	19	122903010	0.741337	4	13	217	0.684211	1.11394	0	0.625	0.842105	8	6	0	13	chr12:122902986-122903014
chr12	-	122904570	122904594	intron	CLIP1	ENSEMBL	G103072.1	CTTAAAAAAAATTTTTTTTACCTAG	12	122904589	0.780087	3	6	126	0.5	0.778151	0	0.666667	0.833333	6	6	0	6	chr12:122904570-122904594
chr12	-	122905485	122905511	intron	CLIP1	ENSEMBL	G103073.1	ATCCATCCATCAATCAATCAATCAATC	11	122905511	0.927315	1	11	63	1	1.04139	0	1	1	3	0	0	11	chr12:122905485-122905511
chr12	-	122906508	122906534	intron	CLIP1	ENSEMBL	G103074.1	TTCCTCTCAAGTGGGGCTGTGATTCTC	8	122906534	0.878079	1	6	72	0.75	0.778151	0	1	1	2	2	0	6	chr12:122906508-122906534
chr12	-	122920657	122920683	NoAnnotation			G103075.1	TCCACAAAAAATACAAAAACTAGCCCG	5	122920673	0.992921	1	5	10	1	0.69897	0	1	1	1	0	0	5	chr12:122920657-122920683
chr1	+	152206450	152206475	antisense	FLG-AS1	HAVANA	G10308.1	TTTCCAAAAAACCAAATTATCATTTC	22	152206450	0.696731	2	9	177	0.409091	0.653213	0	0.555556	0.818182	9	12	1	9	chr1:152206450-152206475
chr12	-	122957622	122957652	3'utr	ZCCHC8	HAVANA	G103081.1	TTTTAAATTCATGTTTCAACTCCTACAACCA	9	122957641	0.625394	1	3	73	0.777778	0.845098	0	0.333333	0.555556	6	2	0	7	chr12:122957622-122957652
chr12	-	122957893	122957923	3'utr	ZCCHC8	HAVANA	G103082.1	TTCATGTTCCAAAGTCAAGCCTATTTTAAAG	12	122957916	0.848767	2	10	98	0.833333	1	0.333333	0.5	0.75	6	2	0	10	chr12:122957893-122957923
chr12	-	122962965	122962999	intron	ZCCHC8	HAVANA	G103085.1	CTTCAACACATTATTTTCCTTAATTTCCAATAAAG	33	122962984	0.688091	4	9	403	0.272727	0.653213	0	0.5625	0.787879	16	23	1	9	chr12:122962965-122962999
chr12	-	122963619	122963647	intron	ZCCHC8	HAVANA	G103086.1	TCCATCTCAAAAAATATAAAAATAAAAAG	32	122963647	0.859126	3	29	153	0.90625	0.985277	0	0.666667	0.875	12	1	2	29	chr12:122963619-122963647
chr12	-	122964076	122964108	intron	ZCCHC8	HAVANA	G103087.1	TATAATAAATCTAAATATATTATCACTCTTTTT	23	122964076	0.809595	3	10	274	0.434783	1	0	0.454545	0.73913	11	13	0	10	chr12:122964076-122964108
chr12	-	122964375	122964403	intron	ZCCHC8	HAVANA	G103088.1	AATTCATATACACCTACAAACTTATATAG	13	122964389	0.793742	3	7	104	0.769231	1	0	0.25	0.538462	8	3	0	10	chr12:122964375-122964403
chr12	-	122967767	122967794	intron	ZCCHC8	HAVANA	G103090.1	TTTACTTTTTTAACCAAAATCATAAACT	23	122967794	0.804694	3	11	246	0.478261	0.740363	0	0.363636	0.695652	11	11	1	11	chr12:122967767-122967794
chr12	-	122967892	122967919	5'utr	ZCCHC8	HAVANA	G103091.1	AACTATTCCTTAATAAAATTCACTAAAG	49	122967919	0.697392	8	34	379	0.714286	1.24304	0	0.272727	0.510204	33	13	1	35	chr12:122967892-122967919
chr12	-	122967935	122967958	5'utr	ZCCHC8	HAVANA	G103092.1	TCACCTTTAAAACAATTTCCAAAT	12	122967940	0.735571	2	7	82	0.666667	0.90309	0	0.428571	0.666667	7	4	0	8	chr12:122967935-122967958
chr12	-	122968199	122968226	intron	ZCCHC8	HAVANA	G103093.1	TATTTCTAATAATTCCATCCAAAAATAA	31	122968222	0.638507	5	18	242	0.580645	0.653213	0	0.583333	0.83871	12	10	3	18	chr12:122968199-122968226
chr12	-	122974123	122974147	intron	ZCCHC8	HAVANA	G103095.1	TCCTTTTACATCTTCCATTCTCCCA	22	122974147	0.740586	5	16	215	0.727273	0.726999	0	0.6	0.818182	10	4	2	16	chr12:122974123-122974147
chr12	-	122974355	122974380	intron	ZCCHC8	HAVANA	G103096.1	AAAATACATTTAACAATAAAATTCAT	10	122974380	0.776993	3	8	71	0.8	0.60206	0	0.6	0.8	5	1	1	8	chr12:122974355-122974380
chr12	-	122977230	122977254	intron	ZCCHC8	HAVANA	G103099.1	ATTTTTTCCCTTTCCTAAATATAAT	19	122977252	0.686143	4	10	220	0.526316	1	0	0.454545	0.684211	11	9	0	10	chr12:122977230-122977254
chr1	+	15624950	15624995	intron	FHAD1	ENSEMBL	G1031.1	CAAAATCTCACCACTAAAAATCACCACTAAAGGACACTTGGAATTT	6	15624995	0.886563	1	6	54	1	0.778151	0	1	1	1	0	0	6	chr1:15624950-15624995
chr1	+	152210175	152210198	antisense	FLG-AS1	HAVANA	G10310.1	TAGTACCTCCCCCCATCTCTTTCT	5	152210196	0.693855	1	5	40	1	0.69897	0	1	1	1	0	0	5	chr1:152210175-152210198
chr12	-	122981370	122981394	intron	ZCCHC8	HAVANA	G103103.1	TCCTCATATCTCACCCTTTTTTCTC	9	122981394	0.847882	3	9	99	1	0.954243	0	0.4	0.666667	5	0	0	9	chr12:122981370-122981394
chr12	-	122983411	122983436	intron-coding	ZCCHC8	ENSEMBL	G103104.1	CTTCCTTAACAAATAATAACATCAAG	23	122983436	0.726969	3	13	148	0.652174	1.17609	0	0.636364	0.826087	11	8	0	15	chr12:122983411-122983436
chr12	-	122988800	122988830	NoAnnotation			G103106.1	AAAACTTGAAGTTAATTTACTTCAGTTACAG	5	122988830	0.948786	1	5	50	1	0.69897	0	0.5	0.8	2	0	0	5	chr12:122988800-122988830
chr1	+	152213294	152213319	antisense	FLG-AS1	HAVANA	G10311.1	ATTCTTCCTCTCTCACCATCTCCCAG	8	152213300	0.609262	2	7	64	0.875	0.845098	1	0.5	0.75	4	1	0	7	chr1:152213294-152213319
chr12	-	122989782	122989838	3'utr	RSRC2	HAVANA	G103110.1	CATGAATTCTACTTTTCAAATATATAAAAGCTGCAGGTGGGGATAAAATCTCATACA	145	122989838	0.802413	14	79	1128	0.551724	0.823909	0.0413793	0.23301	0.455172	103	54	11	80	chr12:122989782-122989838
chr12	-	122989875	122989900	3'utr	RSRC2	HAVANA	G103111.1	ATCAGGTTAAACCCACTTCCATTAAA	52	122989896	0.808537	3	34	287	0.673077	0.640978	0.403846	0.387097	0.634615	31	10	7	35	chr12:122989875-122989900
chr12	-	122989928	122989951	3'utr	RSRC2	HAVANA	G103112.1	AATACAAATTTTTGTAAATATCAG	7	122989932	0.775606	2	7	56	1	0.845098	0	0.666667	0.857143	3	0	0	7	chr12:122989928-122989951
chr1	+	152213484	152213508	antisense	FLG-AS1	HAVANA	G10312.1	TCTCTCTCCCCACTACAAAAATCCC	6	152213508	0.959448	2	6	29	1	0.778151	0	0.5	0.833333	2	0	0	6	chr1:152213484-152213508
chr12	-	123001816	123001833	coding	RSRC2	HAVANA	G103122.1	CTCAAGATCAAGACACAG	6	123001832	0.598517	1	2	10	1	0.778151	0	0.666667	0.833333	3	0	0	6	chr12:123001816-123001833
chr12	-	123004999	123005033	intron	RSRC2	HAVANA	G103124.1	AAACTCCTATTTCCCTTAAATATATCTTAAATCAG	165	123005033	0.852632	12	102	1746	0.618182	1.1635	0	0.551282	0.787879	78	57	6	102	chr12:123004999-123005033
chr12	-	123006728	123006748	coding	RSRC2	HAVANA	G103125.1	TTCAAAACATCATTATTCAAG	7	123006737	0.620873	2	4	43	0.571429	0.60206	0	0.5	0.714286	4	3	0	4	chr12:123006728-123006748
chr12	-	123008306	123008351	intron	RSRC2	HAVANA	G103128.1	CTCTCACAACTTCATTTATTAAAGTACAATACACCCATTTATTGTA	34	123008351	0.855273	4	25	309	0.735294	1.39794	0	0.571429	0.823529	14	9	0	25	chr12:123008306-123008351
chr12	-	123008412	123008437	intron	RSRC2	HAVANA	G103129.1	TTTAATTTATCATTTTATTCCCTAAG	10	123008412	0.86498	4	8	125	0.8	0.90309	0	0.5	0.7	6	2	0	8	chr12:123008412-123008437
chr1	+	152216479	152216506	antisense	FLG-AS1	HAVANA	G10313.1	CCACAATCTCCTATCCACACAACAACCA	9	152216506	0.92544	1	6	30	1	0.954243	0.666667	0.666667	0.888889	3	0	0	9	chr1:152216479-152216506
chr12	-	123010041	123010070	intron	RSRC2	HAVANA	G103130.1	CTTTTTCCCCCATACCCCTCTATTATTTAG	99	123010064	0.764367	10	52	1049	0.535354	1.24715	0	0.6	0.818182	45	44	2	53	chr12:123010041-123010070
chr12	-	123114316	123114339	intron	HCAR1	ENSEMBL	G103132.1	CATTCCCTTCTTTAAAAAAATTTT	14	123114321	0.842794	1	14	138	1	1.14613	0	0.444444	0.642857	9	0	0	14	chr12:123114316-123114339
chr12	-	123325341	123325364	NoAnnotation			G103138.1	CTCCCAACCCTGGAGAGCCTTCAT	6	123325364	0.855923	1	3	27	1	0.778151	0	0.666667	0.833333	3	0	0	6	chr12:123325341-123325364
chr1	+	152217665	152217694	antisense	FLG-AS1	HAVANA	G10314.1	ATTTCAATCTTCAATTTCTTTCTCTATTAG	5	152217690	0.723379	2	5	75	1	0.69897	1	0.333333	0.6	3	0	0	5	chr1:152217665-152217694
chr12	-	123334278	123334304	NoAnnotation			G103141.1	CTCCTGGCCTCCACCAACCACCCTCTC	9	123334303	0.68678	2	5	38	0.555556	0.69897	0	0.666667	0.888889	3	4	0	5	chr12:123334278-123334304
chr12	-	123335778	123335801	NoAnnotation			G103144.1	CTCCACAGTGAGCTGGAAGCTACG	11	123335778	0.724225	2	3	41	0.363636	0.60206	0	0.428571	0.636364	7	7	0	4	chr12:123335778-123335801
chr12	-	123344441	123344469	NoAnnotation			G103146.1	CTTTCCCGTGAGCAGAACAGTTGGGGGCA	5	123344469	0.812705	1	5	25	1	0.69897	0	1	1	1	0	0	5	chr12:123344441-123344469
chr12	-	123350294	123350316	3'utr	VPS37B	HAVANA	G103147.1	TTGTCGGGCATCCAGGGCCCCGA	12	123350294	0.919347	2	9	35	0.75	0.954243	0	0.75	0.916667	4	3	0	9	chr12:123350294-123350316
chr12	-	123350323	123350353	3'utr	VPS37B	HAVANA	G103148.1	TACCAGTGGACCTTCTGGCCCGCCCCTCCCC	24	123350347	0.700594	3	9	118	0.375	0.653213	0.0833333	0.777778	0.916667	9	14	1	9	chr12:123350323-123350353
chr12	-	123350426	123350457	3'utr	VPS37B	HAVANA	G103149.1	TTCCCCCACCCCTGTGGGACCTCATCTTCACG	19	123350453	0.893732	2	17	126	0.947368	1.25527	0	0.555556	0.789474	9	1	0	18	chr12:123350426-123350457
chr1	+	152226855	152226880	antisense	FLG-AS1	HAVANA	G10315.1	TTAAAATTATTTGTCACACTTTCCTC	7	152226855	0.918317	1	7	77	1	0.845098	0	0.5	0.857143	2	0	0	7	chr1:152226855-152226880
chr12	-	123351132	123351157	3'utr	VPS37B	HAVANA	G103154.1	AATCTGTTGGGGAGAGGTCACCATAG	21	123351157	0.714861	4	18	94	0.857143	0.954243	0	0.461538	0.666667	13	2	1	18	chr12:123351132-123351157
chr12	-	123351666	123351693	coding	VPS37B	HAVANA	G103158.1	TCCACACCAGCCGGGTTTCATCCTCCAG	10	123351673	0.643872	3	7	35	0.7	0.845098	0	0.6	0.8	5	3	0	7	chr12:123351666-123351693
chr12	-	123363020	123363048	intron	VPS37B	HAVANA	G103164.1	TTTTTGGGGGAGGGGGGCACACCATTCAG	11	123363048	0.679037	2	8	69	0.727273	0.90309	0	0.75	0.909091	4	3	0	8	chr12:123363020-123363048
chr12	-	123364855	123364880	intron	VPS37B	HAVANA	G103165.1	TCTTCATTTTTCCCCCTTTCCATTTC	16	123364855	0.822826	3	8	195	0.5	0.90309	0	0.833333	0.9375	6	8	0	8	chr12:123364855-123364880
chr12	-	123367137	123367158	intron	VPS37B	HAVANA	G103166.1	TTTATCAAACCTAACCCATAAG	6	123367147	0.826459	3	5	30	0.833333	0.69897	0	0.25	0.5	4	1	0	5	chr12:123367137-123367158
chr12	-	123368496	123368522	intron	VPS37B	HAVANA	G103167.1	CCTCACTCCTGCCCTCCTTCCTCCAAG	12	123368522	0.910361	2	5	78	1	1.07918	0.583333	0.5	0.833333	4	0	0	12	chr12:123368496-123368522
chr12	-	123369607	123369634	intron	VPS37B	HAVANA	G103168.1	ATTAGAATAGCATTTTCTCATTTAAACG	5	123369634	0.937506	1	5	50	1	0.69897	0	1	1	1	0	0	5	chr12:123369607-123369634
chr1	+	152249850	152249873	antisense	FLG-AS1	HAVANA	G10317.1	CTCCTATCCCAAACACACACCCCA	6	152249867	0.809473	2	3	14	0.833333	0.69897	0.5	0.5	0.666667	4	1	0	5	chr1:152249850-152249873
chr12	-	123379176	123379205	intron	VPS37B	HAVANA	G103175.1	TCCAGGCAGGTGGGCCCAGGCTAATCCCAG	15	123379205	0.954304	1	13	43	0.866667	0.636822	0	0.8	0.933333	5	0	2	13	chr12:123379176-123379205
chr12	-	123418902	123418923	intron	ABCB9	HAVANA	G103178.1	TTTTCAATAATTAAATATATAC	7	123418906	0.737099	3	7	63	1	0.845098	0	1	1	3	0	0	7	chr12:123418902-123418923
chr12	-	123420593	123420617	intron	ABCB9	HAVANA	G103179.1	CTTCCATACTATATATTTTTTTCAT	6	123420617	0.833631	2	6	78	1	0.778151	0	1	1	2	0	0	6	chr12:123420593-123420617
chr12	-	123420983	123421006	intron	ABCB9	HAVANA	G103180.1	ATTTCTATAAACATAAAACAATAA	12	123421006	0.617162	2	6	77	0.833333	1	0	0.5	0.75	6	2	0	10	chr12:123420983-123421006
chr12	-	123422560	123422587	intron	ABCB9	HAVANA	G103181.1	TTACATTTTACAATTTACATTCTACTAG	8	123422587	0.795485	2	4	100	0.5	0.60206	0	0.666667	0.875	3	4	0	4	chr12:123422560-123422587
chr12	-	123431218	123431242	intron	ABCB9	HAVANA	G103182.1	TCAACCCTCAGGCTCTAACATAATT	7	123431241	0.930604	1	7	42	1	0.845098	0	1	1	2	0	0	7	chr12:123431218-123431242
chr12	-	123455549	123455572	intron	ABCB9	HAVANA	G103187.1	CTCACCCCTTCCTTCTCACTAACC	6	123455572	0.994936	1	6	36	1	0.778151	0	1	1	1	0	0	6	chr12:123455549-123455572
chr12	-	123469540	123469571	3'utr	PITPNM2	HAVANA	G103189.1	TTCTACTCTGGGGTGGGTGGGGCACACACTTC	14	123469564	0.649288	5	12	88	0.857143	0.778151	0	0.333333	0.571429	9	1	1	12	chr12:123469540-123469571
chr1	+	152254580	152254611	antisense	FLG-AS1	HAVANA	G10319.1	TCAAATATCCCATCATTCTTCACATAATAAAG	26	152254580	0.821428	7	18	214	0.692308	0.954243	0.692308	0.571429	0.769231	14	7	1	18	chr1:152254580-152254611
chr12	-	123501255	123501281	intron	PITPNM2	HAVANA	G103193.1	CCCACCATTTTATATTCCCACCAATAG	6	123501265	0.649342	3	6	42	1	0.778151	0	0.666667	0.833333	3	0	0	6	chr12:123501255-123501281
chr12	-	123518271	123518296	intron	PITPNM2	HAVANA	G103196.1	ATCACACTGGGGGTCAGGCCTTTTAG	11	123518296	0.915417	1	6	71	1	1.04139	0	0.666667	0.909091	3	0	0	11	chr12:123518271-123518296
chr12	-	123525590	123525619	intron	PITPNM2	HAVANA	G103198.1	TTTATTTTAATCACAACACTACCAGCCCTT	5	123525590	0.93953	1	5	50	1	0.69897	0	0.5	0.8	2	0	0	5	chr12:123525590-123525619
chr12	-	123542825	123542842	intron	PITPNM2	HAVANA	G103199.1	TTCTTCCCATGGCTCAGC	5	123542842	0.712922	1	3	27	0.8	0.60206	0	0.333333	0.6	3	1	0	4	chr12:123542825-123542842
chr12	-	123637223	123637249	intron	MPHOSPH9	ENSEMBL	G103204.1	AATAAACTACTACCCCAGTATTCTTAG	6	123637233	0.850054	1	6	42	1	0.778151	0	1	1	2	0	0	6	chr12:123637223-123637249
chr1	+	152257454	152257482	antisense	FLG-AS1	HAVANA	G10321.1	CTACAAAACTCTCCACCCAAAACCAATAG	6	152257454	0.734071	1	2	22	1	0.778151	1	0.333333	0.666667	3	0	0	6	chr1:152257454-152257482
chr12	-	123638527	123638553	intron	MPHOSPH9	ENSEMBL	G103210.1	TGTGCAGAGCTGGGCTCAGGGGACAAG	17	123638550	0.809619	1	14	46	0.941176	0.90309	0.352941	0.333333	0.647059	9	0	1	16	chr12:123638527-123638553
chr12	-	123639104	123639130	intron	MPHOSPH9	ENSEMBL	G103214.1	AGCCTATATTGGCTTATTCCAAAAAAG	5	123639104	0.797628	1	3	37	1	0.69897	0	1	1	2	0	0	5	chr12:123639104-123639130
chr12	-	123639195	123639228	intron	MPHOSPH9	ENSEMBL	G103215.1	CTACTTTTATTGTAAAATCTACTACATTCTTAAG	21	123639228	0.82861	3	13	252	0.619048	0.636822	0	0.444444	0.761905	9	6	2	13	chr12:123639195-123639228
chr12	-	123640694	123640724	intron	MPHOSPH9	ENSEMBL	G103219.1	TAATTCTCTAATTTTATCTTTTCTAAAAAAG	61	123640724	0.731587	10	35	756	0.590164	1.25527	0	0.466667	0.737705	30	24	1	36	chr12:123640694-123640724
chr1	+	152272011	152272033	antisense	FLG-AS1	HAVANA	G10322.1	CTAACTTAAAATAACTTTTATCC	8	152272025	0.628213	1	4	68	1	0.90309	0.375	0.5	0.75	4	0	0	8	chr1:152272011-152272033
chr12	-	123648147	123648179	intron	MPHOSPH9	ENSEMBL	G103225.1	ATCCAAACATTAATTCAATCAAATTAATCCAAG	29	123648179	0.969497	4	16	224	0.551724	0.60206	0	0.533333	0.758621	15	10	3	16	chr12:123648147-123648179
chr12	-	123648514	123648537	coding	MPHOSPH9	ENSEMBL	G103226.1	ATCATCTTTACCACCTTCAAATCG	10	123648537	0.74325	4	9	65	0.9	0.954243	0	0.6	0.8	5	1	0	9	chr12:123648514-123648537
chr12	-	123648837	123648866	intron	MPHOSPH9	ENSEMBL	G103227.1	TTATAAACTCCCATATTTTTCTTCATCAAG	13	123648858	0.760932	3	11	134	0.923077	1.07918	0	0.428571	0.692308	7	1	0	12	chr12:123648837-123648866
chr12	-	123650817	123650847	intron	MPHOSPH9	ENSEMBL	G103228.1	ATCCCACCTCTACAAAAAATAAATATATTAG	8	123650847	0.994456	2	6	55	0.75	0.778151	0	0.142857	0.25	7	2	0	6	chr12:123650817-123650847
chr1	+	152274872	152274901	antisense	FLG-AS1	HAVANA	G10323.1	AACTTAAACTTTCAAAAACATAAAACATTA	17	152274872	0.90001	2	10	110	0.588235	0.69897	0	0.714286	0.882353	7	6	1	10	chr1:152274872-152274901
chr12	-	123671188	123671212	intron	MPHOSPH9	ENSEMBL	G103230.1	TCTTAAATTTTACATATTATCTATA	6	123671210	0.820566	1	6	72	1	0.778151	0	1	1	2	0	0	6	chr12:123671188-123671212
chr12	-	123673606	123673629	intron	MPHOSPH9	ENSEMBL	G103231.1	TGCCTTGGAAACTGTACAGCATCA	5	123673606	0.996981	1	5	25	1	0.69897	0	1	1	1	0	0	5	chr12:123673606-123673629
chr12	-	123683499	123683523	intron	MPHOSPH9	ENSEMBL	G103234.1	CAAATCCCAAATCCAAATTTAATTT	17	123683520	0.872161	3	13	123	0.823529	1.14613	0.176471	0.625	0.823529	8	3	0	14	chr12:123683499-123683523
chr12	-	123684881	123684906	intron	MPHOSPH9	ENSEMBL	G103235.1	ATTATTTTCTCCTCTTCCCAAAAAAG	22	123684881	0.80316	6	11	198	0.5	0.740363	0	0.176471	0.363636	17	10	1	11	chr12:123684881-123684906
chr12	-	123686544	123686566	intron	MPHOSPH9	ENSEMBL	G103236.1	CCCCCTCTTATAATACACTAATA	7	123686561	0.624988	2	4	45	0.714286	0.69897	0	0.5	0.714286	4	2	0	5	chr12:123686544-123686566
chr12	-	123687401	123687445	coding	MPHOSPH9	ENSEMBL	G103238.1	TTACCTGGATTTCCAAAATATCCCTCACACACAAAAGCTTCTCCG	372	123687435	0.599058	6	183	1634	0.491935	0.78533	0.00268817	0.526042	0.755376	192	160	29	183	chr12:123687401-123687445
chr12	-	123687795	123687825	coding-intron	MPHOSPH9	ENSEMBL	G103239.1	CTGCTTCCAACCCAAATCATCCACCAGAGGT	27	123687802	0.583652	5	14	109	0.62963	1.23045	0	0.538462	0.777778	13	10	0	17	chr12:123687795-123687825
chr12	-	123693876	123693906	intron	MPHOSPH9	ENSEMBL	G103242.1	TTATTTTTCAACTTCTAAAATACTGGAAAAA	10	123693893	0.726169	2	10	106	1	1	0	1	1	2	0	0	10	chr12:123693876-123693906
chr12	-	123694784	123694815	intron	MPHOSPH9	ENSEMBL	G103244.1	ATTAATTTCTTCCCATATTTAATTTCCTTTAG	17	123694815	0.779013	4	14	209	0.823529	1.14613	0	0.666667	0.882353	6	3	0	14	chr12:123694784-123694815
chr12	-	123696690	123696717	intron	MPHOSPH9	ENSEMBL	G103245.1	CCTTTATCCTATTTTAAAATCTCATCAG	12	123696717	0.739362	2	6	127	0.833333	1	0	0.571429	0.75	7	2	0	10	chr12:123696690-123696717
chr12	-	123700851	123700881	intron	MPHOSPH9	ENSEMBL	G103247.1	TCTTTCAATAAATTTTATTTCTTCAATTTAG	27	123700881	0.851031	4	19	397	0.703704	1.27875	0	0.75	0.925926	8	8	0	19	chr12:123700851-123700881
chr12	-	123702078	123702104	intron	MPHOSPH9	ENSEMBL	G103249.1	CTTTCAAATAATTTATATTATTATTAA	13	123702104	0.685807	2	12	168	0.923077	0.778151	0	0.5	0.769231	6	0	1	12	chr12:123702078-123702104
chr1	+	152286707	152286731	antisense	FLG-AS1	HAVANA	G10325.1	TTTCATAATCATATACTCCTTCTTC	5	152286707	0.803503	1	3	57	1	0.69897	0	1	1	2	0	0	5	chr1:152286707-152286731
chr12	-	123704315	123704343	intron	MPHOSPH9	ENSEMBL	G103250.1	TCCTTAAAAATTTCATAATTTATCCCAAG	17	123704315	0.88165	3	16	162	0.941176	1.20412	0	0.5	0.764706	8	1	0	16	chr12:123704315-123704343
chr12	-	123706353	123706384	5'utr	MPHOSPH9	ENSEMBL	G103251.1	CTTCCTGTGAAGGAAATTCTTCAAACAAACAA	7	123706353	0.905706	2	7	49	1	0.845098	0	1	1	2	0	0	7	chr12:123706353-123706384
chr12	-	123706443	123706473	processed_transcript	MPHOSPH9	HAVANA	G103252.1	CTTACCCAAATCTATAACTTTTTATTTCCAG	8	123706472	0.843398	2	8	93	1	0.90309	0	1	1	3	0	0	8	chr12:123706443-123706473
chr12	-	123709590	123709614	processed_transcript	MPHOSPH9	HAVANA	G103254.1	TTTAAAAAATCAATATACTATCCTA	11	123709614	0.76955	3	10	79	1	1.04139	0	0.6	0.818182	5	0	0	11	chr12:123709590-123709614
chr12	-	123709658	123709679	processed_transcript	MPHOSPH9	HAVANA	G103255.1	AAATAACATCAATTTATATTAT	8	123709677	0.771361	2	3	69	0.5	0.60206	0	0.333333	0.5	6	4	0	4	chr12:123709658-123709679
chr12	-	123710806	123710829	processed_transcript	MPHOSPH9	HAVANA	G103256.1	TATTTATATCCATTATCCATAATT	7	123710821	0.682826	2	4	79	1	0.845098	0	0.2	0.428571	5	0	0	7	chr12:123710806-123710829
chr12	-	123714922	123714964	processed_transcript	MPHOSPH9	HAVANA	G103259.1	CAGCCCAAGAACCTTTATTTTCCAATAAGAGAATATAACAATT	23	123714952	0.664871	5	16	185	0.695652	1.20412	0	0.7	0.869565	10	7	0	16	chr12:123714922-123714964
chr12	-	123717000	123717028	processed_transcript	MPHOSPH9	HAVANA	G103260.1	TTTTTGCTAGGGGGTAGGGACACCAAAAG	6	123717000	0.957411	2	6	31	1	0.778151	0	0.333333	0.666667	3	0	0	6	chr12:123717000-123717028
chr12	-	123734962	123734988	NoAnnotation			G103264.1	TTCAACACCCCCCAAAAAACATACTAG	13	123734988	0.802996	2	9	37	0.692308	0.653213	0	0.428571	0.692308	7	3	1	9	chr12:123734962-123734988
chr12	-	123742491	123742512	antisense	RP11-282O18.3	HAVANA	G103267.1	CATTCTCCAGTTCTCCATAAAA	5	123742503	0.743307	1	5	30	1	0.69897	0	0.333333	0.6	3	0	0	5	chr12:123742491-123742512
chr12	-	123745916	123745943	3'utr	CDK2AP1	HAVANA	G103272.1	CATGGTGTTCTTTGTTCCTTTTCATAAG	11	123745916	0.799349	2	2	123	0.818182	0.954243	0	0.333333	0.636364	6	2	0	9	chr12:123745916-123745943
chr12	-	123745953	123745986	3'utr	CDK2AP1	HAVANA	G103273.1	CATTGTCTCCCTTTAATCTTCTCTTTTGTATACA	32	123745953	0.849435	4	17	388	0.53125	1.23045	0	0.733333	0.875	15	15	0	17	chr12:123745953-123745986
chr12	-	123746151	123746174	3'utr	CDK2AP1	HAVANA	G103274.1	TTTTCCTCCCATGGTTCACTTGGC	9	123746172	0.736035	1	4	86	0.444444	0.60206	0	0.666667	0.888889	3	5	0	4	chr12:123746151-123746174
chr12	-	123771586	123771612	NoAnnotation			G103279.1	ATTTTTAACAACCCAAAATCTCTCCAG	9	123771612	0.677022	2	6	58	0.777778	0.845098	0	0.75	0.888889	4	2	0	7	chr12:123771586-123771612
chr12	-	123775841	123775865	3'utr	SBNO1	ENSEMBL	G103281.1	TTCAGGCCTTACCATATTTCTTATC	12	123775863	0.861469	1	4	128	0.333333	0.60206	0	1	1	2	8	0	4	chr12:123775841-123775865
chr12	-	123775948	123775978	3'utr	SBNO1	ENSEMBL	G103282.1	TTTAAAAAATGCTTCCTGAGACTTCTTTAAG	10	123775952	0.80364	1	8	102	0.8	0.60206	0	0.333333	0.8	3	1	1	8	chr12:123775948-123775978
chr12	-	123776294	123776319	3'utr	SBNO1	ENSEMBL	G103283.1	TTCTCCCTTTTCCCTCTTCCCTTCAG	19	123776319	0.834416	4	14	206	0.736842	1.14613	0	0.454545	0.684211	11	5	0	14	chr12:123776294-123776319
chr12	-	123776972	123777003	3'utr	SBNO1	ENSEMBL	G103285.1	CTTCTTCCCTCTCCCCTCCACTTTCATTTTAG	40	123777003	0.735465	6	16	460	0.4	0.90309	0	0.545455	0.75	22	23	1	16	chr12:123776972-123777003
chr12	-	123777237	123777261	3'utr	SBNO1	ENSEMBL	G103288.1	TCTATATATATTTATTCTAACTCAG	18	123777256	0.601589	6	12	186	0.722222	1.11394	0	0.272727	0.555556	11	5	0	13	chr12:123777237-123777261
chr1	+	152288092	152288117	antisense	FLG-AS1	HAVANA	G10329.1	CTTTTCTCTACCATCTACATAAAACA	55	152288104	0.616659	6	39	400	0.709091	0.989005	0	0.565217	0.818182	23	13	3	39	chr1:152288092-152288117
chr12	-	123778131	123778172	3'utr	SBNO1	ENSEMBL	G103291.1	ATTTTTTTTTCTCATTAAAAAGGCCTCTGAAAGCCCTCTCAA	108	123778136	0.793626	11	45	1033	0.416667	0.875061	0	0.425926	0.712963	54	58	5	45	chr12:123778131-123778172
chr12	-	123778630	123778657	3'utr	SBNO1	ENSEMBL	G103293.1	TATCCTCAGTCCAGTTCATATATCTCAG	7	123778656	0.851809	2	6	62	0.857143	0.778151	0	0.5	0.714286	4	1	0	6	chr12:123778630-123778657
chr12	-	123779967	123779993	3'utr	SBNO1	HAVANA	G103296.1	TATTGGTTTCTTTTTCCAACTTAATAG	17	123779992	0.781951	2	6	229	0.352941	0.778151	0	0.6	0.882353	5	11	0	6	chr12:123779967-123779993
chr12	-	123780060	123780084	3'utr	SBNO1	HAVANA	G103297.1	GTGCTCAGGGTTAACGCAGTACATC	6	123780084	0.913221	1	6	30	1	0.778151	0.833333	0.5	0.833333	2	0	0	6	chr12:123780060-123780084
chr12	-	123784580	123784607	intron	SBNO1	HAVANA	G103299.1	TTTTCTCATTTCTTCTTAAATTTACATG	17	123784580	0.978099	1	6	255	0.352941	0.778151	0	0.8	0.941176	5	11	0	6	chr12:123784580-123784607
chr1	+	15679336	15679360	intron	FHAD1	ENSEMBL	G1033.1	GGGCACAGGCCCTCAAACCACTTTC	5	15679336	0.902177	1	5	15	1	0.69897	0	0.5	0.8	2	0	0	5	chr1:15679336-15679360
chr12	-	123791867	123791894	intron	SBNO1	HAVANA	G103308.1	CCTTCATTCCTTCTTAATCTTACTTCAG	6	123791894	0.867713	2	3	75	1	0.778151	0	0.666667	0.833333	3	0	0	6	chr12:123791867-123791894
chr12	-	123795735	123795762	intron	SBNO1	HAVANA	G103309.1	CTACTTACAACATACTTTTCTCACTTAG	9	123795759	0.842236	3	9	86	1	0.954243	0	0.25	0.666667	4	0	0	9	chr12:123795735-123795762
chr1	+	152289715	152289741	antisense	FLG-AS1	HAVANA	G10331.1	CATCTCCACCCCACCCTCAATCTCACA	11	152289715	0.767829	2	5	46	0.636364	0.845098	0	0.5	0.727273	6	4	0	7	chr1:152289715-152289741
chr12	-	123796446	123796475	intron	SBNO1	HAVANA	G103311.1	CTCTCTAAAAAAATTACAAAAAAAAATTAG	6	123796475	0.896555	1	6	36	1	0.778151	0	1	1	1	0	0	6	chr12:123796446-123796475
chr12	-	123813413	123813437	coding	SBNO1	HAVANA	G103315.1	ATACGGAAAAATTTCTTCCAAACAT	5	123813437	0.999663	1	5	30	1	0.69897	0	1	1	1	0	0	5	chr12:123813413-123813437
chr12	-	123818545	123818569	intron	SBNO1	HAVANA	G103317.1	TATTTTATCCTATTCTATATAACAG	10	123818562	0.737328	2	4	116	0.4	0.60206	0	0.75	0.9	4	6	0	4	chr12:123818545-123818569
chr12	-	123821933	123821962	intron	SBNO1	HAVANA	G103319.1	CTTCCCTTGGCATACTGAGTTTCACAACAG	8	123821962	0.852362	1	6	66	0.75	0.778151	0	1	1	2	2	0	6	chr12:123821933-123821962
chr1	+	152289927	152289951	antisense	FLG-AS1	HAVANA	G10332.1	ATATCCATTTTTATTTTACATATTA	13	152289927	0.806587	2	4	133	0.538462	0.845098	0.0769231	0.8	0.923077	5	6	0	7	chr1:152289927-152289951
chr12	-	123831739	123831764	intron	SBNO1	HAVANA	G103323.1	TTAATAAAAAATAAAAAACTTTTTAG	5	123831764	0.900975	1	5	40	1	0.69897	0	1	1	1	0	0	5	chr12:123831739-123831764
chr12	-	123837710	123837733	intron	SBNO1	HAVANA	G103326.1	CTTCCTTCCTCACTCCCTGCCCAA	5	123837733	0.865358	1	5	30	1	0.69897	0	1	1	1	0	0	5	chr12:123837710-123837733
chr12	-	123837947	123837972	intron	SBNO1	HAVANA	G103327.1	TTTACCAACATCAACTTTATCTACTC	5	123837971	0.85563	1	5	45	1	0.69897	0	1	1	1	0	0	5	chr12:123837947-123837972
chr12	-	123838013	123838040	intron	SBNO1	HAVANA	G103328.1	TTTATTCCCCCTCCAATTTTAATCTCAA	34	123838040	0.743227	5	15	344	0.441176	0.875061	0	0.5625	0.794118	16	18	1	15	chr12:123838013-123838040
chr1	+	152290151	152290167	antisense	FLG-AS1	HAVANA	G10333.1	ATAACTTTTTAAATAAG	8	152290155	0.734623	1	4	52	0.75	0.778151	1	1	1	3	2	0	6	chr1:152290151-152290167
chr12	-	123844219	123844247	intron	SBNO1	HAVANA	G103330.1	TAACTTATTTATTGGGAGGCAATATATAG	10	123844247	0.892326	2	7	101	0.7	0.845098	0	1	1	3	3	0	7	chr12:123844219-123844247
chr12	-	123847670	123847693	intron	SBNO1	HAVANA	G103332.1	TTCCATTCCAACTTATTCCATATA	12	123847693	0.649008	3	7	108	0.583333	0.845098	0	0.5	0.75	6	5	0	7	chr12:123847670-123847693
chr12	-	123900084	123900111	3'utr	RILPL2	ENSEMBL	G103337.1	TGCTCCCACGGATGACCCTGGTCTTCAA	8	123900106	0.927624	2	8	42	1	0.90309	0	0.666667	0.875	3	0	0	8	chr12:123900084-123900111
chr1	+	152290412	152290442	antisense	FLG-AS1	HAVANA	G10334.1	CTTTTCTTACATCCAATATCTATTCCATCAA	49	152290422	0.691695	6	28	447	0.571429	0.748188	0	0.833333	0.938776	18	17	4	28	chr1:152290412-152290442
chr12	-	123900297	123900327	3'utr	RILPL2	ENSEMBL	G103340.1	TTTCCCCTTCAAAGCAGACTGAGGAGGGAGG	15	123900297	0.700802	4	15	63	1	1.17609	0	1	1	4	0	0	15	chr12:123900297-123900327
chr12	-	123909381	123909412	intron	RILPL2	ENSEMBL	G103342.1	AATAAATAAAAAAATTAAAACACACAATTCAG	13	123909412	0.910278	1	7	71	0.538462	0.845098	0	0.666667	0.923077	3	6	0	7	chr12:123909381-123909412
chr12	-	123956818	123956843	3'utr	RILPL1	HAVANA	G103344.1	ATATATATTTAATAATCCCACAAACG	17	123956843	0.672972	6	11	93	0.705882	1.07918	0	0.3	0.588235	10	5	0	12	chr12:123956818-123956843
chr12	-	123961737	123961768	intron	RILPL1	HAVANA	G103345.1	TTTATCCAACCAACTTTTTAAAAAAATTATAG	16	123961768	0.755537	4	14	168	0.875	1.14613	0	0.571429	0.8125	7	2	0	14	chr12:123961737-123961768
chr12	-	123964556	123964588	intron	RILPL1	HAVANA	G103346.1	TAATTTTCTACTCTGGGCCCCTTTCTCTAAACA	12	123964588	0.79749	2	8	131	0.666667	0.90309	0	1	1	3	4	0	8	chr12:123964556-123964588
chr12	-	123967557	123967583	intron	RILPL1	HAVANA	G103347.1	CCATATACCCCAACCTTTAAAATCCAG	26	123967576	0.686469	4	17	138	0.653846	0.929419	0	0.4375	0.653846	16	8	1	17	chr12:123967557-123967583
chr12	-	123973394	123973419	intron	RILPL1	HAVANA	G103348.1	AATTAAATCCTCCAACATTTCCTCCC	5	123973419	0.9075	1	5	35	1	0.69897	0	1	1	1	0	0	5	chr12:123973394-123973419
chr1	+	152290457	152290484	antisense	FLG-AS1	HAVANA	G10335.1	CCTACTTTCAAAATATCCCTAAAATTAG	26	152290457	0.73894	7	20	212	0.769231	1.30103	0.769231	0.333333	0.615385	15	6	0	20	chr1:152290457-152290484
chr12	-	123982930	123982952	intron	RILPL1	HAVANA	G103351.1	CTACAAACATTTTTTTTAATTAG	6	123982949	0.780817	2	5	61	0.833333	0.69897	0	0.2	0.333333	5	1	0	5	chr12:123982930-123982952
chr12	-	123999861	123999883	intron	RILPL1	HAVANA	G103352.1	TTCCCTTTCTATCTACACACAAA	9	123999861	0.829991	2	4	68	0.444444	0.60206	0	0.75	0.888889	4	5	0	4	chr12:123999861-123999883
chr12	-	124001261	124001281	intron	RILPL1	HAVANA	G103353.1	CCCTCATCCCCCCTCATCCAC	9	124001261	0.804955	1	3	33	0.444444	0.60206	0	0.75	0.888889	4	5	0	4	chr12:124001261-124001281
chr12	-	124001507	124001534	intron	RILPL1	HAVANA	G103355.1	TCCTGCTCAGGTAATCCTCCTGCCTCAG	5	124001534	0.939534	1	5	35	1	0.69897	0	1	1	1	0	0	5	chr12:124001507-124001534
chr12	-	124011028	124011060	intron	RILPL1	HAVANA	G103358.1	AACCATTTAATCCTCACACCCACCCTTCCCGGC	36	124011058	0.665914	6	25	214	0.722222	1.41497	0	0.391304	0.611111	23	10	0	26	chr12:124011028-124011060
chr12	-	124011318	124011350	intron	RILPL1	HAVANA	G103359.1	CCTCTCCATCCCTCCACCACCACTTCCACCCCG	30	124011350	0.858456	5	25	117	0.833333	0.920819	0	0.4375	0.7	16	3	2	25	chr12:124011318-124011350
chr12	-	124012319	124012343	intron	RILPL1	HAVANA	G103360.1	CTTCCCATCTCCCTCATATTCCTCT	17	124012343	0.801499	2	5	161	0.470588	0.90309	0	0.714286	0.882353	7	9	0	8	chr12:124012319-124012343
chr12	-	124017082	124017112	intron	RILPL1	HAVANA	G103364.1	TTTTATCCTTAATCCTCACAGGACTCTATAG	8	124017111	0.768966	1	7	86	0.875	0.845098	0	0.5	0.875	2	1	0	7	chr12:124017082-124017112
chr12	-	124035292	124035319	NoAnnotation			G103365.1	TTTCCTTTGCAGGAATATGCCCTAATTA	6	124035302	0.884401	1	6	60	1	0.778151	0	0.5	0.833333	2	0	0	6	chr12:124035292-124035319
chr12	-	124061515	124061543	NoAnnotation			G103367.1	ATCACCACTATCTAATTTCAAAACATCTT	6	124061543	0.996975	1	6	54	1	0.778151	0	1	1	1	0	0	6	chr12:124061515-124061543
chr12	-	124081101	124081131	NoAnnotation			G103370.1	AAACAAAATTTAACAATTCTCCCCCAAAAAG	10	124081101	0.926623	1	6	54	0.6	0.778151	0	0.5	0.8	4	4	0	6	chr12:124081101-124081131
chr12	-	124106126	124106154	3'utr	EIF2B1	HAVANA	G103375.1	CTTTCTTACTCATTTCAGTCCCATCTAAA	51	124106135	0.805782	4	37	485	0.72549	0.665112	0	0.56	0.784314	25	7	7	37	chr12:124106126-124106154
chr12	-	124106165	124106185	3'utr	EIF2B1	HAVANA	G103376.1	TAAGGACTTAAAATCATACAT	5	124106169	0.747061	2	5	25	1	0.69897	0.8	0.5	0.8	2	0	0	5	chr12:124106165-124106185
chr12	-	124106269	124106290	3'utr	EIF2B1	HAVANA	G103377.1	TTCCTGCCAAGGTGCAGCTTAC	6	124106290	0.707074	1	2	34	0.666667	0.60206	0	1	1	3	2	0	4	chr12:124106269-124106290
chr12	-	124111205	124111228	intron	EIF2B1	HAVANA	G103378.1	TTCCAAAAATACTTCTTTCTAAAG	7	124111213	0.598236	2	4	59	0.571429	0.60206	0	0.4	0.571429	5	3	0	4	chr12:124111205-124111228
chr12	-	124115248	124115279	intron	EIF2B1	HAVANA	G103380.1	CTTCCTCTATTACAATCAAAACTCCATCACAG	12	124115279	0.913417	1	5	85	0.416667	0.69897	0	0.75	0.916667	4	7	0	5	chr12:124115248-124115279
chr12	-	124117112	124117156	intron	EIF2B1	HAVANA	G103381.1	TCTCTATTCCCATCAACATTTATTGCATCCCTGAAACCAAATACC	10	124117135	0.722555	4	6	69	0.6	0.778151	0	0.428571	0.6	7	4	0	6	chr12:124117112-124117156
chr12	-	124155109	124155132	NoAnnotation			G103383.1	ATTTTTATAAAATAAATATATATT	5	124155127	0.719036	1	5	55	1	0.69897	0	0.5	0.8	2	0	0	5	chr12:124155109-124155132
chr12	-	124178704	124178731	NoAnnotation			G103385.1	CCTCTCTACTAACAATACAAAAAATCAG	6	124178731	0.894884	1	6	30	1	0.778151	0	1	1	1	0	0	6	chr12:124178704-124178731
chr12	-	124420243	124420265	processed_transcript	CCDC92	HAVANA	G103389.1	AAAATACTCTCCAATATTTACTT	6	124420265	0.754918	1	2	50	0.833333	0.69897	0	0.2	0.333333	5	1	0	5	chr12:124420243-124420265
chr1	+	152290973	152291006	antisense	FLG-AS1	HAVANA	G10339.1	CTTTACTAACCTCTCTTCTACTCAATCTCAAAAG	9	152290973	0.860139	4	9	96	1	0.954243	1	0.5	0.777778	4	0	0	9	chr1:152290973-152291006
chr12	-	124441413	124441442	intron	CCDC92	HAVANA	G103395.1	TCCCCAATTTATTTCACTCTCCTCCCACAG	8	124441442	0.961319	1	8	72	1	0.90309	0	1	1	2	0	0	8	chr12:124441413-124441442
chr12	-	124446031	124446054	intron	CCDC92	HAVANA	G103396.1	ACCTTATTTTCCACCATTCCCCAG	5	124446038	0.890742	1	4	36	0.8	0.60206	0	0.5	0.8	2	1	0	4	chr12:124446031-124446054
chr12	-	124448910	124448941	intron	CCDC92	HAVANA	G103397.1	CTTCTCTTATACCCCCAAATTCACAAAAATAG	69	124448941	0.781351	6	55	463	0.797101	1.1383	0.0144928	0.46875	0.753623	32	11	3	55	chr12:124448910-124448941
chr12	-	124455554	124455582	intron	CCDC92	HAVANA	G103399.1	ATTAACTCTTTAAAAAACGAATCATTCAT	7	124455556	0.821085	1	7	63	1	0.845098	0	0.5	0.857143	2	0	0	7	chr12:124455554-124455582
chr12	-	124645236	124645261	NoAnnotation			G103402.1	CAAATACCATCTTTTCCCCAAAAAAC	7	124645236	0.866825	1	7	35	1	0.845098	0	1	1	1	0	0	7	chr12:124645236-124645261
chr12	-	124791316	124791344	NoAnnotation			G103405.1	CCATACCTGCCTGGACAATGAGGATGCAG	8	124791344	0.975583	1	8	32	1	0.90309	0	1	1	1	0	0	8	chr12:124791316-124791344
chr12	-	124800604	124800630	NoAnnotation			G103407.1	CTTCCCCTTCCCCAACCCCAGCGGGAG	16	124800604	0.939925	3	11	47	0.8125	1.11394	0	0.714286	0.875	7	3	0	13	chr12:124800604-124800630
chr12	-	124809069	124809090	3'utr	NCOR2	HAVANA	G103409.1	TGTGTCCTCCCTCCCTCCCTTC	6	124809089	0.758455	1	4	44	0.666667	0.60206	0	0.333333	0.666667	3	2	0	4	chr12:124809069-124809090
chr1	+	152291166	152291196	antisense	FLG-AS1	HAVANA	G10341.1	CATTCATTCATTCCTTCATTTATTTAACAAG	13	152291167	0.754836	2	4	170	0.307692	0.60206	1	0.714286	0.846154	7	9	0	4	chr1:152291166-152291196
chr12	-	124810813	124810840	coding	NCOR2	HAVANA	G103414.1	TGGGGACCGGCCACCCTCTGTCTCCTCA	11	124810820	0.643471	1	6	49	0.636364	0.845098	0.545455	0.5	0.818182	4	4	0	7	chr12:124810813-124810840
chr12	-	124812547	124812577	intron	NCOR2	HAVANA	G103416.1	TTTAAAAAAAAAACAAACAAAACAGCCCCAG	9	124812547	0.89619	1	4	12	0.444444	0.60206	0	0.142857	0.333333	7	5	0	4	chr12:124812547-124812577
chr12	-	124822651	124822671	intron	NCOR2	HAVANA	G103421.1	TCCCCTAATCATTATTTCAAT	6	124822671	0.974306	1	6	48	1	0.778151	0	0.5	0.666667	4	0	0	6	chr12:124822651-124822671
chr12	-	124824632	124824659	coding	NCOR2	HAVANA	G103422.1	CTCCCCTCGGACCCAGGATGCCCTCCAG	8	124824644	0.896336	1	4	24	0.625	0.69897	0	0.166667	0.375	6	3	0	5	chr12:124824632-124824659
chr12	-	124837703	124837727	intron	NCOR2	HAVANA	G103428.1	CCCAGGCATCCACCTGCTCTGGGTT	6	124837703	0.732939	2	6	30	1	0.778151	0	1	1	2	0	0	6	chr12:124837703-124837727
chr1	+	152292524	152292556	antisense	FLG-AS1	HAVANA	G10343.1	TTTTTTCTTAATAATATACCCTAACAAATCAAG	80	152292546	0.596352	8	49	729	0.6375	1.0086	0.9	0.473684	0.75	38	25	4	51	chr1:152292524-152292556
chr12	-	124842003	124842033	intron	NCOR2	HAVANA	G103432.1	CTCATCTCTACAAAAACAAAATATAAACTAG	15	124842033	0.817753	4	13	78	0.866667	1.11394	0	0.5	0.733333	8	2	0	13	chr12:124842003-124842033
chr12	-	124843766	124843787	intron	NCOR2	HAVANA	G103434.1	CAAGTTGTGTCTCTGCTCAACT	6	124843766	0.976282	1	5	35	0.833333	0.69897	0	0.5	0.833333	2	1	0	5	chr12:124843766-124843787
chr12	-	124849408	124849436	intron	NCOR2	HAVANA	G103435.1	ATGCAGGCCGGGCTGCCTCCATACATCCA	6	124849436	0.999807	1	6	24	1	0.778151	0	1	1	1	0	0	6	chr12:124849408-124849436
chr1	+	152292640	152292670	antisense	FLG-AS1	HAVANA	G10344.1	AACTGGTAAATATTAACTTAATCCAAAAAAG	5	152292640	0.971254	1	5	35	1	0.69897	1	1	1	1	0	0	5	chr1:152292640-152292670
chr12	-	124929395	124929417	intron	NCOR2	HAVANA	G103446.1	TCTCCTGGGTCTCTACTCCAGGC	8	124929417	0.745246	2	4	52	0.75	0.778151	0	0.75	0.875	4	2	0	6	chr12:124929395-124929417
chr12	-	124931295	124931325	intron	NCOR2	HAVANA	G103447.1	TACTAAAATTATCATCCCTTCTATTTTTTAG	19	124931310	0.752892	3	11	256	0.578947	1.04139	0	0.571429	0.842105	7	8	0	11	chr12:124931295-124931325
chr12	-	124931788	124931811	intron	NCOR2	HAVANA	G103448.1	TTCCAAATCTAAATCACAAACAAA	8	124931803	0.663042	3	8	32	1	0.90309	0	0.5	0.75	4	0	0	8	chr12:124931788-124931811
chr12	-	124943684	124943707	intron	NCOR2	HAVANA	G103449.1	TCCCTCAAAACCCAGCCTATATAG	8	124943684	0.644056	3	5	28	0.625	0.69897	0	0.6	0.75	5	3	0	5	chr12:124943684-124943707
chr1	+	152293028	152293052	antisense	FLG-AS1	HAVANA	G10345.1	CCTCAAAATACATAAATAAAAATCG	7	152293034	0.785704	2	6	28	0.857143	0.778151	1	0.666667	0.857143	3	1	0	6	chr1:152293028-152293052
chr12	-	125014740	125014763	intron	NCOR2	HAVANA	G103456.1	TTATCATTTTATTATATACTATAC	7	125014763	0.890835	1	7	84	1	0.845098	0	1	1	1	0	0	7	chr12:125014740-125014763
chr12	-	125020602	125020630	retained_intron	NCOR2	HAVANA	G103457.1	CCAAAATACCAAACAAACAAAAATAAATT	16	125020630	0.859567	2	7	56	0.8125	0.636822	0	0.571429	0.8125	7	1	2	13	chr12:125020602-125020630
chr1	+	152293163	152293194	antisense	FLG-AS1	HAVANA	G10346.1	TCTACAAAATTATTAATAAAACATCAACATAC	20	152293163	0.740365	5	14	133	0.7	1.14613	0	0.6	0.8	10	6	0	14	chr1:152293163-152293194
chr12	-	125036719	125036746	retained_intron	NCOR2	HAVANA	G103460.1	TACAGGCACATGTCACCATGCTCTGCCA	5	125036729	0.829307	1	5	25	1	0.69897	0	1	1	1	0	0	5	chr12:125036719-125036746
chr12	-	125214782	125214808	NoAnnotation			G103465.1	CTGGCTGTGTCCTCACCCAAATCTTAT	5	125214801	0.774408	1	5	40	1	0.69897	0	1	1	1	0	0	5	chr12:125214782-125214808
chr12	-	125227136	125227162	NoAnnotation			G103466.1	CATCCACAGGTTCCCTAACAGGACCCT	6	125227162	0.998307	1	6	24	1	0.778151	0	1	1	1	0	0	6	chr12:125227136-125227162
chr12	-	125235308	125235332	NoAnnotation			G103468.1	CTTCCTTCATCCTGGGAGGATGGGG	6	125235332	0.804764	1	6	36	1	0.778151	0	1	1	1	0	0	6	chr12:125235308-125235332
chr12	-	125267934	125267961	intron	SCARB1	HAVANA	G103475.1	TTTAATTTCTCTTTAGAGAAATTTTCCA	13	125267948	0.714957	4	5	103	0.538462	0.845098	0	0.285714	0.615385	7	6	0	7	chr12:125267934-125267961
chr12	-	125268499	125268522	intron	SCARB1	HAVANA	G103476.1	TCCCTGCCGCAGCCCCCAAATCAG	6	125268502	0.999742	1	6	12	1	0.778151	0	0.5	0.833333	2	0	0	6	chr12:125268499-125268522
chr12	-	125273463	125273486	intron	SCARB1	HAVANA	G103477.1	TTCCTACTTATTTACATTCATATA	11	125273486	0.786581	3	8	124	1	1.04139	0	0.75	0.909091	4	0	0	11	chr12:125273463-125273486
chr12	-	125284750	125284775	coding	SCARB1	HAVANA	G103482.1	TCTCTCCCATCCTCACTTCCTCAACG	15	125284774	0.691142	2	3	108	0.266667	0.60206	0.2	0.363636	0.533333	11	11	0	4	chr12:125284750-125284775
chr12	-	125312727	125312754	intron	SCARB1	HAVANA	G103486.1	CTTCATCTCATCCATCACACATTTACCG	11	125312754	0.792758	3	10	79	0.909091	1	0	0.5	0.727273	6	1	0	10	chr12:125312727-125312754
chr12	-	125330679	125330704	intron	SCARB1	HAVANA	G103487.1	TTCAAAACATTTCCATCCCTCCCAAG	8	125330689	0.713436	2	7	49	0.875	0.845098	0	0.666667	0.875	3	1	0	7	chr12:125330679-125330704
chr1	+	152293617	152293643	antisense	FLG-AS1	HAVANA	G10349.1	CTTTTTCCCATCCTTTCATTTTCAATC	18	152293626	0.712526	4	12	218	0.777778	1.14613	0	0.75	0.888889	8	4	0	14	chr1:152293617-152293643
chr12	-	125345884	125345917	intron	SCARB1	HAVANA	G103490.1	AATCCCCCCAAAATAACAATACAACTAAAAAAAG	17	125345917	0.957704	3	17	50	1	1.23045	0	0.363636	0.588235	11	0	0	17	chr12:125345884-125345917
chr12	-	125386636	125386660	NoAnnotation			G103494.1	TCCCTGGGAGGCAAAATTTTCCCTC	6	125386640	0.67866	1	4	38	0.666667	0.60206	0	1	1	2	2	0	4	chr12:125386636-125386660
chr12	-	125396207	125396257	3'utr	UBC	ENSEMBL	G103498.1	TTCCCCTTTTAAGGTTTCAACAAATTTCATTGCACTTTCCTTTCAATAAAG	104	125396243	0.800369	9	67	1069	0.644231	0.784682	0	0.659091	0.855769	44	27	10	67	chr12:125396207-125396257
chr12	-	125396362	125396386	coding	UBC	ENSEMBL	G103499.1	CCCTCCTGATCAGCAGAGGTTGATC	11	125396364	0.725594	3	10	56	0.909091	1	0	0.8	0.909091	5	1	0	10	chr12:125396362-125396386
chr12	-	125398187	125398210	coding	UBC	ENSEMBL	G103502.1	CCCTCCTGACCAGCAGAGGCTGAT	7	125398187	0.821297	1	4	24	0.571429	0.60206	0	0.666667	0.857143	3	3	0	4	chr12:125398187-125398210
chr12	-	125406300	125406334	NoAnnotation			G103503.1	TATGAGGCCCCGGGTTCGATCCCCGGCATCTCCAT	177	125406300	0.945425	1	177	980	1	2.24797	0.463277	0.516129	0.745763	93	0	0	177	chr12:125406300-125406334
chr12	-	125411885	125411905	NoAnnotation			G103505.1	TTCCCCGACGGGGAGGCCAAG	8	125411885	0.908801	1	4	12	0.5	0.60206	0	0.142857	0.25	7	4	0	4	chr12:125411885-125411905
chr12	-	125429639	125429666	NoAnnotation			G103508.1	CTCCCTACTGTCTCTAAAAGAGACATTA	7	125429666	0.963016	1	7	45	1	0.845098	0	0.4	0.571429	5	0	0	7	chr12:125429639-125429666
chr1	+	152294429	152294456	antisense	FLG-AS1	HAVANA	G10351.1	CTAACTACATTTTATTCCAAAATTCATT	37	152294432	0.897707	3	27	357	0.810811	1.47712	0	0.6	0.837838	15	7	0	30	chr1:152294429-152294456
chr12	-	125435296	125435326	coding	DHX37	ENSEMBL	G103511.1	TTCATCCACCCCAGCTCCGTCCTTTTCAAAG	6	125435326	0.885112	1	4	50	0.666667	0.60206	0	1	1	2	2	0	4	chr12:125435296-125435326
chr12	-	125440408	125440434	intron	DHX37	ENSEMBL	G103513.1	CATCACTGCATGGGCCATTCCATACCG	6	125440416	0.694278	2	5	30	0.833333	0.69897	0	0.333333	0.666667	3	1	0	5	chr12:125440408-125440434
chr12	-	125446553	125446579	intron	DHX37	ENSEMBL	G103516.1	TGTGTGACTATTTCCTGTCACACACAG	8	125446579	0.875917	1	5	67	0.625	0.69897	0	0.666667	0.875	3	3	0	5	chr12:125446553-125446579
chr12	-	125611980	125612009	NoAnnotation			G103518.1	TCAAAACAAACAAACAAACAAAACAAAAAG	49	125612009	0.502658	1	21	8	0.428571	1.32222	0	0.875	0.959184	16	28	0	21	chr12:125611980-125612009
chr12	-	125828816	125828839	NoAnnotation			G103520.1	CTAATTCCCTTTATTAAATTCCCT	5	125828836	0.832505	1	5	50	1	0.69897	0	0.5	0.8	2	0	0	5	chr12:125828816-125828839
chr12	-	126147432	126147477	NoAnnotation			G103521.1	AGTTAAATGTAACACATCCCAAGACTATGAACATGAACTGGAATTT	17	126147432	0.959899	1	6	165	0.352941	0.778151	0.470588	0.8	0.941176	5	11	0	6	chr12:126147432-126147477
chr12	-	126209480	126209506	NoAnnotation			G103522.1	TTTCTACAAAATTTTTTTAAAAATTAG	6	126209482	0.911741	1	6	72	1	0.778151	0	1	1	1	0	0	6	chr12:126209480-126209506
chr12	-	127195638	127195660	NoAnnotation			G103526.1	TTATATTCTACATTATTTTAAAG	6	127195660	0.714718	1	2	70	1	0.778151	0	1	1	2	0	0	6	chr12:127195638-127195660
chr12	-	127228327	127228356	lincRNA_intron	LINC00944	HAVANA	G103528.1	TTAACCAAAACTAATAATTCCTTACACAAG	7	127228339	0.651529	2	7	49	1	0.845098	0	0.333333	0.714286	3	0	0	7	chr12:127228327-127228356
chr12	-	127240688	127240711	lincRNA_intron	LINC00944	HAVANA	G103530.1	ACTCCCTTAACAACCTTTCAACAA	8	127240711	0.729753	2	7	41	0.875	0.845098	0	0.5	0.75	4	1	0	7	chr12:127240688-127240711
chr12	-	127241092	127241120	lincRNA_intron	LINC00944	HAVANA	G103531.1	TTTCAACCTATATTTAACTATACTTCAAG	9	127241107	0.694008	2	7	99	0.777778	0.845098	0	1	1	3	2	0	7	chr12:127241092-127241120
chr12	-	127246195	127246223	lincRNA_intron	LINC00944	HAVANA	G103532.1	CTTCTATCACTTTCTGTTTTACTTATATA	5	127246223	0.902752	1	5	75	1	0.69897	0	0.5	0.8	2	0	0	5	chr12:127246195-127246223
chr12	-	127251012	127251038	lincRNA_intron	LINC00944	HAVANA	G103536.1	ATAAACATTTAACATACCATGGTTATT	5	127251017	0.770133	1	5	45	1	0.69897	0	1	1	1	0	0	5	chr12:127251012-127251038
chr12	-	127650609	127650651	NoAnnotation			G103545.1	CGGAGTGCCCTTTGTCCTGGGAAACGGGGCGCGGCCGGAAAGG	11929	127650609	0.938034	4	8060	31356	0.675664	1.28724	0.148126	0.473127	0.770727	5191	3454	415	8060	chr12:127650609-127650651
chr12	-	127974188	127974217	NoAnnotation			G103548.1	TATATATATAAATATAATATATAAATATAA	5	127974188	0.958562	1	5	55	1	0.69897	0	1	1	2	0	0	5	chr12:127974188-127974217
chr1	+	152295908	152295933	antisense	FLG-AS1	HAVANA	G10355.1	CTTCTATAAATCAATAAAAAATACAG	8	152295933	0.674252	2	5	46	0.875	0.845098	0.625	0.75	0.875	4	1	0	7	chr1:152295908-152295933
chr12	-	128949086	128949110	NoAnnotation			G103555.1	TCCCAGGCTGGTCTCAAACCATCCT	7	128949110	0.996091	1	7	35	1	0.845098	0	1	1	1	0	0	7	chr12:128949086-128949110
chr12	-	129134961	129134982	NoAnnotation			G103557.1	CCACCTTTTTTTAAAAATAAAA	5	129134961	0.997953	1	5	35	1	0.69897	0	0	0	5	0	0	5	chr12:129134961-129134982
chr12	-	129278093	129278130	3'utr	SLC15A4	HAVANA	G103559.1	TTTAAACCATCAACATTACTTTTCTTTCTTAAGGCAAG	56	129278122	0.911119	7	24	679	0.428571	1.38021	0	0.607143	0.803571	28	32	0	24	chr12:129278093-129278130
chr12	-	129278305	129278337	3'utr	SLC15A4	HAVANA	G103560.1	AAAAAAATTAATAAACTGTTACTTATATTTAAG	10	129278331	0.677308	2	9	102	0.9	0.954243	0	0.666667	0.9	3	1	0	9	chr12:129278305-129278337
chr12	-	129278369	129278391	3'utr	SLC15A4	HAVANA	G103561.1	AGTTTCTTAAACAAATAGTATCA	6	129278391	0.679777	3	6	42	1	0.778151	0	0.5	0.666667	4	0	0	6	chr12:129278369-129278391
chr12	-	129282609	129282638	intron	SLC15A4	HAVANA	G103564.1	CCTCATTCTTAATTTAATTTCACATCTCAG	10	129282609	0.802241	3	8	117	1	1	0	0.428571	0.6	7	0	0	10	chr12:129282609-129282638
chr12	-	129288961	129288985	intron	SLC15A4	HAVANA	G103565.1	TTTTACTTATTCTATTCTATTTAAT	16	129288981	0.763986	2	9	216	0.625	1	0	0.5	0.8125	6	6	0	10	chr12:129288961-129288985
chr12	-	129293941	129293971	coding	SLC15A4	HAVANA	G103569.1	AATTTCAAATATTACAACCACTCCTCACACG	180	129293957	0.565201	8	101	1168	0.561111	0.725568	0.0111111	0.567568	0.822222	74	61	18	101	chr12:129293941-129293971
chr1	+	152296318	152296340	antisense	FLG-AS1	HAVANA	G10357.1	CTATTATTTATAATACCCCCCAA	28	152296318	0.582254	5	22	197	0.785714	1.34242	0.0714286	0.5	0.714286	16	6	0	22	chr1:152296318-152296340
chr12	-	129306061	129306085	intron	SLC15A4	HAVANA	G103570.1	CAAATTTCAATCTCCATAAATAAAG	8	129306071	0.649119	4	6	50	0.875	0.845098	0	0.333333	0.5	6	1	0	7	chr12:129306061-129306085
chr12	-	131205638	131205664	NoAnnotation			G103585.1	ACTATTTTATCATATATTAAATTCTCA	8	131205654	0.790172	1	8	96	1	0.90309	0	1	1	1	0	0	8	chr12:131205638-131205664
chr12	-	131235200	131235226	NoAnnotation			G103586.1	CTTATTTCAGGTTCATACAAACCTACG	5	131235226	0.86356	1	5	40	1	0.69897	0	1	1	1	0	0	5	chr12:131235200-131235226
chr12	-	131250164	131250188	NoAnnotation			G103588.1	ATCATCAACACCACATCATTAACAC	6	131250164	0.863671	1	6	24	1	0.778151	0	1	1	1	0	0	6	chr12:131250164-131250188
chr12	-	131250738	131250770	NoAnnotation			G103589.1	CATAAATTAACAATCTTATTAACTACTCCAAAG	6	131250751	0.742158	1	5	53	0.833333	0.69897	0	0.5	0.833333	2	1	0	5	chr12:131250738-131250770
chr1	+	152296726	152296774	antisense	FLG-AS1	HAVANA	G10359.1	ACTCCTCCTGCTTAATACCCCTTTAAGTACATGCTAAAATCTAACATGT	25	152296746	0.830729	2	17	211	0.68	1.23045	0.2	0.7	0.88	10	8	0	17	chr1:152296726-152296774
chr12	-	131254578	131254605	NoAnnotation			G103590.1	CCATTTTTCTAATAATTAAATCAACAAG	16	131254595	0.628515	3	10	138	0.8125	0.812913	0	0.5	0.75	8	2	1	13	chr12:131254578-131254605
chr12	-	131274246	131274272	3'utr	STX2	HAVANA	G103591.1	TTTCATGTTTACATTAAAAATTTCCAG	8	131274261	0.628118	4	7	76	0.875	0.845098	0	0.4	0.625	5	1	0	7	chr12:131274246-131274272
chr12	-	131274304	131274327	3'utr	STX2	HAVANA	G103592.1	ACTTAAAAATGTATTTACAGATTC	5	131274312	0.724671	1	5	40	1	0.69897	0	1	1	1	0	0	5	chr12:131274304-131274327
chr12	-	131274490	131274510	3'utr	STX2	HAVANA	G103593.1	CTCCCCTTTTACAACACTTAT	14	131274510	0.911243	1	4	103	0.928571	0.812913	0.0714286	0.375	0.642857	8	0	1	13	chr12:131274490-131274510
chr12	-	131274793	131274824	3'utr	STX2	HAVANA	G103594.1	CTTACTTAACACAATTCCGAATCTCCCTCATC	41	131274824	0.734378	6	20	297	0.512195	0.845098	0	0.434783	0.682927	23	18	2	21	chr12:131274793-131274824
chr12	-	131275177	131275204	3'utr	STX2	HAVANA	G103596.1	AATTTAAACTATTGTACAGATCCACATA	16	131275184	0.671282	4	10	122	0.6875	1.04139	0	0.333333	0.625	9	5	0	11	chr12:131275177-131275204
chr1	+	15741061	15741088	intron	EFHD2	HAVANA	G1036.1	ACACCCTCTCCTGGGCCCCTCATAGGGC	5	15741088	0.97175	1	5	20	1	0.69897	0	0.5	0.8	2	0	0	5	chr1:15741061-15741088
chr12	-	131278364	131278391	intron	STX2	HAVANA	G103601.1	TAACTTCACTTTTAAAATATTAACATAG	8	131278391	0.736388	3	8	78	1	0.90309	0	0.75	0.875	4	0	0	8	chr12:131278364-131278391
chr12	-	131280506	131280530	intron	STX2	HAVANA	G103603.1	TCATCAACTAATTTACTTATTAACT	6	131280530	0.915783	2	6	60	1	0.778151	0	0.333333	0.666667	3	0	0	6	chr12:131280506-131280530
chr12	-	131287533	131287567	intron	STX2	HAVANA	G103606.1	CAATCAATTTAAAACACTTTTATCAACCCAAAAAG	155	131287567	0.879313	8	55	1223	0.354839	0.626419	0	0.777778	0.935484	45	88	12	55	chr12:131287533-131287567
chr12	-	131287669	131287696	intron	STX2	HAVANA	G103607.1	TTTACTAACTTTAAAACTTTTTTCATTA	43	131287679	0.661633	6	14	589	0.325581	0.669007	0	0.368421	0.72093	19	27	2	14	chr12:131287669-131287696
chr12	-	131287757	131287785	intron	STX2	HAVANA	G103608.1	ATGTAAACCACCATGTGTGCTCTCAAATA	7	131287785	0.866439	2	7	44	1	0.845098	0	0.5	0.857143	2	0	0	7	chr12:131287757-131287785
chr12	-	131300406	131300428	intron	STX2	HAVANA	G103613.1	AAAACATATAATATCCAAACTAA	15	131300418	0.662903	2	12	63	0.8	1.07918	0	1	1	4	3	0	12	chr12:131300406-131300428
chr12	-	131320979	131321006	intron	STX2	HAVANA	G103615.1	TCTTTACAAAAAACATACAAAAACTCAG	9	131321005	0.643451	1	4	50	0.444444	0.60206	0.555556	1	1	2	5	0	4	chr12:131320979-131321006
chr1	+	152297279	152297306	antisense	FLG-AS1	HAVANA	G10362.1	GTTCTTATCACTATTTAAAATTATCTTA	13	152297286	0.810022	2	9	161	0.692308	0.954243	0	0.5	0.769231	6	4	0	9	chr1:152297279-152297306
chr12	-	132112759	132112787	NoAnnotation			G103620.1	AAATAACACACACCATATTACATATCCCA	5	132112759	0.937514	1	5	25	1	0.69897	0	0.333333	0.6	3	0	0	5	chr12:132112759-132112787
chr12	-	132621797	132621813	3'utr	DDX51	HAVANA	G103628.1	AAACTTCACACTTCCAC	6	132621797	0.752257	1	3	21	1	0.778151	0	1	1	2	0	0	6	chr12:132621797-132621813
chr12	-	132622766	132622794	3'utr	DDX51	HAVANA	G103631.1	TGGAGACAGCTGGGCAAAGCCTTGGGGCG	5	132622794	0.998898	1	5	15	1	0.69897	0	0.5	0.8	2	0	0	5	chr12:132622766-132622794
chr12	-	133172296	133172322	NoAnnotation			G103634.1	CTCCCCCAAATTCACTTATAAATCCAG	5	133172319	0.721766	2	5	30	1	0.69897	0	1	1	2	0	0	5	chr12:133172296-133172322
chr12	-	133189130	133189154	NoAnnotation			G103636.1	TTTATCCATCATTCATCCATCAACG	6	133189153	0.742043	2	6	48	1	0.778151	0	0.333333	0.666667	3	0	0	6	chr12:133189130-133189154
chr12	-	133194535	133194557	NoAnnotation			G103639.1	ACTCCTCCCATGCCCTGGCAACC	8	133194557	0.850358	1	6	26	0.75	0.778151	0	0.333333	0.5	6	2	0	6	chr12:133194535-133194557
chr12	-	133194577	133194612	NoAnnotation			G103640.1	TTTCCCCACCCCAAAATAAAACTCCCATCCATTAAG	63	133194607	0.764307	8	29	322	0.460317	0.684247	0	0.514286	0.730159	35	29	5	29	chr12:133194577-133194612
chr12	-	133194724	133194747	NoAnnotation			G103641.1	TTTCACAAAATAATTTTAAAATAG	10	133194730	0.683184	3	4	80	0.4	0.60206	0	0.111111	0.2	9	6	0	4	chr12:133194724-133194747
chr12	-	133199438	133199464	NoAnnotation			G103643.1	TCCCGGGCTGGTGTCCTTCCACCCCCG	5	133199464	0.957033	2	5	25	1	0.69897	0	0.333333	0.6	3	0	0	5	chr12:133199438-133199464
chr12	-	133209528	133209552	intron	POLE	HAVANA	G103645.1	TCTCACTTCTCTAATTTACTTTTAG	6	133209552	0.897141	2	5	71	0.833333	0.69897	0	0.333333	0.666667	3	1	0	5	chr12:133209528-133209552
chr12	-	133223935	133223965	intron	POLE	HAVANA	G103648.1	TATTCCTTTCATTTTTCCTCTCTTTTTAAAG	10	133223965	0.93013	2	4	160	0.4	0.60206	0.1	0.6	0.8	5	6	0	4	chr12:133223935-133223965
chr12	-	133223988	133224017	intron	POLE	HAVANA	G103649.1	TTTCCCTTTAAATTATTTTTAATTTTCAAG	26	133224017	0.807711	5	17	407	0.653846	0.753328	0	0.545455	0.807692	11	7	2	17	chr12:133223988-133224017
chr1	+	152297819	152297846	antisense	FLG-AS1	HAVANA	G10365.1	CATATCTCCACCTCTATTTCTCCAGCAA	11	152297819	0.783339	6	10	81	0.909091	0.69897	0.454545	0.285714	0.545455	7	0	1	10	chr1:152297819-152297846
chr12	-	133293698	133293725	NoAnnotation			G103652.1	ATGGTGGCTGGCGCTTGGTGGGGCCCAG	6	133293712	0.767661	1	6	30	1	0.778151	0	1	1	1	0	0	6	chr12:133293698-133293725
chr12	-	133297661	133297679	NoAnnotation			G103653.1	TTCAAGTCCCCACAACAGG	6	133297675	0.594731	2	6	12	1	0.778151	0	1	1	2	0	0	6	chr12:133297661-133297679
chr12	-	133302649	133302675	3'utr	ANKLE2	HAVANA	G103656.1	TGCCTTTTATAAATCATTTTTAAATTT	24	133302675	0.806389	7	14	311	0.583333	0.845098	0.0833333	0.277778	0.458333	18	9	1	14	chr12:133302649-133302675
chr12	-	133302747	133302777	3'utr	ANKLE2	HAVANA	G103657.1	TTCCTGGGTGTTACGGGCAACTGCTCACACA	8	133302777	0.723681	2	8	54	1	0.90309	0	0.666667	0.875	3	0	0	8	chr12:133302747-133302777
chr12	-	133313332	133313353	intron	ANKLE2	HAVANA	G103659.1	CTCATCTCAAACCATCCACCAG	6	133313353	0.652335	2	2	22	0.666667	0.60206	0	0.5	0.666667	4	2	0	4	chr12:133313332-133313353
chr1	+	152298398	152298422	antisense	FLG-AS1	HAVANA	G10366.1	TTCCACATACTCTTCCTTCTTAAAC	8	152298404	0.859613	1	5	71	0.625	0.69897	0	0.666667	0.875	3	3	0	5	chr1:152298398-152298422
chr12	-	133315682	133315717	intron	ANKLE2	HAVANA	G103660.1	CTCCCTCCTCCTCACTCCCTCCACCCTCAACCAGGC	45	133315717	0.896689	5	33	208	0.777778	1.54407	0	0.538462	0.733333	26	10	0	35	chr12:133315682-133315717
chr12	-	133324835	133324859	coding	ANKLE2	HAVANA	G103663.1	AAATCCCCGCACGCAGGACCTCACC	9	133324850	0.704239	2	5	12	0.555556	0.69897	0.111111	0.333333	0.555556	6	4	0	5	chr12:133324835-133324859
chr12	-	133331132	133331165	intron	ANKLE2	HAVANA	G103664.1	AAAAAATCCAATCCCCTCCATCTCATCACCCCAG	396	133331156	0.60969	6	208	2009	0.525253	0.870905	0.00252525	0.505102	0.755051	196	161	27	208	chr12:133331132-133331165
chr12	-	133335928	133335951	5'utr	ANKLE2	HAVANA	G103666.1	ATTTTCACACAAAAACCCATATTT	58	133335951	0.627041	8	35	398	0.637931	0.966142	0	0.625	0.793103	32	18	3	37	chr12:133335928-133335951
chr1	+	152298443	152298467	antisense	FLG-AS1	HAVANA	G10367.1	CATAAATATACAGGGGACTCCTATC	6	152298449	0.783244	1	6	30	1	0.778151	0	0.5	0.833333	2	0	0	6	chr1:152298443-152298467
chr12	-	133345730	133345759	3'utr	GOLGA3	HAVANA	G103670.1	CTCGTCATAAGTGATCTCAGGCTCTCACAG	5	133345755	0.845002	1	5	35	1	0.69897	0	1	1	1	0	0	5	chr12:133345730-133345759
chr12	-	133346542	133346564	3'utr	GOLGA3	HAVANA	G103673.1	ATAGGCGTGAACCACCGCCCCCG	6	133346542	0.920731	1	4	8	0.666667	0.60206	0.166667	0.5	0.666667	4	2	0	4	chr12:133346542-133346564
chr12	-	133348596	133348624	3'utr	GOLGA3	HAVANA	G103678.1	CCTTCCTGCTGGTCTCTTCCTCTCAGGCC	32	133348624	0.888557	3	12	278	0.4375	0.845098	0	0.416667	0.78125	12	17	1	14	chr12:133348596-133348624
chr12	-	133362047	133362079	intron	GOLGA3	ENSEMBL	G103681.1	AAATAATACAAAAATAAAACCCAGGCATGGTAG	25	133362074	0.657681	2	14	75	0.8	0.60206	0.16	0.8	0.96	5	1	4	20	chr12:133362047-133362079
chr12	-	133368719	133368739	intron	GOLGA3	ENSEMBL	G103682.1	TTCCTATAACATCTGTGCAGA	6	133368739	0.812031	2	5	37	0.833333	0.69897	0	0.2	0.333333	5	1	0	5	chr12:133368719-133368739
chr12	-	133384933	133384960	coding	GOLGA3	ENSEMBL	G103687.1	CTAGGGAGAAAAAAACTTCCAAATCAAG	15	133384955	0.863809	1	6	54	0.4	0.778151	0	1	1	4	9	0	6	chr12:133384933-133384960
chr12	-	133389770	133389799	intron	GOLGA3	ENSEMBL	G103688.1	CTCTGAGCTGCCATGGGCTCAGGGGCAACA	5	133389775	0.994879	1	5	20	1	0.69897	0	0.5	0.8	2	0	0	5	chr12:133389770-133389799
chr12	-	133389814	133389836	intron	GOLGA3	ENSEMBL	G103689.1	GTTGGTCCCACATAACCCGGGGA	12	133389836	0.661324	1	9	39	0.833333	1	0.5	0.8	0.916667	5	2	0	10	chr12:133389814-133389836
chr1	+	152298668	152298699	antisense	FLG-AS1	HAVANA	G10369.1	TTCATTTCTCCTTTTCCTTAACCCCTCATGCT	38	152298669	0.568093	9	19	370	0.578947	0.643453	0.0789474	0.565217	0.736842	23	12	4	22	chr1:152298668-152298699
chr12	-	133392141	133392170	intron	GOLGA3	ENSEMBL	G103690.1	CTAAATAACAACAACAAAAAACCCTAAATT	24	133392170	0.794235	2	7	101	0.291667	0.845098	0	0.875	0.958333	8	17	0	7	chr12:133392141-133392170
chr12	-	133401304	133401332	intron	GOLGA3	ENSEMBL	G103694.1	ATTTATCACCCACCCACCCGGAAAATCCA	8	133401319	0.912011	2	8	32	1	0.90309	0	0.333333	0.75	3	0	0	8	chr12:133401304-133401332
chr12	-	133408774	133408804	NoAnnotation			G103697.1	CAAAAATCTCTCTCCATCTACCCCTTTTTAG	18	133408798	0.739308	5	13	161	0.777778	0.845098	0	0.230769	0.444444	13	3	1	14	chr12:133408774-133408804
chr12	-	133408995	133409030	NoAnnotation			G103698.1	TACAATACATTATTATTAACTATATTCACCCTCCTG	38	133409030	0.955855	2	11	428	0.289474	0.740363	0	0.833333	0.947368	12	26	1	11	chr12:133408995-133409030
chr1	+	152298762	152298787	antisense	FLG-AS1	HAVANA	G10370.1	TCCAGTGCTATAATTTTAGTTCTGGA	8	152298762	0.983782	1	8	80	1	0.90309	0	0.666667	0.875	3	0	0	8	chr1:152298762-152298787
chr12	-	133415753	133415783	NoAnnotation			G103700.1	ACTCACTCTTCCCCTTCCCATCTCCAAAAAG	42	133415777	0.648235	6	31	273	0.761905	1.20412	0	0.36	0.619048	25	9	1	32	chr12:133415753-133415783
chr12	-	133417572	133417596	3'utr	CHFR	HAVANA	G103701.1	AAATAATATAATTTATAATTTACAA	33	133417596	0.643547	8	21	302	0.666667	1.34242	0	0.363636	0.575758	22	11	0	22	chr12:133417572-133417596
chr12	-	133420563	133420592	intron	CHFR	HAVANA	G103704.1	TCATGGCTCTAGTTCTGTCTGGGTTGGCTT	6	133420573	0.834306	1	6	72	1	0.778151	0	1	1	1	0	0	6	chr12:133420563-133420592
chr12	-	133426956	133426983	intron	CHFR	HAVANA	G103707.1	ATCCAAACTCTTCACTCTAATTTCACAG	8	133426983	0.996361	1	6	64	0.75	0.778151	0	0.5	0.75	4	2	0	6	chr12:133426956-133426983
chr12	-	133429725	133429748	intron	CHFR	HAVANA	G103711.1	CTCCCCAGCCACTGCCTCAGGGCA	16	133429748	0.836085	2	8	38	0.6875	1.04139	0	0.5	0.75	8	5	0	11	chr12:133429725-133429748
chr12	-	133430799	133430820	intron	CHFR	HAVANA	G103714.1	ATTTTCATTTACATTTTTTCCT	8	133430815	0.750867	2	4	108	0.5	0.60206	0	0.6	0.75	5	4	0	4	chr12:133430799-133430820
chr12	-	133441053	133441075	intron	CHFR	HAVANA	G103717.1	AATAAAAAATAAAAATTCTTCTA	15	133441075	0.760018	1	2	103	0.333333	0.69897	0	0.8	0.933333	5	10	0	5	chr12:133441053-133441075
chr12	-	133441481	133441502	intron	CHFR	HAVANA	G103718.1	TATCCACCAATGTGCATAGCAC	5	133441498	0.792955	1	3	22	1	0.69897	0	1	1	2	0	0	5	chr12:133441481-133441502
chr12	-	133442409	133442444	intron	CHFR	HAVANA	G103719.1	TTACAAAAAATACAATATAAAAAATACAAAAATTAG	21	133442426	0.680244	3	6	119	0.333333	0.845098	0	0.714286	0.904762	7	14	0	7	chr12:133442409-133442444
chr1	+	152299248	152299269	antisense	FLG-AS1	HAVANA	G10372.1	TTTTATATTAATTACTTATTTA	6	152299248	0.819196	2	6	78	1	0.778151	0	0.666667	0.833333	3	0	0	6	chr1:152299248-152299269
chr12	-	133462498	133462526	intron	CHFR	HAVANA	G103723.1	TCATAACATATCAAAATTATCCCTTTAAG	18	133462526	0.730602	4	16	157	0.944444	1.23045	0	0.428571	0.777778	7	1	0	17	chr12:133462498-133462526
chr12	-	133483092	133483116	NoAnnotation			G103724.1	AATATTAAAAACCATCCTATCTTAA	8	133483110	0.693456	2	4	60	0.5	0.60206	0	0.4	0.625	5	4	0	4	chr12:133483092-133483116
chr1	+	152299836	152299857	antisense	FLG-AS1	HAVANA	G10373.1	CCAACTCCCACATTATTTCCAC	6	152299857	0.79063	2	5	31	0.833333	0.69897	0	0.25	0.5	4	1	0	5	chr1:152299836-152299857
chr12	-	133499016	133499044	3'utr	ZNF605	HAVANA	G103730.1	AATGCAGTAGAAATTATAACAAATACAAA	12	133499037	0.914746	1	11	59	0.916667	1.04139	0	0.5	0.75	6	1	0	11	chr12:133499016-133499044
chr12	-	133499277	133499306	3'utr	ZNF605	HAVANA	G103731.1	CTTAACTACTACTGGGTGCTTCCCCAACCC	32	133499305	0.792302	5	19	177	0.59375	0.977724	0	0.714286	0.875	14	12	1	19	chr12:133499277-133499306
chr12	-	133499964	133499986	3'utr	ZNF605	HAVANA	G103734.1	CTAAATCAAAGGTAATTTTATTA	10	133499980	0.742238	2	7	83	0.7	0.845098	0	0.75	0.9	4	3	0	7	chr12:133499964-133499986
chr12	-	133500235	133500262	3'utr	ZNF605	HAVANA	G103736.1	ATAATTTACATCACAGCAGTGCACCTCA	13	133500262	0.722809	2	6	69	0.461538	0.778151	0.0769231	0.666667	0.846154	6	7	0	6	chr12:133500235-133500262
chr12	-	133500292	133500314	3'utr	ZNF605	HAVANA	G103737.1	AACAATACCCCCACATATTCAAG	5	133500314	0.736729	2	4	16	0.8	0.60206	0	0	0	5	1	0	4	chr12:133500292-133500314
chr12	-	133682931	133682956	NoAnnotation			G103738.1	CTTTACCACATTCATCACATTCATAG	6	133682931	0.802911	2	4	50	0.666667	0.60206	0	0.5	0.666667	4	2	0	4	chr12:133682931-133682956
chr12	-	133683258	133683289	NoAnnotation			G103739.1	ACTTCTTTTTAAAAAATTCCATACATTCATAG	49	133683289	0.746401	6	37	559	0.816327	1.60206	0	0.692308	0.918367	13	9	0	40	chr12:133683258-133683289
chr12	-	133684127	133684151	NoAnnotation			G103740.1	AAAATCATAAAACACCTAAAAACAC	22	133684151	0.755938	1	6	60	0.727273	1.20412	0	0.333333	0.636364	12	6	0	16	chr12:133684127-133684151
chr12	-	133684413	133684442	NoAnnotation			G103741.1	TATTCTCTACCTCTCTTTCTACAAAATAAA	47	133684433	0.686119	5	20	388	0.425532	0.69897	0	0.619048	0.829787	21	24	3	20	chr12:133684413-133684442
chr12	-	133684496	133684529	NoAnnotation			G103742.1	TTACTTATATTTATCTAATAACACCTCCTACAAA	58	133684496	0.687926	8	22	561	0.396552	1.0607	0	0.551724	0.775862	29	34	1	23	chr12:133684496-133684529
chr12	-	133686761	133686789	NoAnnotation			G103747.1	TTACTTCGGTGTATTTTATAATCCACCAG	5	133686789	0.918023	1	5	55	1	0.69897	0	1	1	1	0	0	5	chr12:133686761-133686789
chr12	-	133686960	133686986	NoAnnotation			G103748.1	GAGACTTCTTTTAAAAAACTTTTTTTT	10	133686975	0.755337	2	8	121	0.9	0.954243	0.3	0.6	0.8	5	1	0	9	chr12:133686960-133686986
chr12	-	133687657	133687685	NoAnnotation			G103749.1	CTTTCTTCCAAATCAATCATACCCAATAG	110	133687685	0.606442	9	69	824	0.636364	0.890856	0	0.591837	0.818182	49	32	8	70	chr12:133687657-133687685
chr1	+	152301652	152301684	antisense	FLG-AS1	HAVANA	G10375.1	CCTCCCTTTTCCTACCCAGTAGGCTGGAAAGGC	59	152301652	0.886524	6	43	302	0.728814	0.78837	0.101695	0.625	0.847458	24	10	6	43	chr1:152301652-152301684
chr12	-	133688246	133688267	NoAnnotation			G103750.1	ACATAAAATTATATTTTCTACC	10	133688267	0.679724	2	3	87	0.4	0.60206	0	0.5	0.7	6	6	0	4	chr12:133688246-133688267
chr12	-	133689346	133689378	NoAnnotation			G103751.1	TAACTTACCATTTCTATCTCCTACTTTTTAAAG	50	133689375	0.906697	5	32	647	0.64	1.02803	0	0.619048	0.84	21	16	2	32	chr12:133689346-133689378
chr12	-	133689822	133689858	NoAnnotation			G103752.1	ATTCTATCATTAACTTTTTAATAAATACTTTTTAAAG	23	133689850	0.715775	4	15	299	0.652174	1.17609	0	0.7	0.869565	10	8	0	15	chr12:133689822-133689858
chr12	-	133690126	133690155	NoAnnotation			G103753.1	ACTGGAAAATTCCTAAATTCCCAGTAACAG	8	133690155	0.997406	1	7	48	0.875	0.845098	0	0.333333	0.75	3	1	0	7	chr12:133690126-133690155
chr12	-	133690235	133690264	NoAnnotation			G103754.1	ATTTATAACCTTTAAATATTTAAAACCCAG	25	133690250	0.608645	4	20	210	0.8	0.69897	0	0.5	0.76	12	2	3	20	chr12:133690235-133690264
chr12	-	133690748	133690787	NoAnnotation			G103756.1	TTCCCTCATCCCACTCACCACCACCCCATTCACTACACAG	46	133690787	0.84294	6	29	187	0.630435	1.16137	0	0.32	0.630435	25	16	1	29	chr12:133690748-133690787
chr12	-	133692030	133692053	NoAnnotation			G103757.1	TGTACATACAAACATTTTATAAAA	6	133692040	0.697345	1	6	42	1	0.778151	0	1	1	1	0	0	6	chr12:133692030-133692053
chr12	-	133692196	133692229	NoAnnotation			G103758.1	CCTATTAAAAAACAAAACAAAACAAAACAAAAAC	13	133692196	0.987815	1	4	33	0.307692	0.60206	0	0.75	0.923077	4	9	0	4	chr12:133692196-133692229
chr12	-	133692392	133692424	NoAnnotation			G103759.1	TATTCCAAAATCCAAAACAGTTCTGGTCCCAAG	5	133692421	0.816501	1	5	35	1	0.69897	0	1	1	1	0	0	5	chr12:133692392-133692424
chr1	+	152304516	152304540	antisense	FLG-AS1	HAVANA	G10376.1	ATTCTTCATAATTCACCACCTACAC	20	152304520	0.702435	1	13	137	0.65	1.11394	0	0.428571	0.8	7	7	0	13	chr1:152304516-152304540
chr12	-	133696360	133696387	3'utr	ZNF891	HAVANA	G103761.1	ACATATCACTGGGATCAGAACTATCTAT	7	133696387	0.942582	1	7	49	1	0.845098	0	0.5	0.857143	2	0	0	7	chr12:133696360-133696387
chr12	-	133699079	133699105	intron	ZNF891	HAVANA	G103763.1	TATACACCTTTAACTTCAATAAAATTC	9	133699103	0.927089	1	6	78	0.666667	0.778151	0	0.666667	0.888889	3	3	0	6	chr12:133699079-133699105
chr12	-	133705412	133705438	intron	ZNF891	HAVANA	G103766.1	CTCTTAATTTTTAAATTTTTCTTTTAC	6	133705438	0.948296	1	6	96	1	0.778151	0	1	1	1	0	0	6	chr12:133705412-133705438
chr12	-	133751062	133751085	NoAnnotation			G103768.1	GGTAAATTTCACATTTATATCCTA	6	133751070	0.727077	1	6	54	1	0.778151	1	1	1	1	0	0	6	chr12:133751062-133751085
chr13	+	19530323	19530346	NoAnnotation			G103771.1	CTCATCCATTTATTTATCCATTTA	5	19530340	0.780809	1	5	55	1	0.69897	0	1	1	2	0	0	5	chr13:19530323-19530346
chr13	+	20177131	20177157	NoAnnotation			G103775.1	TGTGTCTCCTCCGAGCCAGAGCTACAC	7	20177132	0.739126	1	7	35	1	0.845098	0	1	1	1	0	0	7	chr13:20177131-20177157
chr13	+	20183895	20183925	NoAnnotation			G103778.1	TAAACCCTTATCATAAATATAATTTAAATAG	13	20183905	0.726453	3	12	122	0.923077	1.07918	0.923077	0.5	0.769231	6	1	0	12	chr13:20183895-20183925
chr1	+	152305292	152305323	antisense	FLG-AS1	HAVANA	G10378.1	TCTTTACCTCATTCTATCATTTTTCTAATCAG	8	152305294	0.853825	2	7	115	1	0.90309	1	0.666667	0.875	3	0	0	8	chr1:152305292-152305323
chr13	+	20194524	20194552	NoAnnotation			G103780.1	ACACCTGCTGCCATACAGTACTTAAACTA	8	20194541	0.829876	1	8	48	1	0.90309	0	1	1	1	0	0	8	chr13:20194524-20194552
chr13	+	20197514	20197542	NoAnnotation			G103781.1	CTCAAAACAAACAAACAAAAAAACCCAAG	7	20197521	0.734941	1	7	0	1	0.845098	1	0.25	0.571429	4	0	0	7	chr13:20197514-20197542
chr13	+	20199360	20199389	NoAnnotation			G103783.1	TTTCTTTCACTCATAAATTCTACTAATAAG	16	20199360	0.79476	4	16	166	1	1.20412	0.9375	0.666667	0.875	6	0	0	16	chr13:20199360-20199389
chr13	+	20206124	20206150	NoAnnotation			G103785.1	TAAATTTTATTTAAAAACACATAAAAG	6	20206124	0.883394	1	6	48	1	0.778151	1	1	1	2	0	0	6	chr13:20206124-20206150
chr13	+	20206241	20206264	NoAnnotation			G103786.1	CTTCTCCTCCCTCTTTTTCCTTTA	5	20206241	0.883829	1	5	60	1	0.69897	0	1	1	1	0	0	5	chr13:20206241-20206264
chr13	+	20217751	20217779	intron	MPHOSPH8	HAVANA	G103788.1	AATCTTTTATTAATACATATTTTATTCAG	7	20217767	0.833996	1	4	101	0.571429	0.60206	1	0.666667	0.857143	3	3	0	4	chr13:20217751-20217779
chr13	+	20218078	20218108	intron	MPHOSPH8	HAVANA	G103789.1	ATGTCCTCATTTACTAAATCTTACAATACAG	10	20218080	0.881019	2	8	92	0.8	0.90309	0.5	0.4	0.7	5	2	0	8	chr13:20218078-20218108
chr1	+	152305944	152305973	antisense	FLG-AS1	HAVANA	G10379.1	ACATACATCTTTTCCTTTTTCTTTTCCAAG	15	152305950	0.767599	2	5	218	0.333333	0.69897	0.6	0.428571	0.733333	7	10	0	5	chr1:152305944-152305973
chr13	+	20222296	20222329	intron	MPHOSPH8	HAVANA	G103791.1	CTTTTTTTTTTTTTAATAATAAAATTCCTAAAAG	119	20222320	0.731574	11	43	1711	0.361345	1.03141	0.865546	0.385714	0.638655	70	73	3	43	chr13:20222296-20222329
chr13	+	20233883	20233911	intron	MPHOSPH8	HAVANA	G103792.1	CTTTAATTCCAACCCCCTCCCCTCTAAAA	7	20233893	0.839533	1	5	51	0.714286	0.69897	0	0.666667	0.857143	3	2	0	5	chr13:20233883-20233911
chr13	+	20247517	20247538	3'utr	MPHOSPH8	HAVANA	G103793.1	CATTTTTACTTTACATCCTAAA	9	20247519	0.697601	3	5	85	0.555556	0.69897	0	0.285714	0.444444	7	4	0	5	chr13:20247517-20247538
chr13	+	20424823	20424845	NoAnnotation			G103797.1	AATTTTAAATAATTATAAATAAA	41	20424823	0.840351	1	37	332	0.902439	1.5682	0	0.529412	0.804878	17	4	0	37	chr13:20424823-20424845
chr13	+	20443265	20443294	NoAnnotation			G103799.1	ATACAATTAATAAAAATAATTTAAACTTAG	5	20443265	0.982504	1	5	45	1	0.69897	1	1	1	1	0	0	5	chr13:20443265-20443294
chr1	+	15743838	15743866	intron	EFHD2	HAVANA	G1038.1	ATTCTTTATAATCACTATCATAACAATAA	23	15743843	0.619413	3	9	224	0.391304	0.954243	0	0.833333	0.956522	6	14	0	9	chr1:15743838-15743866
chr1	+	152306658	152306686	antisense	FLG-AS1	HAVANA	G10380.1	CCAATACATTCTCCCTTTAATTTAATAAG	16	152306658	0.806564	4	10	164	0.625	0.69897	1	0.625	0.8125	8	5	1	10	chr1:152306658-152306686
chr13	+	20462089	20462115	NoAnnotation			G103800.1	CTAGCTCACTGCAACCTCCGCCTTCCG	5	20462099	0.913239	1	5	25	1	0.69897	1	0.5	0.8	2	0	0	5	chr13:20462089-20462115
chr13	+	20541694	20541718	intron	ZMYM2	ENSEMBL	G103804.1	TATCAAATCTTTCACTTAAAATAAG	6	20541696	0.784062	2	4	50	0.833333	0.69897	0.833333	0.25	0.5	4	1	0	5	chr13:20541694-20541718
chr13	+	20567455	20567476	coding	ZMYM2	ENSEMBL	G103811.1	CATAACATTTACATCATCAAAA	12	20567476	0.81961	3	6	66	0.583333	0.845098	0.0833333	0.428571	0.666667	7	5	0	7	chr13:20567455-20567476
chr13	+	20570578	20570605	intron	ZMYM2	ENSEMBL	G103815.1	TAGCCAGGGCTGGTTGCGGTGGCTCAAG	5	20570578	0.999406	1	5	25	1	0.69897	1	1	1	1	0	0	5	chr13:20570578-20570605
chr13	+	20577055	20577081	coding	ZMYM2	ENSEMBL	G103816.1	TCACCAGTGGCCTCACTTCCTAAACAG	9	20577056	0.877495	1	6	48	0.666667	0.778151	1	0.5	0.777778	4	3	0	6	chr13:20577055-20577081
chr13	+	20578896	20578930	intron	ZMYM2	ENSEMBL	G103817.1	AATCCTTAACATTAATTCCATATAACTAATAACAG	42	20578896	0.935503	4	29	385	0.690476	1.16137	0.785714	0.727273	0.928571	11	12	1	29	chr13:20578896-20578930
chr1	+	152307093	152307118	antisense	FLG-AS1	HAVANA	G10382.1	TTCAAAATTCTCTCTTCTATTAATAG	8	152307093	0.850481	3	8	84	1	0.90309	0.75	0.5	0.75	4	0	0	8	chr1:152307093-152307118
chr13	+	20597822	20597849	intron	ZMYM2	ENSEMBL	G103821.1	TTTATTCCACAAAACTTTACATCACTAA	67	20597822	0.739798	5	35	504	0.522388	0.845098	0	0.571429	0.776119	35	28	4	35	chr13:20597822-20597849
chr13	+	20600192	20600220	intron	ZMYM2	ENSEMBL	G103824.1	TTTTTAATTCAAAAAAATTTTTTTATTTT	8	20600197	0.805422	3	7	127	0.875	0.845098	0	0.5	0.75	4	1	0	7	chr13:20600192-20600220
chr13	+	20600338	20600369	intron	ZMYM2	ENSEMBL	G103825.1	ATTCATTCTTCACCATACTTTTTATTATTAAG	31	20600347	0.815295	3	16	433	0.516129	0.90309	1	0.571429	0.806452	14	14	1	16	chr13:20600338-20600369
chr13	+	20601106	20601127	intron	ZMYM2	ENSEMBL	G103826.1	TCCATCTAAAAAATTACCCAAA	10	20601106	0.780973	2	7	43	0.7	0.845098	0	0.6	0.8	5	3	0	7	chr13:20601106-20601127
chr13	+	20601293	20601319	intron	ZMYM2	ENSEMBL	G103827.1	CTTTTTTATTACTTTATAAACAAATCA	8	20601298	0.6899	2	7	96	0.875	0.845098	0.5	0.4	0.625	5	1	0	7	chr13:20601293-20601319
chr1	+	152307217	152307241	antisense	FLG-AS1	HAVANA	G10383.1	ATTCCTTTGGGGGCAAGAGCAGGGT	9	152307218	0.696325	2	6	33	1	0.954243	0	0.5	0.777778	4	0	0	9	chr1:152307217-152307241
chr13	+	20610872	20610899	intron-coding	ZMYM2	ENSEMBL	G103832.1	TTCAGGCTGCAAATTATTATACAAACAG	7	20610888	0.678169	1	6	50	0.857143	0.778151	1	0.5	0.857143	2	1	0	6	chr13:20610872-20610899
chr13	+	20612075	20612106	intron	ZMYM2	ENSEMBL	G103834.1	TTTCCCTCCTCCCACCCTCCACTCTTTCATAG	6	20612106	0.90272	2	5	58	0.833333	0.69897	1	0.333333	0.666667	3	1	0	5	chr13:20612075-20612106
chr13	+	20625117	20625147	intron	ZMYM2	ENSEMBL	G103835.1	AAGTTAACATCCATAAATTTCCCATCATAAG	11	20625117	0.92641	2	9	78	0.818182	0.954243	1	1	1	3	2	0	9	chr13:20625117-20625147
chr13	+	20627785	20627814	intron	ZMYM2	ENSEMBL	G103837.1	TCCATCTCCATTAACAACAACAAAAAAAAG	35	20627814	0.963259	4	27	128	0.771429	0.732394	0.628571	0.642857	0.857143	14	4	4	27	chr13:20627785-20627814
chr13	+	20628287	20628312	intron	ZMYM2	ENSEMBL	G103838.1	TAATTCTCCACCCATAAACTTCAAAG	8	20628299	0.730899	4	7	45	1	0.90309	0.875	0.166667	0.375	6	0	0	8	chr13:20628287-20628312
chr1	+	152308237	152308261	antisense	FLG-AS1	HAVANA	G10384.1	ATAACTTTCCTTTCAAAATTTATAA	17	152308237	0.837851	3	9	163	0.588235	0.69897	0.0588235	0.454545	0.647059	11	6	1	10	chr1:152308237-152308261
chr13	+	20630223	20630250	intron	ZMYM2	ENSEMBL	G103840.1	AATGCCCTTGGCCTTAATTCATCCAAAG	5	20630223	0.986343	1	5	35	1	0.69897	1	1	1	1	0	0	5	chr13:20630223-20630250
chr13	+	20632264	20632292	intron	ZMYM2	ENSEMBL	G103841.1	TTCTTTTCAAATTTATAATCATATTTAAA	11	20632292	0.856931	2	5	156	0.454545	0.69897	0.363636	0.666667	0.909091	3	6	0	5	chr13:20632264-20632292
chr13	+	20638186	20638208	intron	ZMYM2	ENSEMBL	G103845.1	CATTTTTCATTATTTTCTTAATC	8	20638192	0.598208	2	6	106	0.75	0.778151	0	1	1	3	2	0	6	chr13:20638186-20638208
chr13	+	20643308	20643335	intron	ZMYM2	ENSEMBL	G103847.1	ATATCTTAGAATTTTCTATATACACAAT	6	20643313	0.81178	1	6	66	1	0.778151	0	1	1	1	0	0	6	chr13:20643308-20643335
chr1	+	152308624	152308672	antisense	FLG-AS1	HAVANA	G10385.1	ACTTTCATCCCCATTCTTTATTCCCAGTCCTCTCCTCCTCCCTCAACAG	53	152308631	0.687361	10	38	515	0.735849	0.989005	0.849057	0.393939	0.622642	33	11	3	39	chr1:152308624-152308672
chr13	+	20650472	20650500	intron	ZMYM2	ENSEMBL	G103851.1	CACACAAATCTTCTATAATTATCCTAAAG	8	20650485	0.640965	2	7	65	0.875	0.845098	1	0.25	0.625	4	1	0	7	chr13:20650472-20650500
chr13	+	20654012	20654041	intron	ZMYM2	ENSEMBL	G103854.1	TCAGAATCATTTCCCTCATTTTTTATTACA	17	20654012	0.98723	4	11	207	0.647059	1.04139	0	0.833333	0.941176	6	6	0	11	chr13:20654012-20654041
chr13	+	20660359	20660386	3'utr	ZMYM2	ENSEMBL	G103856.1	ATTCAAATTCTTTTTTTATTATTATTTA	9	20660359	0.9437	3	9	148	1	0.954243	0	0.75	0.888889	4	0	0	9	chr13:20660359-20660386
chr13	+	20660858	20660881	3'utr	ZMYM2	ENSEMBL	G103857.1	CAATCAATAAAAAACAAATATATA	22	20660880	0.715324	1	4	83	0.181818	0.60206	0.454545	0.7	0.863636	10	18	0	4	chr13:20660858-20660881
chr13	+	20662406	20662424	3'utr	ZMYM2	ENSEMBL	G103859.1	TTCACCTAGAACACATTTC	5	20662406	0.744631	1	2	28	1	0.69897	0	1	1	2	0	0	5	chr13:20662406-20662424
chr13	+	21187056	21187084	intron	IFT88	ENSEMBL	G103867.1	CTTTCACACCATACACAAAAATTAACTAA	14	21187084	0.684279	3	12	81	1	1.14613	0	1	1	4	0	0	14	chr13:21187056-21187084
chr13	+	21199361	21199392	intron	IFT88	ENSEMBL	G103869.1	TCCTATCTATAAAATAAAAATAATCCTTTTAG	12	21199366	0.743254	2	9	116	1	1.07918	0.75	0.666667	0.916667	3	0	0	12	chr13:21199361-21199392
chr1	+	152309991	152310014	antisense	FLG-AS1	HAVANA	G10387.1	TCTCAAGAAATTCAACACAAATAT	5	152310004	0.8219	1	5	25	1	0.69897	0	1	1	1	0	0	5	chr1:152309991-152310014
chr13	+	21241047	21241070	intron	IFT88	ENSEMBL	G103872.1	CATATATCAACACATATATTTTTA	5	21241047	0.936655	1	5	45	1	0.69897	0	1	1	1	0	0	5	chr13:21241047-21241070
chr13	+	21492789	21492813	NoAnnotation			G103875.1	ATTAAAATAAAATAAATAAAAATTA	8	21492796	0.885395	1	8	48	1	0.90309	0	1	1	2	0	0	8	chr13:21492789-21492813
chr13	+	21515441	21515470	NoAnnotation			G103876.1	CCTCTCTCTATTAAAAATACAAAAAATTAG	9	21515449	0.727315	1	9	72	1	0.954243	1	0.75	0.888889	4	0	0	9	chr13:21515441-21515470
chr13	+	21650189	21650211	NoAnnotation			G103878.1	CACCCTTCCTCCCCCCGCCCCCG	7	21650211	0.793285	1	7	14	1	0.845098	0.428571	0	0	7	0	0	7	chr13:21650189-21650211
chr13	+	21717023	21717045	NoAnnotation			G103879.1	TATTAATAATTTCCCATTCCTCC	9	21717024	0.831859	1	9	80	1	0.954243	0	0.666667	0.888889	3	0	0	9	chr13:21717023-21717045
chr1	+	152311063	152311089	antisense	FLG-AS1	HAVANA	G10388.1	TCCAATTAAATAAATAAACAACCCATA	9	152311063	0.676014	3	4	44	0.555556	0.69897	0.111111	0.285714	0.444444	7	4	0	5	chr1:152311063-152311089
chr13	+	21721418	21721461	processed_transcript	SAP18	HAVANA	G103880.1	GGACATAGCAATTACCCCTCCAAATCGGGCACCACCTCCTTCAG	62	21721439	0.714818	6	31	295	0.532258	0.819544	0.774194	0.5	0.725806	34	25	4	33	chr13:21721418-21721461
chr13	+	21721564	21721592	NoAnnotation			G103882.1	ATTAAGCCTTTAAATTCTAAACAAATTAT	211	21721571	0.751846	10	155	1828	0.739336	0.812913	0.014218	0.505155	0.772512	97	32	23	156	chr13:21721564-21721592
chr13	+	21722515	21722540	NoAnnotation			G103884.1	CTTTTCTTCCATGGCACTACTCTCAT	27	21722515	0.744686	4	15	264	0.555556	0.875061	0	0.636364	0.851852	11	11	1	15	chr13:21722515-21722540
chr13	+	21726087	21726109	NoAnnotation			G103888.1	AATTCACACAATAAACCTTTTAA	6	21726091	0.812603	1	3	39	0.833333	0.69897	0	0.666667	0.833333	3	1	0	5	chr13:21726087-21726109
chr13	+	21751071	21751095	coding	MRP63	HAVANA	G103891.1	CTCCTCTGGCGCGGCCGCATTCCCG	8	21751071	0.870891	1	4	33	0.625	0.69897	1	0.666667	0.875	3	3	0	5	chr13:21751071-21751095
chr13	+	21751757	21751784	3'utr	MRP63	HAVANA	G103893.1	TTAAACATACTCCTAAAAACATTTTCCG	27	21751757	0.851193	6	17	184	0.62963	1.23045	0.666667	0.615385	0.814815	13	10	0	17	chr13:21751757-21751784
chr13	+	21752270	21752301	3'utr	MRP63	HAVANA	G103894.1	CTATCTAAAATAACAATAATATATGGCCAGGC	12	21752280	0.927345	1	11	68	0.916667	1.04139	0.416667	0.666667	0.916667	3	1	0	11	chr13:21752270-21752301
chr13	+	21753114	21753144	3'utr	MRP63	HAVANA	G103895.1	TACATATAATAATATAAATAAAAATATCTTT	15	21753114	0.785452	2	6	114	0.4	0.778151	0	0.666667	0.866667	6	9	0	6	chr13:21753114-21753144
chr13	+	21907882	21907909	NoAnnotation			G103901.1	AACTTTTCTCCCACATATCCCCCTCACG	14	21907882	0.758883	2	5	102	0.357143	0.69897	1	0.333333	0.714286	6	9	0	5	chr13:21907882-21907909
chr13	+	21956247	21956269	NoAnnotation			G103904.1	TTATCTCAACCCTCAAAATAAAC	9	21956247	0.744127	2	5	47	0.555556	0.69897	0	0.5	0.777778	4	4	0	5	chr13:21956247-21956269
chr13	+	21975415	21975445	NoAnnotation			G103906.1	AAAAATAAAATAAAACAAAACAAACACAAAG	6	21975430	0.97006	1	6	6	1	0.778151	1	0.5	0.833333	2	0	0	6	chr13:21975415-21975445
chr13	+	22211252	22211281	NoAnnotation			G103909.1	ATATACACAAAGCCCTGGACTTTGGCCAAG	5	22211259	0.929229	1	5	25	1	0.69897	1	1	1	1	0	0	5	chr13:22211252-22211281
chr1	+	152314386	152314412	antisense	FLG-AS1	HAVANA	G10391.1	AACTCCTAAACACAAAACAAAAAACAG	16	152314412	0.989337	2	4	27	0.25	0.60206	0.875	0.5	0.75	8	12	0	4	chr1:152314386-152314412
chr13	+	23426816	23426841	lincRNA_exon	RP11-363G2.4	HAVANA	G103916.1	CAATTCAAAACATACTCCTTATATTA	9	23426816	0.851903	2	7	74	0.777778	0.845098	0	0.75	0.888889	4	2	0	7	chr13:23426816-23426841
chr13	+	23491741	23491767	NoAnnotation			G103917.1	TACCAAAGCCTATAAAAATAAATTTTA	18	23491741	0.795489	2	8	135	0.444444	0.60206	0	0.666667	0.888889	6	9	1	8	chr13:23491741-23491767
chr13	+	23637732	23637759	NoAnnotation			G103919.1	ATTTCTTTTTTTTTTTTTTTTCTTTTAG	9	23637755	0.825879	1	8	199	0.888889	0.60206	1	0	0	9	0	1	8	chr13:23637732-23637759
chr1	+	152321250	152321278	antisense	FLG-AS1	HAVANA	G10392.1	TACAATTTTCTGGATCCTATATCCAGAAG	5	152321250	0.969389	1	5	45	1	0.69897	1	1	1	1	0	0	5	chr1:152321250-152321278
chr13	+	24774913	24774946	intron	SPATA13	HAVANA	G103931.1	CTCCGGGTCATAAAAATCTCACAATCACATCAAG	5	24774928	0.85752	1	5	30	1	0.69897	1	0.5	0.8	2	0	0	5	chr13:24774913-24774946
chr13	+	24837531	24837562	intron	SPATA13	HAVANA	G103935.1	TCCCCCTACATCTCACTTTATACTCATGCCAA	6	24837531	0.991013	1	6	54	1	0.778151	0	1	1	1	0	0	6	chr13:24837531-24837562
chr1	+	152333849	152333876	antisense	FLG-AS1	HAVANA	G10394.1	TATTCCTCAAAATAACCCCATTTTATAG	8	152333849	0.732246	2	8	69	1	0.90309	1	1	1	3	0	0	8	chr1:152333849-152333876
chr13	+	24879276	24879300	3'utr	SPATA13	HAVANA	G103940.1	GGACTTCCATTTCCTAATATTTATT	6	24879300	0.69925	3	6	66	1	0.778151	0	0.666667	0.833333	3	0	0	6	chr13:24879276-24879300
chr13	+	24879799	24879833	3'utr	SPATA13	HAVANA	G103941.1	CTCTCTTTTTAACCTTACTTTACATAATATTATAG	54	24879804	0.61267	8	19	718	0.351852	0.676694	0.888889	0.434783	0.759259	23	32	3	19	chr13:24879799-24879833
chr13	+	24879970	24879993	3'utr	SPATA13	HAVANA	G103942.1	ATCATACCTAAAACATATAAAAAC	13	24879970	0.785132	5	8	47	0.615385	0.60206	0.0769231	0.0909091	0.230769	11	4	1	8	chr13:24879970-24879993
chr13	+	24880198	24880225	3'utr	SPATA13	HAVANA	G103943.1	AAACATTTCACCACCATCAAACACTATT	156	24880206	0.661041	7	89	903	0.570513	0.627171	0	0.534247	0.782051	73	47	20	89	chr13:24880198-24880225
chr13	+	24880276	24880302	3'utr	SPATA13	HAVANA	G103944.1	TCTTATTCAGAAAATCCCCCCATCCTA	11	24880278	0.606646	2	4	77	0.363636	0.60206	0	0.6	0.818182	5	7	0	4	chr13:24880276-24880302
chr13	+	25670007	25670034	NoAnnotation			G103948.1	TCTTTTACAAAATAACCCGGTGAAGCAG	32	25670007	0.753236	2	13	183	0.40625	1.11394	0.78125	0.692308	0.875	13	19	0	13	chr13:25670007-25670034
chr1	+	152337007	152337035	antisense	FLG-AS1	HAVANA	G10395.1	TTTTTTTTCCCTTAAAACAAACAATCTAG	67	152337015	0.649033	8	34	589	0.507463	0.832509	0.865672	0.44186	0.641791	43	29	4	34	chr1:152337007-152337035
chr13	+	25875917	25875943	coding	NUPL1	HAVANA	G103950.1	CACAGGGTTCTCCTTCGGGTCCGGGAC	13	25875925	0.773156	2	8	51	0.615385	0.60206	0.384615	0.5	0.769231	6	4	1	8	chr13:25875917-25875943
chr13	+	25877243	25877268	intron	NUPL1	HAVANA	G103951.1	AAAACTACTCCAATCAACTTCTTCAA	23	25877243	0.981349	2	23	135	1	1.36173	0.0434783	0.833333	0.956522	6	0	0	23	chr13:25877243-25877268
chr13	+	25879725	25879749	intron	NUPL1	HAVANA	G103955.1	CTACTCAGTATGGATGGCACATCTC	6	25879725	0.883736	1	5	32	0.833333	0.69897	0	0.5	0.833333	2	1	0	5	chr13:25879725-25879749
chr13	+	25879769	25879794	intron	NUPL1	HAVANA	G103956.1	CTCCTCCACCTCCATTCCCCTCACAG	8	25879769	0.922636	2	7	38	0.875	0.845098	1	0.4	0.625	5	1	0	7	chr13:25879769-25879794
chr13	+	25880812	25880835	intron	NUPL1	HAVANA	G103957.1	TCTCCCTTAAATCTCCTACATAAT	19	25880812	0.913226	4	18	139	0.947368	1.25527	0	0.333333	0.578947	12	1	0	18	chr13:25880812-25880835
chr13	+	25881127	25881152	intron	NUPL1	HAVANA	G103958.1	TAAGTCTATACTCTCCCCAACACCAC	33	25881127	0.847411	4	25	143	0.757576	1.39794	0	0.538462	0.818182	13	8	0	25	chr13:25881127-25881152
chr13	+	25882918	25882948	intron	NUPL1	HAVANA	G103959.1	TCTTTATTTACCCCTTATTTTCTACCCTTAG	39	25882925	0.689119	7	28	506	0.717949	1.44716	0.794872	0.588235	0.820513	17	11	0	28	chr13:25882918-25882948
chr1	+	152337554	152337585	antisense	FLG-AS1	HAVANA	G10396.1	TACTCCTATAACAACGTATAGTATTTACTATA	67	152337554	0.91091	4	33	612	0.522388	0.69897	0.0597015	0.703704	0.880597	27	26	6	35	chr1:152337554-152337585
chr13	+	25883161	25883187	intron	NUPL1	HAVANA	G103960.1	TTTATAAATTTTATTCCTTAATCAAAT	15	25883161	0.847649	2	7	179	0.466667	0.845098	0	0.75	0.933333	4	8	0	7	chr13:25883161-25883187
chr13	+	25883499	25883526	intron	NUPL1	HAVANA	G103962.1	TCTCTTCTAATATTTCACAGAGCTGGAG	6	25883499	0.732949	2	4	56	1	0.778151	1	1	1	3	0	0	6	chr13:25883499-25883526
chr13	+	25890953	25890977	intron	NUPL1	HAVANA	G103966.1	TCCCCACATCTTCCTGCTTTCATAG	6	25890953	0.997466	1	6	48	1	0.778151	1	0.5	0.833333	2	0	0	6	chr13:25890953-25890977
chr13	+	25891094	25891117	intron	NUPL1	HAVANA	G103967.1	TTGGGTGTGTTTCTACTATGGATC	13	25891094	0.94417	1	5	85	0.615385	0.90309	0.615385	0.75	0.923077	4	5	0	8	chr13:25891094-25891117
chr13	+	25893925	25893951	intron	NUPL1	HAVANA	G103968.1	CTTCTTATTACCAATTATATTTTCTCA	7	25893951	0.878631	2	7	89	1	0.845098	0	1	1	2	0	0	7	chr13:25893925-25893951
chr13	+	25896053	25896081	intron	NUPL1	HAVANA	G103970.1	CTCAAAAAAATACAAATAAAAATAAATAG	11	25896054	0.908169	2	8	45	1	1.04139	1	0.75	0.909091	4	0	0	11	chr13:25896053-25896081
chr13	+	25896933	25896959	intron	NUPL1	HAVANA	G103971.1	TTCCACTTACTCTTCCTAATCATCACC	22	25896933	0.752142	3	15	180	0.681818	0.69897	0	0.714286	0.909091	7	5	2	15	chr13:25896933-25896959
chr13	+	25900783	25900813	intron	NUPL1	HAVANA	G103973.1	TTACAATATTATTAACTAAACTACTAAACTT	13	25900807	0.841877	1	5	127	0.384615	0.69897	0	1	1	3	8	0	5	chr13:25900783-25900813
chr13	+	25901296	25901324	intron	NUPL1	HAVANA	G103976.1	TACTACTCCTTTATTCCCTATAAATATAA	25	25901299	0.874236	3	20	244	0.8	1.30103	0	0.5	0.8	10	5	0	20	chr13:25901296-25901324
chr13	+	25906102	25906123	3'utr	NUPL1	HAVANA	G103979.1	TTCTCATTTTCCTCATACATAG	6	25906102	0.814047	3	5	51	1	0.778151	0.666667	0.2	0.333333	5	0	0	6	chr13:25906102-25906123
chr1	+	152338011	152338039	antisense	FLG-AS1	HAVANA	G10398.1	TTTAATTTATGAATTAAACCAACAATATT	8	152338016	0.710826	1	4	92	0.5	0.60206	0	1	1	2	4	0	4	chr1:152338011-152338039
chr13	+	25906569	25906602	3'utr	NUPL1	HAVANA	G103981.1	ATTTTTTTATTTTAATCATTCATAAATTTCTTAG	134	25906575	0.590672	14	78	1993	0.58209	0.850702	0.977612	0.434783	0.708955	69	46	10	78	chr13:25906569-25906602
chr13	+	25906612	25906632	3'utr	NUPL1	HAVANA	G103982.1	CTATTCAATAGCATGTGTCTT	6	25906612	0.814789	1	5	49	0.833333	0.69897	0	0.25	0.5	4	1	0	5	chr13:25906612-25906632
chr13	+	25907035	25907064	3'utr	NUPL1	HAVANA	G103987.1	TACCTAACCAGTTAATCAAACCAACCATAG	26	25907044	0.742249	1	15	116	0.576923	0.875061	0.923077	0.416667	0.730769	12	10	1	15	chr13:25907035-25907064
chr13	+	25907577	25907608	3'utr	NUPL1	HAVANA	G103988.1	CTTTGAAGTCCACATAAGGGCTTTCTCATCAG	37	25907591	0.708148	4	28	309	0.756757	1.44716	0.891892	0.785714	0.918919	14	9	0	28	chr13:25907577-25907608
chr13	+	25907707	25907781	3'utr	NUPL1	HAVANA	G103990.1	ACAATTTTACATTATCTTTTCTTTCTCCTTTTGTTTCTCTAAAGGTCTCCCAGGCCTTCCCAGTCAAAATTTTCG	370	25907771	0.903781	24	182	5191	0.491892	0.69187	0.132432	0.61039	0.837838	154	152	36	182	chr13:25907707-25907781
chr13	+	25907983	25908010	3'utr	NUPL1	HAVANA	G103991.1	TTTATACATCACTGTTGATCTATACAAG	34	25907987	0.690845	5	22	302	0.676471	1.36173	0.941176	0.352941	0.676471	17	11	0	23	chr13:25907983-25908010
chr13	+	25908675	25908737	3'utr	NUPL1	HAVANA	G103993.1	ATAACCAAAGGAACATTCCCCATTAAATCAGTAAGAGTAAAATTTTTCAAACTGGGGAAAACG	33	25908730	0.828174	6	25	173	0.757576	1.39794	0.515152	0.583333	0.848485	12	8	0	25	chr13:25908675-25908737
chr13	+	25909018	25909044	3'utr	NUPL1	HAVANA	G103996.1	ATATATCACTACAAACTTAATTTTATT	79	25909018	0.81202	7	34	816	0.506329	0.756962	0.0253165	0.628571	0.835443	35	33	6	40	chr13:25909018-25909044
chr13	+	25909416	25909446	3'utr	NUPL1	HAVANA	G103997.1	TCTTAACAACAGACCCACACACAACAAAAAG	34	25909446	0.885763	2	19	51	0.558824	0.977724	0.764706	0.571429	0.823529	14	14	1	19	chr13:25909416-25909446
chr13	+	25909634	25909663	3'utr	NUPL1	HAVANA	G103998.1	TCTTTTTCCTATAGTAACATTTTACAAAAG	24	25909648	0.836169	2	10	230	0.416667	1	0.583333	0.6	0.833333	10	14	0	10	chr13:25909634-25909663
chr13	+	25909870	25909905	3'utr	NUPL1	HAVANA	G103999.1	TTACACTACCTTTTTAATATACAAACCTCATTCTTC	466	25909873	0.742633	14	203	4932	0.439914	0.950026	0.00643777	0.60101	0.830472	198	239	22	205	chr13:25909870-25909905
chr13	+	25910046	25910078	3'utr	NUPL1	HAVANA	G104001.1	TTGAATAATTTTCATAAATTATTTATCCAAATG	99	25910046	0.862519	12	62	1054	0.69697	0.634729	0.161616	0.545455	0.79798	44	15	15	69	chr13:25910046-25910078
chr13	+	25913091	25913120	intron	NUPL1	HAVANA	G104004.1	TTTAATAATTAATTACATCTTCTAACTCAG	12	25913091	0.727013	3	11	134	0.916667	0.740363	0.916667	0.75	0.916667	4	0	1	11	chr13:25913091-25913120
chr13	+	25915069	25915103	3'utr	NUPL1	HAVANA	G104008.1	AATAAAATAAAATATATATTTACAGGCCTACAACT	35	25915079	0.777174	4	15	253	0.428571	0.875061	0.371429	0.583333	0.857143	12	19	1	15	chr13:25915069-25915103
chr1	+	152340540	152340568	NoAnnotation			G10401.1	AACTTCTTTTTTTCCCCTCATCCTCACAG	6	152340540	0.899206	1	5	67	1	0.778151	1	0.333333	0.666667	3	0	0	6	chr1:152340540-152340568
chr13	+	25915698	25915730	3'utr	NUPL1	HAVANA	G104013.1	TTGTAGCAACTGTAAATTCTCCCATTATAACAG	7	25915701	0.824692	3	6	69	0.857143	0.778151	0.714286	0.5	0.714286	4	1	0	6	chr13:25915698-25915730
chr13	+	25916013	25916040	3'utr	NUPL1	HAVANA	G104014.1	TTTTTCTAAAATAGGCATTGCATACACA	17	25916031	0.758723	2	5	114	0.352941	0.778151	0.235294	0.571429	0.823529	7	11	0	6	chr13:25916013-25916040
chr1	+	152341748	152341778	NoAnnotation			G10402.1	AATAAATTAAAATTATTCAAATCCTACAAAG	6	152341769	0.881639	1	6	48	1	0.778151	1	0.5	0.833333	2	0	0	6	chr1:152341748-152341778
chr13	+	26695145	26695172	NoAnnotation			G104022.1	TTCTTCCTCCTTTTTCTTTCTTTTTCCC	5	26695145	0.93197	1	5	85	1	0.69897	0	1	1	1	0	0	5	chr13:26695145-26695172
chr13	+	26770764	26770790	NoAnnotation			G104023.1	TTTCTCCAAAAAATAAATAAATAAATA	5	26770767	0.742794	1	5	35	1	0.69897	0	1	1	1	0	0	5	chr13:26770764-26770790
chr13	+	26831258	26831282	intron	CDK8	ENSEMBL	G104026.1	TTTACTTTCAAATTACATTATATAT	7	26831263	0.773159	1	7	84	1	0.845098	0	1	1	1	0	0	7	chr13:26831258-26831282
chr13	+	26832197	26832224	intron	CDK8	ENSEMBL	G104027.1	CATTCATCATCTAGTTAGTCCTCACAAG	7	26832197	0.911766	1	7	56	1	0.845098	1	1	1	1	0	0	7	chr13:26832197-26832224
chr13	+	26841083	26841107	intron	CDK8	ENSEMBL	G104028.1	CTTAAAACCCTAACTCTATAATTAG	6	26841098	0.58394	1	2	45	0.833333	0.69897	1	0.666667	0.833333	3	1	0	5	chr13:26841083-26841107
chr13	+	26842246	26842273	intron	CDK8	ENSEMBL	G104029.1	TCACATCAAAACTCCAAAAACAAAACTT	7	26842273	0.737394	2	4	31	0.571429	0.60206	0	0.666667	0.857143	3	3	0	4	chr13:26842246-26842273
chr1	+	152363026	152363053	antisense	RP1-91G5.3	HAVANA	G10403.1	TATTCCATTAAAAATTTTATTTCCCTAG	6	152363033	0.842821	2	6	71	1	0.778151	1	0.5	0.833333	2	0	0	6	chr1:152363026-152363053
chr13	+	26871962	26871983	intron	CDK8	ENSEMBL	G104035.1	AACACAAATTATTTCTCACACT	6	26871965	0.704697	1	2	40	1	0.778151	0	1	1	2	0	0	6	chr13:26871962-26871983
chr13	+	26888877	26888903	intron	CDK8	ENSEMBL	G104038.1	ATACTCATTTTATTCGGATAACTGTCT	5	26888891	0.776632	1	5	55	1	0.69897	0	1	1	1	0	0	5	chr13:26888877-26888903
chr13	+	26897863	26897892	intron	CDK8	ENSEMBL	G104039.1	ATTCCTTTAAATAAAATTTTTCTACTCACG	10	26897874	0.778914	2	5	115	0.5	0.69897	0.8	0.75	0.9	4	5	0	5	chr13:26897863-26897892
chr13	+	26902292	26902320	intron	CDK8	ENSEMBL	G104040.1	TTTCCCCCTTAATAATCATCATACCTCAG	5	26902292	0.859566	2	5	45	1	0.69897	1	1	1	2	0	0	5	chr13:26902292-26902320
chr13	+	26908408	26908437	intron	CDK8	ENSEMBL	G104041.1	TTATTTTCTTTCCCACCACTCTCTTTCTTA	5	26908418	0.791875	1	4	76	0.8	0.60206	0.8	0.5	0.8	2	1	0	4	chr13:26908408-26908437
chr13	+	26926279	26926303	intron	CDK8	ENSEMBL	G104043.1	TTTATTTTTATTTATATTTATTTTA	6	26926279	0.892013	1	6	108	1	0.778151	0	1	1	1	0	0	6	chr13:26926279-26926303
chr13	+	26930950	26930976	intron	CDK8	ENSEMBL	G104046.1	TTACCCTATCAAAACAAAAATTAATAG	18	26930950	0.809724	2	12	112	0.666667	1.07918	1	0.571429	0.833333	7	6	0	12	chr13:26930950-26930976
chr13	+	26939857	26939886	intron	CDK8	ENSEMBL	G104047.1	TTTATAAACAAAATATACTATCATCCACAG	9	26939871	0.802564	1	4	77	0.444444	0.60206	1	1	1	2	5	0	4	chr13:26939857-26939886
chr13	+	26947863	26947891	intron	CDK8	ENSEMBL	G104051.1	ATATCAACAAAAAAATTTATCAAAAACAG	16	26947870	0.757142	2	12	78	0.75	0.778151	1	0.428571	0.75	7	3	1	12	chr13:26947863-26947891
chr13	+	26957859	26957888	intron	CDK8	ENSEMBL	G104052.1	CCTAATATTCTTCCTTATAAATCCCCCCAG	15	26957859	0.648372	3	9	141	0.666667	1	1	0.833333	0.933333	6	5	0	10	chr13:26957859-26957888
chr13	+	26962279	26962305	intron	CDK8	ENSEMBL	G104053.1	ATCCAATATATCATTTCCAAAAATCTT	13	26962279	0.979293	2	9	115	0.692308	0.954243	0	0.333333	0.692308	6	4	0	9	chr13:26962279-26962305
chr13	+	26962982	26963012	intron	CDK8	ENSEMBL	G104054.1	TTTCCTCCCTCCTCCTCCTCACCAACATAAG	11	26962993	0.6752	2	9	78	0.818182	0.954243	1	0.75	0.909091	4	2	0	9	chr13:26962982-26963012
[truncated: 175,531 more rows]
