# Supplementary material for: Keratin 19 binds and regulates cytoplasmic HNRNPK mRNA targets in triple-negative breast cancer
Source: BMC Mol Cell Biol. 2023 Aug 17;24:26. doi: 10.1186/s12860-023-00488-z (PMC10433649; doi:10.1186/s12860-023-00488-z)
Supplement: Supplementary file 8 — Supplementary Material 8 [file 12860_2023_488_MOESM8_ESM.xlsx]

## Sheet: Supplementary table 2
Chr	Strand	Start	End	Aligned to	GeneName	AnnotationSource	ClusterID	ClusterSequence	ReadCount	ModeLocation	ModeScore	ConversionLocationCount	ConversionEventCount	NonConversionEventCount	T2Cfraction	ConversionSpecificity	endG_fraction	RedundantSeqFraction	RedundantCopyFraction	UniqueReads	None	Other_1	T2C_1	Link
chr1	+	2199482	2199508	intron	SKI	HAVANA	G100.1	TCCCACAGGCCAGGGCACTCCCAACAG	5	2199500	0.990896	1	5	5	1	0.69897	1	1	1	1	0	0	5	chr1:2199482-2199508
chr12	+	60123376	60123401	intron	SLC16A7	HAVANA	G100003.1	TTTCCCTCCCCACCCCTTAATTCTAG	11	60123376	0.83151	3	11	85	1	1.04139	1	0.333333	0.636364	6	0	0	11	chr12:60123376-60123401
chr12	+	60124048	60124077	intron	SLC16A7	HAVANA	G100004.1	TACCAAAAATAACTTAATTTTCTACTCCCG	7	60124048	0.999254	1	6	63	0.857143	0.778151	1	0.5	0.857143	2	1	0	6	chr12:60124048-60124077
chr12	+	60126026	60126055	intron	SLC16A7	HAVANA	G100006.1	TATCTCTACTAAAAAAAAACACAAAATTAG	6	60126041	0.979067	1	6	36	1	0.778151	1	1	1	1	0	0	6	chr12:60126026-60126055
chr12	+	60128592	60128622	intron	SLC16A7	HAVANA	G100007.1	ATTCAAAAAAATATAAATAACACATTAAAAG	9	60128592	0.906708	1	9	54	1	0.954243	1	0.5	0.888889	2	0	0	9	chr12:60128592-60128622
chr12	+	60132100	60132127	intron	SLC16A7	HAVANA	G100009.1	CTCCTAACAAAAACATAATTCTTCAAAG	20	60132100	0.911083	2	16	122	0.95	1.27875	1	0.666667	0.9	6	1	0	19	chr12:60132100-60132127
chr12	+	60132696	60132729	intron	SLC16A7	HAVANA	G100010.1	TTATCTATGGAGAACTTACAGTTCTCCAAATCAA	22	60132704	0.884833	2	12	168	0.545455	1.07918	0.136364	0.6	0.909091	5	10	0	12	chr12:60132696-60132729
chr12	+	60137505	60137530	intron	SLC16A7	HAVANA	G100012.1	TTTCCAATTACATATCAATTTCTAAT	11	60137524	0.685946	2	11	121	1	1.04139	0.0909091	0.666667	0.909091	3	0	0	11	chr12:60137505-60137530
chr12	+	60138285	60138314	intron	SLC16A7	HAVANA	G100014.1	CTCCATATTCACCAACCCTCAATTCATTCG	17	60138285	0.949246	1	13	140	0.764706	1.11394	1	0.6	0.882353	5	4	0	13	chr12:60138285-60138314
chr12	+	60140425	60140446	intron	SLC16A7	HAVANA	G100016.1	CATTCCAAATAGGCTGTCCTCT	7	60140425	0.893495	1	7	42	1	0.845098	0	1	1	1	0	0	7	chr12:60140425-60140446
chr12	+	60155328	60155355	intron	SLC16A7	HAVANA	G100017.1	TCTTTCTAACTAATCACAATGATACCAA	8	60155328	0.87082	1	8	64	1	0.90309	0	1	1	1	0	0	8	chr12:60155328-60155355
chr12	+	60166038	60166058	intron	SLC16A7	HAVANA	G100019.1	ACAATCTATCCACATCTCTCT	5	60166058	0.785823	1	3	32	1	0.69897	0	0.666667	0.8	3	0	0	5	chr12:60166038-60166058
chr12	+	60166599	60166625	intron	SLC16A7	HAVANA	G100020.1	TAATACCATTTATATAATATCTTACAG	7	60166599	0.952311	2	7	69	1	0.845098	1	0.333333	0.714286	3	0	0	7	chr12:60166599-60166625
chr12	+	60171423	60171451	intron	SLC16A7	HAVANA	G100022.1	TTTATTATTTTTTATTTTATTATTATTAG	5	60171431	0.779129	1	5	100	1	0.69897	1	1	1	1	0	0	5	chr12:60171423-60171451
chr12	+	60172085	60172109	intron	SLC16A7	HAVANA	G100023.1	TTAAATAAACCCATTATACCATCTA	12	60172085	0.891572	2	12	80	1	1.07918	0	1	1	2	0	0	12	chr12:60172085-60172109
chr12	+	60173493	60173518	3'utr	SLC16A7	HAVANA	G100025.1	ACTTTATCTAGGAGTTTGTTTTTCAT	8	60173512	0.719311	1	8	104	1	0.90309	0	0.333333	0.75	3	0	0	8	chr12:60173493-60173518
chr12	+	60173838	60173858	3'utr	SLC16A7	HAVANA	G100028.1	CTTTATACATTTCATTTTTTA	22	60173838	0.809523	3	9	277	0.409091	0.653213	0	0.416667	0.681818	12	12	1	9	chr12:60173838-60173858
chr1	+	107601225	107601252	3'utr	PRMT6	HAVANA	G10003.1	TCTCTACTATTATAACCAAAAAATATTT	164	107601225	0.789063	9	104	1325	0.634146	1.23888	0.00609756	0.603448	0.859756	58	55	5	104	chr1:107601225-107601252
chr12	+	60173969	60173992	3'utr	SLC16A7	HAVANA	G100030.1	ATAAAACCCAAATTCAAAAAAAAA	47	60173969	0.832664	3	21	108	0.446809	0.720159	0.12766	0.266667	0.531915	30	23	3	21	chr12:60173969-60173992
chr12	+	60174286	60174313	3'utr	SLC16A7	HAVANA	G100032.1	TCAAATAATTTTTAGAATTCTTACCTAA	8	60174298	0.745598	1	8	88	1	0.90309	0	0.5	0.875	2	0	0	8	chr12:60174286-60174313
chr12	+	60174328	60174354	3'utr	SLC16A7	HAVANA	G100033.1	CATGACTCTTAACAATGAGTCACATCC	109	60174328	0.781602	3	91	658	0.834862	0.87986	0	0.807692	0.954128	26	7	11	91	chr12:60174328-60174354
chr12	+	60174494	60174518	3'utr	SLC16A7	HAVANA	G100035.1	AATTCTAATTTTTCCCAACACATAG	8	60174494	0.778015	2	4	68	0.75	0.778151	1	0.4	0.625	5	2	0	6	chr12:60174494-60174518
chr12	+	60174615	60174642	3'utr	SLC16A7	HAVANA	G100036.1	TCCCTTCCACAAAATGCAAGAGCAAAAG	14	60174642	0.90567	3	10	41	0.928571	0.812913	1	0.8	0.928571	5	0	1	13	chr12:60174615-60174642
chr12	+	60174945	60174970	3'utr	SLC16A7	HAVANA	G100038.1	TATTCTTTTTAAACTATAAATACCAT	82	60174945	0.761243	8	51	805	0.621951	1.0086	0	0.678571	0.890244	28	27	4	51	chr12:60174945-60174970
chr12	+	60175472	60175497	3'utr	SLC16A7	HAVANA	G100041.1	TTTTAGTTCTTTTTTATTCAACTCAG	14	60175497	0.699875	2	12	185	0.857143	0.778151	1	0.5	0.857143	4	1	1	12	chr12:60175472-60175497
chr12	+	60175683	60175713	3'utr	SLC16A7	HAVANA	G100043.1	TACATTATATATATTTTTTATTACCTTCTAG	92	60175683	0.832653	12	63	1374	0.684783	0.896251	0.913043	0.409091	0.717391	44	22	7	63	chr12:60175683-60175713
chr12	+	60176310	60176344	3'utr	SLC16A7	HAVANA	G100045.1	ACCACTACAATCCCCACTAATCTCTATTCCCACAT	807	60176310	0.901949	9	462	6110	0.577447	0.869045	0.016109	0.682353	0.899628	255	279	62	466	chr12:60176310-60176344
chr12	+	60177859	60177884	NoAnnotation			G100053.1	CTTTTTCTCATAAAAATAATGACATA	6	60177865	0.692687	1	6	54	1	0.778151	0	1	1	1	0	0	6	chr12:60177859-60177884
chr12	+	60178841	60178866	NoAnnotation			G100059.1	ATTTCTGCACAACCATATGCAGAACT	41	60178853	0.654911	3	22	235	0.609756	1.09691	0.0243902	0.692308	0.902439	13	15	1	25	chr12:60178841-60178866
chr12	+	60179253	60179304	NoAnnotation			G100062.1	TAGATCAAATTACATCTCCCATCCCAATCTCCTGCTTCTTCATCATCTCCTA	138	60179255	0.89564	9	69	991	0.5	0.759668	0	0.6	0.826087	60	58	11	69	chr12:60179253-60179304
chr12	+	60179520	60179534	NoAnnotation			G100063.1	TTATTCACATTTCAG	18	60179520	0.8385	1	8	100	0.5	0.954243	0.222222	0.6	0.888889	5	9	0	9	chr12:60179520-60179534
chr12	+	60180063	60180097	NoAnnotation			G100065.1	TTATCTCACATAAATTTAGGATGAAATTTTAAAAC	35	60180067	0.845889	2	23	285	0.685714	1.38021	0.0285714	0.8	0.971429	5	11	0	24	chr12:60180063-60180097
chr12	+	60180259	60180297	NoAnnotation			G100066.1	TTTATTTTTCTATCATCAACTTTCTATATTTAACTAAAG	275	60180259	0.821221	14	98	3569	0.356364	0.611015	0.930909	0.635135	0.901818	74	154	23	98	chr12:60180259-60180297
chr12	+	60180417	60180447	NoAnnotation			G100068.1	AATGAATTCATTTCATCCTCTCAACCCTCAG	46	60180425	0.617438	5	27	377	0.586957	0.732394	0.978261	0.347826	0.673913	23	15	4	27	chr12:60180417-60180447
chr12	+	60180450	60180485	NoAnnotation			G100069.1	TTGATAGGTATCCACATTTTTACCATATAAAACTAG	59	60180450	0.913207	5	44	541	0.745763	1.16633	0.677966	0.55	0.847458	20	13	2	44	chr12:60180450-60180485
chr12	+	60180559	60180587	NoAnnotation			G100070.1	CTTTTAACTTCTAACACACTTTTTTCTCC	124	60180567	0.761155	6	62	1333	0.5	0.646264	0	0.642857	0.879032	42	49	13	62	chr12:60180559-60180587
chr12	+	60180780	60180807	NoAnnotation			G100072.1	TTCGTGGCAAATCAGAAATAATATTTAG	17	60180799	0.729831	3	8	114	0.470588	0.90309	0.647059	0.6	0.882353	5	9	0	8	chr12:60180780-60180807
chr12	+	60180846	60180872	NoAnnotation			G100073.1	AATATCAAAATCATTTAAAACATCAAT	41	60180846	0.767804	5	17	271	0.414634	0.929419	0	0.611111	0.829268	18	23	1	17	chr12:60180846-60180872
chr12	+	60180892	60180922	NoAnnotation			G100074.1	TGTCAATATCTCATTAATTCCTTTTTTATTT	197	60180895	0.865838	10	136	2983	0.690355	1.09215	0.00507614	0.660377	0.908629	53	51	10	136	chr12:60180892-60180922
chr12	+	60181270	60181297	NoAnnotation			G100077.1	AGTCTTTCTAAACTTTCTCCTTTATTCC	64	60181270	0.813146	8	45	753	0.78125	1.39794	0.078125	0.625	0.859375	24	13	1	50	chr12:60181270-60181297
chr12	+	60181439	60181468	NoAnnotation			G100079.1	ATTTACCCTAAAAACACATTTTAATAAAAA	167	60181439	0.828304	8	68	1150	0.42515	0.620809	0	0.744186	0.934132	43	80	16	71	chr12:60181439-60181468
chr12	+	60182093	60182120	NoAnnotation			G100082.1	TATTTTTAAAATATAAATTATATTTTAG	35	60182098	0.685428	3	9	444	0.257143	0.653213	0.714286	0.375	0.714286	16	25	1	9	chr12:60182093-60182120
chr12	+	60182354	60182378	NoAnnotation			G100083.1	AGTATAAAATAATACATTTAAAATA	20	60182354	0.843555	2	14	146	0.7	1.14613	0	0.666667	0.9	6	6	0	14	chr12:60182354-60182378
chr12	+	60182854	60182887	NoAnnotation			G100085.1	AAATATATTTTCAAATTCATCTCTTTCTTACTAG	155	60182854	0.818834	11	80	2208	0.516129	0.789147	0.980645	0.763158	0.941935	38	63	12	80	chr12:60182854-60182887
chr12	+	60192722	60192751	NoAnnotation			G100090.1	AAACCAACACCCTAACATTACACCTAAAAG	12	60192722	0.809383	1	12	36	1	1.07918	1	1	1	1	0	0	12	chr12:60192722-60192751
chr12	+	60199353	60199376	NoAnnotation			G100091.1	TCCATTTTTACTTCAATATAACTC	11	60199368	0.764657	3	7	111	0.636364	0.845098	0	0.6	0.818182	5	4	0	7	chr12:60199353-60199376
chr1	+	14548279	14548307	NoAnnotation			G1001.1	ATGCCTTTTAAAAAAATACCTCTTAAATA	12	14548279	0.959873	1	5	108	0.416667	0.69897	0	1	1	2	7	0	5	chr1:14548279-14548307
chr12	+	62159750	62159770	NoAnnotation			G100119.1	TCCTCCACCCCTCATTTCTTT	12	62159769	0.711637	1	12	96	1	1.07918	0	0.222222	0.416667	9	0	0	12	chr12:62159750-62159770
chr12	+	62384588	62384630	NoAnnotation			G100124.1	TGATCACCACGTGGAGGAGTGTATATGTATATAAATGGAATTT	6	62384630	0.918272	1	6	78	1	0.778151	0	1	1	1	0	0	6	chr12:62384588-62384630
chr12	+	62659153	62659175	intron	USP15	HAVANA	G100131.1	ACTCATCACCATATTACCACAAT	7	62659175	0.928847	2	5	37	0.714286	0.69897	0	0.666667	0.857143	3	2	0	5	chr12:62659153-62659175
chr12	+	62660882	62660906	intron	USP15	HAVANA	G100132.1	CAATTACTAAATACTTTTTTTCTTC	34	62660883	0.845716	3	15	427	0.441176	0.875061	0	0.727273	0.911765	11	18	1	15	chr12:62660882-62660906
chr12	+	62661201	62661216	intron	USP15	HAVANA	G100133.1	TTATAATATAAAACAG	6	62661216	0.721356	1	2	28	1	0.778151	0.666667	1	1	3	0	0	6	chr12:62661201-62661216
chr12	+	62662450	62662474	intron	USP15	HAVANA	G100134.1	AAAACCACCTCTAATCTCATCCAAA	24	62662467	0.755253	1	7	104	0.333333	0.60206	0	0.666667	0.916667	6	15	1	8	chr12:62662450-62662474
chr12	+	62662677	62662699	intron	USP15	HAVANA	G100135.1	CTCCCATTTCTCTCCCAAACTCC	14	62662677	0.89583	1	9	89	0.642857	0.653213	0	0.428571	0.714286	7	4	1	9	chr12:62662677-62662699
chr12	+	62666893	62666919	intron	USP15	HAVANA	G100138.1	TTCCTTCAACACTCAAAATTCCCAAAG	19	62666904	0.730269	3	10	103	0.526316	1	1	0.555556	0.789474	9	9	0	10	chr12:62666893-62666919
chr12	+	62668556	62668579	intron	USP15	HAVANA	G100139.1	TATATAAACATTAAACATTTATAT	11	62668557	0.879234	1	11	95	1	1.04139	0	1	1	2	0	0	11	chr12:62668556-62668579
chr12	+	62670930	62670959	intron	USP15	HAVANA	G100140.1	CTCCTTGCACCACTTGATAATAACTCACAA	7	62670930	0.933435	1	7	49	1	0.845098	0	1	1	1	0	0	7	chr12:62670930-62670959
chr12	+	62674392	62674420	intron	USP15	HAVANA	G100143.1	ATGATCTAATCACCTCCTAATTCCCTATC	9	62674395	0.815992	3	9	71	1	0.954243	0	0.6	0.777778	5	0	0	9	chr12:62674392-62674420
chr12	+	62677720	62677749	intron	USP15	HAVANA	G100144.1	CTCCAAAAAACAAACAACAAATATTATTTC	27	62677728	0.9697	1	18	166	0.703704	0.977724	0	0.555556	0.851852	9	7	1	19	chr12:62677720-62677749
chr12	+	62678135	62678158	intron	USP15	HAVANA	G100145.1	TTTCTCACAAATCTTAAATTCCAC	8	62678155	0.750058	2	8	64	1	0.90309	0	1	1	2	0	0	8	chr12:62678135-62678158
chr12	+	62678442	62678464	intron	USP15	HAVANA	G100146.1	TCTCATTAACCTTTATCTTTACC	5	62678443	0.870599	1	5	50	1	0.69897	0	1	1	1	0	0	5	chr12:62678442-62678464
chr12	+	62679680	62679701	intron	USP15	HAVANA	G100147.1	TCCATTCCCACCATTCCTTTTC	10	62679680	0.792479	2	3	64	0.8	0.60206	0.1	0.333333	0.6	6	1	1	8	chr12:62679680-62679701
chr12	+	62690307	62690328	intron	USP15	HAVANA	G100151.1	AATCCTAAATACATACCTACCT	7	62690307	0.90464	1	5	37	0.714286	0.69897	0	0.5	0.714286	4	2	0	5	chr12:62690307-62690328
chr12	+	62703267	62703297	intron	USP15	HAVANA	G100154.1	TTTAGGGAAGCCATAAACCAATACCACACAG	16	62703297	0.890828	1	4	67	0.25	0.60206	1	1	1	3	12	0	4	chr12:62703267-62703297
chr12	+	62704383	62704409	intron	USP15	HAVANA	G100155.1	ATATATACAATATTTATCCATTCATCC	9	62704403	0.731603	3	9	88	1	0.954243	0	0.5	0.777778	4	0	0	9	chr12:62704383-62704409
chr12	+	62708364	62708389	intron	USP15	HAVANA	G100158.1	TTTTAAATATCAAAATTTCCAAAAAG	8	62708389	0.93275	1	8	64	1	0.90309	1	1	1	1	0	0	8	chr12:62708364-62708389
chr12	+	62709182	62709211	intron	USP15	HAVANA	G100159.1	AATTCTCTCTATATATTAAAATATATATAA	15	62709182	0.907088	3	12	161	0.8	1.07918	0	0.75	0.933333	4	3	0	12	chr12:62709182-62709211
chr1	+	108293409	108293431	NoAnnotation			G10016.1	TTTAAAAATATATTCCAAAAATT	7	108293412	0.815063	1	7	56	1	0.845098	0	1	1	1	0	0	7	chr1:108293409-108293431
chr12	+	62712294	62712325	intron	USP15	HAVANA	G100160.1	CCTTCTTCATATTCTTTATCTCAAAATATCAG	5	62712315	0.893217	1	5	65	1	0.69897	1	1	1	1	0	0	5	chr12:62712294-62712325
chr12	+	62712559	62712583	intron	USP15	HAVANA	G100161.1	CTTCCTTATCTCCATAATTCCCACT	21	62712559	0.916667	2	10	154	0.47619	1	0	0.5	0.809524	8	11	0	10	chr12:62712559-62712583
chr12	+	62714888	62714922	intron	USP15	HAVANA	G100163.1	ATCATACTTTAATTTCTAATTCCTACATCTCCTCA	11	62714888	0.841782	2	4	134	0.727273	0.90309	0.363636	0.6	0.818182	5	3	0	8	chr12:62714888-62714922
chr12	+	62720212	62720234	intron	USP15	HAVANA	G100167.1	ACACTCCATTATCAAAACACAAG	7	62720234	0.921994	1	3	25	0.714286	0.69897	0.714286	0.5	0.714286	4	2	0	5	chr12:62720212-62720234
chr12	+	62720998	62721021	intron	USP15	HAVANA	G100171.1	TTTTTTTTTCCCATTTAAAAATAT	30	62721021	0.772659	3	13	336	0.433333	1.11394	0	0.666667	0.9	9	17	0	13	chr12:62720998-62721021
chr12	+	62721445	62721476	intron	USP15	HAVANA	G100172.1	AATATCATTTTTATTTATTCCAACAACTTTAG	19	62721445	0.95146	3	12	224	0.631579	0.60206	0.736842	0.375	0.736842	8	5	2	12	chr12:62721445-62721476
chr12	+	62721659	62721687	intron	USP15	HAVANA	G100173.1	TTAAATATCCATTCCCTATAAAATCTAAG	38	62721671	0.676457	6	29	271	0.763158	0.985277	0.710526	0.636364	0.894737	11	7	2	29	chr12:62721659-62721687
chr12	+	62729308	62729337	intron	USP15	HAVANA	G100176.1	TTTTATTATCTCCTCTCTCCTACATATATA	20	62729328	0.769728	2	10	256	0.55	1.04139	0	0.571429	0.85	7	9	0	11	chr12:62729308-62729337
chr12	+	62729460	62729489	intron	USP15	HAVANA	G100177.1	CATATACTTCCTCCATTTACCATCCTTAAG	19	62729464	0.725899	4	12	181	0.631579	1.07918	0.736842	0.444444	0.736842	9	7	0	12	chr12:62729460-62729489
chr12	+	62730095	62730129	intron	USP15	HAVANA	G100178.1	TTTTTACCCCTCCTTCTCCCATCCCCTCAACCTAA	51	62730103	0.810432	4	33	331	0.647059	1.21748	0	0.454545	0.764706	22	17	1	33	chr12:62730095-62730129
chr12	+	62730436	62730469	intron	USP15	HAVANA	G100179.1	AACTATATTCCAAAACAATAAAATTACCAAAAAG	144	62730436	0.84759	4	78	753	0.541667	0.636822	0.965278	0.722222	0.930556	36	49	17	78	chr12:62730436-62730469
chr12	+	62739385	62739409	intron	USP15	HAVANA	G100181.1	TATCTTTTCAACAACACCCCATTCT	13	62739385	0.716097	2	8	103	0.615385	0.90309	0	0.6	0.846154	5	5	0	8	chr12:62739385-62739409
chr12	+	62740030	62740055	intron	USP15	HAVANA	G100182.1	AAAATCAATAATTTTTTATTTTTTTC	10	62740032	0.9286	2	9	139	0.9	0.954243	0.1	0.666667	0.9	3	1	0	9	chr12:62740030-62740055
chr12	+	62740365	62740392	intron	USP15	HAVANA	G100183.1	CTTAACTCCACCCCTTATTAATTCTTAC	11	62740365	0.950109	2	11	105	1	1.04139	0	1	1	2	0	0	11	chr12:62740365-62740392
chr12	+	62740756	62740786	intron	USP15	HAVANA	G100185.1	TTATGTCACCACCTACAAAATTTTATATTAG	17	62740756	0.860385	2	16	172	0.941176	1.20412	1	0.5	0.882353	4	1	0	16	chr12:62740756-62740786
chr12	+	62741297	62741326	intron	USP15	HAVANA	G100187.1	AATTAACCTCCTTAATTTATTATAACTCAG	13	62741297	0.929318	2	13	143	1	1.11394	1	1	1	2	0	0	13	chr12:62741297-62741326
chr12	+	62741398	62741426	intron	USP15	HAVANA	G100188.1	CCATTTTTATTAATATTTTAAAACTACTA	18	62741401	0.766824	1	8	232	0.444444	0.90309	0	0.75	0.944444	4	10	0	8	chr12:62741398-62741426
chr12	+	62741607	62741636	intron	USP15	HAVANA	G100189.1	ATATATCATTTATCAGCTAAAACAACCTCG	5	62741621	0.803593	1	5	40	1	0.69897	1	1	1	1	0	0	5	chr12:62741607-62741636
chr12	+	62743043	62743073	coding	USP15	HAVANA	G100191.1	CTCCTTCATCTCTATCAAATAATTATAACAA	15	62743043	0.949386	2	5	135	0.533333	0.60206	0	0.5	0.8	6	6	1	8	chr12:62743043-62743073
chr12	+	62744714	62744736	intron	USP15	HAVANA	G100194.1	TATTTTACATTTTCACATTCACT	6	62744719	0.639233	2	6	66	1	0.778151	0	1	1	2	0	0	6	chr12:62744714-62744736
chr12	+	62748234	62748266	intron	USP15	HAVANA	G100196.1	TATCCAAAATATTCATCATACATATTTTATAAG	21	62748237	0.924067	2	10	248	0.47619	0.69897	1	0.666667	0.904762	6	10	1	10	chr12:62748234-62748266
chr12	+	62748356	62748377	intron	USP15	HAVANA	G100198.1	TTTTCTTCTTTCTAAAAATTAT	8	62748361	0.712581	1	4	100	0.5	0.60206	0	1	1	2	4	0	4	chr12:62748356-62748377
chr1	+	14549133	14549158	NoAnnotation			G1002.1	TCTCCATACCAAAAATTAAAATATAA	18	14549134	0.872937	1	12	102	0.666667	1.07918	0	1	1	5	6	0	12	chr1:14549133-14549158
chr12	+	62749677	62749709	intron	USP15	HAVANA	G100200.1	TATACATACTTTAACAAATCACTTTCCCTTAAA	19	62749691	0.738522	3	8	178	0.421053	0.90309	0.526316	0.555556	0.789474	9	11	0	8	chr12:62749677-62749709
chr12	+	62750868	62750903	intron	USP15	HAVANA	G100202.1	TTTCATAAATATTAATAAAATATTTCAACAACATAG	27	62750876	0.729878	4	10	272	0.37037	1	0.962963	0.777778	0.925926	9	17	0	10	chr12:62750868-62750903
chr12	+	62753154	62753179	intron	USP15	HAVANA	G100205.1	AATTCCACAATTCATTTTTCTCATCG	13	62753156	0.861966	3	6	130	0.461538	0.778151	1	0.5	0.769231	6	7	0	6	chr12:62753154-62753179
chr12	+	62753305	62753331	intron	USP15	HAVANA	G100206.1	TCTCATCTTTTTTTAAAATTCAACAAG	11	62753305	0.894352	2	4	126	0.363636	0.60206	1	0.4	0.727273	5	7	0	4	chr12:62753305-62753331
chr12	+	62754422	62754444	intron	USP15	HAVANA	G100208.1	TTAAATTACCAACCTTATATTTA	9	62754427	0.753327	3	7	82	1	0.954243	0.222222	0.8	0.888889	5	0	0	9	chr12:62754422-62754444
chr12	+	62754481	62754514	intron	USP15	HAVANA	G100209.1	ACTTCTGAGACACAAAACACTTTTTAAAAAATAG	5	62754481	0.851445	1	3	42	1	0.69897	1	1	1	2	0	0	5	chr12:62754481-62754514
chr1	+	109104117	109104141	intron	FAM102B	HAVANA	G10021.1	AATATTCTACTTAAAAAAAATTCCG	10	109104135	0.691958	2	4	76	0.4	0.60206	1	0.8	0.9	5	6	0	4	chr1:109104117-109104141
chr12	+	62757041	62757072	intron	USP15	HAVANA	G100216.1	TAACACAAAATGCCTTCTCATTTCACTCAACG	9	62757041	0.999706	1	9	72	1	0.954243	1	0.5	0.888889	2	0	0	9	chr12:62757041-62757072
chr12	+	62764017	62764040	intron	USP15	HAVANA	G100219.1	TTATACTTTTAACCTCACCTCTTC	9	62764019	0.709724	2	4	92	0.444444	0.60206	0	0.666667	0.888889	3	5	0	4	chr12:62764017-62764040
chr1	+	109104684	109104713	intron	FAM102B	HAVANA	G10022.1	CTAAATATATTATCTTATTTAATTCTCATA	13	109104710	0.850782	1	7	188	0.538462	0.845098	0.461538	1	1	2	6	0	7	chr1:109104684-109104713
chr12	+	62764147	62764173	intron	USP15	HAVANA	G100220.1	CCTACTTTCCCATCTCCCATTCAATAG	13	62764147	0.826766	4	8	104	0.615385	0.60206	0.769231	0.2	0.384615	10	4	1	8	chr12:62764147-62764173
chr12	+	62764502	62764536	intron	USP15	HAVANA	G100221.1	ATCTATATACTAATATCCAAAATTTCCCTCATCCG	68	62764502	0.895885	5	25	685	0.367647	0.79588	0.911765	0.666667	0.911765	18	40	3	25	chr12:62764502-62764536
chr12	+	62765078	62765099	intron	USP15	HAVANA	G100223.1	TCTCTTTCTTCTATCCATTTCT	8	62765078	0.849985	1	4	100	0.5	0.60206	0	1	1	2	4	0	4	chr12:62765078-62765099
chr12	+	62766806	62766828	intron	USP15	HAVANA	G100228.1	TTCAAAACCTTATTTAAAAACAA	17	62766808	0.850177	1	4	110	0.235294	0.60206	0	1	1	5	13	0	4	chr12:62766806-62766828
chr12	+	62766913	62766937	intron	USP15	HAVANA	G100229.1	TATCCATATTTTTTTTGGCTTTCAA	5	62766914	0.916628	1	5	65	1	0.69897	0	1	1	1	0	0	5	chr12:62766913-62766937
chr1	+	109104988	109105012	intron	FAM102B	HAVANA	G10023.1	TCACCCCTTTTTCTTCCAATTAAAA	8	109104988	0.965518	1	4	74	0.5	0.60206	0	0.75	0.875	4	4	0	4	chr1:109104988-109105012
chr12	+	62767343	62767377	intron	USP15	HAVANA	G100230.1	AAAACTACCTTTATTTAACATTTTAATATTTTAAG	48	62767343	0.887705	5	28	657	0.583333	1.44716	0.8125	0.5	0.875	12	20	0	28	chr12:62767343-62767377
chr12	+	62768783	62768813	intron	USP15	HAVANA	G100232.1	CATTCAAATATTTTTATAAATAATTCTTCAA	15	62768783	0.921089	1	6	204	0.4	0.778151	0.6	0.666667	0.933333	3	9	0	6	chr12:62768783-62768813
chr12	+	62768948	62768978	intron	USP15	HAVANA	G100233.1	TTCATAAAAATATATTTCCAAACATATTTCC	23	62768978	0.844471	2	11	233	0.478261	0.740363	0	0.5	0.869565	6	11	1	11	chr12:62768948-62768978
chr12	+	62770123	62770154	intron	USP15	HAVANA	G100235.1	TTTTAACATATTTAAATTCTACCCAATTTTAG	18	62770127	0.666234	3	17	235	0.944444	1.23045	1	0.6	0.888889	5	1	0	17	chr12:62770123-62770154
chr12	+	62771181	62771207	intron	USP15	HAVANA	G100236.1	TCAAACTACATTATGACCAACTTTAAG	5	62771181	0.98799	1	5	35	1	0.69897	1	1	1	1	0	0	5	chr12:62771181-62771207
chr12	+	62773609	62773637	intron	USP15	HAVANA	G100237.1	CATTCTAAATTGCCTGGATCTCCCTTTAG	9	62773609	0.915394	1	9	90	1	0.954243	1	0.25	0.666667	4	0	0	9	chr12:62773609-62773637
chr12	+	62774379	62774408	intron	USP15	HAVANA	G100238.1	CTTAATTCCAACACAAATATCATCCTACAG	36	62774384	0.776647	2	36	213	1	1.5563	0.916667	0.888889	0.972222	9	0	0	36	chr12:62774379-62774408
chr12	+	62778814	62778839	intron	USP15	HAVANA	G100241.1	TCCCTAAATTCTAACACTTAACTAAT	33	62778814	0.869181	1	8	289	0.242424	0.90309	0	1	1	5	25	0	8	chr12:62778814-62778839
chr12	+	62787887	62787910	intron	USP15	HAVANA	G100248.1	ACTTTATCTCTCTTTTTTTCTTCC	13	62787887	0.89298	1	3	156	0.538462	0.845098	0	0.6	0.846154	5	6	0	7	chr12:62787887-62787910
chr12	+	62789409	62789436	intron	USP15	HAVANA	G100250.1	CTTACATCTCCCCTACCTTCCCACCACA	45	62789409	0.832241	3	33	266	0.733333	1.04139	0	0.9	0.977778	10	10	2	33	chr12:62789409-62789436
chr12	+	62790126	62790155	coding	USP15	HAVANA	G100251.1	CTATAATCTGATTGCTGTTTCCAACCACTA	6	62790137	0.787036	1	6	60	1	0.778151	0	1	1	1	0	0	6	chr12:62790126-62790155
chr12	+	62790661	62790684	intron	USP15	HAVANA	G100252.1	CTAAATTCCCTTTCACTTCCTACC	24	62790665	0.782754	3	17	189	0.708333	1.23045	0	0.666667	0.875	9	7	0	17	chr12:62790661-62790684
chr12	+	62793777	62793803	intron	USP15	HAVANA	G100254.1	AATACCTCAATTTCTTATTTATATACA	8	62793777	0.986665	2	8	85	1	0.90309	0	0.666667	0.875	3	0	0	8	chr12:62793777-62793803
chr12	+	62794125	62794152	intron	USP15	HAVANA	G100255.1	CATATAACCTAACCACATCCTCTCATAT	15	62794125	0.93993	2	11	100	0.733333	1.04139	0	1	1	3	4	0	11	chr12:62794125-62794152
chr12	+	62799921	62799949	NoAnnotation			G100258.1	CTTAATCTTTTAATAAAAATCCCCTACTT	70	62799940	0.692531	7	36	685	0.514286	1.5563	0	0.666667	0.914286	18	34	0	36	chr12:62799921-62799949
chr1	+	109108644	109108675	intron	FAM102B	HAVANA	G10026.1	CCCCCACACAACTATCACATACCCTTTTTAAG	5	109108644	0.969506	1	5	35	1	0.69897	1	0.5	0.8	2	0	0	5	chr1:109108644-109108675
chr12	+	62800916	62800942	NoAnnotation			G100260.1	TACTATGGACCAGGCACTATATTAAAG	5	62800940	0.748007	1	5	30	1	0.69897	1	1	1	1	0	0	5	chr12:62800916-62800942
chr12	+	62801342	62801396	NoAnnotation			G100262.1	TTTAAAAATTAATTTCATTTAATTTATATACCTTTATTACAATTTTAATTAAATG	58	62801396	0.937087	5	24	822	0.448276	1.41497	0.103448	0.785714	0.948276	14	32	0	26	chr12:62801342-62801396
chr12	+	62801690	62801719	NoAnnotation			G100263.1	GCTTTATTTAAATATCTTGCTTTCTCATAA	5	62801690	0.914326	1	5	70	1	0.69897	0	1	1	1	0	0	5	chr12:62801690-62801719
chr12	+	62811219	62811251	NoAnnotation			G100266.1	TTACTCTATCACATATCATATCCCAAATCCAAG	9	62811219	0.907787	1	9	81	1	0.954243	1	1	1	1	0	0	9	chr12:62811219-62811251
chr12	+	62812349	62812378	NoAnnotation			G100267.1	ACATTGTTCCACTCCCTCTCCCCCAAAAAG	7	62812378	0.900958	1	7	42	1	0.845098	1	0.5	0.857143	2	0	0	7	chr12:62812349-62812378
chr12	+	62868620	62868646	intron	MON2	ENSEMBL	G100273.1	TCTTCTCTCCCTCATCTCTCTTTATTC	6	62868620	0.858554	1	6	78	1	0.778151	0	1	1	1	0	0	6	chr12:62868620-62868646
chr12	+	62874170	62874199	intron	MON2	ENSEMBL	G100275.1	CTCTACAAAACAAAAAACAAAAAAAATCAG	11	62874170	0.753084	1	8	25	0.727273	0.60206	1	0.25	0.727273	4	2	1	8	chr12:62874170-62874199
chr12	+	62877183	62877209	intron	MON2	ENSEMBL	G100276.1	TTAAAATCCAACACAGGTCTGGGCACG	6	62877183	0.868559	1	5	23	0.833333	0.69897	1	0.5	0.833333	2	1	0	5	chr12:62877183-62877209
chr12	+	62877491	62877523	intron	MON2	ENSEMBL	G100278.1	TCCATCAACAATAAATAAATAAATCCAACACAG	24	62877491	0.896701	2	16	116	0.666667	0.90309	1	0.4	0.75	10	7	1	16	chr12:62877491-62877523
chr12	+	62880944	62880969	intron	MON2	ENSEMBL	G100281.1	ATTTCCATTTTCTTTAAAAATAAAAC	40	62880944	0.721833	3	20	400	0.5	1	0	0.357143	0.775	14	19	1	20	chr12:62880944-62880969
chr12	+	62881455	62881487	intron	MON2	ENSEMBL	G100282.1	TATTTATATATTTAATATATTTTCTTATCAATA	19	62881455	0.804214	4	18	274	0.947368	0.954243	0	0.6	0.894737	5	0	1	18	chr12:62881455-62881487
chr12	+	62883135	62883169	intron	MON2	ENSEMBL	G100284.1	TTATTCTTTTTTAAAATTTTACATTCATTTCTTCG	18	62883152	0.792917	2	8	361	0.444444	0.90309	1	0.75	0.944444	4	10	0	8	chr12:62883135-62883169
chr12	+	62883229	62883259	intron	MON2	ENSEMBL	G100285.1	TCCCATCATGTTGATATCATATTTTTTCTAG	8	62883229	0.989245	1	7	106	0.875	0.845098	0.875	0.5	0.875	2	1	0	7	chr12:62883229-62883259
chr12	+	62884604	62884634	intron	MON2	ENSEMBL	G100287.1	TAAATTTAAAAATTAATTTCTATTACTATCG	7	62884624	0.77146	1	5	93	0.714286	0.69897	1	1	1	2	2	0	5	chr12:62884604-62884634
chr12	+	62891153	62891179	intron	MON2	ENSEMBL	G100289.1	AGACACTTCATTAAAATAATATATTCA	12	62891179	0.804912	2	12	96	1	1.07918	0	0.333333	0.833333	3	0	0	12	chr12:62891153-62891179
chr1	+	109114484	109114508	intron	FAM102B	HAVANA	G10029.1	TTTCAGAGGATGAACTATTCTTCCT	8	109114508	0.917716	1	8	72	1	0.90309	0	1	1	2	0	0	8	chr1:109114484-109114508
chr12	+	62893870	62893894	intron	MON2	ENSEMBL	G100291.1	ATACATTCATATCCTCAATAAAATT	13	62893870	0.923955	1	6	110	0.461538	0.778151	0	0.5	0.846154	4	7	0	6	chr12:62893870-62893894
chr12	+	62896914	62896943	intron	MON2	ENSEMBL	G100294.1	ATATTAATATTCTCTTTTATCTTCCCAAAT	38	62896914	0.853678	3	22	494	0.605263	0.759668	0	0.777778	0.947368	9	12	3	23	chr12:62896914-62896943
chr12	+	62897090	62897119	intron	MON2	ENSEMBL	G100295.1	CTCTCTTTTTTATATACACATCACATCCCG	6	62897090	0.929186	1	6	66	1	0.778151	1	1	1	1	0	0	6	chr12:62897090-62897119
chr12	+	62897685	62897708	intron	MON2	ENSEMBL	G100296.1	CATTATCTTTCTTATCTCTCTTTT	7	62897708	0.89398	1	7	98	1	0.845098	0	1	1	2	0	0	7	chr12:62897685-62897708
chr12	+	62899006	62899032	intron	MON2	ENSEMBL	G100297.1	CATTATTCATATATATACTAATTTCAA	5	62899006	0.912399	1	5	55	1	0.69897	0	0.5	0.8	2	0	0	5	chr12:62899006-62899032
chr12	+	62901501	62901529	intron	MON2	ENSEMBL	G100298.1	CTTTTAAACTTATATTCTTTCAAAAACTT	9	62901512	0.778183	1	9	117	1	0.954243	0	1	1	1	0	0	9	chr12:62901501-62901529
chr1	+	109117528	109117555	intron	FAM102B	HAVANA	G10030.1	TTTCTCTTATTTAAACTTCATAATTTAG	8	109117528	0.877794	1	8	112	1	0.90309	1	1	1	1	0	0	8	chr1:109117528-109117555
chr12	+	62911160	62911186	intron	MON2	ENSEMBL	G100301.1	CATCATCATCTTTTTTTTAAAATAAAA	21	62911167	0.767628	1	5	243	0.238095	0.69897	0	0.428571	0.809524	7	16	0	5	chr12:62911160-62911186
chr12	+	62912261	62912290	intron	MON2	ENSEMBL	G100303.1	CTTTTAACCCCACTACACTTTACTACTTCG	7	62912261	0.873118	1	7	70	1	0.845098	1	1	1	1	0	0	7	chr12:62912261-62912290
chr12	+	62916832	62916855	intron	MON2	ENSEMBL	G100306.1	CTTAAATTCATTCACACACACTTA	11	62916855	0.591839	1	3	81	0.636364	0.845098	0.363636	1	1	3	4	0	7	chr12:62916832-62916855
chr12	+	62917834	62917865	intron	MON2	ENSEMBL	G100309.1	CCTTATTTTTCTACTATAAAATTTATACTAAG	7	62917850	0.80411	2	7	98	1	0.845098	1	1	1	2	0	0	7	chr12:62917834-62917865
chr12	+	62921346	62921372	intron	MON2	ENSEMBL	G100310.1	AGTTCACCTTCCCACCTCATTTTATAA	10	62921346	0.929643	1	10	90	1	1	0	1	1	1	0	0	10	chr12:62921346-62921372
chr12	+	62923330	62923356	intron	MON2	ENSEMBL	G100311.1	ATTTTACTTTTGAGATAATTCATATCT	16	62923341	0.794364	1	10	202	0.625	1	0	1	1	2	6	0	10	chr12:62923330-62923356
chr12	+	62923488	62923511	intron	MON2	ENSEMBL	G100312.1	ATTTCCCAATCCCCCTTCTTCTAG	10	62923491	0.716964	3	4	82	0.4	0.60206	1	0.5	0.7	6	6	0	4	chr12:62923488-62923511
chr12	+	62926745	62926772	intron	MON2	ENSEMBL	G100315.1	ATCAATACAATATTATCATCTAACTCCA	18	62926745	0.958063	1	6	147	0.333333	0.778151	0.666667	0.75	0.944444	4	12	0	6	chr12:62926745-62926772
chr12	+	62927542	62927572	intron	MON2	ENSEMBL	G100316.1	ATAGCCACATACACACACCCCCACACACAAG	7	62927542	0.989958	1	7	7	1	0.845098	1	1	1	1	0	0	7	chr12:62927542-62927572
chr12	+	62928836	62928859	intron	MON2	ENSEMBL	G100317.1	TTTTCCCTCATCCCCCTTCCTCAT	14	62928836	0.767166	2	13	127	0.928571	0.812913	0	0.666667	0.928571	3	0	1	13	chr12:62928836-62928859
chr12	+	62932906	62932934	intron	MON2	ENSEMBL	G100321.1	TTTCCACATTTTAAAATCAATAAATATAG	13	62932906	0.813952	1	7	133	0.692308	0.653213	1	0.6	0.846154	5	3	1	9	chr12:62932906-62932934
chr12	+	62933859	62933888	intron	MON2	ENSEMBL	G100322.1	CTTAACACAAAACTATAATATTTTTAATAA	10	62933885	0.746208	1	8	98	0.8	0.90309	0.2	1	1	2	2	0	8	chr12:62933859-62933888
chr12	+	62936099	62936124	intron	MON2	ENSEMBL	G100324.1	TTTCTCTTTAAAAATTATTCTCCTAA	21	62936099	0.842286	1	9	254	0.428571	0.653213	0	0.571429	0.857143	7	11	1	9	chr12:62936099-62936124
chr12	+	62939130	62939153	intron	MON2	ENSEMBL	G100326.1	CTACCCTTACATGGGGAGAAAATA	6	62939130	0.960616	1	6	24	1	0.778151	0	1	1	1	0	0	6	chr12:62939130-62939153
chr12	+	62942559	62942587	intron	MON2	ENSEMBL	G100328.1	TCATTTTCATTACTATTTTTTACCACCAG	5	62942559	0.939089	1	5	65	1	0.69897	1	0.5	0.8	2	0	0	5	chr12:62942559-62942587
chr1	+	109123295	109123315	intron	FAM102B	HAVANA	G10033.1	CTTAAACCAAATTCCCTTAAG	14	109123304	0.871303	1	4	48	0.428571	0.778151	1	0.428571	0.714286	7	8	0	6	chr1:109123295-109123315
chr12	+	62951581	62951606	intron	MON2	ENSEMBL	G100333.1	TTTCATATAAAATTTACGTACAGTGA	14	62951581	0.845415	1	10	124	0.714286	1	0	1	1	3	4	0	10	chr12:62951581-62951606
chr12	+	62953058	62953081	intron	MON2	ENSEMBL	G100334.1	TTTCCTAATTTTTTACATCATTTT	15	62953060	0.673312	2	13	210	0.866667	1.11394	0	0.6	0.866667	5	2	0	13	chr12:62953058-62953081
chr12	+	62953390	62953419	intron	MON2	ENSEMBL	G100335.1	ACTACAAAAAATAATTTAAAAATAAATTAG	9	62953390	0.983518	1	8	64	1	0.954243	1	0.5	0.888889	2	0	0	9	chr12:62953390-62953419
chr12	+	62957791	62957815	intron	MON2	ENSEMBL	G100338.1	TTTACTATTCAAATTCTTCATTATT	17	62957799	0.799306	1	8	230	0.470588	0.90309	0	0.75	0.941176	4	9	0	8	chr12:62957791-62957815
chr12	+	62958351	62958373	intron	MON2	ENSEMBL	G100339.1	TATTCTTTCTTCCTATCAAATTA	10	62958373	0.851124	1	4	111	0.7	0.845098	0	0.75	0.9	4	3	0	7	chr12:62958351-62958373
chr12	+	62958425	62958457	intron	MON2	ENSEMBL	G100340.1	TTATATTAAAATATTTTATTTTAAATCAAATCG	5	62958425	0.904459	1	5	75	1	0.69897	1	1	1	1	0	0	5	chr12:62958425-62958457
chr12	+	62958464	62958493	intron	MON2	ENSEMBL	G100341.1	TTAGATACATTTCACATTAAATATACACAG	6	62958469	0.852449	1	6	54	1	0.778151	1	0.5	0.833333	2	0	0	6	chr12:62958464-62958493
chr12	+	62961639	62961664	intron	MON2	ENSEMBL	G100343.1	AGTCCACTGTTACTGGCTTACTGCTT	8	62961652	0.811389	1	8	72	1	0.90309	0	0.5	0.875	2	0	0	8	chr12:62961639-62961664
chr12	+	62963493	62963519	intron	MON2	ENSEMBL	G100344.1	TCATCATCTCTTTGCCTGAATTCCCAA	6	62963493	0.951602	1	6	54	1	0.778151	0	1	1	1	0	0	6	chr12:62963493-62963519
chr12	+	62965979	62966005	intron	MON2	ENSEMBL	G100346.1	TTTAAATAAAATTAAAATTTTCTTCAG	10	62965979	0.842158	2	7	109	0.7	0.845098	1	0.4	0.7	5	3	0	7	chr12:62965979-62966005
chr12	+	62966970	62966993	intron	MON2	ENSEMBL	G100347.1	CTCATAAACTATATTCAAACAAAT	9	62966974	0.856954	1	8	54	0.888889	0.60206	0	0.333333	0.777778	3	0	1	8	chr12:62966970-62966993
chr12	+	62967219	62967244	intron	MON2	ENSEMBL	G100348.1	TTTCCCTAGCAAGGTGTGGTGACACA	5	62967219	0.786729	1	5	30	1	0.69897	0	1	1	1	0	0	5	chr12:62967219-62967244
chr12	+	62969352	62969382	intron	MON2	ENSEMBL	G100351.1	ATCCTTTAACCTAATTAATACATACTCTAAG	87	62969352	0.904892	6	57	841	0.689655	1.30103	0.91954	0.653846	0.896552	26	25	2	60	chr12:62969352-62969382
chr12	+	62970567	62970593	intron	MON2	ENSEMBL	G100352.1	TTTGTATGCTACTCTCTTCCCTCATCA	9	62970572	0.785332	1	9	99	1	0.954243	0	1	1	1	0	0	9	chr12:62970567-62970593
chr12	+	62970862	62970891	intron	MON2	ENSEMBL	G100353.1	ATCTTTTAATATTACTAAACCCTTACCTTC	72	62970891	0.698965	4	26	822	0.388889	1.44716	0	0.631579	0.902778	19	44	0	28	chr12:62970862-62970891
chr12	+	62974421	62974446	intron	MON2	ENSEMBL	G100358.1	TGTGTTTCTGATCATATATCAGAAAC	15	62974421	0.77179	2	15	117	1	1.17609	0.6	1	1	2	0	0	15	chr12:62974421-62974446
chr12	+	62976524	62976553	intron	MON2	ENSEMBL	G100359.1	TTCCTTAAACATATACATACAAAACTTTTA	9	62976524	0.8239	2	9	78	1	0.954243	0	1	1	2	0	0	9	chr12:62976524-62976553
chr1	+	109131972	109132000	intron	FAM102B	HAVANA	G10036.1	CTAATTTTCTCCACTTTATTACTAAAATA	10	109131972	0.913461	2	10	112	1	1	0	1	1	2	0	0	10	chr1:109131972-109132000
chr12	+	62981347	62981377	intron	MON2	ENSEMBL	G100362.1	TGTTTCTACTTTAAAAAAAAAAAAAAATTAG	8	62981347	0.868858	2	8	70	1	0.90309	0.875	0.25	0.625	4	0	0	8	chr12:62981347-62981377
chr12	+	62982587	62982614	intron	MON2	ENSEMBL	G100366.1	TCTCAATCTTCCCAAATTTTTTCAACCT	55	62982587	0.947772	5	45	536	0.818182	0.69897	0	0.611111	0.872727	18	2	8	45	chr12:62982587-62982614
chr1	+	109132787	109132817	intron	FAM102B	HAVANA	G10037.1	GTGTCCAATTCTTTTCACCCATTTACCCAAG	5	109132787	0.952996	1	5	50	1	0.69897	1	1	1	1	0	0	5	chr1:109132787-109132817
chr12	+	62985105	62985132	intron	MON2	ENSEMBL	G100370.1	ATTCCCCATTTCTTCTTATCACACCCAC	27	62985105	0.893414	2	15	238	0.555556	1.17609	0.185185	0.714286	0.925926	7	12	0	15	chr12:62985105-62985132
chr12	+	62985633	62985660	intron	MON2	ENSEMBL	G100371.1	TTCACAAAATTTTAAAAATACCTAAAAG	12	62985635	0.884009	1	5	83	0.416667	0.69897	1	1	1	3	7	0	5	chr12:62985633-62985660
chr12	+	62986176	62986201	intron	MON2	ENSEMBL	G100372.1	TTTTTCCCATACCTTATTAAATATAG	17	62986181	0.6661	4	9	177	0.529412	0.954243	0.941176	0.363636	0.588235	11	8	0	9	chr12:62986176-62986201
chr12	+	62987783	62987805	3'utr	MON2	ENSEMBL	G100375.1	ATACCTTAATTATTTCTTAAAAT	6	62987788	0.747716	2	5	61	0.833333	0.69897	0	0.25	0.5	4	1	0	5	chr12:62987783-62987805
chr12	+	62988175	62988201	3'utr	MON2	ENSEMBL	G100376.1	TATTTTATTATTTCACCTAAAATTAAG	9	62988190	0.761374	3	5	107	0.555556	0.69897	1	0.5	0.777778	4	4	0	5	chr12:62988175-62988201
chr12	+	62991324	62991353	3'utr	MON2	ENSEMBL	G100378.1	AGTGCCATAAAAAACTAAAAATAAAAAAAA	6	62991324	0.977902	1	6	18	1	0.778151	0	1	1	1	0	0	6	chr12:62991324-62991353
chr1	+	109134124	109134149	intron	FAM102B	HAVANA	G10038.1	TACATTTAAAAAATTCATTTATAATA	8	109134124	0.954178	1	8	80	1	0.90309	0	0.5	0.875	2	0	0	8	chr1:109134124-109134149
chr12	+	62992702	62992725	NoAnnotation			G100380.1	TTTATAACTTAAAATCATAACCAC	16	62992709	0.681161	2	12	110	0.75	1.07918	0	1	1	3	4	0	12	chr12:62992702-62992725
chr12	+	62993347	62993370	NoAnnotation			G100381.1	TATTATTCCCTTTAATCCTCAAAG	7	62993351	0.710216	2	5	55	1	0.845098	1	1	1	3	0	0	7	chr12:62993347-62993370
chr12	+	62999667	62999697	antisense	RP11-631N16.2	HAVANA	G100388.1	CCCTTCTCAATAAGTACATACTAAACCAAAG	12	62999681	0.862499	1	12	72	1	1.07918	1	0.333333	0.833333	3	0	0	12	chr12:62999667-62999697
chr12	+	63000004	63000029	antisense	RP11-631N16.2	HAVANA	G100389.1	GTGTATAAGCACAAAGCACCAAAAAG	6	63000029	0.788782	1	6	12	1	0.778151	1	1	1	1	0	0	6	chr12:63000004-63000029
chr12	+	63000074	63000101	antisense	RP11-631N16.2	HAVANA	G100390.1	ATTACACTCCACCCGCTCCATGGTGAAG	5	63000074	0.879162	1	5	25	1	0.69897	1	1	1	1	0	0	5	chr12:63000074-63000101
chr12	+	63001299	63001332	antisense	RP11-631N16.2	HAVANA	G100392.1	TTTCCTCTTATTCAACATCAAACAACACTTACAG	55	63001299	0.868	4	40	442	0.727273	1.12494	0.963636	0.6	0.890909	15	13	2	40	chr12:63001299-63001332
chr12	+	63002081	63002107	antisense	RP11-631N16.2	HAVANA	G100394.1	TACATTTCCCTATAATAATAATTACAG	17	63002085	0.772504	3	10	145	0.588235	1	1	0.3	0.588235	10	7	0	10	chr12:63002081-63002107
chr12	+	63002919	63002950	antisense	RP11-631N16.2	HAVANA	G100395.1	TATCCTACCTTCCTTATATAATTTATACCTCG	19	63002920	0.854923	2	10	237	0.526316	1	1	1	1	5	9	0	10	chr12:63002919-63002950
chr12	+	63004218	63004255	antisense	RP11-631N16.2	HAVANA	G100397.1	AACTTAATAACTTTCCATTTTAAATATTATTTTTCTAG	40	63004218	0.931647	3	25	611	0.625	0.79588	0.65	0.692308	0.9	13	12	3	25	chr12:63004218-63004255
chr12	+	63005806	63005840	antisense	RP11-631N16.2	HAVANA	G100398.1	CTTTCAAATTTACCAATATTATCACTATTAAATAG	27	63005806	0.879071	4	19	285	0.703704	0.801632	0.740741	0.545455	0.814815	11	6	2	19	chr12:63005806-63005840
chr12	+	63006392	63006425	antisense	RP11-631N16.2	HAVANA	G100399.1	CCTTTATCATGTCACTCTTCTTTTTTCCTATTAA	9	63006411	0.776125	1	9	153	1	0.954243	0	1	1	1	0	0	9	chr12:63006392-63006425
chr1	+	14551287	14551307	NoAnnotation			G1004.1	TCTTCCTTTTCATAATAAATA	6	14551287	0.793201	1	4	56	0.666667	0.60206	0	0.666667	0.833333	3	2	0	4	chr1:14551287-14551307
chr1	+	109146177	109146212	intron	FAM102B	HAVANA	G10040.1	ATCACATCACTCTGAACCTCAAATTATTTCTTCAAG	5	109146177	0.990383	1	5	55	1	0.69897	1	1	1	1	0	0	5	chr1:109146177-109146212
chr12	+	63008052	63008083	NoAnnotation			G100401.1	TTTATGGCTTTTGAGAAGGAAAATTACACAAG	10	63008054	0.78507	1	10	90	1	1	1	1	1	1	0	0	10	chr12:63008052-63008083
chr12	+	63011529	63011556	NoAnnotation			G100403.1	TTCTTTATTTAACCATTATTATTATCAC	28	63011532	0.778413	2	26	358	0.928571	1.41497	0	0.6	0.928571	5	2	0	26	chr12:63011529-63011556
chr12	+	63032334	63032360	NoAnnotation			G100406.1	TATATTTCTCTATAAAATACACTTTAG	5	63032343	0.759297	1	5	55	1	0.69897	1	1	1	1	0	0	5	chr12:63032334-63032360
chr12	+	63034019	63034044	NoAnnotation			G100407.1	GCATAACTTTCTTCAATATGGCCAAT	8	63034044	0.994412	1	8	64	1	0.90309	0	1	1	1	0	0	8	chr12:63034019-63034044
chr12	+	63034638	63034661	NoAnnotation			G100408.1	AAATTTCTCCCAACTTTTTTTTTC	9	63034646	0.876581	1	9	108	1	0.954243	0	0.5	0.888889	2	0	0	9	chr12:63034638-63034661
chr1	+	109149603	109149633	intron	FAM102B	HAVANA	G10041.1	CTTCCATATCTACCAAACACCCTAAATCTAG	10	109149612	0.746657	1	6	70	0.6	0.778151	1	1	1	3	4	0	6	chr1:109149603-109149633
chr12	+	63127353	63127383	NoAnnotation			G100412.1	TTTTACACTATTAATCTCTAATTCCCTCAAG	12	63127353	0.892569	1	12	144	1	1.07918	1	1	1	2	0	0	12	chr12:63127353-63127383
chr12	+	63140721	63140746	NoAnnotation			G100413.1	AAATTCTTTCTTTCCTTTTTTCTTTT	8	63140731	0.78542	1	8	136	1	0.90309	0	0.5	0.875	2	0	0	8	chr12:63140721-63140746
chr1	+	109157158	109157189	intron	FAM102B	HAVANA	G10042.1	TAAACTCAAATTCCCTCATCTTCCCATCATAG	15	109157162	0.877662	2	9	134	0.6	0.954243	1	1	1	3	6	0	9	chr1:109157158-109157189
chr12	+	64061027	64061056	NoAnnotation			G100421.1	CTATTTCTAATTCTCCCAACAATTATATAC	6	64061027	0.918833	1	5	59	0.833333	0.69897	0.166667	0.5	0.833333	2	1	0	5	chr12:64061027-64061056
chr12	+	64061382	64061407	NoAnnotation			G100422.1	TTCCACTTTAACATTTCTCCATATAG	8	64061382	0.884033	1	7	81	0.875	0.845098	1	0.5	0.75	4	1	0	7	chr12:64061382-64061407
chr12	+	64175734	64175766	intron	TMEM5	HAVANA	G100424.1	CTAGAAGATTACTACCAACCTCTAAATTTCAAG	8	64175734	0.996236	1	8	64	1	0.90309	1	1	1	1	0	0	8	chr12:64175734-64175766
chr12	+	64178942	64178972	intron	TMEM5	HAVANA	G100425.1	ATATATTTATAAAAATACTTCTATTTCAACT	21	64178942	0.710845	3	21	251	1	1.32222	0	0.75	0.952381	4	0	0	21	chr12:64178942-64178972
chr12	+	64187040	64187066	intron	TMEM5	HAVANA	G100429.1	ACTTTTGCACATCTAATGTGCCCAATT	13	64187040	0.86369	1	13	117	1	1.11394	0	1	1	1	0	0	13	chr12:64187040-64187066
chr1	+	109157992	109158022	intron	FAM102B	HAVANA	G10043.1	CTATTACCATTATCATTATTATTCCCATAAG	10	109158016	0.847479	1	10	120	1	1	1	1	1	1	0	0	10	chr1:109157992-109158022
chr12	+	64187326	64187363	intron	TMEM5	HAVANA	G100430.1	TTTCTCCCCTAAATTAATATATAATATTTCTACAATAG	172	64187329	0.910015	7	94	2109	0.546512	0.797037	0.854651	0.617647	0.848837	68	64	14	94	chr12:64187326-64187363
chr12	+	64187701	64187731	intron	TMEM5	HAVANA	G100431.1	CTTACAATACTGAAGCCTACTTAATAAGAGA	8	64187703	0.864299	2	8	50	1	0.90309	0	1	1	2	0	0	8	chr12:64187701-64187731
chr12	+	64188199	64188226	intron	TMEM5	HAVANA	G100434.1	ATTCTTCAAAAATTAAAATATTAAATAA	74	64188201	0.768147	4	34	597	0.459459	0.753328	0	0.727273	0.918919	22	35	5	34	chr12:64188199-64188226
chr12	+	64189689	64189722	intron	TMEM5	HAVANA	G100438.1	GGTACCAAAAAAATCCATTACACCTTTCATCCAG	21	64189689	0.977588	3	13	135	0.619048	0.812913	0.952381	0.75	0.904762	8	7	1	13	chr12:64189689-64189722
chr12	+	64190186	64190210	intron	TMEM5	HAVANA	G100439.1	TATTTACTAGGAGATTCTCTGGGAC	24	64190186	0.787691	3	17	175	0.708333	1.23045	0.166667	1	1	5	7	0	17	chr12:64190186-64190210
chr1	+	109161752	109161778	intron	FAM102B	HAVANA	G10044.1	CTTTTCTCTCTCTACTTAAACTCACAT	20	109161752	0.727452	2	9	221	0.65	0.812913	0	0.714286	0.9	7	6	1	13	chr1:109161752-109161778
chr12	+	64193644	64193672	intron	TMEM5	HAVANA	G100441.1	ATTTTAAACATACCATAATTATCATCATC	21	64193666	0.77003	1	10	216	0.47619	1	0	1	1	3	11	0	10	chr12:64193644-64193672
chr12	+	64194920	64194944	intron	TMEM5	HAVANA	G100443.1	CTCCCATTCAAATTTTTATATTTAT	10	64194920	0.986864	1	10	120	1	1	0	1	1	2	0	0	10	chr12:64194920-64194944
chr12	+	64195990	64196038	coding	TMEM5	HAVANA	G100444.1	ATGCACAAAATTTAGTGCAAATTCAAAAACTCCAGCATCTTGCTGTTGT	29	64196011	0.876711	3	26	235	1	1.4624	0.310345	0.714286	0.931034	7	0	0	29	chr12:64195990-64196038
chr12	+	64198591	64198615	intron	TMEM5	HAVANA	G100445.1	TCCTTTTCCCCATCCATCTCCCTCC	11	64198591	0.881296	2	11	84	1	1.04139	0	1	1	2	0	0	11	chr12:64198591-64198615
chr12	+	64200498	64200523	intron	TMEM5	HAVANA	G100447.1	CCCTTTCCCTCCCTAATAATCCCAAT	13	64200498	0.821068	2	6	97	0.615385	0.90309	0.153846	0.6	0.846154	5	5	0	8	chr12:64200498-64200523
chr12	+	64201209	64201237	intron	TMEM5	HAVANA	G100449.1	CTTGTCCATATATTCTCCCACTCTCCTAG	7	64201210	0.834845	2	5	68	0.714286	0.69897	1	1	1	3	2	0	5	chr12:64201209-64201237
chr12	+	64203124	64203154	3'utr	TMEM5	HAVANA	G100451.1	AATACATCACTCACGTGTTTGTGGTGATACT	5	64203124	0.968768	1	4	51	0.8	0.60206	0	0.5	0.8	2	1	0	4	chr12:64203124-64203154
chr12	+	64238443	64238489	5'utr	SRGAP1	HAVANA	G100452.1	CTCCTACTTCTCCTCTCCCTCCTCCCTTCCCTCGGGTCGGCGCTGCC	31	64238443	0.905469	5	23	260	0.806452	0.69897	0.645161	0.727273	0.903226	11	2	4	25	chr12:64238443-64238489
chr12	+	64238930	64238954	intron	SRGAP1	HAVANA	G100453.1	CTTAACCACCTTCAGCTGGGCAACT	20	64238930	0.791096	1	13	107	0.65	0.812913	0	0.6	0.9	5	6	1	13	chr12:64238930-64238954
chr12	+	64238993	64239022	intron	SRGAP1	HAVANA	G100454.1	CTATTATTATCACCATCATTATTCTTTTTA	29	64238993	0.797974	6	24	410	0.827586	1.07918	0	0.636364	0.862069	11	4	1	24	chr12:64238993-64239022
chr12	+	64239127	64239152	intron	SRGAP1	HAVANA	G100455.1	TTTACACCACTCACCTATTTACACCG	8	64239131	0.847868	1	5	53	0.625	0.69897	1	1	1	2	3	0	5	chr12:64239127-64239152
chr12	+	64239443	64239471	intron	SRGAP1	HAVANA	G100456.1	AAATATATATATTTTCTCTCCAATACAAG	33	64239446	0.690728	5	25	333	0.757576	0.79588	0.818182	0.571429	0.818182	14	5	3	25	chr12:64239443-64239471
chr12	+	64240428	64240464	intron	SRGAP1	HAVANA	G100457.1	TATTTCCTTCAACACTTCTTCCTTCCACACACCCACG	42	64240464	0.955651	3	18	340	0.571429	0.681241	0.761905	0.555556	0.809524	18	14	4	24	chr12:64240428-64240464
chr12	+	64241676	64241713	intron	SRGAP1	HAVANA	G100458.1	TCTCCCATTTTCCCTAATAACAACTTTATTTATCTCAG	167	64241676	0.942344	8	91	2003	0.54491	0.680288	0.874251	0.755556	0.934132	45	58	18	91	chr12:64241676-64241713
chr12	+	64244542	64244576	intron	SRGAP1	HAVANA	G100462.1	TTTTCACTTCAATTCAAACAACTAACAAAATAAAG	67	64244542	0.667456	4	11	535	0.19403	0.636822	0.835821	0.647059	0.910448	17	52	2	13	chr12:64244542-64244576
chr12	+	64249076	64249102	intron	SRGAP1	HAVANA	G100465.1	ACACATAATTTCCACTTACTTAACCAG	5	64249085	0.732059	1	5	35	1	0.69897	1	1	1	1	0	0	5	chr12:64249076-64249102
chr1	+	109163046	109163073	intron	FAM102B	HAVANA	G10047.1	CTACAACTCATCAAACACCCACCAACTC	13	109163066	0.879757	1	9	31	0.692308	0.954243	0.307692	1	1	2	4	0	9	chr1:109163046-109163073
chr12	+	64254132	64254156	intron	SRGAP1	HAVANA	G100473.1	TTTTTTCCTTTTAATATAATTACAT	25	64254152	0.676454	4	11	341	0.44	0.740363	0	0.6	0.84	10	13	1	11	chr12:64254132-64254156
chr12	+	64254577	64254599	intron	SRGAP1	HAVANA	G100474.1	CCTTTTTCTTCATTTCTCTCTTT	6	64254579	0.771812	1	6	84	1	0.778151	0	0.5	0.833333	2	0	0	6	chr12:64254577-64254599
chr12	+	64263294	64263322	intron	SRGAP1	HAVANA	G100479.1	CCTTCTAAAACACCCCCAAATACTCCCTA	42	64263294	0.720027	3	17	184	0.428571	0.954243	0	0.631579	0.833333	19	23	1	18	chr12:64263294-64263322
chr1	+	109166718	109166744	intron	FAM102B	HAVANA	G10048.1	ATCCAATCCAAAAAACAAATCTAAACA	12	109166718	0.962694	2	8	33	0.666667	0.90309	0.0833333	0.75	0.916667	4	4	0	8	chr1:109166718-109166744
chr12	+	64264570	64264595	intron	SRGAP1	HAVANA	G100481.1	CTCACAATATTCCTCCACAATATTCC	11	64264570	0.984651	2	11	72	1	1.04139	0	0.666667	0.909091	3	0	0	11	chr12:64264570-64264595
chr12	+	64271736	64271759	intron	SRGAP1	HAVANA	G100485.1	TATGCTGTGGGTTACTTAAAACAC	5	64271736	0.912342	1	5	35	1	0.69897	0	1	1	1	0	0	5	chr12:64271736-64271759
chr12	+	64272035	64272059	intron	SRGAP1	HAVANA	G100486.1	TTGAGGCTTTGTGGGCTCTTCAATT	5	64272059	0.918406	1	5	50	1	0.69897	0	1	1	1	0	0	5	chr12:64272035-64272059
chr12	+	64275187	64275212	intron	SRGAP1	HAVANA	G100490.1	ACTGGGTTTTTGGTGGTTACTCATTA	8	64275204	0.817666	1	8	88	1	0.90309	0	0.333333	0.75	3	0	0	8	chr12:64275187-64275212
chr12	+	64275844	64275870	intron	SRGAP1	HAVANA	G100492.1	ATTAGGTTGGTGCAAAGTTATTGCAGT	9	64275844	0.874422	1	7	83	1	0.954243	0	1	1	2	0	0	9	chr12:64275844-64275870
chr12	+	64278874	64278906	intron	SRGAP1	HAVANA	G100495.1	TCCTCTACTCTCACACTACAACAATCAACACAG	23	64278874	0.826835	1	3	143	0.173913	0.60206	0.826087	0.833333	0.956522	6	19	0	4	chr12:64278874-64278906
chr12	+	64282774	64282798	intron	SRGAP1	HAVANA	G100500.1	CTCACACCCTTAACCCTACCCATAG	8	64282790	0.726454	3	8	32	1	0.90309	1	0.5	0.75	4	0	0	8	chr12:64282774-64282798
chr12	+	64285958	64285983	intron	SRGAP1	HAVANA	G100502.1	ACCATTCCCTCCTTCCCTACCTCTAG	11	64285958	0.709728	4	7	81	0.636364	0.845098	1	0.111111	0.272727	9	4	0	7	chr12:64285958-64285983
chr12	+	64286324	64286349	intron	SRGAP1	HAVANA	G100504.1	TTTTTTCTCCCCTCCCTTTCCTTTCC	36	64286324	0.806299	2	13	436	0.388889	1.14613	0.0277778	0.8	0.944444	10	22	0	14	chr12:64286324-64286349
chr12	+	64288115	64288143	intron	SRGAP1	HAVANA	G100505.1	CATATCACTCTCACACTCTCCCCCTCCTA	26	64288115	0.84432	2	9	192	0.346154	0.954243	0.884615	0.416667	0.730769	12	17	0	9	chr12:64288115-64288143
chr12	+	64290704	64290733	intron	SRGAP1	HAVANA	G100508.1	CTTTACCCTGGGTTTCGTTCCCAAAATTTA	10	64290723	0.837913	1	10	110	1	1	0	1	1	1	0	0	10	chr12:64290704-64290733
chr12	+	64291438	64291461	intron	SRGAP1	HAVANA	G100509.1	TTCCCACAGTTTTATTAAAATTGT	5	64291440	0.928415	1	5	50	1	0.69897	0	1	1	1	0	0	5	chr12:64291438-64291461
chr1	+	109178749	109178779	3'utr	FAM102B	HAVANA	G10051.1	TTAGCTCTCTGTAGGTACTGTTTTCTTCCCC	8	109178749	0.926766	1	8	104	1	0.90309	0	1	1	1	0	0	8	chr1:109178749-109178779
chr12	+	64292190	64292216	intron	SRGAP1	HAVANA	G100510.1	TTTCCTTGGACATTTAATGTATTCCCT	5	64292191	0.826374	1	5	60	1	0.69897	0	1	1	1	0	0	5	chr12:64292190-64292216
chr12	+	64292295	64292326	intron	SRGAP1	HAVANA	G100511.1	CTTTCCTTAAATTAAAATTTAAATCATTCCAG	57	64292295	0.796412	7	50	642	0.877193	1.69897	1	0.692308	0.929825	13	7	0	50	chr12:64292295-64292326
chr12	+	64292409	64292435	intron	SRGAP1	HAVANA	G100512.1	AATCCAGAATTATTCAATCTGGAATCA	6	64292409	0.99764	1	6	42	1	0.778151	0	0.5	0.833333	2	0	0	6	chr12:64292409-64292435
chr12	+	64294585	64294611	intron	SRGAP1	HAVANA	G100514.1	TCTTATCTCAAAAAATAAATAACAAAG	6	64294585	0.834006	2	6	35	1	0.778151	1	0.333333	0.666667	3	0	0	6	chr12:64294585-64294611
chr12	+	64295931	64295963	intron	SRGAP1	HAVANA	G100515.1	TTAAAAAATTTATTTAAAAACATTTTACAAAAG	38	64295941	0.591486	4	11	374	0.289474	1.04139	0.605263	0.666667	0.894737	12	27	0	11	chr12:64295931-64295963
chr12	+	64298760	64298792	intron	SRGAP1	HAVANA	G100518.1	TTTACCTTTGCTGCCTGCTACCCTCCCCCAAAG	10	64298760	0.877095	2	10	82	1	1	0.6	1	1	2	0	0	10	chr12:64298760-64298792
chr12	+	64302147	64302169	intron	SRGAP1	HAVANA	G100522.1	AATCTTCTTTAATATTTTTCAAC	18	64302147	0.860047	1	7	209	0.388889	0.845098	0	0.5	0.833333	6	11	0	7	chr12:64302147-64302169
chr12	+	64303433	64303455	intron	SRGAP1	HAVANA	G100523.1	TTGGGCATGACTTTGTAAAGCAT	5	64303433	0.914007	1	5	35	1	0.69897	0	1	1	1	0	0	5	chr12:64303433-64303455
chr12	+	64306223	64306255	intron	SRGAP1	HAVANA	G100526.1	TAAAAATATTAAAAATAAAAAATTACCCAGGCG	22	64306239	0.735224	3	10	126	0.5	0.740363	0.772727	0.571429	0.863636	7	10	1	11	chr12:64306223-64306255
chr1	+	109179100	109179131	3'utr	FAM102B	HAVANA	G10053.1	AAATTATATTATTTTAATATCCAAATTTAAAG	70	109179100	0.814733	8	42	865	0.6	0.623249	0.914286	0.535714	0.814286	28	19	9	42	chr1:109179100-109179131
chr12	+	64313153	64313174	intron	SRGAP1	HAVANA	G100535.1	TTAACTTAACATTTAATATATA	9	64313153	0.888486	1	7	81	0.777778	0.845098	0	1	1	3	2	0	7	chr12:64313153-64313174
chr12	+	64313365	64313390	intron	SRGAP1	HAVANA	G100536.1	CTTACCACCTAATCTACAAACAAAAG	11	64313390	0.944099	2	5	50	0.454545	0.69897	0.454545	0.666667	0.909091	3	6	0	5	chr12:64313365-64313390
chr12	+	64315056	64315080	intron	SRGAP1	HAVANA	G100539.1	ATTTGTTCTAATCTTTCAATAATCC	10	64315070	0.746696	2	7	113	0.7	0.845098	0	0.666667	0.9	3	3	0	7	chr12:64315056-64315080
chr1	+	109179178	109179232	3'utr	FAM102B	HAVANA	G10054.1	TTTTATATTTCAAGGATTGAGTATTCTGCATTAATCCAATACTATTCCAACAAAG	41	109179183	0.741739	7	24	321	0.585366	0.778151	0.829268	0.533333	0.829268	15	14	3	24	chr1:109179178-109179232
chr12	+	64316542	64316575	intron	SRGAP1	HAVANA	G100540.1	CTTTGAGGGAAGAAACATTGCCATTTCTTTTTCG	5	64316542	0.913831	1	5	60	1	0.69897	1	0.5	0.8	2	0	0	5	chr12:64316542-64316575
chr12	+	64316844	64316870	intron	SRGAP1	HAVANA	G100541.1	CCTTTCCTACTCACCTACTTAACTCAG	13	64316844	0.857797	3	10	101	0.769231	1	1	0.428571	0.692308	7	3	0	10	chr12:64316844-64316870
chr12	+	64317018	64317042	intron	SRGAP1	HAVANA	G100542.1	TTTTCATGACATAGTTTCTCTCCCT	6	64317042	0.966556	1	6	66	1	0.778151	0	1	1	1	0	0	6	chr12:64317018-64317042
chr12	+	64319987	64320014	intron	SRGAP1	HAVANA	G100546.1	TTACCCTTCTAATTTAATATCTTAACAG	17	64319993	0.763926	2	9	183	0.764706	0.636822	0.705882	0.5	0.764706	8	2	2	13	chr12:64319987-64320014
chr12	+	64320822	64320848	intron	SRGAP1	HAVANA	G100547.1	TCTTCTCTCAACATACCCAATCCCCCG	32	64320826	0.631059	4	8	203	0.25	0.90309	1	0.428571	0.75	14	24	0	8	chr12:64320822-64320848
chr12	+	64321043	64321073	intron	SRGAP1	HAVANA	G100548.1	CCTACCCCTACTACACCTCAAACTTTACAAG	21	64321043	0.981195	2	14	127	0.666667	1.14613	1	0.714286	0.904762	7	7	0	14	chr12:64321043-64321073
chr12	+	64321560	64321585	intron	SRGAP1	HAVANA	G100549.1	ATAATGTTCCCAGTTCCCTCAAATAA	32	64321560	0.857362	1	8	248	0.25	0.90309	0	0.625	0.90625	8	24	0	8	chr12:64321560-64321585
chr12	+	64324660	64324685	intron	SRGAP1	HAVANA	G100551.1	CCATAAATGTTCAATTTGGTTCTTTT	7	64324675	0.776632	1	7	84	1	0.845098	0	1	1	1	0	0	7	chr12:64324660-64324685
chr12	+	64328200	64328227	intron	SRGAP1	HAVANA	G100552.1	GCAGCTATCCCACCACTTCCACTAAGTC	9	64328227	0.95609	2	9	44	1	0.954243	0.111111	0.5	0.888889	2	0	0	9	chr12:64328200-64328227
chr12	+	64328623	64328656	intron	SRGAP1	HAVANA	G100553.1	TAATATCCCTACCTCACCTCATTTTTTTTCCCAG	25	64328628	0.869819	2	16	309	0.64	0.90309	1	0.5	0.8	10	8	1	16	chr12:64328623-64328656
chr12	+	64330622	64330651	intron	SRGAP1	HAVANA	G100555.1	TAAATAATTATTCCCTATACTGATGATGAA	5	64330639	0.838807	1	5	50	1	0.69897	0	0.5	0.8	2	0	0	5	chr12:64330622-64330651
chr12	+	64330686	64330715	intron	SRGAP1	HAVANA	G100556.1	CCAAATCCAAATTTACCAATTCCAAATCTT	46	64330686	0.885417	6	20	357	0.434783	1.30103	0	0.611111	0.847826	18	26	0	20	chr12:64330686-64330715
chr12	+	64331536	64331562	intron	SRGAP1	HAVANA	G100557.1	TGTCCCTCACTAATAACTAATAAAACG	10	64331537	0.878334	2	7	51	0.7	0.845098	0.8	0.333333	0.6	6	3	0	7	chr12:64331536-64331562
chr12	+	64331595	64331624	intron	SRGAP1	HAVANA	G100558.1	CTTATTCTTTATTCTTTTTACCCACATCAG	16	64331603	0.734253	1	7	224	0.4375	0.845098	1	0.6	0.875	5	9	0	7	chr12:64331595-64331624
chr12	+	64332349	64332373	intron	SRGAP1	HAVANA	G100560.1	TTCTAGGCAATATTGTCCAAATAAC	7	64332354	0.846276	1	7	49	1	0.845098	0	1	1	1	0	0	7	chr12:64332349-64332373
chr12	+	64334069	64334097	intron	SRGAP1	HAVANA	G100561.1	TTCTTCTCTCCTTCCATCCCCCACTCCAT	10	64334075	0.754447	1	9	96	0.9	0.653213	0	0.333333	0.8	3	0	1	9	chr12:64334069-64334097
chr12	+	64334967	64334990	intron	SRGAP1	HAVANA	G100564.1	TTTACCCCAAAAACCTTTCTCTCC	14	64334979	0.693484	1	5	101	0.357143	0.69897	0	0.75	0.928571	4	9	0	5	chr12:64334967-64334990
chr12	+	64340187	64340215	intron	SRGAP1	HAVANA	G100566.1	TTTCTATTACCACCACTCCTAAATTTTAT	32	64340187	0.797746	4	28	308	0.875	1.44716	0	0.636364	0.875	11	4	0	28	chr12:64340187-64340215
chr12	+	64342362	64342386	intron	SRGAP1	HAVANA	G100569.1	TTTTATATTTCATATTTCCCACAAG	5	64342363	0.653932	3	5	55	1	0.69897	1	0.666667	0.8	3	0	0	5	chr12:64342362-64342386
chr12	+	64343046	64343073	intron	SRGAP1	HAVANA	G100571.1	AATATTTTCTCAACTCTTCTTTTATAAG	8	64343046	0.924115	2	8	103	1	0.90309	1	0.25	0.625	4	0	0	8	chr12:64343046-64343073
chr12	+	64343653	64343684	intron	SRGAP1	HAVANA	G100572.1	AATCCAAACTAATATACACAAAAATTCCCTTC	104	64343653	0.778717	7	71	653	0.682692	0.675167	0	0.774194	0.932692	31	19	14	71	chr12:64343653-64343684
chr12	+	64343968	64343992	intron	SRGAP1	HAVANA	G100573.1	CCTCAACCTAATAACCTTCCTCCTT	6	64343968	0.995085	1	6	42	1	0.778151	0	0.666667	0.833333	3	0	0	6	chr12:64343968-64343992
chr12	+	64344350	64344373	intron	SRGAP1	HAVANA	G100574.1	TTCAGAGTGGCACTTTGGGGCAAC	5	64344350	0.888547	1	5	25	1	0.69897	0	1	1	1	0	0	5	chr12:64344350-64344373
chr12	+	64346759	64346784	intron	SRGAP1	HAVANA	G100575.1	TCATTTCATTTAATCTTTAAAACAAC	5	64346759	0.927621	1	5	50	1	0.69897	0	1	1	1	0	0	5	chr12:64346759-64346784
chr12	+	64348144	64348169	intron	SRGAP1	HAVANA	G100576.1	TTTCCCCCATCTTTCTCATTAAAAAG	6	64348147	0.642761	3	5	52	0.833333	0.69897	1	0.5	0.666667	4	1	0	5	chr12:64348144-64348169
chr12	+	64348716	64348746	intron	SRGAP1	HAVANA	G100577.1	CTCCTTCCCCTTTCCTTTTTTTTAAATTAAG	43	64348716	0.895471	6	29	623	0.697674	1.47712	0.976744	0.529412	0.813953	17	13	0	30	chr12:64348716-64348746
chr12	+	64350378	64350406	intron	SRGAP1	HAVANA	G100578.1	TTTTAAATATTATCTCCTAATACAACAAA	32	64350378	0.715418	4	27	272	0.84375	0.732394	0	0.857143	0.96875	7	1	4	27	chr12:64350378-64350406
chr12	+	64350827	64350859	intron	SRGAP1	HAVANA	G100579.1	CTTCATTCCTTTTTATTTCCAAATAATATTCCG	16	64350827	0.921582	2	15	219	0.9375	1.17609	1	0.4	0.8125	5	1	0	15	chr12:64350827-64350859
chr1	+	109180268	109180294	3'utr	FAM102B	HAVANA	G10058.1	TTTTTCTAATTATGTCTTTTCTATCTC	28	109180282	0.713993	2	8	302	0.347826	0.90309	0.217391	0.714286	0.913043	7	15	0	8	chr1:109180268-109180294
chr12	+	64351395	64351420	intron	SRGAP1	HAVANA	G100580.1	TGCCCTTACCCCACTCCAAATTTCAT	13	64351395	0.75583	1	6	91	0.769231	1	0	0.8	0.923077	5	3	0	10	chr12:64351395-64351420
chr12	+	64353513	64353542	intron	SRGAP1	HAVANA	G100584.1	TATTACTTAACCCTTACAACAACCATATAA	35	64353514	0.750116	3	14	213	0.4	1.14613	0	0.8	0.942857	10	21	0	14	chr12:64353513-64353542
chr12	+	64356508	64356538	intron	SRGAP1	HAVANA	G100588.1	TTCTCATTATACCCTTAAAACTACTCTATAG	56	64356508	0.842175	2	23	605	0.410714	0.884607	0.821429	0.733333	0.928571	15	31	2	23	chr12:64356508-64356538
chr1	+	109180537	109180567	3'utr	FAM102B	HAVANA	G10059.1	TGGTGTTTTTGAAGGCTGCTTATACCAACAG	8	109180555	0.813035	1	8	80	1	0.90309	1	1	1	1	0	0	8	chr1:109180537-109180567
chr12	+	64357684	64357713	intron	SRGAP1	HAVANA	G100590.1	AATACACAAAATCATTTTTTAAATCAACAG	11	64357684	0.999814	2	11	86	1	1.04139	1	1	1	2	0	0	11	chr12:64357684-64357713
chr12	+	64359144	64359173	intron	SRGAP1	HAVANA	G100591.1	TATACAACAAAATGGTAAGTGTATTAATAG	15	64359149	0.945585	1	15	120	1	1.17609	1	0.5	0.933333	2	0	0	15	chr12:64359144-64359173
chr12	+	64359264	64359298	intron	SRGAP1	HAVANA	G100592.1	TTTTATTTAAAACATCATTTACATTAAAAAAAATA	10	64359272	0.760865	2	5	119	0.5	0.69897	0.4	0.666667	0.9	3	5	0	5	chr12:64359264-64359298
chr12	+	64359525	64359556	intron	SRGAP1	HAVANA	G100593.1	TCCTTTCTACTTTTCCAATTTTCTACAATAAG	18	64359525	0.852369	2	17	238	0.944444	1.23045	1	0.666667	0.944444	3	1	0	17	chr12:64359525-64359556
chr12	+	64361047	64361076	intron	SRGAP1	HAVANA	G100595.1	CTCATTTCCACTAAAAATAAAAAAACTTAG	19	64361047	0.904998	2	10	110	0.526316	1	1	0.571429	0.842105	7	9	0	10	chr12:64361047-64361076
chr12	+	64364410	64364434	intron	SRGAP1	HAVANA	G100597.1	TCTTTCAAAATTTAAATCTAATTAT	35	64364410	0.669847	4	16	393	0.457143	1.20412	0	0.666667	0.914286	9	19	0	16	chr12:64364410-64364434
chr12	+	64364512	64364540	intron	SRGAP1	HAVANA	G100599.1	CCCCTCCCTTATCAAAATTAACACAAAAC	53	64364512	0.957081	3	52	266	0.981132	1.716	0	0.588235	0.867925	17	1	0	52	chr12:64364512-64364540
chr12	+	64365140	64365169	intron	SRGAP1	HAVANA	G100600.1	TTTATATCTCCAGAGCCCACTACCTGGAAG	5	64365145	0.679699	1	5	35	1	0.69897	1	1	1	1	0	0	5	chr12:64365140-64365169
chr12	+	64367539	64367570	intron	SRGAP1	HAVANA	G100601.1	CTTTTTTCCTTTCCAATATTTTCCCAAAAAAG	36	64367539	0.757143	7	20	366	0.555556	0.69897	0.944444	0.571429	0.833333	14	13	3	20	chr12:64367539-64367570
chr12	+	64367758	64367786	intron	SRGAP1	HAVANA	G100602.1	TATTCTCTATAAATCAATAATTCCCACAC	23	64367758	0.718093	5	20	162	0.869565	1.30103	0	0.5	0.826087	8	3	0	20	chr12:64367758-64367786
chr12	+	64368820	64368846	intron	SRGAP1	HAVANA	G100603.1	TTTCTTTTTTTCATTATACATTTAATA	13	64368820	0.910942	1	7	196	0.538462	0.845098	0	0.5	0.846154	4	6	0	7	chr12:64368820-64368846
chr12	+	64369858	64369880	intron	SRGAP1	HAVANA	G100605.1	ACTGATGCTTCTAAGCATCCTCC	7	64369858	0.951525	1	7	42	1	0.845098	0	0.5	0.857143	2	0	0	7	chr12:64369858-64369880
chr12	+	64370114	64370140	intron	SRGAP1	HAVANA	G100606.1	TTCTCTCCTACTTCCTTCAGCCAGACT	10	64370114	0.82514	1	9	90	0.9	0.954243	0.1	0.666667	0.9	3	1	0	9	chr12:64370114-64370140
chr12	+	64372145	64372169	intron	SRGAP1	HAVANA	G100607.1	TTTTCCCCAACCCTCCCAACTCTAG	15	64372145	0.609896	3	4	94	0.266667	0.60206	1	0.625	0.8	8	11	0	4	chr12:64372145-64372169
chr12	+	64381495	64381525	intron	SRGAP1	HAVANA	G100609.1	TCCATCTAAAAAAATAAAAATAAATAAAAAG	6	64381495	0.944318	1	5	29	0.833333	0.69897	1	0.5	0.833333	2	1	0	5	chr12:64381495-64381525
chr1	+	109180683	109180716	3'utr	FAM102B	HAVANA	G10061.1	TTTCTTTTTTACTTTTTTTTCTTCCTTTTTTAAG	103	109180683	0.856515	12	73	2103	0.708738	1.3862	0.893204	0.542857	0.84466	35	28	2	73	chr1:109180683-109180716
chr12	+	64382427	64382455	intron	SRGAP1	HAVANA	G100610.1	ATTTCTTTCCTAACTTAATTAATATTCAG	18	64382435	0.696478	1	4	244	0.444444	0.90309	1	1	1	4	10	0	8	chr12:64382427-64382455
chr12	+	64384731	64384759	intron	SRGAP1	HAVANA	G100612.1	CTCCTTCCCAAATCCATTAAAAAACAATA	151	64384731	0.8515	3	91	816	0.602649	1.35698	0	0.777778	0.94702	36	57	3	91	chr12:64384731-64384759
chr12	+	64387113	64387139	intron	SRGAP1	HAVANA	G100613.1	CTAGGCATAAATGGGTTTTAATCACCG	7	64387113	0.957618	1	5	51	0.714286	0.69897	0.714286	0.75	0.857143	4	2	0	5	chr12:64387113-64387139
chr12	+	64387978	64388013	intron	SRGAP1	HAVANA	G100615.1	TTTATCTAATATCTTTATTATTATCTCTATTATAAG	28	64387978	0.868898	5	21	462	0.75	0.845098	1	0.555556	0.857143	9	5	2	21	chr12:64387978-64388013
chr12	+	64388952	64388975	intron	SRGAP1	HAVANA	G100616.1	AATCATTAATATTTTTTATCCTTC	8	64388952	0.954708	2	8	94	1	0.90309	0	1	1	2	0	0	8	chr12:64388952-64388975
chr12	+	64391749	64391770	intron	SRGAP1	HAVANA	G100618.1	TTCAAGCAGAGCCTATCACTCT	6	64391749	0.881289	1	6	30	1	0.778151	0	1	1	1	0	0	6	chr12:64391749-64391770
chr1	+	109180784	109180814	3'utr	FAM102B	HAVANA	G10062.1	CCCAACTCCCAGGCTCAAATGAGCCTCCCAC	39	109180784	0.897957	1	19	131	0.564103	0.643453	0.025641	0.411765	0.74359	17	13	4	22	chr1:109180784-109180814
chr12	+	64394904	64394931	intron	SRGAP1	HAVANA	G100620.1	TCCATAAAATCATCCTCTTTTCAAAAAG	16	64394915	0.779712	1	6	134	0.375	0.778151	1	0.8	0.9375	5	10	0	6	chr12:64394904-64394931
chr12	+	64399570	64399596	intron	SRGAP1	HAVANA	G100623.1	TTATACTTCTCTTCCCTTTTTATTTTT	7	64399570	0.926579	1	6	107	0.857143	0.778151	0	0.333333	0.714286	3	1	0	6	chr12:64399570-64399596
chr12	+	64401617	64401648	intron	SRGAP1	HAVANA	G100624.1	TTATCTTCCTTAATATAGTACCACAAACACAG	8	64401644	0.994498	1	8	72	1	0.90309	1	1	1	1	0	0	8	chr12:64401617-64401648
chr12	+	64406670	64406702	intron	SRGAP1	HAVANA	G100627.1	TTTAACCTATTAAATATTTTTTTTTCCTAATAG	9	64406680	0.862285	1	7	149	0.777778	0.845098	1	0.666667	0.888889	3	2	0	7	chr12:64406670-64406702
chr12	+	64407374	64407402	intron	SRGAP1	HAVANA	G100628.1	AACAACTTTTCACAAAATCTAAAATTCCC	23	64407402	0.759214	3	10	165	0.434783	1	0	0.625	0.869565	8	13	0	10	chr12:64407374-64407402
chr12	+	64413449	64413476	intron	SRGAP1	HAVANA	G100633.1	TCTATCCATTATATTAATACTTACTCAG	28	64413453	0.800251	2	9	318	0.321429	0.954243	0.964286	0.571429	0.892857	7	19	0	9	chr12:64413449-64413476
chr12	+	64415405	64415433	intron	SRGAP1	HAVANA	G100636.1	TAGTTGTGGGGAACTATTTTCTAAATAAG	5	64415405	0.934903	1	5	50	1	0.69897	1	0.5	0.8	2	0	0	5	chr12:64415405-64415433
chr12	+	64420949	64420975	intron	SRGAP1	HAVANA	G100638.1	ATTAGTTCTTTATATTTTCCCAACAAC	12	64420949	0.92248	1	12	132	1	1.07918	0	1	1	3	0	0	12	chr12:64420949-64420975
chr12	+	64423755	64423785	intron	SRGAP1	HAVANA	G100640.1	TTTCCTTACCATTCTCTCTTTACCCCACTAC	63	64423755	0.874353	3	27	663	0.444444	0.748188	0	0.647059	0.904762	17	31	4	28	chr12:64423755-64423785
chr12	+	64428181	64428213	intron	SRGAP1	HAVANA	G100644.1	AATCCTTTCTCTTTATAAATTACCCAGTCTCAG	6	64428197	0.820613	1	6	72	1	0.778151	1	1	1	1	0	0	6	chr12:64428181-64428213
chr12	+	64428289	64428312	intron	SRGAP1	HAVANA	G100645.1	ATTAGAAACAACAATCCCTCCAAT	5	64428289	0.847987	1	5	20	1	0.69897	0	1	1	1	0	0	5	chr12:64428289-64428312
chr12	+	64431690	64431718	intron	SRGAP1	HAVANA	G100648.1	CTCTTTTCCTCTATTCCTACATATAACTA	19	64431695	0.685125	3	13	217	0.684211	1.11394	0.684211	0.75	0.894737	8	6	0	13	chr12:64431690-64431718
chr12	+	64437995	64438034	intron	SRGAP1	HAVANA	G100651.1	ACTTTAACCCTCCACATTATTAATTCATCCTTTCATTCAG	46	64438004	0.952947	5	25	533	0.543478	0.79588	0.717391	0.578947	0.826087	19	18	3	25	chr12:64437995-64438034
chr12	+	64438303	64438329	intron	SRGAP1	HAVANA	G100652.1	TACAGTAGGTTAAAACAACTTCATTTT	9	64438307	0.901511	1	9	81	1	0.954243	0	0.5	0.888889	2	0	0	9	chr12:64438303-64438329
chr12	+	64438804	64438832	intron	SRGAP1	HAVANA	G100653.1	CAAAACAACTTTATCCTATAATATCATAA	16	64438804	0.997289	1	2	142	0.3125	0.69897	0	0.6	0.875	5	11	0	5	chr12:64438804-64438832
chr12	+	64438879	64438915	intron	SRGAP1	HAVANA	G100654.1	TTTCTTTTTTCATTTATTACAAAATATTTCATTCAAG	51	64438879	0.915922	3	18	743	0.352941	0.954243	0.607843	0.642857	0.901961	14	32	1	18	chr12:64438879-64438915
chr12	+	64439566	64439594	intron	SRGAP1	HAVANA	G100656.1	TACTTCTTTAATACCTAAAAGGTGCTAAG	8	64439566	0.923612	1	8	72	1	0.90309	1	0.5	0.875	2	0	0	8	chr12:64439566-64439594
chr1	+	109181918	109181945	3'utr	FAM102B	HAVANA	G10066.1	ATGTTCAATAAAAATCATATATTAAAAG	8	109181920	0.803778	1	7	65	0.875	0.845098	1	0.5	0.875	2	1	0	7	chr1:109181918-109181945
chr12	+	64447510	64447539	intron	SRGAP1	HAVANA	G100661.1	TCAGTGATAATTATTATCCCCAATATTAAG	7	64447519	0.771203	1	7	70	1	0.845098	1	0.5	0.857143	2	0	0	7	chr12:64447510-64447539
chr12	+	64449777	64449812	intron	SRGAP1	HAVANA	G100663.1	TAAAATACTCAAAACACAACTATTTATATCCATTCG	17	64449792	0.772007	3	17	150	1	1.23045	0.588235	1	1	3	0	0	17	chr12:64449777-64449812
chr12	+	64449825	64449857	intron	SRGAP1	HAVANA	G100664.1	CATCCTCCACACACATAACAACATTCTTCTTAG	34	64449825	0.954162	2	20	257	0.588235	1	1	0.7	0.911765	10	13	1	20	chr12:64449825-64449857
chr12	+	64450075	64450099	intron	SRGAP1	HAVANA	G100665.1	TCCAAAAATCCATTCTCTTCCCAAG	5	64450075	0.908879	2	5	30	1	0.69897	1	1	1	2	0	0	5	chr12:64450075-64450099
chr12	+	64450678	64450702	intron	SRGAP1	HAVANA	G100666.1	CCTTTCCCCTAACTCTCCCTATTCC	21	64450678	0.826674	3	12	168	0.571429	1.07918	0	0.272727	0.619048	11	9	0	12	chr12:64450678-64450702
chr12	+	64451863	64451885	intron	SRGAP1	HAVANA	G100668.1	CTAACATTACACATTATACTCAC	11	64451876	0.730707	1	5	72	0.454545	0.69897	0	0.666667	0.909091	3	6	0	5	chr12:64451863-64451885
chr12	+	64452325	64452353	intron	SRGAP1	HAVANA	G100669.1	TTTTCTTCTCCAATTTTAATCCATAATTT	18	64452326	0.846477	2	11	228	0.777778	1.14613	0.166667	0.666667	0.888889	6	4	0	14	chr12:64452325-64452353
chr12	+	64452444	64452477	intron	SRGAP1	HAVANA	G100670.1	ATGCACTTGGGCTATAACTCAGCTCTTTGTGCAG	10	64452444	0.985201	1	10	100	1	1	1	1	1	2	0	0	10	chr12:64452444-64452477
chr12	+	64454377	64454402	intron	SRGAP1	HAVANA	G100672.1	TACATAAAAATTTCAAATTTAATAAT	22	64454394	0.759391	1	10	209	0.454545	1	0	0.6	0.909091	5	12	0	10	chr12:64454377-64454402
chr12	+	64460826	64460853	intron	SRGAP1	HAVANA	G100675.1	GTCTGGCCACTCTGGCCCTGCACTGCCT	13	64460826	0.923033	1	13	78	1	1.11394	0	1	1	1	0	0	13	chr12:64460826-64460853
chr12	+	64463888	64463913	intron	SRGAP1	HAVANA	G100676.1	TTATACCTTTCTCATTATAAACATTT	30	64463888	0.865152	2	21	358	0.7	1.32222	0	0.5	0.9	6	9	0	21	chr12:64463888-64463913
chr12	+	64467360	64467393	intron	SRGAP1	HAVANA	G100677.1	ACACACATTTTCCTATACTTTAAATCATCTCTAG	12	64467360	0.80786	2	9	147	0.75	0.954243	1	1	1	3	3	0	9	chr12:64467360-64467393
chr12	+	64468671	64468696	intron	SRGAP1	HAVANA	G100678.1	CACATTATATAAAACTTTTAATTTAG	5	64468686	0.717082	2	5	50	1	0.69897	1	0.5	0.8	2	0	0	5	chr12:64468671-64468696
chr12	+	64469601	64469632	intron	SRGAP1	HAVANA	G100679.1	TTTCCCTTCTTTTTTTAATATTAATTCCATCA	38	64469601	0.901777	3	16	585	0.421053	1.20412	0	0.666667	0.894737	12	22	0	16	chr12:64469601-64469632
chr1	+	109236498	109236524	intron	PRPF38B	HAVANA	G10068.1	TATCCGGAGCATCTAATACACAATCCA	5	109236498	0.909158	1	5	25	1	0.69897	0	1	1	1	0	0	5	chr1:109236498-109236524
chr12	+	64476816	64476843	intron	SRGAP1	HAVANA	G100684.1	CCCCACCTTTTAACTCAACCATTATAAG	11	64476832	0.748777	2	6	82	0.545455	0.778151	0.545455	0.4	0.727273	5	5	0	6	chr12:64476816-64476843
chr12	+	64477354	64477384	intron	SRGAP1	HAVANA	G100685.1	ACTCATTATTATCATTTTCTTCATCCCTCAG	23	64477354	0.916453	4	20	283	0.869565	1	0.869565	0.4	0.73913	10	2	1	20	chr12:64477354-64477384
chr12	+	64479596	64479624	intron	SRGAP1	HAVANA	G100687.1	TCTTCCCTTCCCTTCATCCCCACTTCAAG	13	64479597	0.854052	3	13	105	1	1.11394	1	0.75	0.923077	4	0	0	13	chr12:64479596-64479624
chr12	+	64480012	64480037	intron	SRGAP1	HAVANA	G100688.1	TTCCCACATTCCTTCCCACTACTCCG	7	64480012	0.743843	2	5	51	1	0.845098	1	1	1	3	0	0	7	chr12:64480012-64480037
chr12	+	64482965	64482993	intron	SRGAP1	HAVANA	G100691.1	CACTATTCCCCTTCCCTAATCACCCCAAG	74	64482965	0.773883	7	51	419	0.689189	0.929419	0.905405	0.486486	0.743243	37	18	5	51	chr12:64482965-64482993
chr12	+	64483029	64483059	intron	SRGAP1	HAVANA	G100692.1	CCCCAAAGCCCACTGGAATCATTCCAACTAG	15	64483029	0.976043	2	8	67	0.533333	0.90309	1	0.375	0.666667	8	7	0	8	chr12:64483029-64483059
chr12	+	64483087	64483119	intron	SRGAP1	HAVANA	G100693.1	CTCCCATTCCCTCCAGTGGGAACCACAATAAAG	70	64483087	0.9259	4	35	283	0.5	0.640978	0.857143	0.695652	0.9	23	28	7	35	chr12:64483087-64483119
chr12	+	64483204	64483236	intron	SRGAP1	HAVANA	G100694.1	CATCCCCAACTCTTTAACAAACTATCTTTTCAG	58	64483204	0.992474	1	49	581	0.844828	1.21307	0.87931	0.65	0.87931	20	7	2	49	chr12:64483204-64483236
chr12	+	64483287	64483315	intron	SRGAP1	HAVANA	G100695.1	ATCCACACTTTAAAACACTTTTAAAATAG	16	64483287	0.964302	2	12	130	0.75	1.07918	1	0.666667	0.875	6	4	0	12	chr12:64483287-64483315
chr12	+	64484178	64484209	intron	SRGAP1	HAVANA	G100696.1	ACTCATGCGAGCCTGTATGTCCCCCAAATTAG	11	64484184	0.928043	1	11	77	1	1.04139	1	0.5	0.909091	2	0	0	11	chr12:64484178-64484209
chr12	+	64484799	64484823	intron	SRGAP1	HAVANA	G100697.1	TTTAAAACAAACCAGCAAACAAACA	18	64484823	0.980649	1	6	43	0.333333	0.778151	0	0.5	0.833333	6	12	0	6	chr12:64484799-64484823
chr12	+	64486659	64486687	intron	SRGAP1	HAVANA	G100699.1	ATTACATATTTTTTCAATTTTTCATTAAG	7	64486687	0.941389	1	6	104	0.857143	0.778151	1	0.5	0.857143	2	1	0	6	chr12:64486659-64486687
chr1	+	14556924	14556945	NoAnnotation			G1007.1	TATCTCCCCCACTCCTTTTTTA	6	14556924	0.795515	2	6	54	1	0.778151	0	0.333333	0.666667	3	0	0	6	chr1:14556924-14556945
chr12	+	64487286	64487307	intron	SRGAP1	HAVANA	G100701.1	TTTTATCACTTACATTTAAAAA	6	64487287	0.702236	2	4	56	1	0.778151	0	0.5	0.666667	4	0	0	6	chr12:64487286-64487307
chr12	+	64487353	64487381	intron	SRGAP1	HAVANA	G100702.1	ACTTCCCCTAAAACACTTATATCTTAAAG	84	64487354	0.86096	4	53	640	0.646341	0.682883	0.902439	0.575758	0.829268	33	19	10	53	chr12:64487353-64487381
chr12	+	64487508	64487531	intron	SRGAP1	HAVANA	G100703.1	TCCTAAAACAAATTAACTAATTAG	14	64487508	0.925773	2	14	70	1	1.14613	1	0.285714	0.642857	7	0	0	14	chr12:64487508-64487531
chr12	+	64488653	64488677	intron	SRGAP1	HAVANA	G100705.1	TATTATGAGGCATTTATACCTCTCC	10	64488654	0.816435	1	10	90	1	1	0	1	1	1	0	0	10	chr12:64488653-64488677
chr12	+	64490396	64490423	intron	SRGAP1	HAVANA	G100707.1	TTTAAATTCCCACTTTTTATACAAACTC	20	64490415	0.713912	1	4	208	0.2	0.60206	0	0.833333	0.95	6	16	0	4	chr12:64490396-64490423
chr12	+	64490554	64490578	intron	SRGAP1	HAVANA	G100708.1	TAGGTGTTCACAATTCAGTGGCACC	7	64490560	0.73655	1	7	42	1	0.845098	0	0.5	0.857143	2	0	0	7	chr12:64490554-64490578
chr12	+	64490739	64490768	intron	SRGAP1	HAVANA	G100709.1	AATTATAAATTCCACAATATTTTATTTTAA	7	64490739	0.872641	2	7	83	1	0.845098	0	0.333333	0.714286	3	0	0	7	chr12:64490739-64490768
chr1	+	109239817	109239845	3'utr	PRPF38B	HAVANA	G10071.1	ATCATTGCCACTGCATTCCAGCCTGGGTA	6	109239817	0.930173	1	6	42	1	0.778151	0	1	1	1	0	0	6	chr1:109239817-109239845
chr12	+	64492085	64492125	intron	SRGAP1	HAVANA	G100711.1	CTTCTTTTCCCAACCCCTACCCCCTGGCCCTGCATTCTCAC	15	64492101	0.790816	3	9	89	0.6	0.954243	0	0.625	0.8	8	6	0	9	chr12:64492085-64492125
chr12	+	64492691	64492718	intron	SRGAP1	HAVANA	G100714.1	TTTGCCAAATTGGCATTCCTCCCACAAC	9	64492718	0.958164	1	7	61	0.777778	0.845098	0	0.333333	0.777778	3	2	0	7	chr12:64492691-64492718
chr12	+	64492752	64492775	intron	SRGAP1	HAVANA	G100715.1	CACTTTCTCCTCTCCCATTATTCT	22	64492764	0.674869	2	6	221	0.409091	0.954243	0.272727	0.8	0.909091	10	13	0	9	chr12:64492752-64492775
chr12	+	64494996	64495019	intron	SRGAP1	HAVANA	G100716.1	ACTTCCCTTTTCATCTTTTCTAAG	7	64494996	0.893549	2	7	77	1	0.845098	1	0.5	0.714286	4	0	0	7	chr12:64494996-64495019
chr1	+	109239858	109239886	3'utr	PRPF38B	HAVANA	G10072.1	CCTTTCTCAAAACAAAACAAAATATCATA	194	109239858	0.747352	5	100	1013	0.520619	0.725568	0.00515464	0.770833	0.943299	48	75	18	101	chr1:109239858-109239886
chr12	+	64497438	64497468	intron	SRGAP1	HAVANA	G100720.1	TTTTTCCTTTATCCTTAAAAATATTTAATAG	35	64497442	0.769011	2	8	487	0.228571	0.60206	0.828571	0.454545	0.828571	11	26	1	8	chr12:64497438-64497468
chr12	+	64498758	64498785	intron	SRGAP1	HAVANA	G100722.1	CACAATTATCACCACTATCCATTTCTAG	7	64498768	0.850016	1	6	57	0.857143	0.778151	1	0.5	0.857143	2	1	0	6	chr12:64498758-64498785
chr12	+	64498821	64498844	intron	SRGAP1	HAVANA	G100723.1	CATCAAACAATAACTCCCCATCCT	12	64498829	0.846549	1	5	51	0.416667	0.69897	0	0.75	0.916667	4	7	0	5	chr12:64498821-64498844
chr12	+	64499171	64499198	intron	SRGAP1	HAVANA	G100724.1	CTCAATTCTTATTAAATAAAATTTTAAA	19	64499171	0.927542	1	13	215	0.684211	0.812913	0	0.75	0.947368	4	5	1	13	chr12:64499171-64499198
chr12	+	64503327	64503358	intron	SRGAP1	HAVANA	G100725.1	AAATCTTTTAAATTACTACATTATTTTCAAAG	7	64503352	0.742489	2	7	90	1	0.845098	1	0.5	0.857143	2	0	0	7	chr12:64503327-64503358
chr12	+	64510248	64510276	intron	SRGAP1	HAVANA	G100731.1	CTTTTCTATTTTCTTAAATCTTCTATAAG	5	64510248	0.905986	1	5	75	1	0.69897	1	1	1	1	0	0	5	chr12:64510248-64510276
chr12	+	64515414	64515445	intron	SRGAP1	HAVANA	G100734.1	TTTATTTCTTTTTCACTGCTGCCTTCTCTTAG	7	64515414	0.890176	1	7	119	1	0.845098	1	1	1	1	0	0	7	chr12:64515414-64515445
chr12	+	64515672	64515700	intron	SRGAP1	HAVANA	G100735.1	CTCCAAAATCCTATAACTAAATTAACTAG	22	64515672	0.996777	1	20	154	0.909091	1	1	0.5	0.863636	6	1	1	20	chr12:64515672-64515700
chr12	+	64517257	64517287	intron	SRGAP1	HAVANA	G100736.1	TATAATGAGATCATTCCCTTTAAATATAAAG	5	64517257	0.940097	1	5	50	1	0.69897	1	1	1	1	0	0	5	chr12:64517257-64517287
chr12	+	64518890	64518916	intron	SRGAP1	HAVANA	G100737.1	CCCTCCATCACCTTCCCATCCCCAACC	36	64518890	0.83357	3	24	153	0.75	1.43136	0	0.636364	0.888889	11	9	0	27	chr12:64518890-64518916
chr1	+	109241287	109241314	coding	PRPF38B	HAVANA	G10074.1	TTCTCACAAAACTGGAGTGGTTTTCTAC	20	109241287	0.920436	2	20	161	1	1.30103	0	0.75	0.95	4	0	0	20	chr1:109241287-109241314
chr12	+	64522690	64522712	intron	SRGAP1	HAVANA	G100740.1	CCCATCATTCTACCATTTTTCCC	7	64522705	0.697187	1	4	59	0.571429	0.60206	0	1	1	2	3	0	4	chr12:64522690-64522712
chr12	+	64532760	64532785	intron	SRGAP1	HAVANA	G100742.1	AATTTAACACCATCTAAAAAATATTT	13	64532760	0.852973	1	10	107	0.769231	1	0	1	1	2	3	0	10	chr12:64532760-64532785
chr12	+	64536376	64536402	coding	SRGAP1	HAVANA	G100744.1	TTCTTCCAAAAACAAATCCTACCATAG	28	64536376	0.780771	5	24	129	0.857143	1.38021	1	0.3125	0.607143	16	4	0	24	chr12:64536376-64536402
chr12	+	64537194	64537220	3'utr	SRGAP1	HAVANA	G100745.1	AAGTCCCCCCATCTACACTTACAAACG	13	64537194	0.979799	2	11	52	0.846154	1.04139	1	0.285714	0.615385	7	2	0	11	chr12:64537194-64537220
chr12	+	64537487	64537514	3'utr	SRGAP1	HAVANA	G100747.1	TTACACAGGAGGATGGCTTTGGGCCTAG	6	64537492	0.918682	1	6	36	1	0.778151	1	1	1	1	0	0	6	chr12:64537487-64537514
chr12	+	64538553	64538586	3'utr	SRGAP1	HAVANA	G100752.1	TAGCCCTTTTAAACAATCCTCACAAATTCCTTAG	312	64538553	0.71293	11	217	2661	0.695513	1.22252	0.939103	0.609091	0.862179	110	83	12	217	chr12:64538553-64538586
chr12	+	64538901	64538933	3'utr	SRGAP1	HAVANA	G100754.1	ATGCCCGGCCATTCCACCACTTCTTTAAAATAG	10	64538901	0.982355	1	6	82	0.6	0.778151	0.8	1	1	3	4	0	6	chr12:64538901-64538933
chr12	+	64539265	64539290	3'utr	SRGAP1	HAVANA	G100756.1	CTAATACTCTCCCATCACTCACTTTA	154	64539268	0.72222	7	78	1237	0.512987	0.642355	0.012987	0.588235	0.863636	51	58	17	79	chr12:64539265-64539290
chr12	+	64539296	64539320	3'utr	SRGAP1	HAVANA	G100757.1	CTCCATCTTATTTCCCTATACTCCT	78	64539296	0.696847	8	35	784	0.461538	0.857332	0.0384615	0.657143	0.846154	35	38	4	36	chr12:64539296-64539320
chr12	+	64540276	64540302	3'utr	SRGAP1	HAVANA	G100758.1	CATCTGATCAGCCTTGGAAATCCAAAG	7	64540276	0.91095	1	7	35	1	0.845098	1	1	1	1	0	0	7	chr12:64540276-64540302
chr12	+	64542372	64542393	NoAnnotation			G100763.1	TTTCTTTAAATATAAAAAAAAG	5	64542393	0.986003	1	5	35	1	0.69897	1	0.25	0.4	4	0	0	5	chr12:64542372-64542393
chr12	+	64546503	64546529	NoAnnotation			G100764.1	TTATATTCATCATTCCAAACCCAACAA	38	64546529	0.899554	5	30	237	0.789474	1.47712	0	0.7	0.921053	10	8	0	30	chr12:64546503-64546529
chr12	+	64547534	64547560	NoAnnotation			G100765.1	CTCAAAAAATTAAAAATAAAACCCTCA	14	64547551	0.843967	1	7	56	0.5	0.845098	0	1	1	3	7	0	7	chr12:64547534-64547560
chr12	+	64554741	64554762	NoAnnotation			G100769.1	TTTTCCCTATACATAATTTACT	13	64554744	0.725105	1	5	138	0.384615	0.69897	0	1	1	2	8	0	5	chr12:64554741-64554762
chr12	+	64557371	64557405	NoAnnotation			G100770.1	TACACATAACAATATTAACCTTAAATTTAAATAAG	9	64557377	0.870361	2	4	91	0.444444	0.60206	1	1	1	3	5	0	4	chr12:64557371-64557405
chr12	+	64575217	64575243	NoAnnotation			G100773.1	TCCATTCATCCTTCTAAACACTCCAAG	8	64575217	0.945517	1	8	56	1	0.90309	1	1	1	1	0	0	8	chr12:64575217-64575243
chr12	+	64582564	64582591	NoAnnotation			G100774.1	TTCATATACATTTCTTTTAAAACTCCCC	12	64582564	0.897312	2	12	128	1	1.07918	0	0.666667	0.916667	3	0	0	12	chr12:64582564-64582591
chr12	+	64619119	64619142	processed_transcript	RPS11P6	HAVANA	G100779.1	TCTCTCACCCCTCTCCCAACCTTC	8	64619119	0.88274	1	8	48	1	0.90309	0	0.5	0.875	2	0	0	8	chr12:64619119-64619142
chr1	+	109243805	109243831	3'utr	PRPF38B	HAVANA	G10078.1	TTATCCTGGGTCTTGGCTTTTCCCCCA	8	109243805	0.908753	2	8	74	1	0.90309	0	1	1	2	0	0	8	chr1:109243805-109243831
chr12	+	64640099	64640128	processed_transcript	RPS11P6	HAVANA	G100781.1	TCCCTCCCCAAAAAAACCCACAACCATCCA	5	64640099	0.882919	1	5	10	1	0.69897	0	1	1	1	0	0	5	chr12:64640099-64640128
chr12	+	64799043	64799069	intron	XPOT	HAVANA	G100785.1	CATTTCTTCTCAAACCTTCCTCACCAT	53	64799048	0.643756	6	39	429	0.735849	1.29003	0.0188679	0.631579	0.867925	19	13	1	39	chr12:64799043-64799069
chr12	+	64800583	64800598	intron	XPOT	HAVANA	G100786.1	TTTTCTTAACATTTAG	6	64800583	0.621405	1	3	51	1	0.778151	1	0.666667	0.833333	3	0	0	6	chr12:64800583-64800598
chr12	+	64801815	64801841	intron	XPOT	HAVANA	G100787.1	TTTCTCCCCTACCCCCAATCCAATTAG	16	64801819	0.755099	2	8	94	0.5	0.60206	0.9375	0.230769	0.375	13	7	1	8	chr12:64801815-64801841
chr12	+	64803093	64803123	intron	XPOT	HAVANA	G100788.1	CTAGAGATAAGTAAAACACTGCATAAATTAG	9	64803093	0.991328	1	9	54	1	0.954243	1	0.5	0.888889	2	0	0	9	chr12:64803093-64803123
chr12	+	64804125	64804149	intron	XPOT	HAVANA	G100789.1	TTATTTCTAATTATTTAAAAATTGT	7	64804125	0.870176	1	7	91	1	0.845098	0	1	1	1	0	0	7	chr12:64804125-64804149
chr12	+	64806105	64806132	intron	XPOT	HAVANA	G100791.1	TCCTCCTTTTTAAAAAATAAAACACTCG	13	64806105	0.9332	2	11	99	0.846154	1.04139	1	1	1	4	2	0	11	chr12:64806105-64806132
chr12	+	64806414	64806438	intron	XPOT	HAVANA	G100792.1	TTTTCCAATACCAACAACCAACTCT	43	64806417	0.674843	2	34	214	0.790698	1.53148	0	0.615385	0.883721	13	9	0	34	chr12:64806414-64806438
chr12	+	64807628	64807653	intron	XPOT	HAVANA	G100793.1	TATTCTCTATTTCATTTTTAAAAATT	31	64807628	0.896429	1	4	446	0.129032	0.60206	0	0.75	0.935484	8	27	0	4	chr12:64807628-64807653
chr12	+	64811751	64811780	intron	XPOT	HAVANA	G100794.1	ATATGAGGCTGTTATTTTTTACAACCATAG	12	64811780	0.980884	1	9	132	0.75	0.954243	1	1	1	2	3	0	9	chr12:64811751-64811780
chr1	+	109247704	109247732	NoAnnotation			G10080.1	CTGGAGCTGGGCCTTTTAAACATTTTTCC	6	109247717	0.771908	1	6	60	1	0.778151	0	1	1	1	0	0	6	chr1:109247704-109247732
chr12	+	64817937	64817953	intron	XPOT	HAVANA	G100800.1	ATTACCACTTTTTACAG	5	64817937	0.845516	1	3	32	1	0.69897	0.4	0.666667	0.8	3	0	0	5	chr12:64817937-64817953
chr12	+	64828156	64828182	intron	XPOT	HAVANA	G100803.1	TTTTCCCCCTTCATTTTTCCCATTCCA	18	64828171	0.651877	3	13	216	0.722222	1.11394	0	0.75	0.944444	4	5	0	13	chr12:64828156-64828182
chr12	+	64829083	64829105	intron	XPOT	HAVANA	G100805.1	TCCCCAAATCTAATTTTCACAAT	23	64829083	0.983351	1	19	161	0.826087	0.977724	0	0.571429	0.869565	7	3	1	19	chr12:64829083-64829105
chr12	+	64830705	64830756	intron	XPOT	HAVANA	G100806.1	ATACTTTTTTTTAACCAAAAATTCTTCCCTCCAGCCTCTCTCAAAGCCATAG	119	64830705	0.769239	10	62	1297	0.537815	0.60206	0.907563	0.677419	0.915966	31	40	15	64	chr12:64830705-64830756
chr12	+	64834618	64834640	intron	XPOT	HAVANA	G100809.1	GTTAGAAATTAACCCCTTATCAG	5	64834620	0.845886	1	5	30	1	0.69897	1	1	1	2	0	0	5	chr12:64834618-64834640
chr1	+	109247848	109247878	NoAnnotation			G10081.1	TGTAGAGCACCCAGCAATATATATCCCCCAG	10	109247855	0.952932	1	10	50	1	1	1	1	1	1	0	0	10	chr1:109247848-109247878
chr12	+	64840346	64840367	intron	XPOT	HAVANA	G100812.1	TATTCACCTTCCTCATAACCTT	7	64840354	0.773848	1	4	59	0.571429	0.60206	0	0.666667	0.857143	3	3	0	4	chr12:64840346-64840367
chr12	+	64841249	64841271	intron	XPOT	HAVANA	G100814.1	TCCTCAATATTTAATTTTTTTTT	7	64841249	0.971083	1	7	97	1	0.845098	0	0.5	0.714286	4	0	0	7	chr12:64841249-64841271
chr12	+	64842046	64842077	3'utr	XPOT	HAVANA	G100815.1	TCTGTAAAATGGGTGTAATTTTCCTAATACAG	8	64842048	0.885771	1	8	88	1	0.90309	1	0.5	0.875	2	0	0	8	chr12:64842046-64842077
chr12	+	64842468	64842548	3'utr	XPOT	HAVANA	G100818.1	TCCAAGTCTTTTCTGGAATTATTATAAATACTTTAGTTTTATTTTCTCATCTTAATCTCTCCATAATTTCCCATTTAAAGG	1277	64842487	0.8491	20	601	15332	0.470634	0.685453	0.840251	0.587007	0.860611	431	553	123	601	chr12:64842468-64842548
chr12	+	64842573	64842602	3'utr	XPOT	HAVANA	G100819.1	CTTTAATTCATTTAACCTCACTCCTCAAAG	67	64842575	0.664874	7	53	562	0.820896	1.1383	0.895522	0.3	0.58209	40	9	3	55	chr12:64842573-64842602
chr12	+	64842686	64842717	3'utr	XPOT	HAVANA	G100820.1	TTAAAATTCCAGGCCGGGCGTGGTGGCTCACG	14	64842686	0.789649	2	12	80	1	1.14613	1	0.6	0.857143	5	0	0	14	chr12:64842686-64842717
chr12	+	64842820	64842848	3'utr	XPOT	HAVANA	G100821.1	AATACAACAGCCAGGTGTGATGGTGCACG	12	64842825	0.859594	1	4	42	0.333333	0.60206	0.583333	0.5	0.75	6	8	0	4	chr12:64842820-64842848
chr12	+	64842992	64843028	3'utr	XPOT	HAVANA	G100822.1	ATTTAAAATCCCAATTTATTTTCTAACTCTTTTATTG	1160	64842999	0.945507	17	688	15469	0.593103	0.99249	0.00603448	0.682692	0.914655	312	403	69	688	chr12:64842992-64843028
chr12	+	64843415	64843462	3'utr	XPOT	HAVANA	G100825.1	TTCAAACATTTTTCTTACACCATATAATAAAAATACTTAACTAAATTG	1863	64843415	0.827481	15	790	14777	0.428341	0.695177	0.0161031	0.609294	0.878154	581	905	160	798	chr12:64843415-64843462
chr12	+	64843695	64843723	3'utr	XPOT	HAVANA	G100827.1	ATACCAGTTCTGCCAGTAACTGGTTTTAG	6	64843695	0.991516	1	6	54	1	0.778151	1	1	1	1	0	0	6	chr12:64843695-64843723
chr12	+	64843922	64843968	3'utr	XPOT	HAVANA	G100829.1	GTATCACTATACTTTTTTTTTCTTTTTTTTTTTTGAATAGAGATCAG	39	64843955	0.762328	5	15	591	0.384615	0.875061	0.538462	0.444444	0.74359	18	23	1	15	chr12:64843922-64843968
chr1	+	109293004	109293033	intron	STXBP3	HAVANA	G10083.1	AATTCTCATATAACACTATAATCCTCCTAG	14	109293004	0.851218	2	6	129	0.5	0.845098	0.785714	0.6	0.857143	5	7	0	7	chr1:109293004-109293033
chr12	+	64844017	64844057	3'utr	XPOT	HAVANA	G100830.1	CTTCTCCCATACTCTACCAATCCTCCTGCCTCAGCATCCAG	59	64844017	0.653369	7	40	385	0.677966	1.12494	0.220339	0.681818	0.881356	22	17	2	40	chr12:64844017-64844057
chr12	+	64844384	64844418	3'utr	XPOT	HAVANA	G100831.1	CATAACTTCTATCTTCATTCTCTGAAGTTGCCTAG	11	64844395	0.759332	1	6	123	0.545455	0.778151	0.545455	1	1	2	5	0	6	chr12:64844384-64844418
chr12	+	64844719	64844746	3'utr	XPOT	HAVANA	G100833.1	ACTCCCACAACTTTGAGCTGTGAGTTTT	8	64844719	0.999765	1	8	72	1	0.90309	0	1	1	1	0	0	8	chr12:64844719-64844746
chr12	+	64851503	64851530	intron	TBK1	HAVANA	G100838.1	CATATCCTGCTCCTCTTTCCTTACTTAG	5	64851503	0.955871	1	5	55	1	0.69897	1	1	1	1	0	0	5	chr12:64851503-64851530
chr12	+	64856329	64856362	intron	TBK1	HAVANA	G100840.1	TTTTCAACAATCAACATACATTATCATTTAAAAG	117	64856362	0.689417	8	54	1099	0.461538	0.691001	0.880342	0.525	0.837607	40	53	10	54	chr12:64856329-64856362
chr12	+	64863126	64863148	intron	TBK1	HAVANA	G100844.1	ATTAGACAAGAAGAAATCACCCC	5	64863126	0.74968	1	5	10	1	0.69897	0	1	1	1	0	0	5	chr12:64863126-64863148
chr12	+	64863404	64863433	intron	TBK1	HAVANA	G100845.1	CTTTTCTCTTAGAGCAGTGAGCCTCCAATA	23	64863409	0.688199	2	4	180	0.173913	0.60206	0.73913	0.8	0.956522	5	19	0	4	chr12:64863404-64863433
chr12	+	64863537	64863569	intron	TBK1	HAVANA	G100846.1	TTCAATTTCTCTCTTTCTCTTTCTCTCACCCAG	25	64863537	0.80536	4	16	343	0.64	1.20412	1	0.714286	0.92	7	9	0	16	chr12:64863537-64863569
chr12	+	64864588	64864613	intron	TBK1	HAVANA	G100849.1	TCCCCCAATACCAACTATTAATCTTT	17	64864588	0.997442	2	16	135	0.941176	0.90309	0	0.6	0.882353	5	0	1	16	chr12:64864588-64864613
chr1	+	109294647	109294675	intron	STXBP3	HAVANA	G10085.1	TATTAACCCTTTTTATAATACCTTTTAAA	10	109294647	0.792066	1	3	128	0.7	0.845098	0.6	1	1	3	3	0	7	chr1:109294647-109294675
chr12	+	64866245	64866276	intron	TBK1	HAVANA	G100851.1	TTTTCAAGATTTATCTTCCAAAAATCTTCAAG	9	64866248	0.830866	1	9	108	1	0.954243	1	1	1	1	0	0	9	chr12:64866245-64866276
chr12	+	64868589	64868611	intron	TBK1	HAVANA	G100853.1	TTTTACCATTTAAAAAATAACAT	14	64868591	0.729247	1	6	111	0.428571	0.778151	0	0.428571	0.714286	7	8	0	6	chr12:64868589-64868611
chr12	+	64874311	64874338	intron	TBK1	HAVANA	G100855.1	CATTTTAAAAAATTCAAATTATTCAAAG	9	64874311	0.689509	2	6	82	0.666667	0.778151	1	0.75	0.888889	4	3	0	6	chr12:64874311-64874338
chr12	+	64877069	64877099	intron	TBK1	HAVANA	G100856.1	CACAAAAATTAAAAACAAAAAATTTTCAAAA	9	64877069	0.928988	1	9	45	1	0.954243	0.111111	0.5	0.888889	2	0	0	9	chr12:64877069-64877099
chr12	+	64880156	64880182	intron	TBK1	HAVANA	G100858.1	CTTCCTTAATTTCCTACCATTTTCCCA	30	64880156	0.880503	4	26	312	0.933333	1.44716	0.0333333	0.636364	0.866667	11	2	0	28	chr12:64880156-64880182
chr12	+	64880686	64880710	intron	TBK1	HAVANA	G100859.1	TAGGCAACCACTAATATACTGTTTG	5	64880686	0.999818	1	5	35	1	0.69897	1	1	1	1	0	0	5	chr12:64880686-64880710
chr12	+	64881701	64881725	intron	TBK1	HAVANA	G100860.1	TCCCTAATAAAAAATATTCCAAAAG	16	64881701	0.904222	3	12	76	0.75	1.07918	1	0.625	0.8125	8	4	0	12	chr12:64881701-64881725
chr12	+	64890112	64890141	intron	TBK1	HAVANA	G100865.1	ATATTAACAACAGTAATATATTTTCCTATT	12	64890112	0.935931	1	12	144	1	1.07918	0	0.5	0.916667	2	0	0	12	chr12:64890112-64890141
chr12	+	64893823	64893853	intron	TBK1	HAVANA	G100868.1	ATAAAATCCCAACTTCCTAAACCACATTTAG	42	64893828	0.926259	2	29	270	0.690476	0.684247	1	0.6	0.857143	15	8	5	29	chr12:64893823-64893853
chr1	+	109297355	109297377	intron	STXBP3	HAVANA	G10087.1	TATGCCAAGGTATAAGTGGATCC	10	109297355	0.892785	1	10	50	1	1	0	1	1	2	0	0	10	chr1:109297355-109297377
chr12	+	64894102	64894135	intron	TBK1	HAVANA	G100870.1	TTTCTCCTACTCCCTTAAACATAAATTATTTTAG	81	64894102	0.837172	8	49	926	0.604938	1.21307	0.901235	0.571429	0.851852	28	30	2	49	chr12:64894102-64894135
chr12	+	64894140	64894167	intron	TBK1	HAVANA	G100871.1	TTAATCTTCTTTATACCCTCTCAACAAG	31	64894140	0.82975	3	12	303	0.387097	0.778151	1	0.666667	0.903226	9	18	1	12	chr12:64894140-64894167
chr12	+	64895295	64895324	3'utr	TBK1	HAVANA	G100874.1	TATTGTAAATACATAAAAAATATACAAATT	47	64895305	0.690455	3	14	360	0.297872	0.845098	0	0.5	0.829787	16	32	1	14	chr12:64895295-64895324
chr12	+	64895739	64895769	3'utr	TBK1	HAVANA	G100876.1	ATTCATTATTAAAAACTATTCATTTTTTTCC	312	64895739	0.748568	11	155	4031	0.496795	0.634029	0	0.703704	0.923077	81	122	35	155	chr12:64895739-64895769
chr12	+	64895821	64895844	3'utr	TBK1	HAVANA	G100877.1	TTTTAAGCTGTATATTTCTTTAAT	11	64895821	0.8988	1	10	142	0.909091	1	0	0.333333	0.818182	3	1	0	10	chr12:64895821-64895844
chr12	+	65010004	65010025	intron	RASSF3	HAVANA	G100886.1	TACTCCTTATCCCATTTCTTCT	10	65010004	0.942441	2	6	83	0.6	0.778151	0.5	0.6	0.8	5	4	0	6	chr12:65010004-65010025
chr12	+	65011030	65011051	intron	RASSF3	HAVANA	G100887.1	AACTCACTTTATATACTTTCCC	13	65011051	0.718894	3	7	110	0.538462	0.845098	0	0.666667	0.846154	6	6	0	7	chr12:65011030-65011051
chr12	+	65011068	65011094	intron	RASSF3	HAVANA	G100888.1	TCATCATTTATTCATTAATATATTTAG	11	65011068	0.894186	3	7	141	0.636364	0.845098	1	0.666667	0.818182	6	4	0	7	chr12:65011068-65011094
chr12	+	65011233	65011266	intron	RASSF3	HAVANA	G100889.1	CTCTAATTTTTCCCTAAAGAGCTTGCTCCTTTAG	24	65011233	0.936833	2	24	270	1	1.38021	1	0.8	0.958333	5	0	0	24	chr12:65011233-65011266
chr12	+	65014716	65014752	intron	RASSF3	HAVANA	G100894.1	TTTTAAATTATTATTTTTTGAGGTGGAGTTTTACTCG	17	65014739	0.953799	1	12	266	0.705882	1.07918	1	1	1	5	5	0	12	chr12:65014716-65014752
chr12	+	65015664	65015690	intron	RASSF3	HAVANA	G100895.1	CACCATAAATAAACCCGTGGGATTCAG	5	65015680	0.929214	1	5	20	1	0.69897	1	1	1	1	0	0	5	chr12:65015664-65015690
chr12	+	65016441	65016469	intron	RASSF3	HAVANA	G100896.1	TAACTCCTACTTTAAATTTTTTCTTTCAG	12	65016441	0.974977	3	12	164	1	1.07918	1	0.333333	0.666667	6	0	0	12	chr12:65016441-65016469
chr12	+	65016548	65016578	intron	RASSF3	HAVANA	G100897.1	CCTTAATCCCCAATTTCTTAATTCAAACAAG	71	65016554	0.884503	2	38	580	0.591549	1.32222	0.943662	0.689655	0.873239	29	28	1	42	chr12:65016548-65016578
chr12	+	65017579	65017610	intron	RASSF3	HAVANA	G100898.1	TGCCTGGCTAATTTTTATTTTTATTTTTTTAG	8	65017579	0.986477	1	8	152	1	0.90309	1	1	1	1	0	0	8	chr12:65017579-65017610
chr1	+	14557794	14557824	NoAnnotation			G1009.1	GTACATAACAGAAAACAAACAAACAAACAAG	5	14557804	0.917985	1	5	5	1	0.69897	1	1	1	1	0	0	5	chr1:14557794-14557824
chr12	+	65022045	65022077	intron	RASSF3	HAVANA	G100902.1	ATATATTGCAGGAGTTATAAATATAATATCAAG	5	65022045	0.928936	1	5	50	1	0.69897	1	1	1	1	0	0	5	chr12:65022045-65022077
chr12	+	65032510	65032538	intron	RASSF3	HAVANA	G100904.1	CCATCCATCTACTTTATACTTTTATTAAG	7	65032524	0.739833	2	7	83	1	0.845098	1	0.5	0.857143	2	0	0	7	chr12:65032510-65032538
chr12	+	65033047	65033075	intron	RASSF3	HAVANA	G100905.1	TCCATCTAATTTAAATAATAAATAATAAT	21	65033047	0.956388	1	8	210	0.380952	0.60206	0.142857	0.428571	0.809524	7	12	1	8	chr12:65033047-65033075
chr12	+	65033608	65033641	intron	RASSF3	HAVANA	G100906.1	AACACTTAACTACCTACTGGGAGGAATCAATAAG	10	65033641	0.912591	2	9	58	1	1	0.9	0.666667	0.9	3	0	0	10	chr12:65033608-65033641
chr12	+	65034228	65034254	intron	RASSF3	HAVANA	G100907.1	ACTTCTCATTTCCCTCTCTACCTATAC	21	65034228	0.861855	4	13	202	0.619048	1.11394	0	0.545455	0.761905	11	8	0	13	chr12:65034228-65034254
chr12	+	65034678	65034707	intron	RASSF3	HAVANA	G100908.1	TCCCAAAGTGCTGGGAGGTCTCACTCCCAG	7	65034695	0.83853	1	7	35	1	0.845098	1	1	1	1	0	0	7	chr12:65034678-65034707
chr12	+	65036909	65036938	intron	RASSF3	HAVANA	G100910.1	GTGCTGGGATCACCGGTGTGAGCCATCACG	6	65036919	0.932149	1	6	30	1	0.778151	1	1	1	1	0	0	6	chr12:65036909-65036938
chr12	+	65040941	65040965	intron	RASSF3	HAVANA	G100917.1	TCCCTCCACCTCCTGGCACCCCAGT	9	65040945	0.868458	2	8	32	1	0.954243	0.222222	0.333333	0.777778	3	0	0	9	chr12:65040941-65040965
chr12	+	65043700	65043729	intron	RASSF3	HAVANA	G100918.1	TTTTCCTTTTTCCCACACTAACATCCCCAG	33	65043700	0.766129	2	9	298	0.272727	0.954243	1	0.7	0.909091	10	24	0	9	chr12:65043700-65043729
chr12	+	65054114	65054144	intron	RASSF3	HAVANA	G100924.1	AATTCCATCATCATTAACCATTTACATTCAG	21	65054114	0.802486	2	15	214	0.857143	1.25527	0.666667	0.714286	0.904762	7	3	0	18	chr12:65054114-65054144
chr12	+	65054668	65054694	intron	RASSF3	HAVANA	G100925.1	CTCTCCCCATCAACTTCCCATCTTCCC	22	65054694	0.769569	2	18	158	0.818182	0.954243	0	0.571429	0.863636	7	3	1	18	chr12:65054668-65054694
chr12	+	65056934	65056964	intron	RASSF3	HAVANA	G100926.1	CTCTCTACCCCTCACCCTTTCATTCCCTTAG	26	65056944	0.753144	6	26	246	1	1.41497	1	0.375	0.807692	8	0	0	26	chr12:65056934-65056964
chr12	+	65057690	65057726	intron	RASSF3	HAVANA	G100927.1	CATCCCAACAATACATAAACCTATATATAAAATATAG	43	65057690	0.982926	3	24	339	0.55814	1.38021	0.953488	0.705882	0.883721	17	19	0	24	chr12:65057690-65057726
chr12	+	65058420	65058449	intron	RASSF3	HAVANA	G100929.1	ATTCTTTCCCAATCTCCCCTTCCCCCACCA	63	65058427	0.640652	8	48	398	0.761905	1.20412	0	0.586207	0.809524	29	13	2	48	chr12:65058420-65058449
chr12	+	65058521	65058552	intron	RASSF3	HAVANA	G100930.1	AAATGAAGCCAAATCACAAAATTACTCAATAG	9	65058542	0.749446	1	9	45	1	0.954243	1	0.5	0.888889	2	0	0	9	chr12:65058521-65058552
chr12	+	65065827	65065850	intron	RASSF3	HAVANA	G100932.1	TTATTTATTTAAAATTTTTTAACT	6	65065827	0.90622	1	6	84	1	0.778151	0	0.5	0.833333	2	0	0	6	chr12:65065827-65065850
chr12	+	65070897	65070923	intron	RASSF3	HAVANA	G100934.1	TTTCCTTCCTCATTCTTCATTTACACC	5	65070913	0.766047	1	5	60	1	0.69897	0	1	1	1	0	0	5	chr12:65070897-65070923
chr12	+	65073247	65073275	intron	RASSF3	HAVANA	G100935.1	ATAAACAATTCTCAGACCCTTTACTGAGA	5	65073247	0.995515	1	5	35	1	0.69897	0	1	1	1	0	0	5	chr12:65073247-65073275
chr12	+	65075852	65075885	intron	RASSF3	HAVANA	G100937.1	TTTTCCCCCACCAAACACTAATACCAAAAATAAG	20	65075860	0.814214	3	11	84	0.55	0.740363	0.8	0.5	0.75	10	8	1	11	chr12:65075852-65075885
chr12	+	65079917	65079943	intron	RASSF3	HAVANA	G100939.1	TTTTTCAAACACATTTTTTCATCAAAG	9	65079917	0.852642	2	7	96	0.777778	0.845098	1	0.5	0.777778	4	2	0	7	chr12:65079917-65079943
chr1	+	109315748	109315769	intron	STXBP3	HAVANA	G10094.1	CATTAAATCACCAACAAATTTA	5	109315748	0.780407	1	2	28	1	0.69897	0	1	1	2	0	0	5	chr1:109315748-109315769
chr12	+	65085658	65085689	intron	RASSF3	HAVANA	G100941.1	TTTCACCCCTTCCCACCTCCAAAATACTCCAG	41	65085660	0.704583	5	22	236	0.536585	0.865301	0.585366	0.533333	0.829268	15	17	2	22	chr12:65085658-65085689
chr12	+	65089140	65089160	3'utr	RASSF3	HAVANA	G100944.1	TTAATGTCAGAGGAATCTATC	5	65089145	0.663292	3	5	30	1	0.69897	0	0.333333	0.6	3	0	0	5	chr12:65089140-65089160
chr12	+	65089669	65089693	3'utr	RASSF3	HAVANA	G100945.1	TTCCCCCCACAGGTGGTTTTCAAAG	12	65089673	0.869356	1	8	73	1	1.07918	1	0.428571	0.666667	7	0	0	12	chr12:65089669-65089693
chr12	+	65089780	65089834	3'utr	RASSF3	HAVANA	G100946.1	CTCTTCCCTTTTATTCCTCCTTTCCTTTTCCTTTCTTCCCTTTTTTCTTTCCTTC	125	65089780	0.895508	11	68	1983	0.552846	0.929419	0	0.648649	0.894309	37	48	7	68	chr12:65089780-65089834
chr12	+	65089909	65089940	3'utr	RASSF3	HAVANA	G100947.1	CCCTCTCTCTCCCTCTCCCTTTCTTTTCTACA	116	65089909	0.889671	8	58	1422	0.508621	1.29373	0	0.619048	0.862069	42	55	2	59	chr12:65089909-65089940
chr12	+	65090481	65090513	3'utr	RASSF3	HAVANA	G100949.1	CACAATTTACTGAGACAATCATATCTTCCTAAG	9	65090507	0.739876	1	6	78	0.666667	0.778151	1	0.666667	0.888889	3	3	0	6	chr12:65090481-65090513
chr12	+	65090571	65090595	3'utr	RASSF3	HAVANA	G100951.1	GTTTAATTTTGCATGTAACTTCTCT	17	65090571	0.905182	1	11	156	1	1.23045	0	0.666667	0.941176	3	0	0	17	chr12:65090571-65090595
chr12	+	65090886	65090920	3'utr	RASSF3	HAVANA	G100954.1	GGCATCCTCATCTATATTTACCCAAAACCTCGCTT	317	65090886	0.916631	9	193	2377	0.608833	0.854194	0.914826	0.420382	0.712934	157	98	26	193	chr12:65090886-65090920
chr12	+	65091113	65091134	3'utr	RASSF3	HAVANA	G100956.1	ACTATCTAAGCTTTGCTGTAAT	5	65091116	0.81865	1	5	40	1	0.69897	0	1	1	1	0	0	5	chr12:65091113-65091134
chr12	+	65091141	65091169	3'utr	RASSF3	HAVANA	G100957.1	TTCTCTTCAATATGTGATGGTACAGGAAG	5	65091141	0.882591	1	5	45	1	0.69897	1	1	1	1	0	0	5	chr12:65091141-65091169
chr12	+	65101767	65101797	NoAnnotation			G100962.1	CATAGAGCCCCATCTCTACAAAAAAATAAAG	9	65101767	0.999805	1	9	36	1	0.954243	1	0.5	0.888889	2	0	0	9	chr12:65101767-65101797
chr12	+	65104028	65104052	NoAnnotation			G100963.1	TTCCTCTCAAAGACTAAGATTTAGA	6	65104028	0.845232	1	6	42	1	0.778151	0	1	1	1	0	0	6	chr12:65104028-65104052
chr12	+	65108163	65108186	NoAnnotation			G100966.1	TCTTGCAGTGGGTCCCTTAAACAT	6	65108167	0.792153	1	6	42	1	0.778151	0	1	1	1	0	0	6	chr12:65108163-65108186
chr1	+	109321533	109321559	intron	STXBP3	HAVANA	G10097.1	TACACGCAGGTTTCACATCCTGCAAAT	7	109321533	0.999394	1	7	42	1	0.845098	0	1	1	1	0	0	7	chr1:109321533-109321559
chr12	+	65122992	65123024	NoAnnotation			G100971.1	TATAACTATAATAACTTCAAACAAAATATAAAG	25	65122997	0.756949	3	24	193	0.96	1.07918	1	0.8	0.96	5	0	1	24	chr12:65122992-65123024
chr12	+	65125705	65125734	NoAnnotation			G100973.1	TATCTCAAACAAACAAAAAAATCATTTACG	6	65125705	0.887046	1	6	36	1	0.778151	1	0.5	0.833333	2	0	0	6	chr12:65125705-65125734
chr1	+	109323645	109323667	intron	STXBP3	HAVANA	G10098.1	CTCCCAACTAAATTTACTTTTAA	11	109323645	0.997177	1	9	88	0.818182	0.954243	0	0.8	0.909091	5	2	0	9	chr1:109323645-109323667
chr12	+	65183563	65183587	intron	TBC1D30	ENSEMBL	G100980.1	TTTCCCCTATATTTAACCATTTAAG	6	65183587	0.876198	2	4	62	0.666667	0.60206	1	0.666667	0.833333	3	2	0	4	chr12:65183563-65183587
chr12	+	65189645	65189671	intron	TBC1D30	ENSEMBL	G100982.1	TCATTTCTTTTGAGAGACAAAAATAAG	8	65189649	0.652282	1	8	64	1	0.90309	1	1	1	1	0	0	8	chr12:65189645-65189671
chr12	+	65203660	65203685	intron	TBC1D30	ENSEMBL	G100985.1	TTATAATTTAATTCTCTACCTCATAG	6	65203675	0.731451	2	6	66	1	0.778151	1	1	1	2	0	0	6	chr12:65203660-65203685
chr12	+	65212903	65212937	intron	TBC1D30	ENSEMBL	G100987.1	AGAGTCCTTTCTCAAAAATTAACAAAATACAAAAG	13	65212910	0.687467	1	5	89	0.384615	0.69897	1	0.666667	0.923077	3	8	0	5	chr12:65212903-65212937
chr12	+	65238433	65238464	intron	TBC1D30	ENSEMBL	G100988.1	ATCTCTTCTTCCCTATCAACTACTCTTCCCAG	5	65238433	0.932922	1	5	55	1	0.69897	1	1	1	1	0	0	5	chr12:65238433-65238464
chr12	+	65271815	65271838	3'utr	TBC1D30	ENSEMBL	G100989.1	CAGGGTTGGTCTTCCTGAGAAGGG	11	65271826	0.660127	1	11	55	1	1.04139	1	0.666667	0.909091	3	0	0	11	chr12:65271815-65271838
chr12	+	65307254	65307285	lincRNA_intron	RP11-766N7.3	HAVANA	G100990.1	TTTGCCCTTATGGGGCAACTTTTCAAAAATAG	6	65307278	0.822192	1	6	60	1	0.778151	1	0.333333	0.666667	3	0	0	6	chr12:65307254-65307285
chr12	+	65564543	65564572	coding	LEMD3	HAVANA	G100995.1	CAATAATCATATTGGCGGTGGGGCCTTCAG	9	65564556	0.80413	1	9	63	1	0.954243	1	1	1	1	0	0	9	chr12:65564543-65564572
chr12	+	65565706	65565733	intron	LEMD3	HAVANA	G100997.1	TTTTTCCTTTTTTAAAAAAATTTACCAG	15	65565733	0.874333	2	6	190	0.4	0.778151	1	0.666667	0.866667	6	9	0	6	chr12:65565706-65565733
chr12	+	65567896	65567925	intron	LEMD3	HAVANA	G100999.1	TTTATTATTTAAATTACATATAACATATAG	21	65567896	0.827813	1	18	263	0.857143	0.778151	1	0.666667	0.952381	3	1	2	18	chr12:65567896-65567925
chr1	+	14558188	14558214	NoAnnotation			G1010.1	TTAGGACTCAGAAACTCACTTTATCAG	5	14558189	0.892981	1	5	35	1	0.69897	1	1	1	1	0	0	5	chr1:14558188-14558214
chr12	+	65569017	65569049	intron	LEMD3	HAVANA	G101002.1	TCATGGGTAACTTTTCCATATACTAATTTTAAG	7	65569023	0.904118	1	7	91	1	0.845098	1	0.333333	0.714286	3	0	0	7	chr12:65569017-65569049
chr12	+	65569730	65569762	intron	LEMD3	HAVANA	G101005.1	CTTTCCCTCACCTTCCTACAAACCCCCAACCTA	24	65569736	0.784751	3	11	119	0.5	0.778151	0	0.555556	0.833333	9	11	1	12	chr12:65569730-65569762
chr12	+	65570066	65570093	intron	LEMD3	HAVANA	G101006.1	AGTCTCCCTTATCACACTTACTTTCTAG	7	65570066	0.956058	2	7	69	1	0.845098	1	0.333333	0.714286	3	0	0	7	chr12:65570066-65570093
chr12	+	65572227	65572259	intron	LEMD3	HAVANA	G101009.1	CTGGGCTTCAATATTGGCCCTTCCACTTACTAG	5	65572241	0.82156	1	5	50	1	0.69897	1	1	1	1	0	0	5	chr12:65572227-65572259
chr1	+	109326143	109326167	intron	STXBP3	HAVANA	G10101.1	ATACCATTATGTAAATATACAACAA	6	109326143	0.974111	1	6	36	1	0.778151	0	1	1	1	0	0	6	chr1:109326143-109326167
chr12	+	65573027	65573052	intron	LEMD3	HAVANA	G101010.1	CTTCATATTTTCCCTTTATACTCATA	38	65573027	0.845001	5	31	401	0.815789	1.49136	0	1	1	8	7	0	31	chr12:65573027-65573052
chr12	+	65574168	65574195	intron	LEMD3	HAVANA	G101012.1	CAATATTGCCAAAATTTTTTTAAACAAG	9	65574168	0.923812	1	8	82	0.888889	0.90309	1	0.25	0.666667	4	1	0	8	chr12:65574168-65574195
chr12	+	65579723	65579751	intron	LEMD3	HAVANA	G101016.1	TTATCCCAGTAGCTCTATGGTAGAGACAG	12	65579751	0.881842	2	8	86	0.666667	0.90309	1	0.75	0.916667	4	4	0	8	chr12:65579723-65579751
chr12	+	65581373	65581409	intron	LEMD3	HAVANA	G101017.1	TCCCCCCTTTAAAAAAAAAAATCTCACATTCTACTAG	69	65581383	0.783116	6	34	508	0.536232	1.09108	0.913043	0.40625	0.724638	32	30	2	37	chr12:65581373-65581409
chr12	+	65583627	65583657	intron	LEMD3	HAVANA	G101019.1	AGGCTATGAAGCCATGCTGAAGACTTACCAG	8	65583635	0.84455	1	6	42	0.75	0.778151	1	1	1	2	2	0	6	chr12:65583627-65583657
chr12	+	65584275	65584305	intron	LEMD3	HAVANA	G101020.1	TCCTTTCTATACATCATAACTCTTTCAACCA	10	65584275	0.880961	2	10	106	1	1	0	0.666667	0.9	3	0	0	10	chr12:65584275-65584305
chr12	+	65589144	65589168	intron	LEMD3	HAVANA	G101024.1	GTGCCAGGTCTAAATACAAAACTCA	5	65589154	0.738103	1	5	20	1	0.69897	0	1	1	1	0	0	5	chr12:65589144-65589168
chr12	+	65599905	65599927	intron	LEMD3	HAVANA	G101027.1	CATTCCCCCTCACCCACAACCCC	15	65599927	0.956009	2	7	38	0.466667	0.845098	0	0.181818	0.4	11	8	0	7	chr12:65599905-65599927
chr12	+	65600087	65600114	intron	LEMD3	HAVANA	G101028.1	GTCCTTAAGGTCACACTAGCCTTAAGGT	12	65600087	0.929334	1	12	84	1	1.07918	0	0.5	0.916667	2	0	0	12	chr12:65600087-65600114
chr12	+	65600763	65600785	intron	LEMD3	HAVANA	G101030.1	ATTTTTTAATCCCAACTTACTAA	12	65600774	0.735559	1	5	115	1	1.07918	0.583333	1	1	2	0	0	12	chr12:65600763-65600785
chr12	+	65614056	65614083	intron	LEMD3	HAVANA	G101038.1	ATATACCATTTATATACATATACATCTG	15	65614083	0.977817	1	5	140	0.333333	0.69897	0.333333	0.666667	0.866667	6	10	0	5	chr12:65614056-65614083
chr1	+	109329903	109329930	intron	STXBP3	HAVANA	G10104.1	TACACAGTAATATAATCTGTGAATAAAG	8	109329903	0.994223	1	8	56	1	0.90309	1	1	1	1	0	0	8	chr1:109329903-109329930
chr12	+	65617970	65617993	intron	LEMD3	HAVANA	G101040.1	TTATCAGCAAGCTTTATATTTTCA	6	65617993	0.867654	1	6	60	1	0.778151	0	1	1	1	0	0	6	chr12:65617970-65617993
chr12	+	65618019	65618047	intron	LEMD3	HAVANA	G101041.1	TCCTTTCATTTAACTTGGAGTCACTTTAG	10	65618019	0.93835	1	10	120	1	1	1	1	1	1	0	0	10	chr12:65618019-65618047
chr12	+	65621898	65621924	intron	LEMD3	HAVANA	G101042.1	CTCTCTTTCACTTCTTCCAACCATTTT	10	65621898	0.858156	3	8	117	0.8	0.90309	0	0.4	0.7	5	2	0	8	chr12:65621898-65621924
chr12	+	65622794	65622816	intron	LEMD3	HAVANA	G101043.1	TAACCACTATTCTCTTCTACCTC	5	65622794	0.993842	1	5	40	1	0.69897	0	1	1	1	0	0	5	chr12:65622794-65622816
chr12	+	65628490	65628517	intron	LEMD3	HAVANA	G101048.1	TTCTTACCCTTACTATTTTATAACTAAG	12	65628490	0.823641	3	7	137	0.583333	0.845098	1	0.4	0.75	5	5	0	7	chr12:65628490-65628517
chr1	+	109330030	109330061	intron	STXBP3	HAVANA	G10105.1	CTTCCTTATCCCTCTTTTCCACTTATCACTAG	10	109330030	0.895744	2	9	122	0.9	0.653213	1	0.666667	0.9	3	0	1	9	chr1:109330030-109330061
chr12	+	65630513	65630542	intron	LEMD3	HAVANA	G101050.1	TTGGACATATTCTAAATGTTCATTAATAAG	6	65630542	0.97127	1	6	66	1	0.778151	1	1	1	1	0	0	6	chr12:65630513-65630542
chr12	+	65635590	65635618	intron	LEMD3	HAVANA	G101053.1	TCCTTTTTTATTCTCCAATTAATTTTCAC	31	65635590	0.82291	4	20	456	0.645161	1.30103	0	0.625	0.903226	8	11	0	20	chr12:65635590-65635618
chr12	+	65636155	65636181	intron	LEMD3	HAVANA	G101054.1	TATTGGGATAACTCCCAAATTTTTTAT	16	65636155	0.922571	1	8	176	0.5	0.90309	0	0.666667	0.9375	3	8	0	8	chr12:65636155-65636181
chr12	+	65636797	65636822	intron	LEMD3	HAVANA	G101055.1	ATCTTCCTTTACACACCTCTCTTCAC	10	65636804	0.735851	1	9	84	0.9	0.954243	0	0.5	0.8	4	1	0	9	chr12:65636797-65636822
chr12	+	65641108	65641133	3'utr	LEMD3	HAVANA	G101058.1	TCATTTTCCCAATCTATTTATAATTT	69	65641109	0.759485	5	28	852	0.42029	0.860338	0.0144928	0.37931	0.73913	29	37	3	29	chr12:65641108-65641133
chr12	+	65641937	65641958	3'utr	LEMD3	HAVANA	G101059.1	TATGCAGCTTATTTTACCTGAA	5	65641937	0.940177	1	5	40	1	0.69897	0	1	1	1	0	0	5	chr12:65641937-65641958
chr1	+	109332202	109332229	intron	STXBP3	HAVANA	G10106.1	TTAGTTCAAAACATTTTCTAACCCTTAT	15	109332202	0.907684	2	14	152	0.933333	1.14613	0	0.666667	0.933333	3	1	0	14	chr1:109332202-109332229
chr12	+	65678972	65679001	intron	MSRB3	HAVANA	G101063.1	ATAAATCACATACTTCCCTCATTTTTACAG	13	65678977	0.796675	2	12	124	0.923077	1.07918	1	0.75	0.923077	4	1	0	12	chr12:65678972-65679001
chr12	+	65682544	65682569	intron	MSRB3	HAVANA	G101064.1	CCTATTAAATATATTTAACTCTTAAG	7	65682557	0.644993	3	6	70	0.857143	0.778151	1	0.25	0.571429	4	1	0	6	chr12:65682544-65682569
chr12	+	65683463	65683497	intron	MSRB3	HAVANA	G101065.1	TTTTCAATCCTCACCCATCTTCCACCCTCAAATAG	49	65683469	0.867069	3	30	321	0.612245	0.69897	0.979592	0.642857	0.897959	14	14	5	30	chr12:65683463-65683497
chr12	+	65689202	65689225	intron	MSRB3	HAVANA	G101070.1	TTTTCATTAAATCATACAACATTT	17	65689203	0.709866	1	4	178	0.235294	0.60206	0	0.666667	0.882353	6	13	0	4	chr12:65689202-65689225
chr12	+	65692402	65692425	intron	MSRB3	HAVANA	G101073.1	CATTTTCATAAAACTTCTCTTTTA	8	65692402	0.845745	1	3	93	0.875	0.845098	0	0.666667	0.875	3	1	0	7	chr12:65692402-65692425
chr12	+	65697272	65697302	intron	MSRB3	HAVANA	G101077.1	ATATATTTTAATTCAAATTATTACCTTTAAG	21	65697299	0.64731	4	19	270	0.904762	1.27875	1	0.8	0.952381	5	2	0	19	chr12:65697272-65697302
chr1	+	109333239	109333275	intron	STXBP3	HAVANA	G10108.1	CATTTTTTATATTCTATTCTTTTCCTTCTTTATCAAG	13	109333250	0.707526	2	10	228	0.769231	1	1	0.75	0.923077	4	3	0	10	chr1:109333239-109333275
chr12	+	65701458	65701486	intron	MSRB3	HAVANA	G101080.1	CTAAAGTTTAATATCTACACAATTTTTAG	14	65701472	0.80119	2	14	154	1	1.14613	1	1	1	2	0	0	14	chr12:65701458-65701486
chr12	+	65706326	65706349	intron	MSRB3	HAVANA	G101082.1	TTTTTTCTACCCTCATACATATAA	22	65706327	0.683838	2	6	207	0.272727	0.778151	0	0.75	0.909091	8	16	0	6	chr12:65706326-65706349
chr12	+	65712667	65712693	intron	MSRB3	HAVANA	G101086.1	ATTCAACAATTAAAAATTTATAACACA	19	65712669	0.86858	1	14	138	0.736842	1.14613	0	0.666667	0.947368	3	5	0	14	chr12:65712667-65712693
chr12	+	65712933	65712956	intron	MSRB3	HAVANA	G101087.1	CACATTTTTCCCCTTAATTTTAAA	12	65712956	0.720259	1	5	107	0.75	0.954243	0.333333	0.6	0.833333	5	3	0	9	chr12:65712933-65712956
chr12	+	65716711	65716743	intron	MSRB3	HAVANA	G101088.1	TCCTTCATTTCCCACTTTAATCATAAAAACAAG	68	65716711	0.834084	5	21	570	0.367647	0.69897	0.911765	0.592593	0.838235	27	39	4	25	chr12:65716711-65716743
chr12	+	65722499	65722525	intron	MSRB3	HAVANA	G101091.1	TTTCCATTTACCCCCAACAAAACAAAA	20	65722525	0.998117	1	2	101	0.25	0.69897	0.85	1	1	6	15	0	5	chr12:65722499-65722525
chr12	+	65723031	65723055	intron	MSRB3	HAVANA	G101092.1	CTTTACCAAAAACTTATTTATCTAG	6	65723031	0.723577	2	4	56	1	0.778151	1	1	1	3	0	0	6	chr12:65723031-65723055
chr12	+	65723521	65723545	intron	MSRB3	HAVANA	G101093.1	AAAACACACTTAATATCTCTCCATA	15	65723539	0.716327	1	14	91	0.933333	1.14613	0	0.333333	0.866667	3	1	0	14	chr12:65723521-65723545
chr12	+	65729672	65729703	intron	MSRB3	HAVANA	G101099.1	TTGCCTCTCACCTTATTCAAAATCCTTTAACG	9	65729693	0.886359	1	9	99	1	0.954243	1	1	1	1	0	0	9	chr12:65729672-65729703
chr1	+	109335739	109335767	intron	STXBP3	HAVANA	G10110.1	CTTCCCAAAATCTACCTCACAGCCCCAAG	18	109335742	0.96608	1	8	32	0.444444	0.90309	0.444444	0.6	0.888889	5	10	0	8	chr1:109335739-109335767
chr12	+	65734578	65734610	intron	MSRB3	HAVANA	G101102.1	TATAACCCAATTCTAATAAATTAAAAATCTCAG	11	65734578	0.969946	1	6	94	0.545455	0.778151	0.545455	0.666667	0.909091	3	5	0	6	chr12:65734578-65734610
chr12	+	65735795	65735823	intron	MSRB3	HAVANA	G101105.1	CTCACCACTCAACACTACTACAATACAAG	13	65735813	0.732522	1	4	61	0.307692	0.60206	1	1	1	2	9	0	4	chr12:65735795-65735823
chr12	+	65750881	65750904	intron	MSRB3	HAVANA	G101107.1	CCTTCATTTCTTCCCCATATACTA	15	65750897	0.782991	2	6	114	0.533333	0.90309	0.266667	1	1	4	7	0	8	chr12:65750881-65750904
chr12	+	65750970	65750996	intron	MSRB3	HAVANA	G101108.1	ATTCTTTCCCTCACCTCCCATATCTAG	20	65750976	0.796104	3	12	152	0.6	1.07918	0.6	0.571429	0.85	7	8	0	12	chr12:65750970-65750996
chr12	+	65751711	65751736	intron	MSRB3	HAVANA	G101109.1	ATACTTTTTTCCCCTCCTTTTCCTAG	9	65751736	0.840192	3	9	108	1	0.954243	0.888889	0.666667	0.888889	3	0	0	9	chr12:65751711-65751736
chr1	+	109337733	109337756	intron	STXBP3	HAVANA	G10111.1	TCCCTCCTAATATATTATATATTT	5	109337733	0.962187	1	5	55	1	0.69897	0	0.5	0.8	2	0	0	5	chr1:109337733-109337756
chr12	+	65752596	65752625	intron	MSRB3	HAVANA	G101111.1	CTTATATCTTTCAAAATCACAACTCCTTAC	9	65752613	0.954316	2	9	86	1	0.954243	0	0.5	0.888889	2	0	0	9	chr12:65752596-65752625
chr12	+	65752768	65752794	intron	MSRB3	HAVANA	G101112.1	CTAATTTTAACCCCCAAATTATTAACT	18	65752784	0.670851	2	6	166	0.333333	0.778151	0	0.8	0.944444	5	12	0	6	chr12:65752768-65752794
chr12	+	65753000	65753022	intron	MSRB3	HAVANA	G101113.1	TCCTTTATCTTCTCATCCACATT	9	65753000	0.791764	3	9	89	1	0.954243	0	0.5	0.777778	4	0	0	9	chr12:65753000-65753022
chr12	+	65754748	65754776	intron	MSRB3	HAVANA	G101115.1	ACTATTCTCTTATTTTTTTCCTACATAAT	15	65754748	0.911213	1	3	237	0.466667	0.845098	0	1	1	3	8	0	7	chr12:65754748-65754776
chr12	+	65756074	65756101	intron	MSRB3	HAVANA	G101117.1	CTTCTCCCTAAATCATCTCTCTCATTTT	15	65756074	0.930005	3	12	162	0.8	1.07918	0	0.8	0.933333	5	3	0	12	chr12:65756074-65756101
chr12	+	65758075	65758103	intron	MSRB3	HAVANA	G101118.1	ATATGTCTGTGTGCCCACTTAAAACTCAG	5	65758075	0.916842	1	5	40	1	0.69897	1	1	1	1	0	0	5	chr12:65758075-65758103
chr12	+	65758445	65758478	intron	MSRB3	HAVANA	G101119.1	CATCCTTATCCATATTTCACTTCCCTTCTCAAAG	18	65758445	0.819047	4	18	196	1	1.25527	1	0.8	0.944444	5	0	0	18	chr12:65758445-65758478
chr1	+	109343139	109343165	intron	STXBP3	HAVANA	G10112.1	TTCCCCACCTCCTCTTCCTTCACATAG	7	109343139	0.918788	1	7	56	1	0.845098	1	0.25	0.571429	4	0	0	7	chr1:109343139-109343165
chr12	+	65765680	65765705	intron	MSRB3	HAVANA	G101121.1	ATTTTTTATAATCAAAAAATTTCAAC	13	65765697	0.687425	2	4	128	0.307692	0.60206	0	1	1	4	9	0	4	chr12:65765680-65765705
chr12	+	65773011	65773035	intron	MSRB3	HAVANA	G101126.1	ATCTACCCATCCATCTATATAAAAG	23	65773014	0.788556	2	4	113	0.173913	0.60206	0.652174	0.5	0.826087	8	19	0	4	chr12:65773011-65773035
chr12	+	65774505	65774529	intron	MSRB3	HAVANA	G101127.1	CATACATTATTATTCCCATCTTATA	7	65774519	0.795586	1	6	71	0.857143	0.778151	0	0.5	0.857143	2	1	0	6	chr12:65774505-65774529
chr12	+	65779355	65779384	intron	MSRB3	HAVANA	G101131.1	TTTAAACTCCCACAAAATTAAATAAAATAG	33	65779384	0.894859	3	11	236	0.333333	0.740363	1	0.555556	0.878788	9	21	1	11	chr12:65779355-65779384
chr12	+	65783723	65783749	intron	MSRB3	HAVANA	G101135.1	AATCCCCTTTTCTACCACCATTTTCTT	13	65783724	0.922809	2	8	147	0.615385	0.90309	0	0.8	0.923077	5	5	0	8	chr12:65783723-65783749
chr12	+	65784077	65784100	intron	MSRB3	HAVANA	G101136.1	TTCTAACTCTTATCTCCTCTTTCC	11	65784080	0.768256	2	11	109	1	1.04139	0	0.666667	0.909091	3	0	0	11	chr12:65784077-65784100
chr12	+	65786851	65786878	intron	MSRB3	HAVANA	G101139.1	CTTTCTATTAAAAATATTCCTTTTTATT	10	65786851	0.859345	2	10	141	1	1	0	0.5	0.8	4	0	0	10	chr12:65786851-65786878
chr12	+	65788314	65788341	intron	MSRB3	HAVANA	G101143.1	AATTATTCACAACTCTTCCAAAAAATAG	18	65788314	0.81345	2	12	121	0.666667	1.07918	1	0.714286	0.888889	7	6	0	12	chr12:65788314-65788341
chr12	+	65800324	65800352	intron	MSRB3	HAVANA	G101148.1	TTTCAAAATCCAAATAACATTTTTCACAG	18	65800324	0.874247	1	10	161	0.555556	1	0.888889	0.8	0.944444	5	8	0	10	chr12:65800324-65800352
chr1	+	109353427	109353458	NoAnnotation			G10115.1	TTCAATCCACCTAAATTACTATTATTTTTCAG	5	109353427	0.928963	1	5	65	1	0.69897	1	1	1	1	0	0	5	chr1:109353427-109353458
chr12	+	65803456	65803480	intron	MSRB3	HAVANA	G101150.1	ATACCTCATCCATCTATACAATCCT	13	65803456	0.966949	2	13	81	1	1.11394	0	0.666667	0.923077	3	0	0	13	chr12:65803456-65803480
chr12	+	65803766	65803786	intron	MSRB3	HAVANA	G101152.1	TTTTCCATTCCCTCTTTTTTC	16	65803774	0.806027	1	4	188	0.25	0.60206	0	0.571429	0.8125	7	12	0	4	chr12:65803766-65803786
chr12	+	65806278	65806307	intron	MSRB3	HAVANA	G101154.1	TTCTTATTAAACAACATATTAAAAATACAG	17	65806278	0.83584	2	17	143	1	1.23045	1	0.666667	0.941176	3	0	0	17	chr12:65806278-65806307
chr12	+	65824784	65824809	intron	MSRB3	HAVANA	G101159.1	ATAAATTCATCAAACTCCTTTCCTAG	12	65824788	0.779847	1	4	104	0.333333	0.60206	1	0.5	0.833333	4	8	0	4	chr12:65824784-65824809
chr12	+	65826050	65826075	intron	MSRB3	HAVANA	G101161.1	CATTATCATTACATAATCTATATCCA	7	65826050	0.905988	1	7	63	1	0.845098	0	1	1	1	0	0	7	chr12:65826050-65826075
chr12	+	65826278	65826308	intron	MSRB3	HAVANA	G101162.1	AATTTCCTTCTTTATCTATATCCCCTCCTAG	35	65826278	0.894123	3	21	424	0.6	1.32222	0.714286	0.875	0.971429	8	14	0	21	chr12:65826278-65826308
chr12	+	65827033	65827056	intron	MSRB3	HAVANA	G101163.1	AATTTATCTTTCTTTAAAATTTCT	7	65827033	0.908698	1	7	91	1	0.845098	0	1	1	1	0	0	7	chr12:65827033-65827056
chr12	+	65832307	65832337	intron	MSRB3	HAVANA	G101167.1	AAAATCTTATAACCTTCCAAATTTACAATAG	16	65832321	0.829045	3	14	138	0.875	1.14613	1	0.333333	0.75	6	2	0	14	chr12:65832307-65832337
chr12	+	65833226	65833254	intron	MSRB3	HAVANA	G101168.1	TTTCAAATAAAAAACATCTTTCAAATAAG	9	65833229	0.821881	1	9	72	1	0.954243	1	0.5	0.888889	2	0	0	9	chr12:65833226-65833254
chr12	+	65848477	65848506	intron	MSRB3	HAVANA	G101172.1	CATCCTCATTTCCAATAATTTCCTAATTAG	9	65848477	0.973069	1	9	99	1	0.954243	1	0.666667	0.888889	3	0	0	9	chr12:65848477-65848506
chr12	+	65848688	65848718	intron	MSRB3	HAVANA	G101173.1	TATTCTATGGAAGGCAATCTTGTTCTTTCAA	6	65848688	0.851832	1	6	72	1	0.778151	0	1	1	1	0	0	6	chr12:65848688-65848718
chr12	+	65854060	65854086	intron	MSRB3	HAVANA	G101179.1	TTATCCTCCCAGCTTTCCCAAGGCTAG	5	65854060	0.82706	1	5	35	1	0.69897	1	1	1	1	0	0	5	chr12:65854060-65854086
chr1	+	109380890	109380920	NoAnnotation			G10118.1	AATTATACTACCTACATTCTCTTATCACTAG	13	109380902	0.854535	1	5	151	0.384615	0.69897	1	0.666667	0.923077	3	8	0	5	chr1:109380890-109380920
chr12	+	65856868	65856892	intron	MSRB3	HAVANA	G101183.1	AATGTGAATTCCTCTCAAAGCCTGC	8	65856877	0.72232	1	8	48	1	0.90309	0	0.5	0.875	2	0	0	8	chr12:65856868-65856892
chr12	+	65857332	65857354	3'utr	MSRB3	HAVANA	G101185.1	TTCTTCACAAGCCACTTATACCC	9	65857346	0.81725	1	5	30	1	0.69897	0	1	1	1	0	0	5	chr12:65857332-65857354
chr12	+	65857623	65857650	3'utr	MSRB3	HAVANA	G101186.1	CTCACTGAAAGGGTGTGAAGGTCTAAAG	7	65857629	0.932	1	7	35	1	0.845098	1	1	1	1	0	0	7	chr12:65857623-65857650
chr12	+	65858049	65858080	3'utr	MSRB3	HAVANA	G101187.1	ATCTCAAAAAATAATAATAATAACAATATAAG	38	65858049	0.887729	3	26	246	0.789474	0.632023	1	0.777778	0.947368	9	2	6	30	chr12:65858049-65858080
chr12	+	65859823	65859849	3'utr	MSRB3	HAVANA	G101190.1	CTTCCCTCTCCACAGAGACTGGATTGT	9	65859823	0.8416	1	9	63	1	0.954243	0	0.5	0.888889	2	0	0	9	chr12:65859823-65859849
chr12	+	65861935	65861966	NoAnnotation			G101192.1	AAAATTATCATCATTTTTTTTAACCATTTAAG	28	65861939	0.855429	2	13	395	0.5	1.14613	1	0.714286	0.928571	7	14	0	14	chr12:65861935-65861966
chr12	+	65861987	65862012	NoAnnotation			G101193.1	TGTACCCAAATCTTCAACTCTTTCTT	6	65861990	0.936051	1	6	60	1	0.778151	0	0.5	0.833333	2	0	0	6	chr12:65861987-65862012
chr12	+	65863674	65863705	NoAnnotation			G101195.1	TTTTAATTAAAACAATTTTTTTACTTCAATAG	29	65863675	0.793859	2	17	431	0.586207	1.23045	1	0.571429	0.896552	7	12	0	17	chr12:65863674-65863705
chr12	+	65884903	65884933	NoAnnotation			G101198.1	TATATTTTAATCCTTCATATCATTACTATCA	23	65884914	0.76605	2	6	281	0.26087	0.778151	0	0.571429	0.869565	7	17	0	6	chr12:65884903-65884933
chr12	+	65934569	65934599	NoAnnotation			G101199.1	CATTTAAAAAAAATCTCCCTTTTTTTCAAAG	8	65934569	0.913112	1	8	88	1	0.90309	1	1	1	1	0	0	8	chr12:65934569-65934599
chr1	+	14561515	14561544	NoAnnotation			G1012.1	AATTCCACCCACACATACATATCCCCAAAG	21	14561521	0.890071	3	14	73	0.666667	1.14613	0.952381	0.5	0.761905	10	7	0	14	chr1:14561515-14561544
chr12	+	65997019	65997051	lincRNA_intron	RP11-221N13.3	HAVANA	G101201.1	CTTATCTTCCATCCCCCACTCCAACTCTCCCAG	10	65997019	0.845009	1	8	72	0.8	0.90309	1	0.666667	0.9	3	2	0	8	chr12:65997019-65997051
chr12	+	65997688	65997717	lincRNA_intron	RP11-221N13.3	HAVANA	G101202.1	ACTTGCCATTTTTAAAAACACATTTTAAAG	7	65997690	0.892285	1	7	70	1	0.845098	1	1	1	2	0	0	7	chr12:65997688-65997717
chr12	+	66007913	66007940	NoAnnotation			G101206.1	CATATAATTATATAAATTAATAAAAATA	7	66007940	0.955934	2	7	61	1	0.845098	0	1	1	2	0	0	7	chr12:66007913-66007940
chr1	+	109421765	109421791	intron	GPSM2	HAVANA	G10121.1	TCTTAATCATCTTTATACAAAACATAA	12	109421767	0.775871	1	6	110	0.5	0.778151	0.833333	0.6	0.833333	5	6	0	6	chr1:109421765-109421791
chr12	+	66220555	66220584	intron	HMGA2	HAVANA	G101217.1	CCCTCCAAAAAAAAAAAAAAAATCCAAAAG	16	66220564	0.76011	2	9	21	0.5625	0.653213	0.875	0.142857	0.25	14	6	1	9	chr12:66220555-66220584
chr12	+	66220961	66220989	intron	HMGA2	HAVANA	G101219.1	CTCATTCCCAGACACTCCATTCCTCCTCG	12	66220961	0.801897	2	7	87	0.583333	0.845098	1	0.5	0.833333	4	5	0	7	chr12:66220961-66220989
chr12	+	66221002	66221028	intron	HMGA2	HAVANA	G101220.1	TTTAGTTTTCTCCACTCCACCCCCATA	11	66221002	0.830672	2	5	93	0.818182	0.653213	0.636364	0.25	0.454545	8	1	1	9	chr12:66221002-66221028
chr12	+	66221246	66221267	intron	HMGA2	HAVANA	G101221.1	ATTGCTCCAGTATTTCACTCAA	5	66221246	0.843415	1	5	35	1	0.69897	0	1	1	1	0	0	5	chr12:66221246-66221267
chr12	+	66221281	66221297	intron	HMGA2	HAVANA	G101222.1	AATCATAATCCACCTAG	6	66221281	0.924468	1	6	18	1	0.778151	1	1	1	2	0	0	6	chr12:66221281-66221297
chr12	+	66221761	66221789	intron-coding	HMGA2	HAVANA	G101223.1	TTTTTTTCCCTCACAATTAGGAACCAACC	5	66221789	0.960727	1	5	45	1	0.69897	0	1	1	1	0	0	5	chr12:66221761-66221789
chr12	+	66221993	66222010	intron	HMGA2	HAVANA	G101225.1	TCTTACATTTAACATTAG	7	66221993	0.694245	1	3	53	0.714286	0.69897	0.571429	1	1	3	2	0	5	chr12:66221993-66222010
chr12	+	66222085	66222109	intron	HMGA2	HAVANA	G101226.1	TTTTAAACAAACAGCCACCAAATAA	7	66222097	0.607444	1	6	29	1	0.845098	0	0.333333	0.714286	3	0	0	7	chr12:66222085-66222109
chr12	+	66222321	66222350	intron	HMGA2	HAVANA	G101227.1	ATCCCCCTATTAAAGTACTTTGCCAAATAG	5	66222321	0.99223	1	5	40	1	0.69897	1	0.5	0.8	2	0	0	5	chr12:66222321-66222350
chr12	+	66223475	66223495	intron	HMGA2	HAVANA	G101232.1	CTCCCATATTTTACTATATTT	8	66223475	0.852705	3	7	81	0.875	0.845098	0	0.4	0.625	5	1	0	7	chr12:66223475-66223495
chr12	+	66224673	66224712	intron	HMGA2	HAVANA	G101236.1	CTTCAATCTACTTAATATTCCATTAAAACTAATTACTATG	152	66224673	0.863223	11	110	1414	0.723684	1.34242	0.0131579	0.527273	0.828947	55	38	4	110	chr12:66224673-66224712
chr1	+	109422730	109422756	intron	GPSM2	HAVANA	G10124.1	ATTATTCCCATATTATCACAAAACATT	81	109422730	0.776337	4	52	677	0.679012	0.740363	0	0.68	0.901235	25	17	9	55	chr1:109422730-109422756
chr12	+	66228260	66228285	intron	HMGA2	HAVANA	G101240.1	ATATAAACACTTTTCCTTCCTTTCCT	39	66228260	0.9227	1	22	439	0.564103	1.04139	0	0.416667	0.820513	12	16	1	22	chr12:66228260-66228285
chr12	+	66228600	66228634	intron	HMGA2	HAVANA	G101243.1	TTATATTTCCCATTTAACATTTCTCCTAATCTTCA	838	66228606	0.810126	14	487	10622	0.583532	0.918457	0.00238663	0.694444	0.921241	216	291	58	489	chr12:66228600-66228634
chr12	+	66229343	66229375	intron	HMGA2	HAVANA	G101245.1	TTAGTTAATGGTGCAAATTTTATTTCTCAATAG	7	66229343	0.93407	1	7	98	1	0.845098	1	1	1	1	0	0	7	chr12:66229343-66229375
chr1	+	109425003	109425033	intron	GPSM2	HAVANA	G10125.1	CATCTTCCCACAAACTTTTAATCCTCTCTAG	15	109425010	0.732918	2	11	135	0.733333	1.04139	1	0.222222	0.533333	9	4	0	11	chr1:109425003-109425033
chr12	+	66230872	66230902	intron	HMGA2	HAVANA	G101250.1	AATAATACCCACTTTATAAGGCTGCTGTAAG	5	66230878	0.919323	1	5	40	1	0.69897	1	1	1	1	0	0	5	chr12:66230872-66230902
chr12	+	66232489	66232516	intron	HMGA2	HAVANA	G101252.1	ACAAATTATCATCACTTCCTACCACTAG	6	66232504	0.735099	2	6	42	1	0.778151	1	0.5	0.833333	2	0	0	6	chr12:66232489-66232516
chr12	+	66233209	66233232	intron	HMGA2	HAVANA	G101254.1	TTTCCTCTTCCTCAATTCTTTCTT	7	66233209	0.854081	2	4	88	0.571429	0.60206	0	0.5	0.714286	4	3	0	4	chr12:66233209-66233232
chr12	+	66233356	66233383	intron	HMGA2	HAVANA	G101255.1	TTTTAATTTATTCATCTTATATTTTTCC	11	66233383	0.773827	3	7	162	0.636364	0.845098	0	0.4	0.727273	5	4	0	7	chr12:66233356-66233383
chr12	+	66234649	66234679	intron	HMGA2	HAVANA	G101258.1	TCCATCATATGGGGCCTCTTAACTCTCTCAG	33	66234649	0.856177	4	10	262	0.363636	0.60206	0.787879	0.583333	0.848485	12	19	2	12	chr12:66234649-66234679
chr12	+	66234709	66234737	intron	HMGA2	HAVANA	G101259.1	CTATAATGGTCACCAATTCACCTCCATAG	15	66234732	0.801853	3	10	100	0.666667	0.69897	0.8	0.571429	0.8	7	4	1	10	chr12:66234709-66234737
chr12	+	66234853	66234882	intron	HMGA2	HAVANA	G101260.1	TTTTCTTTCTCACCACACATCCTTAAACAG	52	66234853	0.689304	7	30	414	0.576923	1	0.865385	0.36	0.692308	25	20	2	30	chr12:66234853-66234882
chr12	+	66236478	66236508	intron	HMGA2	HAVANA	G101262.1	ATGTACATACAGAGATGTGCTGATTCTCAGA	8	66236508	0.941563	1	8	64	1	0.90309	0	1	1	1	0	0	8	chr12:66236478-66236508
chr12	+	66236997	66237020	intron	HMGA2	HAVANA	G101263.1	AGCAATCCCCAGCTGGTTTCTCAG	6	66236997	0.936223	1	2	34	1	0.778151	1	1	1	2	0	0	6	chr12:66236997-66237020
chr1	+	109427000	109427032	intron	GPSM2	HAVANA	G10127.1	CCAAAAAACTATAATCCAAATGTCCATCAACAG	9	109427019	0.830938	1	9	45	1	0.954243	1	1	1	1	0	0	9	chr1:109427000-109427032
chr12	+	66238238	66238267	intron	HMGA2	HAVANA	G101270.1	TTTAATAGTTTACCACAAAATTCACTAAAG	17	66238240	0.751147	1	8	158	0.470588	0.90309	1	0.5	0.882353	4	9	0	8	chr12:66238238-66238267
chr12	+	66238357	66238378	intron	HMGA2	HAVANA	G101271.1	TTCAATACTAACATCTTTTTCA	8	66238357	0.872678	1	4	75	0.5	0.60206	0	0.666667	0.875	3	4	0	4	chr12:66238357-66238378
chr12	+	66238820	66238857	intron	HMGA2	HAVANA	G101275.1	CCCTACTCCCATACACATATTTACCTACATTCACCTTA	267	66238820	0.950522	10	181	2450	0.689139	1.56585	0.011236	0.698795	0.906367	83	79	4	184	chr12:66238820-66238857
chr12	+	66238886	66238911	intron	HMGA2	HAVANA	G101276.1	ATTTCTAAAAGGTTGGAAATCCCCAT	34	66238886	0.72852	4	19	220	0.558824	0.977724	0	0.727273	0.911765	11	14	1	19	chr12:66238886-66238911
chr12	+	66239510	66239535	intron	HMGA2	HAVANA	G101278.1	TTTGGGCAGGTTGCTTAATTTATCCG	5	66239510	0.869089	2	5	50	1	0.69897	1	0.666667	0.8	3	0	0	5	chr12:66239510-66239535
chr1	+	109427353	109427374	intron	GPSM2	HAVANA	G10128.1	TTTACCATATACATATTTCCCA	18	109427354	0.735623	1	4	155	0.222222	0.60206	0	0.571429	0.833333	7	14	0	4	chr1:109427353-109427374
chr12	+	66239940	66239974	intron	HMGA2	HAVANA	G101280.1	TTTCATTCATTATTTTTTCATTCTTACAATAAACG	152	66239946	0.697769	10	41	2182	0.269737	0.834633	0.881579	0.509804	0.835526	51	106	5	41	chr12:66239940-66239974
chr12	+	66240445	66240474	intron	HMGA2	HAVANA	G101281.1	TCTTTCTTGGCTGGATCATTTAAACCCTAG	29	66240445	0.780952	4	11	310	0.37931	0.740363	1	0.7	0.896552	10	17	1	11	chr12:66240445-66240474
chr12	+	66240806	66240829	intron	HMGA2	HAVANA	G101284.1	AATTTACCTATATTAACACCATAA	31	66240806	0.735465	4	22	220	0.709677	0.740363	0	0.5	0.741935	16	6	3	22	chr12:66240806-66240829
chr12	+	66240859	66240888	intron	HMGA2	HAVANA	G101285.1	ATACTATATATATACACACACACACTTATA	53	66240859	0.776084	4	24	410	0.45283	1.38021	0	0.785714	0.943396	14	29	0	24	chr12:66240859-66240888
chr12	+	66240923	66240968	intron	HMGA2	HAVANA	G101286.1	TGCCTGGGGTTACATTCTCTCATTATCTTCACAGCAAATATATAAG	20	66240939	0.791961	3	14	223	0.7	0.845098	1	0.714286	0.9	7	5	1	14	chr12:66240923-66240968
chr12	+	66241067	66241097	intron	HMGA2	HAVANA	G101287.1	GCTCCAAAAAGAGGGAGAAAAAGGGAATCAG	9	66241069	0.998512	1	9	9	1	0.954243	1	1	1	1	0	0	9	chr12:66241067-66241097
chr12	+	66241183	66241207	intron	HMGA2	HAVANA	G101289.1	TATCAAATAATTTTTAAATCACCAG	8	66241183	0.891599	1	5	64	0.625	0.69897	0.75	0.5	0.75	4	3	0	5	chr12:66241183-66241207
chr1	+	109427389	109427419	intron	GPSM2	HAVANA	G10129.1	CTACCCAATATTAATAAAAAACATTTTAAAG	7	109427389	0.996329	1	7	56	1	0.845098	1	1	1	2	0	0	7	chr1:109427389-109427419
chr12	+	66241220	66241241	intron	HMGA2	HAVANA	G101290.1	CTTAATTATATACTTTAATATT	15	66241220	0.722919	4	9	171	0.6	0.954243	0	0.714286	0.866667	7	6	0	9	chr12:66241220-66241241
chr12	+	66241292	66241324	intron	HMGA2	HAVANA	G101291.1	GTGCATATCTCCTATTTATCTTTTTAACCTCAG	74	66241297	0.867808	7	59	875	0.797297	0.925754	0.891892	0.424242	0.743243	33	9	6	59	chr12:66241292-66241324
chr12	+	66242064	66242097	intron	HMGA2	HAVANA	G101294.1	TTTCTCTCTCTCTTTTTACAAAAACTTATTTTAA	143	66242064	0.906733	10	64	2028	0.447552	0.80618	0.041958	0.651163	0.895105	43	70	9	64	chr12:66242064-66242097
chr12	+	66243375	66243410	intron	HMGA2	HAVANA	G101299.1	CAGTCCTAATTCTCCTTATTATAATTTCTTACATAG	514	66243375	0.94048	14	254	7091	0.494163	0.732736	0.963035	0.631579	0.877432	171	214	46	254	chr12:66243375-66243410
chr1	+	14561694	14561720	NoAnnotation			G1013.1	CATAAACAAAATGTGGTATAACCACAC	19	14561697	0.88158	1	11	84	0.789474	1.17609	0	1	1	3	4	0	15	chr1:14561694-14561720
chr12	+	66243860	66243889	intron	HMGA2	HAVANA	G101300.1	AATTTGTCATCAAATCAGCCAGGCTTAAAG	10	66243867	0.733341	1	8	70	0.8	0.90309	0.8	0.666667	0.9	3	2	0	8	chr12:66243860-66243889
chr12	+	66244136	66244157	intron	HMGA2	HAVANA	G101302.1	AAACTAATTCACACTAAACTCA	5	66244143	0.715719	1	5	20	1	0.69897	0	1	1	2	0	0	5	chr12:66244136-66244157
chr12	+	66244388	66244411	intron	HMGA2	HAVANA	G101303.1	AAATATATTACAATAAACATTTAG	14	66244411	0.83634	1	8	74	0.571429	0.60206	1	0.6	0.857143	5	5	1	8	chr12:66244388-66244411
chr12	+	66245499	66245528	intron	HMGA2	HAVANA	G101305.1	CTTTCCATTTTCCACAATAACATTCCCAAG	71	66245499	0.799636	8	41	601	0.577465	0.658541	0.957746	0.375	0.71831	32	22	8	41	chr12:66245499-66245528
chr1	+	109427705	109427737	intron	GPSM2	HAVANA	G10131.1	TCTCAAATCTCATCTATTCCCACCCCTATTTAG	15	109427711	0.840253	2	11	145	0.733333	1.04139	1	1	1	3	4	0	11	chr1:109427705-109427737
chr12	+	66246781	66246808	intron	HMGA2	HAVANA	G101311.1	ATGGCTTGGAGTGGAAATGACCTGGAAG	8	66246781	0.945211	1	8	40	1	0.90309	1	1	1	1	0	0	8	chr12:66246781-66246808
chr12	+	66248274	66248304	intron	HMGA2	HAVANA	G101314.1	TATTTGTGTGTGTGTATGTGTGAGCATCAAG	18	66248276	0.824541	1	9	195	0.5	0.954243	0.666667	0.75	0.944444	4	9	0	9	chr12:66248274-66248304
chr12	+	66248488	66248515	intron	HMGA2	HAVANA	G101315.1	CTTCCTGATGCTCTCCCTCCCCACTCCG	8	66248488	0.876539	1	5	53	0.625	0.69897	1	0.666667	0.875	3	3	0	5	chr12:66248488-66248515
chr12	+	66248666	66248701	intron	HMGA2	HAVANA	G101316.1	TGTGCAGTTACTCTTTCACATTCCCTCATTATAAAG	56	66248667	0.911387	9	41	536	0.732143	1.13566	0.678571	0.458333	0.767857	24	13	2	41	chr12:66248666-66248701
chr12	+	66249754	66249780	intron	HMGA2	HAVANA	G101318.1	TAACTATTATCTTATTTAAACAAAAAT	47	66249779	0.801369	5	28	439	0.595745	0.669007	0	0.470588	0.808511	17	14	5	28	chr12:66249754-66249780
chr1	+	109427952	109427974	5'utr	GPSM2	HAVANA	G10132.1	TTTGAACCTTTAAGCTGTCTGAC	5	109427974	0.938124	1	5	40	1	0.69897	0	1	1	1	0	0	5	chr1:109427952-109427974
chr12	+	66250716	66250743	intron	HMGA2	HAVANA	G101320.1	TTATTTCCAAATAAAGTCACATTCATAG	8	66250732	0.922932	1	8	72	1	0.90309	1	1	1	1	0	0	8	chr12:66250716-66250743
chr12	+	66250775	66250804	intron	HMGA2	HAVANA	G101321.1	TTTTAGGGGACACAATTCAACCCATAACAG	17	66250782	0.746145	3	13	99	0.764706	1.11394	1	0.6	0.882353	5	4	0	13	chr12:66250775-66250804
chr12	+	66251279	66251308	intron	HMGA2	HAVANA	G101322.1	GTATTCAATTTTTAAACCAAAATTTAAAAG	28	66251279	0.896575	4	19	250	0.678571	0.977724	0.964286	0.266667	0.607143	15	8	1	19	chr12:66251279-66251308
chr12	+	66251542	66251565	intron	HMGA2	HAVANA	G101324.1	TGATTCCAAACCTCCCTTTAAATT	32	66251542	0.881132	3	19	240	0.65625	0.623249	0.0625	0.333333	0.625	18	7	4	21	chr12:66251542-66251565
chr12	+	66251571	66251602	intron	HMGA2	HAVANA	G101324.2	CTTTTAGCTTCAAATATACCTCTTCCCATAAG	21	66251579	0.815388	2	11	180	0.571429	0.778151	1	0.153846	0.47619	13	8	1	12	chr12:66251571-66251602
chr12	+	66251678	66251708	intron	HMGA2	HAVANA	G101325.1	CCTCTGTGCTCAGTGGTGGCCTATTAACTCA	5	66251678	0.938665	1	5	45	1	0.69897	0	1	1	1	0	0	5	chr12:66251678-66251708
chr12	+	66251732	66251751	intron	HMGA2	HAVANA	G101326.1	ATGGCCTCAAATTTCCATAT	5	66251732	0.980527	1	5	30	1	0.69897	0.4	0.666667	0.8	3	0	0	5	chr12:66251732-66251751
chr12	+	66252952	66252997	intron	HMGA2	HAVANA	G101330.1	TCCCACTACTTTCCTTCCTCTACCAAATTCACTTATAGCCTCCAAG	252	66252952	0.90028	11	151	2657	0.599206	0.798766	0.948413	0.631579	0.888889	76	78	23	151	chr12:66252952-66252997
chr12	+	66253269	66253295	intron	HMGA2	HAVANA	G101331.1	CTCTATTTCCAATATGGAAATAACTAA	11	66253295	0.9895	2	7	75	1	1.04139	0.0909091	0.666667	0.909091	3	0	0	11	chr12:66253269-66253295
chr12	+	66255341	66255371	intron	HMGA2	HAVANA	G101335.1	TTCAAAATATTGCATTGGTAGTTTCATCTCG	6	66255341	0.950422	1	6	72	1	0.778151	1	0.5	0.833333	2	0	0	6	chr12:66255341-66255371
chr12	+	66256136	66256166	intron	HMGA2	HAVANA	G101337.1	CCCACAATCAGTACCACCACCACTACTACAG	6	66256150	0.827746	2	6	18	1	0.778151	1	1	1	2	0	0	6	chr12:66256136-66256166
chr12	+	66256348	66256375	intron	HMGA2	HAVANA	G101338.1	ATCTCTTATACTACAAAAATTAAAAAAG	28	66256348	0.800515	3	13	187	0.5	0.669007	1	0.4	0.678571	15	12	2	14	chr12:66256348-66256375
chr1	+	109429249	109429269	intron	GPSM2	HAVANA	G10134.1	TCACAAATACAACACACTCCC	5	109429269	0.927742	1	4	11	0.8	0.60206	0	0.333333	0.6	3	1	0	4	chr1:109429249-109429269
chr12	+	66256933	66256962	intron	HMGA2	HAVANA	G101341.1	TTTGGGGCCAGATCATTAACTCATATCTAG	22	66256949	0.733016	2	12	150	0.545455	0.778151	0.409091	0.833333	0.954545	6	9	1	12	chr12:66256933-66256962
chr12	+	66258259	66258284	intron	HMGA2	HAVANA	G101347.1	ATGTTACTCACTCCACTGTTGACTAT	6	66258259	0.910078	1	6	54	1	0.778151	0	1	1	1	0	0	6	chr12:66258259-66258284
chr12	+	66258640	66258661	intron	HMGA2	HAVANA	G101349.1	CTTGACCCTTGAACAATACAGG	11	66258642	0.871515	1	7	28	0.636364	0.845098	0.636364	0.75	0.909091	4	4	0	7	chr12:66258640-66258661
chr1	+	109430113	109430136	intron	GPSM2	HAVANA	G10135.1	TCCATATCTCCTCATCACACCTTC	5	109430113	0.934191	1	5	35	1	0.69897	0.4	0.333333	0.6	3	0	0	5	chr1:109430113-109430136
chr12	+	66258738	66258761	intron	HMGA2	HAVANA	G101350.1	TCCTCTTCCACCTCTTCTCCCTCT	16	66258738	0.923603	2	13	138	0.8125	0.812913	0	0.444444	0.6875	9	2	1	13	chr12:66258738-66258761
chr12	+	66259720	66259751	intron	HMGA2	HAVANA	G101354.1	CCATCCCCATCTATTTTTCACTAATATTCAAG	95	66259720	0.993796	5	82	1019	0.863158	1.31175	0.884211	0.645161	0.884211	31	10	3	82	chr12:66259720-66259751
chr12	+	66260482	66260506	intron	HMGA2	HAVANA	G101356.1	TCTCATTCTTCATTACAAATTTAAG	11	66260482	0.856685	3	4	112	0.636364	0.845098	1	0.25	0.454545	8	4	0	7	chr12:66260482-66260506
chr12	+	66260668	66260690	intron	HMGA2	HAVANA	G101358.1	TTCCTTCTGCTGCCATTTTTCTT	5	66260668	0.890494	1	5	60	1	0.69897	0	1	1	1	0	0	5	chr12:66260668-66260690
chr12	+	66261610	66261639	intron	HMGA2	HAVANA	G101359.1	TTACACATTCCCAGAAGACCCACATTCCTC	19	66261624	0.762281	3	10	73	0.666667	1	0.0666667	0.666667	0.866667	6	5	0	10	chr12:66261610-66261639
chr1	+	109433418	109433442	intron	GPSM2	HAVANA	G10136.1	TCCTAAGGGGACATCAGAATGCTTT	7	109433418	0.933684	1	7	42	1	0.845098	0	1	1	1	0	0	7	chr1:109433418-109433442
chr12	+	66261833	66261860	intron	HMGA2	HAVANA	G101360.1	TCTCCAACATTGCTTACAAAATAATCTT	5	66261833	0.943316	1	5	45	1	0.69897	0	1	1	1	0	0	5	chr12:66261833-66261860
chr12	+	66262395	66262418	intron	HMGA2	HAVANA	G101361.1	TTTGTACATAATCACCATTTTCTC	21	66262418	0.880777	1	4	213	0.190476	0.60206	0	0.833333	0.952381	6	17	0	4	chr12:66262395-66262418
chr12	+	66262427	66262456	intron	HMGA2	HAVANA	G101362.1	TTATCCAATTCAGTGCATCTTAAAGGATGG	22	66262427	0.812125	3	21	165	0.954545	1.32222	1	0.5	0.863636	6	1	0	21	chr12:66262427-66262456
chr12	+	66262511	66262543	intron	HMGA2	HAVANA	G101363.1	TCTACCTAACTCTTTCATTTAAACTCTCACTAG	68	66262514	0.831844	5	27	768	0.397059	1.43136	1	0.8	0.955882	15	41	0	27	chr12:66262511-66262543
chr12	+	66262925	66262945	intron	HMGA2	HAVANA	G101365.1	TTCCTTTTTTTGGTAGGGTTC	8	66262925	0.878762	2	8	88	1	0.90309	0	0.5	0.75	4	0	0	8	chr12:66262925-66262945
chr12	+	66263534	66263562	intron	HMGA2	HAVANA	G101368.1	CTCAAAATACACCTTTAAAAACATATTTT	106	66263534	0.960946	5	78	907	0.735849	0.850702	0	0.611111	0.867925	36	18	10	78	chr12:66263534-66263562
chr12	+	66263821	66263845	intron	HMGA2	HAVANA	G101369.1	ATATTCCAGCTATATTCAATAAACA	12	66263832	0.7387	1	11	84	0.916667	1.04139	0	0.5	0.916667	2	1	0	11	chr12:66263821-66263845
chr12	+	66264496	66264527	intron	HMGA2	HAVANA	G101370.1	ACTCCATCTAAAAACAAAACAAAACAAAACAG	99	66264496	0.823744	2	50	177	0.505051	1.39794	0.919192	0.730769	0.929293	26	48	1	50	chr12:66264496-66264527
chr12	+	66264878	66264909	intron	HMGA2	HAVANA	G101371.1	TAATTACTTGCTACACTAATTTTCTTCTTTAG	10	66264885	0.850884	1	10	150	1	1	1	1	1	1	0	0	10	chr12:66264878-66264909
chr12	+	66265393	66265425	intron	HMGA2	HAVANA	G101373.1	CTCCATTACTATATCCCCTTCCTATGGGGATTC	97	66265393	0.926689	3	38	891	0.391753	0.734686	0	0.709677	0.907216	31	53	6	38	chr12:66265393-66265425
chr12	+	66265636	66265663	intron	HMGA2	HAVANA	G101374.1	ATTACCAACAATATATTTAATTTTCCTA	50	66265636	0.951985	2	24	537	0.48	1.07918	0.02	0.8	0.96	10	25	1	24	chr12:66265636-66265663
chr12	+	66265925	66265953	intron	HMGA2	HAVANA	G101375.1	GTCCCCCTACACAAAATCCTCTAAATAAG	25	66265925	0.872848	3	13	114	0.64	0.90309	0.76	0.545455	0.8	11	8	1	16	chr12:66265925-66265953
chr12	+	66266050	66266077	intron	HMGA2	HAVANA	G101376.1	CTTATTTCACACTTGCCTTCCTTGGATG	9	66266061	0.847398	1	6	102	0.666667	0.778151	1	1	1	2	3	0	6	chr12:66266050-66266077
chr12	+	66266510	66266539	intron	HMGA2	HAVANA	G101378.1	CTTTTCTTTGTCCAGCTTACCTCCATTATC	7	66266514	0.744875	1	7	91	1	0.845098	0	1	1	1	0	0	7	chr12:66266510-66266539
chr12	+	66266570	66266595	intron	HMGA2	HAVANA	G101379.1	TTATCACTCTCCTGCCAAACATTTTC	8	66266590	0.719565	2	8	68	1	0.90309	0.125	0.5	0.875	2	0	0	8	chr12:66266570-66266595
chr1	+	109434474	109434499	intron	GPSM2	HAVANA	G10138.1	TTTAAAACTAAATTACCATACAAATT	11	109434488	0.788592	1	9	82	0.818182	0.954243	0	1	1	2	2	0	9	chr1:109434474-109434499
chr12	+	66267162	66267185	intron	HMGA2	HAVANA	G101381.1	TTCCTTTTCTCAATATTTTTTTCG	7	66267162	0.84069	1	4	100	0.857143	0.778151	0.714286	0.166667	0.285714	6	1	0	6	chr12:66267162-66267185
chr12	+	66267329	66267362	intron	HMGA2	HAVANA	G101382.1	CACATATATTATACTTTAATTTCCCTTATAAATA	179	66267329	0.911931	11	116	2196	0.648045	1.11022	0	0.68	0.910615	50	55	8	116	chr12:66267329-66267362
chr12	+	66267452	66267481	intron	HMGA2	HAVANA	G101383.1	TATATTTAAATGTGACCATTATCACATTAC	13	66267452	0.887973	3	7	118	0.538462	0.845098	0	0.6	0.846154	5	6	0	7	chr12:66267452-66267481
chr12	+	66267490	66267518	intron	HMGA2	HAVANA	G101384.1	ATTTTATTATATTCATCCTCACAAAATTC	92	66267492	0.630788	7	52	944	0.565217	1.11394	0.0326087	0.653846	0.902174	26	37	3	52	chr12:66267490-66267518
chr12	+	66268391	66268417	intron	HMGA2	HAVANA	G101386.1	TTCTTCAAGCTGCTTTATAATAAGCAG	35	66268395	0.808937	4	27	267	0.771429	1.43136	0.885714	0.466667	0.771429	15	8	0	27	chr12:66268391-66268417
chr12	+	66268590	66268621	intron	HMGA2	HAVANA	G101387.1	TGCCCCAATGGGCTCATCTCTCCCTTTTCCAG	23	66268615	0.670098	3	8	212	0.347826	0.90309	1	0.8	0.956522	5	15	0	8	chr12:66268590-66268621
chr12	+	66268730	66268763	intron	HMGA2	HAVANA	G101388.1	TATTTTATCTTCTCATCTCCCTTTATTCAACCAG	230	66268737	0.740225	10	119	2597	0.517391	0.929419	0.891304	0.574713	0.83913	87	98	13	119	chr12:66268730-66268763
chr12	+	66268924	66268968	intron	HMGA2	HAVANA	G101389.1	GTCCCAAATTAATTTTTACTCCCCTATTCTCATATGAGAAAATAT	540	66268924	0.948558	14	262	6119	0.485185	0.8501	0.0314815	0.654545	0.894444	165	242	36	262	chr12:66268924-66268968
chr1	+	109434531	109434558	intron	GPSM2	HAVANA	G10139.1	TCTATATTATTAATCATCTAACCATACA	9	109434531	0.847901	1	6	93	1	0.954243	0	1	1	2	0	0	9	chr1:109434531-109434558
chr12	+	66270276	66270332	intron	HMGA2	HAVANA	G101392.1	TGTACACAACTATACATTCAATATTTCTTTCAAGAAAACCAAATCCTACAACCCCAG	86	66270278	0.881998	9	40	792	0.465116	1.12494	0.883721	0.411765	0.767442	34	44	2	40	chr12:66270276-66270332
chr12	+	66270355	66270384	intron	HMGA2	HAVANA	G101393.1	TCTCCATTTCTCTTTATATCATTTATAAAG	38	66270355	0.78575	9	21	487	0.552632	1.02119	0.973684	0.5	0.763158	18	16	1	21	chr12:66270355-66270384
chr12	+	66270421	66270478	intron	HMGA2	HAVANA	G101394.1	CCATAAAATCATTTCACCACTTAAGCCCAAACTTTCTAAATCAAATTTTTACTCTAAG	173	66270421	0.792716	14	95	1834	0.549133	0.936331	0.890173	0.552239	0.82659	67	68	10	95	chr12:66270421-66270478
chr12	+	66270482	66270519	intron	HMGA2	HAVANA	G101395.1	AAATACTTTCACCATTTATAAACCTTTCAAATTAAGGT	427	66270482	0.886689	13	223	4582	0.522248	1.09303	0.709602	0.583942	0.866511	137	187	17	223	chr12:66270482-66270519
chr12	+	66271518	66271543	intron	HMGA2	HAVANA	G101397.1	TTATCTCCCACGTCAATGGAGCAATG	5	66271518	0.786396	1	5	30	1	0.69897	1	1	1	1	0	0	5	chr12:66271518-66271543
chr12	+	66272288	66272311	intron	HMGA2	HAVANA	G101399.1	TTGAATAACATTTAAATATCTAAA	8	66272307	0.806506	1	8	64	1	0.90309	0	0.5	0.875	2	0	0	8	chr12:66272288-66272311
chr12	+	66273570	66273595	intron	HMGA2	HAVANA	G101403.1	TTATACATATATTCTATGTATATATC	19	66273595	0.891184	1	11	226	0.578947	1.04139	0.0526316	0.666667	0.947368	3	8	0	11	chr12:66273570-66273595
chr12	+	66273909	66273932	intron	HMGA2	HAVANA	G101404.1	ATTCACAAACCTTTGACACTAACT	7	66273909	0.899353	1	7	42	1	0.845098	0	1	1	1	0	0	7	chr12:66273909-66273932
chr12	+	66274234	66274263	intron	HMGA2	HAVANA	G101407.1	TTCTTTCATTAAACAAATATTTCATTTTAG	46	66274234	0.872859	9	30	561	0.652174	1.47712	1	0.458333	0.717391	24	16	0	30	chr12:66274234-66274263
chr12	+	66274551	66274576	intron	HMGA2	HAVANA	G101408.1	TTTCTTTTACTTAAAAAAAAAATTCC	22	66274551	0.683459	4	9	200	0.409091	0.653213	0	0.6	0.818182	10	12	1	9	chr12:66274551-66274576
chr1	+	109436275	109436304	intron	GPSM2	HAVANA	G10141.1	TTTTCCATTTTTTTAAATAATATTTCTTAG	11	109436275	0.835471	1	4	168	0.363636	0.60206	0.818182	1	1	3	7	0	4	chr1:109436275-109436304
chr12	+	66275170	66275199	intron	HMGA2	HAVANA	G101410.1	CTTCCCTCCAACATCCTTGGGTTAATCACG	9	66275170	0.917804	1	9	72	1	0.954243	1	1	1	1	0	0	9	chr12:66275170-66275199
chr12	+	66275684	66275701	intron	HMGA2	HAVANA	G101412.1	TATGTTTCCATGCTGCAG	10	66275684	0.801878	1	9	61	0.9	0.954243	1	0.333333	0.8	3	1	0	9	chr12:66275684-66275701
chr12	+	66279517	66279541	intron	HMGA2	HAVANA	G101420.1	AAATTTTTGTCCAAATAATAACAAC	10	66279528	0.79407	1	10	68	1	1	0	1	1	3	0	0	10	chr12:66279517-66279541
chr12	+	66280991	66281012	intron	HMGA2	HAVANA	G101424.1	AGGCAATGAAAACCTTATCTTG	5	66281008	0.62626	1	5	25	1	0.69897	1	0.5	0.8	2	0	0	5	chr12:66280991-66281012
chr12	+	66281544	66281579	intron	HMGA2	HAVANA	G101425.1	TCTTACCTTCTATAATTAAAATAATTAAATATTAAG	311	66281544	0.867849	13	184	3660	0.59164	1.22343	0.800643	0.633663	0.881029	101	117	10	184	chr12:66281544-66281579
chr12	+	66281712	66281737	intron	HMGA2	HAVANA	G101427.1	CTTCCTTGCCATCACTCCAAGGCATT	14	66281712	0.755421	3	14	88	1	1.14613	0.0714286	0.666667	0.857143	6	0	0	14	chr12:66281712-66281737
chr12	+	66281786	66281821	intron	HMGA2	HAVANA	G101428.1	TCCATCTCTCTCATACACACACACTCACACACACAG	120	66281786	0.811311	5	69	537	0.591667	0.948168	0.958333	0.595238	0.858333	42	42	7	71	chr12:66281786-66281821
chr1	+	109437526	109437554	intron	GPSM2	HAVANA	G10143.1	ATTTTCTACTTTACAATCCCATTTTAATT	9	109437554	0.879879	1	6	117	0.666667	0.778151	0	0.666667	0.888889	3	3	0	6	chr1:109437526-109437554
chr12	+	66283057	66283089	intron	HMGA2	HAVANA	G101430.1	TTTTTCCTACAAATCAAACTTCAGCATACCACG	29	66283057	0.743985	4	27	191	0.931034	1.43136	0.931034	0.777778	0.931034	9	2	0	27	chr12:66283057-66283089
chr12	+	66283714	66283744	intron	HMGA2	HAVANA	G101432.1	TCTTCTGTCTTATTCCCTAAAGACAGTCCAG	68	66283744	0.756263	5	33	606	0.485294	1.51851	0.911765	0.611111	0.897059	18	35	0	33	chr12:66283714-66283744
chr12	+	66284221	66284250	intron	HMGA2	HAVANA	G101435.1	AATGCAAAGAAGAGCAAGATCATCATCTAG	5	66284223	0.999709	1	5	20	1	0.69897	1	1	1	1	0	0	5	chr12:66284221-66284250
chr12	+	66284848	66284882	intron	HMGA2	HAVANA	G101436.1	TCCATTTCTTCCTTTACCTCCTCTTTCATCCATTG	97	66284855	0.735921	8	56	1075	0.618557	1.77815	0.0824742	0.636364	0.876289	33	37	0	60	chr12:66284848-66284882
chr12	+	66285652	66285682	intron	HMGA2	HAVANA	G101438.1	TGCCCAGCACAACGGAGGCTACCCTCCAAAG	5	66285652	0.999221	1	5	10	1	0.69897	1	1	1	1	0	0	5	chr12:66285652-66285682
chr12	+	66286053	66286084	intron	HMGA2	HAVANA	G101439.1	ACTCATTTTCAAACATCACATTCTTTTTATAG	40	66286053	0.892421	5	18	500	0.45	0.653213	1	0.571429	0.85	14	19	3	18	chr12:66286053-66286084
chr1	+	109442486	109442511	intron	GPSM2	HAVANA	G10144.1	ATTCCACTTTGCTTTAAACATCAACT	6	109442486	0.925165	1	6	54	1	0.778151	0	1	1	1	0	0	6	chr1:109442486-109442511
chr12	+	66287041	66287070	intron	HMGA2	HAVANA	G101440.1	CTCCTCACCCCAGTGTGGTCACAGCTAAAA	5	66287041	0.940324	1	5	25	1	0.69897	0	1	1	1	0	0	5	chr12:66287041-66287070
chr12	+	66288993	66289016	intron	HMGA2	HAVANA	G101443.1	CTCCCTCAACCCAGCAAACATTAA	15	66288993	0.935311	1	15	45	1	1.17609	0	0.5	0.866667	4	0	0	15	chr12:66288993-66289016
chr12	+	66291965	66291999	intron	HMGA2	HAVANA	G101448.1	CAAATCCCTACCTCAATACATTTTAAAATATCCAG	145	66291965	0.939138	6	114	1268	0.786207	1.10266	0.924138	0.736842	0.931034	38	23	8	114	chr12:66291965-66291999
chr12	+	66292349	66292403	intron	HMGA2	HAVANA	G101449.1	TTTCAAACATATGGTTATAGTACATATTCAACAGCCCTTAAGGGCTTAAATATCC	24	66292349	0.89535	5	15	192	0.625	1.17609	0	0.625	0.875	8	9	0	15	chr12:66292349-66292403
chr1	+	109442611	109442638	intron	GPSM2	HAVANA	G10145.1	TAAATATAAAAATTTCCTATATTTAAAG	10	109442633	0.759344	1	10	100	1	1	1	1	1	1	0	0	10	chr1:109442611-109442638
chr12	+	66292469	66292507	intron	HMGA2	HAVANA	G101450.1	ATTCACATTATCCTTAATCCTCCTAGCCTCCCTGCCAAA	69	66292469	0.81423	7	29	556	0.42029	0.763428	0.188406	0.566667	0.811594	30	36	4	29	chr12:66292469-66292507
chr12	+	66293111	66293139	intron	HMGA2	HAVANA	G101452.1	AGTACCTACATTTAACTTTTTTCTCCCAT	51	66293111	0.974248	3	20	590	0.392157	0.823909	0	0.769231	0.941176	13	29	2	20	chr12:66293111-66293139
chr12	+	66294645	66294674	intron	HMGA2	HAVANA	G101454.1	ATAGCCCTTACTAAAAATTAACATATATAA	73	66294645	0.949081	5	55	530	0.753425	0.837273	0.0410959	0.75	0.931507	20	11	7	55	chr12:66294645-66294674
chr12	+	66295567	66295588	intron	HMGA2	HAVANA	G101458.1	ATCTATAAATCCCCCACAATTT	16	66295578	0.851786	2	5	93	0.3125	0.69897	0.25	0.571429	0.8125	7	11	0	5	chr12:66295567-66295588
chr12	+	66296101	66296129	intron	HMGA2	HAVANA	G101461.1	ATACCAGGCACATTCCTCAAAACTAATCT	19	66296101	0.784318	2	17	116	0.894737	1.23045	0	0.75	0.947368	4	2	0	17	chr12:66296101-66296129
chr12	+	66296150	66296181	intron	HMGA2	HAVANA	G101462.1	CAATTATAATATCTTCATTTTACACAAAAATG	109	66296180	0.934367	7	62	1077	0.568807	0.6163	0.0366972	0.75	0.944954	24	33	14	62	chr12:66296150-66296181
chr12	+	66296684	66296706	intron	HMGA2	HAVANA	G101465.1	AATTCAAAATTTTATATCTAAAT	9	66296684	0.851732	2	6	83	0.777778	0.845098	0.111111	0.75	0.888889	4	2	0	7	chr12:66296684-66296706
chr12	+	66296969	66297004	intron	HMGA2	HAVANA	G101467.1	TACACATAAATATATTCTCCACCAAATATACAATTT	91	66296970	0.710044	9	35	648	0.384615	1.06695	0.021978	0.540541	0.813187	37	54	2	35	chr12:66296969-66297004
chr12	+	66297049	66297074	intron	HMGA2	HAVANA	G101468.1	CTTCACTAAAGCATTTCCTAAAAACA	26	66297050	0.84438	1	8	153	0.307692	0.60206	0.269231	0.6	0.923077	5	17	1	8	chr12:66297049-66297074
chr12	+	66297119	66297147	intron	HMGA2	HAVANA	G101469.1	AATAAAGGGACATGTAGGATTTTAAATCA	8	66297119	0.982641	2	8	56	1	0.90309	0	0.5	0.875	2	0	0	8	chr12:66297119-66297147
chr1	+	109446703	109446730	intron	GPSM2	HAVANA	G10147.1	TTCTCTTTAAATACTACTCTAAAATATA	5	109446703	0.896159	1	5	55	1	0.69897	0	0.5	0.8	2	0	0	5	chr1:109446703-109446730
chr12	+	66298479	66298517	intron	HMGA2	HAVANA	G101473.1	CTCTTAAACATCCTACATATATATAACTCTACAGCCAAG	148	66298479	0.823116	6	61	1371	0.425676	0.799341	0.952703	0.65	0.905405	40	76	9	63	chr12:66298479-66298517
chr12	+	66298958	66298992	intron	HMGA2	HAVANA	G101474.1	TTTATCACACACACACACACACACACACATAATAG	10	66298974	0.918103	3	9	41	0.9	0.954243	1	0.25	0.4	8	1	0	9	chr12:66298958-66298992
chr12	+	66301007	66301038	intron	HMGA2	HAVANA	G101478.1	TCTACTAAAAACAAACAAACAAAAAATACAAA	49	66301007	0.753717	2	32	130	0.673469	1.21748	0	0.625	0.877551	16	15	1	33	chr12:66301007-66301038
chr12	+	66301748	66301772	intron	HMGA2	HAVANA	G101479.1	CTTTTTACACTTAATTACTCAAATC	34	66301767	0.735394	6	20	314	0.588235	1.30103	0	0.4375	0.735294	16	14	0	20	chr12:66301748-66301772
chr12	+	66302972	66302999	intron	HMGA2	HAVANA	G101484.1	TACCTGGGAGCCACAATACTTTCAAAAG	6	66302972	0.953785	1	6	30	1	0.778151	1	0.5	0.833333	2	0	0	6	chr12:66302972-66302999
chr12	+	66303056	66303079	intron	HMGA2	HAVANA	G101485.1	CCCCATTTAATATAAATTATATTA	34	66303060	0.659559	7	18	307	0.529412	0.653213	0.352941	0.526316	0.735294	19	13	3	18	chr12:66303056-66303079
chr12	+	66303198	66303228	intron	HMGA2	HAVANA	G101486.1	CATCCCTAATTTCCATTTAATCTTTTTACAG	171	66303198	0.976219	8	136	2211	0.795322	1.1793	0.847953	0.75	0.947368	36	27	8	136	chr12:66303198-66303228
chr1	+	109447285	109447316	intron	GPSM2	HAVANA	G10149.1	TTTAGTTCTTTTTCCCCCATTTCATTTCCAAG	9	109447285	0.889003	2	9	130	1	0.954243	1	0.5	0.888889	2	0	0	9	chr1:109447285-109447316
chr12	+	66304478	66304508	intron	HMGA2	HAVANA	G101490.1	TCCTTTTTTTCTTTTTAAAACATCTTATTAG	59	66304478	0.744736	5	22	972	0.372881	1.34242	1	0.6	0.864407	20	37	0	22	chr12:66304478-66304508
chr12	+	66304745	66304781	intron	HMGA2	HAVANA	G101492.1	CTTCCACCCCATTCTCTATTCACCTTTATCCTTTCAG	111	66304748	0.839197	10	61	1359	0.54955	0.671386	0.855856	0.54902	0.792793	51	38	12	61	chr12:66304745-66304781
chr12	+	66305225	66305253	intron	HMGA2	HAVANA	G101493.1	ATTAGCATCCACATCCTCTACTCAACAGA	17	66305225	0.885682	2	16	100	0.941176	0.90309	0.117647	0.6	0.882353	5	0	1	16	chr12:66305225-66305253
chr12	+	66305656	66305685	intron	HMGA2	HAVANA	G101496.1	TTTATTAACAATTCCATTCTAAAAATTATG	40	66305685	0.746891	5	30	355	0.75	1.17609	0.125	0.545455	0.875	11	9	1	30	chr12:66305656-66305685
chr12	+	66305882	66305912	intron	HMGA2	HAVANA	G101497.1	GTTCTCTTTACAATCCCCAAACACCCAATAG	107	66305882	0.672194	8	66	578	0.616822	1.12057	0.981308	0.489362	0.775701	47	37	4	66	chr12:66305882-66305912
chr12	+	66306540	66306565	intron	HMGA2	HAVANA	G101500.1	ATTTACTGGATGAGTCCCTCTTCCTC	6	66306540	0.826742	1	6	54	1	0.778151	0	1	1	1	0	0	6	chr12:66306540-66306565
chr12	+	66307061	66307092	intron	HMGA2	HAVANA	G101501.1	CTTCCCCATTTTAAACAAACTTCACTTCTCCG	24	66307061	0.816134	5	13	228	0.541667	0.812913	0.958333	0.416667	0.708333	12	10	1	13	chr12:66307061-66307092
chr12	+	66307297	66307327	intron	HMGA2	HAVANA	G101503.1	AGTACTTCAAAAACATTATATCACTTTTCAG	19	66307302	0.882433	2	13	173	0.947368	1.25527	1	0.5	0.842105	6	1	0	18	chr12:66307297-66307327
chr12	+	66313009	66313035	intron	HMGA2	HAVANA	G101509.1	TCTTTATTACTCACCCTAACATATACA	42	66313009	0.67368	5	16	314	0.380952	0.60206	0	0.647059	0.857143	17	23	3	16	chr12:66313009-66313035
chr12	+	66314311	66314336	intron	HMGA2	HAVANA	G101511.1	CATGTGTTAGGGGAGGGACTCAGCAG	5	66314311	0.862555	1	5	20	1	0.69897	1	1	1	1	0	0	5	chr12:66314311-66314336
chr12	+	66318014	66318041	intron	HMGA2	HAVANA	G101514.1	AATATAAAATTATTTTAATATTTCTTCA	16	66318014	0.878501	3	16	202	1	1.20412	0	1	1	3	0	0	16	chr12:66318014-66318041
chr12	+	66318613	66318643	intron	HMGA2	HAVANA	G101515.1	AACTTCCTGAGGCCTTCCAACTCTCTCCCAG	6	66318613	0.907794	1	6	42	1	0.778151	1	0.5	0.833333	2	0	0	6	chr12:66318613-66318643
chr12	+	66318660	66318682	intron	HMGA2	HAVANA	G101516.1	TTCCTATTTTCTTCCATCCCTCT	9	66318660	0.890507	2	9	99	1	0.954243	0	1	1	2	0	0	9	chr12:66318660-66318682
chr12	+	66319828	66319852	intron	HMGA2	HAVANA	G101519.1	ACATAGCCTCTGTTCTCATAACACA	12	66319828	0.953304	1	9	75	0.75	0.954243	0	0.75	0.916667	4	3	0	9	chr12:66319828-66319852
chr1	+	109451460	109451483	intron	GPSM2	HAVANA	G10152.1	TCCAAAAAATTTTTTAATTATCCG	9	109451460	0.974579	1	6	84	1	0.954243	1	0.666667	0.888889	3	0	0	9	chr1:109451460-109451483
chr12	+	66319905	66319925	intron	HMGA2	HAVANA	G101520.1	AATCAAAATCTTCACTAAATC	5	66319911	0.752627	1	4	26	0.8	0.60206	0	0.666667	0.8	3	1	0	4	chr12:66319905-66319925
chr12	+	66320403	66320433	intron	HMGA2	HAVANA	G101521.1	TTAATCATTAAACCACTACCATTTTCTTTCG	47	66320403	0.944667	5	29	468	0.617021	0.985277	0.87234	0.5	0.787234	20	16	2	29	chr12:66320403-66320433
chr12	+	66321678	66321705	intron	HMGA2	HAVANA	G101524.1	TATATGTATGTATATACATACATATTTC	6	66321678	0.932672	1	6	72	1	0.778151	0	1	1	1	0	0	6	chr12:66321678-66321705
chr12	+	66322358	66322388	intron	HMGA2	HAVANA	G101526.1	AAAACTTCACTTAAAACACAAACACATTATG	11	66322388	0.871487	2	6	61	0.545455	0.778151	0.545455	0.666667	0.909091	3	5	0	6	chr12:66322358-66322388
chr12	+	66322919	66322946	intron	HMGA2	HAVANA	G101529.1	TGTTCTCAAAACTCCTTCCTACATAAAT	17	66322924	0.900193	3	17	114	1	1.23045	0.176471	0.8	0.941176	5	0	0	17	chr12:66322919-66322946
chr1	+	109452988	109453018	intron	GPSM2	HAVANA	G10153.1	AATTATAATACCTTACACAAAAATTTTATAG	35	109452988	0.843257	2	18	335	0.514286	0.653213	0.828571	0.857143	0.971429	7	14	3	18	chr1:109452988-109453018
chr12	+	66323145	66323166	intron	HMGA2	HAVANA	G101530.1	TAATCCTAATTTTAAACACTTA	8	66323145	0.935541	1	5	65	0.625	0.69897	0	0.25	0.625	4	3	0	5	chr12:66323145-66323166
chr12	+	66323517	66323542	intron	HMGA2	HAVANA	G101531.1	TTCTACTCAATTTTAAACTAAATTCA	14	66323517	0.88566	3	10	128	0.714286	0.69897	0	0.428571	0.714286	7	3	1	10	chr12:66323517-66323542
chr12	+	66325089	66325113	intron	HMGA2	HAVANA	G101534.1	CATAATTTCATTCTTTTTCTCTTCC	19	66325107	0.705399	2	9	244	0.473684	0.954243	0.0526316	0.5	0.842105	6	10	0	9	chr12:66325089-66325113
chr12	+	66325451	66325477	intron	HMGA2	HAVANA	G101536.1	GTCCCTTTCTCCTCTAAAACCTCTAAG	14	66325451	0.850512	2	8	113	0.571429	0.60206	0.785714	0.333333	0.571429	9	5	1	8	chr12:66325451-66325477
chr12	+	66325749	66325778	intron	HMGA2	HAVANA	G101537.1	GGTTACCTTCATTCTTTAATTTTTCCATAG	18	66325749	0.952508	4	16	235	0.888889	1.20412	0.888889	0.428571	0.777778	7	2	0	16	chr12:66325749-66325778
chr1	+	109453573	109453604	intron	GPSM2	HAVANA	G10154.1	ATATCCAAATCTATTAAATCTATTTCATATAG	30	109453575	0.947517	3	29	320	0.966667	1.4624	1	0.833333	0.966667	6	1	0	29	chr1:109453573-109453604
chr12	+	66326780	66326803	intron	HMGA2	HAVANA	G101541.1	TCTTTCCCACACCTCTGTCCTATA	22	66326786	0.752219	4	14	159	0.636364	0.669007	0	0.5	0.727273	12	6	2	14	chr12:66326780-66326803
chr12	+	66327177	66327206	intron	HMGA2	HAVANA	G101542.1	TTAAACCTCCTTAATATTTTGTCCTTTAAG	15	66327182	0.731236	2	9	184	0.6	0.954243	1	0.666667	0.866667	6	6	0	9	chr12:66327177-66327206
chr12	+	66327771	66327803	intron	HMGA2	HAVANA	G101545.1	ACTCCTATATCAACTATATCCTACCTTCTCTTC	196	66327771	0.918887	10	122	1986	0.622449	1.38739	0.0561224	0.706897	0.913265	58	70	4	122	chr12:66327771-66327803
chr12	+	66329292	66329327	intron	HMGA2	HAVANA	G101548.1	TTTTCTGTCTGCATAACACACATGCAGACATCATAG	35	66329294	0.708007	6	21	297	0.6	1.02119	0.971429	0.571429	0.828571	14	13	1	21	chr12:66329292-66329327
chr12	+	66329563	66329586	intron	HMGA2	HAVANA	G101549.1	CATTAATTAAATTTTATAAAATAG	6	66329565	0.810603	2	5	55	0.833333	0.69897	1	0.25	0.5	4	1	0	5	chr12:66329563-66329586
chr1	+	109458936	109458956	intron	GPSM2	HAVANA	G10155.1	CCTATCATTATAACAATAACA	7	109458936	0.727387	3	5	37	1	0.845098	0	0.4	0.571429	5	0	0	7	chr1:109458936-109458956
chr12	+	66330475	66330498	intron	HMGA2	HAVANA	G101550.1	CTTATTAAGTTCTTTCAGCCAGCA	5	66330475	0.822213	1	5	40	1	0.69897	0	0.5	0.8	2	0	0	5	chr12:66330475-66330498
chr12	+	66331706	66331735	intron	HMGA2	HAVANA	G101554.1	TACTCTCTATCCATTCCCCAATTTCCTTTG	49	66331706	0.812607	7	24	418	0.489796	0.778151	0.183673	0.5	0.755102	24	22	3	24	chr12:66331706-66331735
chr12	+	66332295	66332325	intron	HMGA2	HAVANA	G101556.1	TTTAAAATACACTCATTTTCTTCTATCCACT	85	66332295	0.846202	8	28	943	0.329412	0.669007	0.0117647	0.64	0.894118	25	52	5	28	chr12:66332295-66332325
chr12	+	66332580	66332605	intron	HMGA2	HAVANA	G101558.1	ATGGGTAGCATGTACCATCACACCCG	5	66332593	0.755531	1	4	21	0.8	0.60206	1	0.5	0.8	2	1	0	4	chr12:66332580-66332605
chr12	+	66335892	66335917	intron	HMGA2	HAVANA	G101562.1	CTAATTTCATTTCCATTATTTCATAG	27	66335892	0.842941	4	17	328	0.62963	1.23045	1	0.538462	0.777778	13	10	0	17	chr12:66335892-66335917
chr12	+	66336744	66336766	intron	HMGA2	HAVANA	G101565.1	TTTTCATTTTCCCTATTATAAAG	22	66336746	0.693629	2	6	232	0.409091	0.653213	1	0.363636	0.681818	11	12	1	9	chr12:66336744-66336766
chr12	+	66336780	66336807	intron	HMGA2	HAVANA	G101566.1	CTTCTTTCATACATTTATCTTTTCCATA	46	66336807	0.809824	5	35	598	0.76087	1.54407	0	0.785714	0.934783	14	11	0	35	chr12:66336780-66336807
chr12	+	66337406	66337430	intron	HMGA2	HAVANA	G101568.1	ACTTCCCCTCTTCCACAATACCAAG	41	66337406	0.827355	4	39	200	0.95122	1.59106	1	0.333333	0.560976	27	2	0	39	chr12:66337406-66337430
chr12	+	66337681	66337712	intron	HMGA2	HAVANA	G101569.1	TCCTGGTAGATGGTTTCTCCTCTTTACCAAAG	11	66337681	0.971831	1	5	60	0.454545	0.69897	1	0.5	0.818182	4	6	0	5	chr12:66337681-66337712
chr12	+	66337894	66337930	intron	HMGA2	HAVANA	G101570.1	TCATATTCCTATCTAATTATCAAAATACATTCCTTAG	326	66337897	0.810418	11	135	3725	0.41411	0.768606	0.892638	0.627907	0.90184	86	169	22	135	chr12:66337894-66337930
chr12	+	66338014	66338038	intron	HMGA2	HAVANA	G101571.1	CATTAATTTTAAATTTAATTCAAAG	7	66338014	0.784493	2	6	69	0.857143	0.778151	1	0.666667	0.857143	3	1	0	6	chr12:66338014-66338038
chr12	+	66340551	66340578	intron	HMGA2	HAVANA	G101574.1	CTCTACAAAATCTTAAAAATCCAAATAC	36	66340551	0.700255	3	25	212	0.694444	0.920819	0	0.857143	0.972222	7	9	2	25	chr12:66340551-66340578
chr12	+	66342258	66342288	intron	HMGA2	HAVANA	G101575.1	TCCTTTCCCTTTTTATGAATGGTGGTAGTAT	28	66342286	0.767646	3	21	349	0.75	1.32222	0.142857	0.714286	0.928571	7	7	0	21	chr12:66342258-66342288
chr12	+	66342411	66342436	intron	HMGA2	HAVANA	G101577.1	TCCTGGCAGCCATAACCCCAACCAAC	6	66342436	0.861667	1	6	12	1	0.778151	0	1	1	1	0	0	6	chr12:66342411-66342436
chr12	+	66343510	66343537	intron	HMGA2	HAVANA	G101578.1	ATAACACAATATAACACAATATTCTTCC	14	66343510	0.997292	3	13	92	0.928571	1.11394	0	0.4	0.785714	5	1	0	13	chr12:66343510-66343537
chr12	+	66345486	66345519	intron	HMGA2	HAVANA	G101581.1	TATCCTATATTTTACCAATTCTTAAACATCAAAT	111	66345486	0.832569	10	77	1098	0.711712	1.89763	0	0.605263	0.864865	38	32	0	79	chr12:66345486-66345519
chr12	+	66346270	66346299	intron	HMGA2	HAVANA	G101582.1	ACATATGAGCTTTAAGTGGAATAAAAACAG	7	66346281	0.715192	1	7	42	1	0.845098	1	1	1	1	0	0	7	chr12:66346270-66346299
chr12	+	66346405	66346437	intron	HMGA2	HAVANA	G101583.1	ATTTAAAAATATATACATATAAACAAAAACTTG	55	66346437	0.947228	3	25	355	0.454545	1.09691	0.163636	0.769231	0.945455	13	29	1	25	chr12:66346405-66346437
chr12	+	66347316	66347342	intron	HMGA2	HAVANA	G101585.1	TTGCAAGTTGGACATTAATACATCAAG	7	66347316	0.917115	1	7	49	1	0.845098	1	0.5	0.857143	2	0	0	7	chr12:66347316-66347342
chr12	+	66347776	66347807	intron	HMGA2	HAVANA	G101587.1	TTTTAGCACAACTAAATATTTTACATCTAAAG	15	66347778	0.792487	2	12	124	1	1.17609	0.866667	0.8	0.933333	5	0	0	15	chr12:66347776-66347807
chr12	+	66347946	66347978	intron	HMGA2	HAVANA	G101588.1	ATTACAAGAGATGCATAATTATATAAATTCCAG	6	66347946	0.929555	2	6	52	1	0.778151	1	0.5	0.833333	2	0	0	6	chr12:66347946-66347978
chr1	+	109463576	109463607	intron	GPSM2	HAVANA	G10159.1	ATGTATCATTCCCAAATCTCAAATTCAACACG	17	109463586	0.815201	3	12	110	0.705882	1.07918	1	0.25	0.647059	8	5	0	12	chr1:109463576-109463607
chr12	+	66348586	66348608	intron	HMGA2	HAVANA	G101590.1	CTTTTTTCTAAAATTCCAAAACC	31	66348602	0.730582	5	19	250	0.612903	1.27875	0	0.470588	0.709677	17	12	0	19	chr12:66348586-66348608
chr12	+	66349357	66349384	intron	HMGA2	HAVANA	G101593.1	CTCTCCACCCTTTCAATCCACTTTCCCC	49	66349357	0.91913	3	35	393	0.714286	1.54407	0.0204082	0.714286	0.918367	14	14	0	35	chr12:66349357-66349384
chr12	+	66349607	66349627	intron	HMGA2	HAVANA	G101594.1	ATTTCTTCCCCCTCAAAATAA	6	66349612	0.622071	2	5	37	1	0.778151	0.166667	0.666667	0.833333	3	0	0	6	chr12:66349607-66349627
chr12	+	66350418	66350445	intron	HMGA2	HAVANA	G101595.1	TTAGGGCAACTTATAAAACTCCAAAAAG	13	66350445	0.925234	1	5	73	0.384615	0.69897	1	0.75	0.923077	4	8	0	5	chr12:66350418-66350445
chr12	+	66350638	66350667	intron	HMGA2	HAVANA	G101597.1	AATATATAATCTTTCTTCTTACTCTCCAAA	81	66350644	0.663701	7	41	902	0.506173	0.709694	0	0.6	0.901235	20	33	7	41	chr12:66350638-66350667
chr1	+	109464392	109464413	intron	GPSM2	HAVANA	G10160.1	CCCTATTTCTCCTAAAAATTAG	12	109464408	0.790989	2	6	65	0.5	0.778151	1	0.8	0.916667	5	6	0	6	chr1:109464392-109464413
chr12	+	66351965	66351996	intron	HMGA2	HAVANA	G101600.1	TTCAACCCAACTTTATTAAGCTGATGCTAACG	11	66351965	0.854183	1	6	89	0.545455	0.778151	1	1	1	2	5	0	6	chr12:66351965-66351996
chr12	+	66352385	66352417	intron	HMGA2	HAVANA	G101602.1	CCTTTATTTCTGTTGTGACAGGACTGACTCAAG	5	66352385	0.832996	1	5	55	1	0.69897	1	1	1	1	0	0	5	chr12:66352385-66352417
chr12	+	66352854	66352877	intron	HMGA2	HAVANA	G101603.1	TTTCTTCCAGCACACACCCTCATC	7	66352854	0.694952	2	7	42	1	0.845098	0	0.666667	0.857143	3	0	0	7	chr12:66352854-66352877
chr12	+	66352920	66352944	intron	HMGA2	HAVANA	G101604.1	AATTCCATCAGCCTTAGGAGTTAAG	9	66352920	0.851623	1	8	51	0.888889	0.90309	1	0.5	0.888889	2	1	0	8	chr12:66352920-66352944
chr12	+	66352961	66352987	intron	HMGA2	HAVANA	G101605.1	TCTTCCTCCTCCTTTTTAATCTATTAG	13	66352962	0.878784	3	13	162	1	1.11394	1	0.5	0.769231	6	0	0	13	chr12:66352961-66352987
chr12	+	66353122	66353140	intron	HMGA2	HAVANA	G101606.1	TTTATCAAATTCCTTTTTT	5	66353127	0.823772	1	4	56	1	0.69897	0.2	0.5	0.8	2	0	0	5	chr12:66353122-66353140
chr12	+	66354556	66354580	intron	HMGA2	HAVANA	G101607.1	ATACATTAATAAAACAACTATCCAC	9	66354556	0.874757	2	9	45	1	0.954243	0	0.666667	0.888889	3	0	0	9	chr12:66354556-66354580
chr12	+	66357753	66357776	3'utr	HMGA2	HAVANA	G101616.1	ACAAATATTGCCAACTCTTCTATT	8	66357762	0.845151	1	7	57	1	0.845098	0	0.5	0.857143	2	0	0	7	chr12:66357753-66357776
chr12	+	66358306	66358336	3'utr	HMGA2	HAVANA	G101618.1	AATATATCCCCACTACTCAATACTACCTCTG	196	66358313	0.756311	8	161	1062	0.821429	1.03073	0.0306122	0.644737	0.862245	76	21	14	161	chr12:66358306-66358336
chr12	+	66358518	66358541	3'utr	HMGA2	HAVANA	G101620.1	TTTTAATTAAAAATTTTTAAAATA	32	66358541	0.866207	2	8	351	0.25	0.60206	0.0625	0.5	0.84375	10	23	1	8	chr12:66358518-66358541
chr12	+	66359578	66359627	3'utr	HMGA2	HAVANA	G101626.1	AATCAAAACACACTACTACCTCTTAAGTCCCAGTATACCTCATTTTTCAT	37	66359582	0.870826	5	13	278	0.351351	0.812913	0.594595	0.466667	0.783784	15	23	1	13	chr12:66359578-66359627
chr12	+	66361788	66361811	NoAnnotation			G101628.1	CATCTCAGCCTTCCCAGGGCCCTA	6	66361788	0.896209	1	6	24	1	0.778151	0	0.5	0.833333	2	0	0	6	chr12:66361788-66361811
chr1	+	109472882	109472907	3'utr	GPSM2	HAVANA	G10163.1	TATGGAAATAATTTTTTAACATCTTA	20	109472882	0.930189	2	12	220	0.6	1.07918	0	1	1	3	8	0	12	chr1:109472882-109472907
chr12	+	66381747	66381777	NoAnnotation			G101630.1	AAACTTCACACTTCCATTAATCTACTATTAA	9	66381747	0.839816	2	9	90	1	0.954243	0	1	1	2	0	0	9	chr12:66381747-66381777
chr12	+	66382927	66382951	NoAnnotation			G101631.1	CTTTTAAACTTTTTATTTCCCAAAG	11	66382935	0.728998	2	5	127	0.454545	0.69897	1	0.75	0.909091	4	6	0	5	chr12:66382927-66382951
chr12	+	66391169	66391192	NoAnnotation			G101635.1	ACTTAGTGCTGTTCACCAAATAAT	7	66391169	0.89269	1	7	49	1	0.845098	0	0.5	0.857143	2	0	0	7	chr12:66391169-66391192
chr12	+	66393438	66393460	NoAnnotation			G101636.1	AATACTTGGCAATTCTTCCCAAA	5	66393443	0.780964	1	5	30	1	0.69897	0	1	1	1	0	0	5	chr12:66393438-66393460
chr12	+	66396531	66396563	NoAnnotation			G101638.1	TTTTCCCAAATTAACCTATAAATCTAATTAAAG	36	66396531	0.775684	5	32	366	0.888889	1.50515	0.944444	1	1	7	4	0	32	chr12:66396531-66396563
chr1	+	109473718	109473802	3'utr	GPSM2	HAVANA	G10164.1	TTATTTAAAATGGTCTCTTCTGTTCCATAATACTGCTGTAAAACAAACTTTTCTAAGTTCTAATATAAAAACAAAAAACAAAACC	96	109473802	0.99806	6	34	772	0.354167	0.753328	0.0520833	0.740741	0.927083	27	57	5	34	chr1:109473718-109473802
chr12	+	66401930	66401953	NoAnnotation			G101641.1	TTCCATTAAACATACAAAAATTAG	5	66401937	0.770449	2	5	30	1	0.69897	1	0.5	0.8	2	0	0	5	chr12:66401930-66401953
chr12	+	66406051	66406078	NoAnnotation			G101643.1	ATTACTAATTAATATAATTAATTAATAA	12	66406051	0.915227	2	12	132	1	1.07918	0	0.5	0.916667	2	0	0	12	chr12:66406051-66406078
chr12	+	66411850	66411875	NoAnnotation			G101647.1	ATCATATATTCTCACATTATAATCCA	10	66411858	0.746709	1	10	90	1	1	0	1	1	1	0	0	10	chr12:66411850-66411875
chr12	+	66416428	66416452	NoAnnotation			G101649.1	TTTAATAATTAGTCCAGTCCACTCT	5	66416428	0.868504	1	5	45	1	0.69897	0	1	1	1	0	0	5	chr12:66416428-66416452
chr1	+	109474379	109474411	3'utr	GPSM2	HAVANA	G10165.1	CAGTTAAGACAATATACCAAACCACAACGTAAA	9	109474408	0.999904	1	9	36	1	0.954243	0	1	1	1	0	0	9	chr1:109474379-109474411
chr12	+	66453068	66453096	NoAnnotation			G101651.1	CCCATAAACAAAAAATAATCTCCCACAAG	7	66453086	0.674156	1	7	21	1	0.845098	1	1	1	1	0	0	7	chr12:66453068-66453096
chr12	+	66500311	66500339	NoAnnotation			G101654.1	TCTATTAAAAAATAATAATAATAAAATAA	5	66500318	0.828142	1	5	40	1	0.69897	0	1	1	1	0	0	5	chr12:66500311-66500339
chr12	+	66529928	66529960	NoAnnotation			G101658.1	TTATTTATCTATCTCATTTAATCCTTATAACAG	155	66529928	0.790254	11	87	1921	0.56129	1.09442	0.967742	0.627907	0.896774	43	62	6	87	chr12:66529928-66529960
chr12	+	66531107	66531130	NoAnnotation			G101659.1	TTCTTATCTACTCATAAAATTATT	17	66531107	0.782046	1	9	195	0.529412	0.954243	0	0.666667	0.941176	3	8	0	9	chr12:66531107-66531130
chr1	+	109474529	109474554	3'utr	GPSM2	HAVANA	G10166.1	AACATTCAACATTATTCCATTTAAAC	75	109474529	0.788839	6	50	621	0.68	0.666177	0.0133333	0.8	0.933333	25	14	10	51	chr1:109474529-109474554
chr12	+	66531920	66531952	NoAnnotation			G101660.1	CTCCATTATCTCACTATAAAAAAAAAACTATAG	13	66531920	0.944742	2	8	92	0.615385	0.90309	1	0.666667	0.846154	6	5	0	8	chr12:66531920-66531952
chr12	+	66532148	66532169	NoAnnotation			G101661.1	TCCATTAAACTAAATTACCCAC	5	66532148	0.82698	1	5	25	1	0.69897	0	0.5	0.8	2	0	0	5	chr12:66532148-66532169
chr12	+	66532182	66532216	NoAnnotation			G101662.1	CATTCCACATATAAATTATTTAAAAATATATTTCG	31	66532182	0.956749	3	17	377	0.548387	1.23045	0.903226	0.6	0.870968	10	14	0	17	chr12:66532182-66532216
chr12	+	66532358	66532381	NoAnnotation			G101664.1	AATTCTATAATCATTCTATATACA	6	66532358	0.902572	1	5	54	0.833333	0.69897	0	0.333333	0.666667	3	1	0	5	chr12:66532358-66532381
chr12	+	66533172	66533200	NoAnnotation			G101667.1	CATTTATCCTCCTTCCTTAAATAAAACCA	9	66533172	0.882682	1	9	81	1	0.954243	0	1	1	2	0	0	9	chr12:66533172-66533200
chr12	+	66534995	66535020	NoAnnotation			G101669.1	TTCTATTTTTAAAATCCCTTTAAAAG	6	66534995	0.774655	2	6	66	1	0.778151	1	0.666667	0.833333	3	0	0	6	chr12:66534995-66535020
chr12	+	66537108	66537130	NoAnnotation			G101672.1	CTACCCTCATCCCTCTCAACAAG	9	66537108	0.863416	2	5	40	1	0.954243	1	0.75	0.888889	4	0	0	9	chr12:66537108-66537130
chr12	+	66540900	66540927	NoAnnotation			G101675.1	TATTTATTATTTATTACTATTTATTTAT	6	66540902	0.838352	1	6	108	1	0.778151	0	1	1	1	0	0	6	chr12:66540900-66540927
chr12	+	66542051	66542084	NoAnnotation			G101676.1	ATTTATAAAACCTCAATACCTCACACAAACATAG	18	66542074	0.891913	1	9	108	0.5	0.954243	0.777778	0.75	0.944444	4	9	0	9	chr12:66542051-66542084
chr12	+	66564420	66564446	NoAnnotation			G101681.1	TTTAAAATAATAATAATACCTACATTT	14	66564433	0.850756	1	14	140	1	1.14613	0	1	1	1	0	0	14	chr12:66564420-66564446
chr12	+	66575901	66575928	NoAnnotation			G101683.1	AAAAAATTTAAATAAAATAAAATAACCA	7	66575906	0.709924	1	7	35	1	0.845098	0	1	1	1	0	0	7	chr12:66575901-66575928
chr12	+	66611309	66611336	intron	IRAK3	HAVANA	G101684.1	TATATTTCACCATTTCCTCCTTCCTTAG	5	66611309	0.858959	1	5	60	1	0.69897	1	0.5	0.8	2	0	0	5	chr12:66611309-66611336
chr12	+	66633550	66633579	intron	IRAK3	HAVANA	G101686.1	CATAAATTAAAATTTCCCCTATTAATTCTA	13	66633550	0.95833	3	11	134	0.846154	1.04139	0	0.8	0.923077	5	2	0	11	chr12:66633550-66633579
chr12	+	66714122	66714151	intron	HELB	HAVANA	G101687.1	TATATCCATATACAATCATATTTATTTCAG	8	66714151	0.88701	2	8	95	1	0.90309	1	0.5	0.875	2	0	0	8	chr12:66714122-66714151
chr12	+	66714312	66714335	intron	HELB	HAVANA	G101688.1	ACTTCACTTAATTCTACCTAAAAT	7	66714312	0.912937	1	7	56	1	0.845098	0	1	1	1	0	0	7	chr12:66714312-66714335
chr12	+	66728579	66728605	intron	HELB	HAVANA	G101689.1	ATACATACATACAAAATAAACAATCCC	11	66728579	0.952056	1	6	44	0.545455	0.778151	0	0.75	0.909091	4	5	0	6	chr12:66728579-66728605
chr1	+	109474917	109474952	3'utr	GPSM2	HAVANA	G10169.1	CTTCACAATATAAACCTTAATTTTAATGACATATTG	92	109474917	0.846256	6	46	795	0.5	0.708515	0.0978261	0.606061	0.858696	33	38	8	46	chr1:109474917-109474952
chr12	+	66735881	66735911	nonsense_mediated_decay	HELB	HAVANA	G101690.1	ACTACAATTTTTTCTTCTAATAATTTACAAG	11	66735911	0.935322	1	10	142	0.909091	1	1	0.666667	0.909091	3	1	0	10	chr12:66735881-66735911
chr12	+	66735965	66735993	nonsense_mediated_decay	HELB	HAVANA	G101691.1	GGTGTGAGGTAGGGATCCCACATTATTCC	5	66735975	0.934768	1	5	35	1	0.69897	0	0.5	0.8	2	0	0	5	chr12:66735965-66735993
chr12	+	66737150	66737174	nonsense_mediated_decay	HELB	HAVANA	G101692.1	CTTTAACCACCCCACCTCAACCACT	9	66737154	0.657946	2	9	36	1	0.954243	0	0.666667	0.888889	3	0	0	9	chr12:66737150-66737174
chr12	+	66740607	66740630	NoAnnotation			G101694.1	ATTCTCATATATTTCACTCCTCAT	7	66740627	0.884699	1	7	70	1	0.845098	0	1	1	1	0	0	7	chr12:66740607-66740630
chr12	+	67664509	67664539	intron	CAND1	HAVANA	G101704.1	CTTTCCCGCCTCCCATCTCTTCACAAATAAG	5	67664510	0.826583	1	5	40	1	0.69897	1	0.5	0.8	2	0	0	5	chr12:67664509-67664539
chr12	+	67666201	67666230	intron	CAND1	HAVANA	G101705.1	TTTATATAATTACATAGTTCATTAATACAG	7	67666217	0.822859	1	7	84	1	0.845098	1	1	1	1	0	0	7	chr12:67666201-67666230
chr12	+	67667559	67667589	intron	CAND1	HAVANA	G101706.1	TTCTTTTATTTTCATATTCTTCAACCACCAG	9	67667589	0.913119	2	7	121	0.777778	0.845098	0.888889	0.5	0.777778	4	2	0	7	chr12:67667559-67667589
chr1	+	109476410	109476435	3'utr	GPSM2	HAVANA	G10171.1	ACCCAACTCTCTTCTTCCTCATCATG	13	109476410	0.94503	2	10	101	0.769231	1	0.0769231	0.6	0.846154	5	3	0	10	chr1:109476410-109476435
chr12	+	67670897	67670924	intron	CAND1	HAVANA	G101710.1	ATCCTTACCATCCCTATATCTAATCCAT	17	67670897	0.928273	3	10	140	0.588235	1	0	0.714286	0.882353	7	7	0	10	chr12:67670897-67670924
chr12	+	67672975	67672998	intron	CAND1	HAVANA	G101713.1	TTTAAATTCCAAACCAATTTTTCC	19	67672977	0.70471	4	9	152	0.473684	0.954243	0	0.555556	0.789474	9	10	0	9	chr12:67672975-67672998
chr12	+	67676211	67676241	intron	CAND1	HAVANA	G101715.1	ACTAATAATAATAACATTCTTTTTTTTTAAG	24	67676211	0.92974	2	18	296	0.75	0.778151	1	0.714286	0.916667	7	4	2	18	chr12:67676211-67676241
chr12	+	67679011	67679041	intron	CAND1	HAVANA	G101719.1	TCCAAATTTATGGGAGAAAAATTTTAAAATA	7	67679017	0.767681	1	7	63	1	0.845098	0	0.5	0.857143	2	0	0	7	chr12:67679011-67679041
chr1	+	109476951	109476974	3'utr	GPSM2	HAVANA	G10172.1	CTGTAACAATAAAATTTCTTTTTC	21	109476974	0.65431	4	19	193	0.904762	1.27875	0	0.714286	0.904762	7	2	0	19	chr1:109476951-109476974
chr12	+	67681336	67681358	intron	CAND1	HAVANA	G101722.1	TATCCCTTTCTTTCAATCCTAAT	8	67681336	0.924363	2	8	77	1	0.90309	0	0.75	0.875	4	0	0	8	chr12:67681336-67681358
chr12	+	67681995	67682023	intron	CAND1	HAVANA	G101723.1	TCCACCTCCCAGATTCAAGCGATTCTCAG	6	67681995	0.986654	1	6	36	1	0.778151	1	1	1	1	0	0	6	chr12:67681995-67682023
chr12	+	67682750	67682780	intron	CAND1	HAVANA	G101724.1	GGTAATACACCTTACCTTGAAATATATTTTC	5	67682750	0.975654	1	5	55	1	0.69897	0	1	1	1	0	0	5	chr12:67682750-67682780
chr12	+	67683406	67683437	intron	CAND1	HAVANA	G101725.1	CTCAGTCTCCCAGAGTGCTCGGATTACAATCG	9	67683406	0.969252	1	8	61	0.888889	0.90309	1	0.5	0.888889	2	1	0	8	chr12:67683406-67683437
chr12	+	67684295	67684316	intron	CAND1	HAVANA	G101728.1	AAAAAAACTTAATACCTAAAAA	7	67684297	0.793851	1	4	24	0.857143	0.778151	0.285714	0.5	0.714286	4	1	0	6	chr12:67684295-67684316
chr12	+	67684887	67684909	intron	CAND1	HAVANA	G101729.1	TACCAAACTTACCTACTAAAATC	14	67684888	0.855541	1	5	79	0.357143	0.69897	0	0.666667	0.928571	3	9	0	5	chr12:67684887-67684909
chr1	+	109477034	109477062	3'utr	GPSM2	HAVANA	G10173.1	GTTCATCTTAAAATAAACACTTCTTACTT	58	109477034	0.770454	7	31	576	0.534483	1.01424	0	0.555556	0.862069	18	25	2	31	chr1:109477034-109477062
chr12	+	67687852	67687883	intron	CAND1	HAVANA	G101732.1	ACTTATTTCAATAAAACATTTCACCAACTCAG	26	67687852	0.93012	1	8	201	0.307692	0.90309	1	0.833333	0.961538	6	18	0	8	chr12:67687852-67687883
chr12	+	67688354	67688380	intron	CAND1	HAVANA	G101733.1	AATGCATACAGATTATCCAGTAGATAG	7	67688354	0.976799	1	7	42	1	0.845098	1	1	1	1	0	0	7	chr12:67688354-67688380
chr12	+	67691567	67691598	coding	CAND1	HAVANA	G101735.1	TTTGCAATGTAGATGATGATGAATTAAGAGAG	8	67691586	0.850289	1	8	72	1	0.90309	1	1	1	1	0	0	8	chr12:67691567-67691598
chr12	+	67692767	67692793	coding	CAND1	HAVANA	G101736.1	ATAAATATTTGTCTTAAATATCTTACC	17	67692778	0.749761	2	15	145	0.882353	1.17609	0	0.285714	0.705882	7	2	0	15	chr12:67692767-67692793
chr12	+	67697704	67697736	intron	CAND1	HAVANA	G101739.1	ATACCATTTATAAATTAACCTCCTAAATTTTTT	24	67697704	0.918883	4	14	307	0.583333	1.14613	0	1	1	7	10	0	14	chr12:67697704-67697736
chr12	+	67698291	67698322	intron	CAND1	HAVANA	G101740.1	CTCTTCCCTTTATCCTCATTCTCCATAATTCA	93	67698291	0.882866	10	84	1071	0.903226	1.92428	0	0.666667	0.903226	27	9	0	84	chr12:67698291-67698322
chr12	+	67698430	67698458	coding	CAND1	HAVANA	G101741.1	AGTGTGAAGACCCGACAGTGTTGTTTTAA	12	67698448	0.809659	1	5	68	0.416667	0.69897	0	0.5	0.833333	4	7	0	5	chr12:67698430-67698458
chr12	+	67699043	67699068	coding	CAND1	HAVANA	G101743.1	TTTACAAAATTACATCTGAAGCACTT	5	67699043	0.829985	1	5	40	1	0.69897	0	0.5	0.8	2	0	0	5	chr12:67699043-67699068
chr12	+	67699275	67699308	coding	CAND1	HAVANA	G101744.1	TAATACACTTCAGATTTTCTTGGAGAGACTAAAG	5	67699298	0.876758	1	5	50	1	0.69897	1	1	1	1	0	0	5	chr12:67699275-67699308
chr12	+	67699712	67699740	coding	CAND1	HAVANA	G101747.1	TGCTAGACTTTTTCCAAGCTCTGGTTGTC	15	67699712	0.981372	2	7	114	0.466667	0.845098	0.533333	0.666667	0.933333	3	8	0	7	chr12:67699712-67699740
chr12	+	67700304	67700328	coding	CAND1	HAVANA	G101749.1	TGAATGTCTAGGAAAACTCACTCTA	7	67700307	0.769795	1	6	43	1	0.845098	0	0.5	0.857143	2	0	0	7	chr12:67700304-67700328
chr12	+	67701219	67701244	coding	CAND1	HAVANA	G101750.1	TTACAATTTCTGACCATCCACAACCT	9	67701223	0.674148	2	8	62	0.888889	0.90309	0	0.666667	0.888889	3	1	0	8	chr12:67701219-67701244
chr12	+	67701654	67701680	intron	CAND1	HAVANA	G101751.1	TTTCAATTATTACTTCTAACACCCAAG	5	67701680	0.90914	2	5	45	1	0.69897	1	0.666667	0.8	3	0	0	5	chr12:67701654-67701680
chr12	+	67707074	67707101	3'utr	CAND1	HAVANA	G101755.1	AGCTGGCAGACAAGAATATCCATATAAG	22	67707074	0.777275	1	3	88	0.409091	0.954243	0.772727	0.6	0.909091	5	13	0	9	chr12:67707074-67707101
chr12	+	67707178	67707200	3'utr	CAND1	HAVANA	G101756.1	ATATCCCTGTTGCGCACACTAAT	13	67707178	0.794816	2	7	48	1	1.11394	0	0.75	0.923077	4	0	0	13	chr12:67707178-67707200
chr12	+	67707309	67707328	3'utr	CAND1	HAVANA	G101757.1	TTTGCACAGAAAACACATTA	13	67707309	0.7711	2	13	52	1	1.11394	0	0.333333	0.846154	3	0	0	13	chr12:67707309-67707328
chr12	+	67707442	67707463	3'utr	CAND1	HAVANA	G101758.1	TTATAAATCTTCTTACTTAAAT	17	67707442	0.766752	3	10	171	0.588235	0.69897	0	0.888889	0.941176	9	6	1	10	chr12:67707442-67707463
chr12	+	67707564	67707587	3'utr	CAND1	HAVANA	G101759.1	CATTCCTTATCAAAGGATATAAAT	7	67707564	0.885166	1	7	49	1	0.845098	0	0.5	0.857143	2	0	0	7	chr12:67707564-67707587
chr12	+	67707804	67707831	3'utr	CAND1	HAVANA	G101760.1	TTAAAATTTTATTTAACATATCCTTCAG	25	67707804	0.844109	6	18	270	0.72	1.25527	0.92	0.352941	0.56	17	7	0	18	chr12:67707804-67707831
chr12	+	67709447	67709476	3'utr	CAND1	HAVANA	G101763.1	TTTTATGTAACCATAATTAAACCAAATTAG	11	67709447	0.717961	1	6	100	0.909091	1	0.909091	0.5	0.818182	4	1	0	10	chr12:67709447-67709476
chr12	+	67710027	67710048	3'utr	CAND1	HAVANA	G101765.1	TTTTCCATTTAAATAAAATTCA	36	67710029	0.69415	3	15	328	0.416667	1.17609	0	0.625	0.833333	16	21	0	15	chr12:67710027-67710048
chr12	+	67710090	67710119	3'utr	CAND1	HAVANA	G101766.1	TTTGGCTACAGGCTACCCAAATCTCATCAG	11	67710090	0.813514	1	11	77	1	1.04139	1	1	1	2	0	0	11	chr12:67710090-67710119
chr12	+	67711616	67711646	3'utr	CAND1	HAVANA	G101767.1	TATCCAACCACCTGCTATACATCTCATAAAG	12	67711620	0.898349	3	12	74	1	1.07918	1	0.75	0.916667	4	0	0	12	chr12:67711616-67711646
chr12	+	67718139	67718169	NoAnnotation			G101772.1	CTCCAAATTACTTTACCAATTCTCCAACAAG	8	67718139	0.99118	1	8	64	1	0.90309	1	0.5	0.875	2	0	0	8	chr12:67718139-67718169
chr12	+	67723480	67723504	NoAnnotation			G101773.1	TAAACATATTTTCTATCACTAAACA	7	67723488	0.654759	1	4	59	0.571429	0.60206	0	1	1	2	3	0	4	chr12:67723480-67723504
chr12	+	67724249	67724278	NoAnnotation			G101774.1	TTACTTTATTTCTCTTTTAAAATTATTAAT	12	67724252	0.827454	1	12	204	1	1.07918	0	1	1	1	0	0	12	chr12:67724249-67724278
chr12	+	67769761	67769787	NoAnnotation			G101779.1	ATATATATATATATAATTATTTTATAG	6	67769766	0.828777	1	6	78	1	0.778151	1	1	1	1	0	0	6	chr12:67769761-67769787
chr1	+	109479190	109479216	NoAnnotation			G10178.1	CTTTAAAAGACTGATAATGGTGAAAAA	8	109479192	0.783942	1	8	48	1	0.90309	0	1	1	1	0	0	8	chr1:109479190-109479216
chr12	+	67778082	67778110	NoAnnotation			G101780.1	TTTTTCTTTTACATAAAAAAAAGTCAAGT	11	67778082	0.851383	1	11	121	1	1.04139	0	1	1	1	0	0	11	chr12:67778082-67778110
chr12	+	67808126	67808153	NoAnnotation			G101781.1	AAATAACTATTTTCTTACATAATCACAG	6	67808126	0.986674	1	6	54	1	0.778151	1	1	1	1	0	0	6	chr12:67808126-67808153
chr12	+	67853909	67853935	NoAnnotation			G101785.1	TTTTATATCACCCCCAATAAATATTTT	6	67853916	0.795302	1	6	66	1	0.778151	0	1	1	1	0	0	6	chr12:67853909-67853935
chr12	+	67962300	67962328	NoAnnotation			G101786.1	CTCTAGATTACTTATAATACCTATAATAC	7	67962300	0.948732	1	7	70	1	0.845098	0	1	1	1	0	0	7	chr12:67962300-67962328
chr12	+	68046339	68046365	intron	DYRK2	HAVANA	G101787.1	CAATTCTATTACCATAATACTATACAG	6	68046340	0.78981	1	4	50	1	0.778151	1	1	1	2	0	0	6	chr12:68046339-68046365
chr1	+	109479419	109479440	NoAnnotation			G10179.1	TCATGCTCATACGCTGGCTTCC	9	109479422	0.797248	1	8	55	1	0.954243	0	0.666667	0.888889	3	0	0	9	chr1:109479419-109479440
chr12	+	68052734	68052767	3'utr	DYRK2	HAVANA	G101790.1	TACTGTATTTAGTGTGGCAGAATAATAACATCAG	7	68052734	0.945946	1	7	70	1	0.845098	1	1	1	1	0	0	7	chr12:68052734-68052767
chr12	+	68053408	68053433	3'utr	DYRK2	HAVANA	G101791.1	TTGTTTCATATTCCAATTAAAAAAAG	7	68053411	0.698181	3	7	53	1	0.845098	1	0.25	0.571429	4	0	0	7	chr12:68053408-68053433
chr12	+	68053935	68053959	3'utr	DYRK2	HAVANA	G101794.1	TATGTGCAATTTAATATAGAAAGAT	5	68053936	0.837551	1	5	40	1	0.69897	0	1	1	1	0	0	5	chr12:68053935-68053959
chr12	+	68054648	68054708	3'utr	DYRK2	HAVANA	G101795.1	TATCTTCACATTTACATTTAAATATACAAACCTGAGCCTGCCATTATTAATTTCCCTATAA	379	68054687	0.991162	12	226	3396	0.596306	1.39987	0.174142	0.686957	0.905013	115	145	8	226	chr12:68054648-68054708
chr12	+	68056445	68056475	3'utr	DYRK2	HAVANA	G101798.1	CTTCTCTCCCCTTTCTAACTATAATTTAACT	75	68056448	0.860569	6	57	834	0.773333	1.16137	0	0.615385	0.866667	26	14	3	58	chr12:68056445-68056475
chr12	+	68057172	68057195	3'utr	DYRK2	HAVANA	G101799.1	CCTCACATCATTATTTATTTCCCT	19	68057172	0.931943	2	8	183	0.578947	1.04139	0.157895	0.625	0.842105	8	8	0	11	chr12:68057172-68057195
chr12	+	68058964	68058992	3'utr	DYRK2	HAVANA	G101804.1	TTTTATCCCAATTTATCTCCCCTCCTAAG	51	68058966	0.698384	5	36	528	0.705882	1.5563	1	0.8	0.941176	15	15	0	36	chr12:68058964-68058992
chr12	+	68060431	68060459	NoAnnotation			G101805.1	AATGGGGTGGGGGGATTTTACATATTAAG	7	68060431	0.963988	1	5	58	0.714286	0.69897	1	1	1	2	2	0	5	chr12:68060431-68060459
chr12	+	68066506	68066530	NoAnnotation			G101807.1	CTCCCACCACATCCCTCCCACAACT	13	68066506	0.999633	1	10	39	0.769231	0.69897	0.0769231	0.285714	0.615385	7	2	1	10	chr12:68066506-68066530
chr12	+	68073741	68073771	NoAnnotation			G101808.1	TTTCCCTACACATATTAAAAAACCTTTTTCT	46	68073746	0.840561	5	31	497	0.673913	0.646264	0.0217391	0.583333	0.891304	12	9	6	31	chr12:68073741-68073771
chr12	+	68079938	68079971	NoAnnotation			G101811.1	CCATACCAATGTACATCTCTCCCATTTATTTAGG	5	68079938	0.998249	1	5	55	1	0.69897	1	1	1	1	0	0	5	chr12:68079938-68079971
chr12	+	68086475	68086506	NoAnnotation			G101813.1	TTTTAAAAACACTTCTAATTTATTATATCAAG	18	68086475	0.857356	1	11	241	0.611111	0.740363	1	0.75	0.944444	4	6	1	11	chr12:68086475-68086506
chr12	+	68086568	68086593	NoAnnotation			G101814.1	ATCTCATAATTCACCCTTAAAACCAT	6	68086578	0.772736	1	6	42	1	0.778151	0	1	1	2	0	0	6	chr12:68086568-68086593
chr12	+	68092190	68092218	NoAnnotation			G101815.1	AATAAATAAAAATTGATTCCTTCACCTCG	5	68092190	0.982486	1	5	40	1	0.69897	1	0.5	0.8	2	0	0	5	chr12:68092190-68092218
chr12	+	68245409	68245439	NoAnnotation			G101818.1	TTTTCTCTGATGATGATTCTCATTTTAAAAG	6	68245410	0.821584	1	6	84	1	0.778151	1	1	1	1	0	0	6	chr12:68245409-68245439
chr12	+	68262699	68262744	NoAnnotation			G101819.1	GTTGTGATCCTTCAGAAGAGAAGAGGTGTTCTGGTTTTTGGAATTT	6	68262744	0.935844	1	6	102	1	0.778151	0	1	1	1	0	0	6	chr12:68262699-68262744
chr1	+	109486446	109486470	NoAnnotation			G10183.1	ATCCCATCTTACCATTAACACATTA	13	109486446	0.980465	1	9	91	0.692308	0.954243	0	0.75	0.923077	4	4	0	9	chr1:109486446-109486470
chr12	+	69006121	69006153	intron	RAP1B	HAVANA	G101830.1	CATTTAACTTCAAGCCCATATTATTCTTAAAAG	17	69006136	0.848936	2	14	163	0.823529	0.845098	1	0.4	0.647059	10	2	1	14	chr12:69006121-69006153
chr12	+	69007297	69007322	intron	RAP1B	HAVANA	G101834.1	TGTTACCATTTTATATTATTTATTCC	7	69007300	0.877989	1	7	98	1	0.845098	0	1	1	1	0	0	7	chr12:69007297-69007322
chr12	+	69009569	69009599	intron	RAP1B	HAVANA	G101838.1	ATACATACACACACACATATACATATATCAG	20	69009569	0.898556	2	11	118	0.55	0.740363	0.9	0.6	0.9	5	8	1	11	chr12:69009569-69009599
chr12	+	69010654	69010683	intron	RAP1B	HAVANA	G101839.1	ACTAAGTAACTTTATTTTAAAAATATACAG	7	69010654	0.985856	1	7	70	1	0.845098	1	1	1	1	0	0	7	chr12:69010654-69010683
chr12	+	69011232	69011256	intron	RAP1B	HAVANA	G101840.1	TCCTACTGCTCTTGAAATTAACAAA	6	69011232	0.940196	1	6	42	1	0.778151	0	0.5	0.833333	2	0	0	6	chr12:69011232-69011256
chr12	+	69013561	69013588	intron	RAP1B	HAVANA	G101842.1	CTTAAAATCTCCTATTAATATATAATCA	9	69013575	0.741092	1	6	93	1	0.954243	0.666667	1	1	2	0	0	9	chr12:69013561-69013588
chr12	+	69013739	69013762	intron	RAP1B	HAVANA	G101843.1	CCAAAGTCTAACATAATCCTTAAG	6	69013754	0.734255	1	5	31	1	0.778151	1	0.5	0.833333	2	0	0	6	chr12:69013739-69013762
chr12	+	69016230	69016263	intron	RAP1B	HAVANA	G101847.1	TTACTTCACAACTTTATCCCCATTACTCACTAAG	71	69016230	0.845639	8	43	662	0.605634	1.63347	0.887324	0.5	0.816901	26	28	0	43	chr12:69016230-69016263
chr1	+	109487807	109487832	NoAnnotation			G10185.1	TATCTAATACACACCTTTTCCTTTTC	13	109487808	0.872634	1	13	143	1	1.11394	0	1	1	1	0	0	13	chr1:109487807-109487832
chr12	+	69019818	69019841	intron	RAP1B	HAVANA	G101852.1	TCTCCTCTCATGGAAGACACTAAT	6	69019823	0.721035	1	6	36	1	0.778151	0	1	1	1	0	0	6	chr12:69019818-69019841
chr12	+	69020060	69020094	intron	RAP1B	HAVANA	G101853.1	CTCACTTCCAATTTCTTATACCTCTAACCCAACAG	76	69020063	0.888461	4	44	667	0.578947	1.16633	0.881579	0.636364	0.894737	22	30	2	44	chr12:69020060-69020094
chr12	+	69021168	69021199	intron	RAP1B	HAVANA	G101855.1	TAAAACACACAAATATACCCAATCCCTACTAG	57	69021171	0.843632	5	20	275	0.350877	0.60206	0.982456	0.461538	0.754386	26	33	4	20	chr12:69021168-69021199
chr12	+	69023365	69023395	intron	RAP1B	HAVANA	G101857.1	TCCTTTTCAATTTTATCTATAAATCTTAAAG	38	69023365	0.698054	8	24	518	0.631579	1.38021	0.947368	0.636364	0.894737	11	14	0	24	chr12:69023365-69023395
chr12	+	69023864	69023893	intron	RAP1B	HAVANA	G101858.1	AATCATTCTCAACACTGCACTTAGCTACAG	7	69023864	0.939429	2	7	48	1	0.845098	1	0.5	0.857143	2	0	0	7	chr12:69023864-69023893
chr12	+	69024062	69024086	intron	RAP1B	HAVANA	G101859.1	CAGTCTCTTATCACAACCATTCACC	11	69024062	0.840688	2	10	62	0.909091	0.69897	0	0.5	0.818182	4	0	1	10	chr12:69024062-69024086
chr12	+	69024574	69024603	intron	RAP1B	HAVANA	G101861.1	TCCCATCCTCCCGGGTAGGTGGAACTACAG	8	69024574	0.962993	2	8	38	1	0.90309	1	1	1	2	0	0	8	chr12:69024574-69024603
chr12	+	69025110	69025134	intron	RAP1B	HAVANA	G101862.1	AATTACCACATATTACTCATATTTT	15	69025110	0.914536	3	14	149	1	1.17609	0.0666667	0.428571	0.733333	7	0	0	15	chr12:69025110-69025134
chr12	+	69026931	69026955	intron	RAP1B	HAVANA	G101864.1	TTACATCTAAAACCTTAAAACTAAG	16	69026931	0.771289	2	4	103	0.25	0.60206	0.8125	0.333333	0.625	9	12	0	4	chr12:69026931-69026955
chr12	+	69027360	69027389	intron	RAP1B	HAVANA	G101866.1	TAATATCTCGGCTGGGTGCGGTGGCTCAAG	10	69027360	0.927313	1	7	70	0.7	0.845098	1	1	1	2	3	0	7	chr12:69027360-69027389
chr12	+	69028401	69028427	intron	RAP1B	HAVANA	G101868.1	TCCTTTTTTAAAAAATCACTTAACTAT	26	69028401	0.81978	2	8	263	0.384615	0.69897	0	0.888889	0.961538	9	15	1	10	chr12:69028401-69028427
chr12	+	69032329	69032356	intron	RAP1B	HAVANA	G101870.1	CAAAATATCTATAATATCAAACAACCAT	59	69032329	0.829587	3	24	386	0.474576	0.60206	0	0.588235	0.881356	17	25	6	28	chr12:69032329-69032356
chr12	+	69032374	69032405	intron	RAP1B	HAVANA	G101871.1	AATATTTAGATTATATTAAATTTTATTACCAG	6	69032379	0.827122	1	6	84	1	0.778151	1	1	1	1	0	0	6	chr12:69032374-69032405
chr12	+	69032797	69032821	intron	RAP1B	HAVANA	G101872.1	CATTATTATAACAAAACATTTTATA	20	69032808	0.71865	3	17	183	0.85	1.23045	0	0.8	0.95	5	3	0	17	chr12:69032797-69032821
chr12	+	69033564	69033589	intron	RAP1B	HAVANA	G101874.1	ACTCCCAAATCCAAATTTAACTTCAG	20	69033564	0.987213	1	9	114	0.45	0.653213	1	0.444444	0.75	9	10	1	9	chr12:69033564-69033589
chr12	+	69034082	69034109	intron	RAP1B	HAVANA	G101876.1	CATTCTTATCTCTTTTTTTTTTCTCCAT	19	69034082	0.890091	2	9	330	0.526316	0.69897	0	0.625	0.842105	8	8	1	10	chr12:69034082-69034109
chr12	+	69035471	69035504	intron	RAP1B	HAVANA	G101877.1	AATACTAAAAACTACCCAAAAAATATATTCAAAG	55	69035485	0.819447	2	17	322	0.327273	0.778151	1	0.47619	0.8	21	35	2	18	chr12:69035471-69035504
chr12	+	69036280	69036311	intron	RAP1B	HAVANA	G101878.1	TCCTGGACTCAATTTTATAAATTCTCGATTAG	9	69036280	0.86369	1	5	64	0.555556	0.69897	0.555556	1	1	2	4	0	5	chr12:69036280-69036311
chr1	+	109523742	109523769	NoAnnotation			G10188.1	TCCATCTCAAAAAAAAAAAAAACCAAAG	21	109523769	0.798065	3	19	34	0.904762	1.27875	0.952381	0.05	0.0952381	20	2	0	19	chr1:109523742-109523769
chr12	+	69036891	69036920	intron	RAP1B	HAVANA	G101880.1	TTTTCTTCCAAAATCTCTTCACTTTAAATG	20	69036920	0.90761	3	14	222	0.7	0.669007	0.25	0.833333	0.95	6	4	2	14	chr12:69036891-69036920
chr12	+	69038845	69038872	intron	RAP1B	HAVANA	G101882.1	ATTTCTTTCCTTATTCTTTCTTTAATTT	7	69038845	0.89097	1	7	126	1	0.845098	0	1	1	1	0	0	7	chr12:69038845-69038872
chr12	+	69040088	69040118	intron	RAP1B	HAVANA	G101883.1	TTTTTTGAGATGGAGTGTTGCAGTCTCACCG	13	69040095	0.723361	2	5	138	0.384615	0.69897	1	0.6	0.846154	5	8	0	5	chr12:69040088-69040118
chr12	+	69042058	69042086	intron	RAP1B	HAVANA	G101885.1	TCCTCTACCAACATATTATATTTACCATT	13	69042058	0.948296	2	6	142	0.461538	0.778151	0	0.5	0.846154	4	7	0	6	chr12:69042058-69042086
chr12	+	69044875	69044898	intron	RAP1B	HAVANA	G101886.1	TGAGCTCATGTGTGGAATTTTCCA	6	69044875	0.979378	1	6	48	1	0.778151	0	1	1	1	0	0	6	chr12:69044875-69044898
chr12	+	69046629	69046663	intron	RAP1B	HAVANA	G101888.1	TAAAACAATATATTACCATATTTCAAATAATACAG	27	69046634	0.823793	6	17	250	0.62963	0.628389	1	0.5	0.777778	12	7	3	17	chr12:69046629-69046663
chr12	+	69048042	69048071	intron	RAP1B	HAVANA	G101889.1	CTTCCAAATAAATATATTTTATTTCAAAAC	6	69048042	0.94576	1	6	66	1	0.778151	0	0.5	0.833333	2	0	0	6	chr12:69048042-69048071
chr12	+	69051017	69051047	intron	RAP1B	HAVANA	G101890.1	CTCTAACTTTTAATCACTCAACCTTATTAAG	5	69051017	0.951991	1	5	55	1	0.69897	1	1	1	1	0	0	5	chr12:69051017-69051047
chr12	+	69052052	69052076	intron	RAP1B	HAVANA	G101892.1	CCTCTCATTCTAATATCCTATAATT	13	69052052	0.908352	1	5	138	0.384615	0.69897	0	0.5	0.846154	4	8	0	5	chr12:69052052-69052076
chr12	+	69053248	69053268	3'utr	RAP1B	HAVANA	G101893.1	GTTTGCAGCTGGTAAAACCAG	9	69053248	0.712305	1	4	41	0.444444	0.60206	0.888889	0.666667	0.888889	3	5	0	4	chr12:69053248-69053268
chr12	+	69053564	69053587	3'utr	RAP1B	HAVANA	G101894.1	ATAGTTTTTTTAATTTTTAAAAAA	20	69053566	0.732666	3	10	191	0.5	1	0.05	0.714286	0.9	7	10	0	10	chr12:69053564-69053587
chr12	+	69055123	69055152	NoAnnotation			G101895.1	TACTTTTAATAAATGTTTGCTGCCTACCAG	14	69055123	0.9303	1	14	154	1	1.14613	1	1	1	1	0	0	14	chr12:69055123-69055152
chr12	+	69055876	69055901	NoAnnotation			G101896.1	ATACTATATATATAATTTATTTTTTT	5	69055901	0.881844	1	5	75	1	0.69897	0	1	1	1	0	0	5	chr12:69055876-69055901
chr12	+	69060509	69060543	NoAnnotation			G101900.1	TAACAACCTACCAAAACATTTTAACAATTTTTCAG	6	69060535	0.774819	1	6	60	1	0.778151	1	1	1	1	0	0	6	chr12:69060509-69060543
chr12	+	69063067	69063098	NoAnnotation			G101901.1	ATATCATAAAAATATCAATTCCCCCAAATTAG	11	69063069	0.866641	1	9	86	0.818182	0.954243	1	0.666667	0.909091	3	2	0	9	chr12:69063067-69063098
chr12	+	69088342	69088372	intron	NUP107	ENSEMBL	G101906.1	ACTCAACAACAAAAAAACAACCCAATTTAAA	22	69088355	0.971778	1	3	72	0.181818	0.60206	0	0.571429	0.863636	7	18	0	4	chr12:69088342-69088372
chr1	+	109634955	109634986	intron	TMEM167B	HAVANA	G10191.1	ATATTCTTCACCAACAGTTGCACATCTGACAG	7	109634970	0.899572	1	7	56	1	0.845098	1	0.5	0.857143	2	0	0	7	chr1:109634955-109634986
chr12	+	69097895	69097918	intron	NUP107	ENSEMBL	G101910.1	CATATATATGTGTGTGAGAGAAAT	5	69097895	0.917002	1	5	35	1	0.69897	0	1	1	1	0	0	5	chr12:69097895-69097918
chr12	+	69101887	69101921	intron	NUP107	ENSEMBL	G101913.1	AATTAAATAAAATATACTACAACATTTTATATAAG	23	69101905	0.886941	2	22	236	0.956522	1.04139	1	0.666667	0.956522	3	0	1	22	chr12:69101887-69101921
chr12	+	69106657	69106688	intron	NUP107	ENSEMBL	G101914.1	TCCCTCACTCCATACCCAACAATTAATTCAAG	18	69106657	0.955571	3	17	113	0.944444	1.23045	0.944444	0.375	0.722222	8	1	0	17	chr12:69106657-69106688
chr12	+	69111392	69111418	intron	NUP107	ENSEMBL	G101918.1	AAAACTTTTTCATCAACCCAAATACAA	29	69111400	0.579473	3	14	186	0.517241	0.875061	0	0.583333	0.827586	12	13	1	15	chr12:69111392-69111418
chr12	+	69112303	69112329	intron	NUP107	ENSEMBL	G101919.1	TCAGAGGTCATCAACCTCTTTAACCCC	6	69112329	0.870903	1	5	37	0.833333	0.69897	0	0.5	0.833333	2	1	0	5	chr12:69112303-69112329
chr12	+	69115315	69115346	intron	NUP107	ENSEMBL	G101921.1	TCTCACAACCCACTACTCCCTACATATTATAG	15	69115331	0.664416	3	15	106	1	1.17609	1	1	1	4	0	0	15	chr12:69115315-69115346
chr12	+	69116482	69116509	intron	NUP107	ENSEMBL	G101924.1	ACATTTTACTACATATATTACTCTACAG	10	69116499	0.659664	2	10	100	1	1	1	1	1	3	0	0	10	chr12:69116482-69116509
chr12	+	69121892	69121923	intron	NUP107	ENSEMBL	G101928.1	TCTCTCTACTACAAAAAATTTTTTTAAATTAG	10	69121892	0.941033	1	10	130	1	1	1	1	1	1	0	0	10	chr12:69121892-69121923
chr12	+	69122518	69122546	intron	NUP107	ENSEMBL	G101929.1	TTTAAAAATTAATAAATAACTTTTAAAAG	8	69122518	0.902037	1	8	80	1	0.90309	1	1	1	1	0	0	8	chr12:69122518-69122546
chr12	+	69124750	69124774	intron	NUP107	ENSEMBL	G101930.1	ACAAATAAATATAAAATAAAATTAT	9	69124770	0.742686	1	5	58	0.555556	0.69897	0.111111	0.5	0.777778	4	4	0	5	chr12:69124750-69124774
chr12	+	69126388	69126416	intron	NUP107	ENSEMBL	G101932.1	TTTTTCTTTTTTTCCCCTTTAATAAATAG	13	69126388	0.876356	2	8	183	0.615385	0.90309	1	0.5	0.769231	6	5	0	8	chr12:69126388-69126416
chr12	+	69132515	69132541	intron	NUP107	ENSEMBL	G101934.1	CCTACCTTTCACTACCTCTACCTCTAG	5	69132515	0.970542	1	5	40	1	0.69897	1	1	1	1	0	0	5	chr12:69132515-69132541
chr12	+	69132928	69132959	intron	NUP107	ENSEMBL	G101935.1	TCTCCCCAACCCAACCACCCTATTTAAAATAG	22	69132936	0.914088	2	19	127	0.863636	1.27875	1	0.666667	0.909091	6	3	0	19	chr12:69132928-69132959
chr12	+	69138847	69138879	NoAnnotation			G101938.1	AATTTCCCTACCTCATTTATTTATTTAATTTAG	23	69138854	0.869493	2	12	346	0.521739	0.778151	0.956522	0.416667	0.695652	12	10	1	12	chr12:69138847-69138879
chr12	+	69147487	69147517	intron	SLC35E3	HAVANA	G101945.1	AATCTTCCACATTCCATTACCCCCTAATCCG	27	69147517	0.859093	3	9	225	0.333333	0.954243	0.703704	0.714286	0.925926	7	18	0	9	chr12:69147487-69147517
chr12	+	69153060	69153090	intron	SLC35E3	HAVANA	G101949.1	ATTTTCCAAAACTTTTACATTCATTACCTTA	31	69153063	0.819621	2	26	386	0.903226	0.970037	0	0.571429	0.903226	7	1	2	28	chr12:69153060-69153090
chr12	+	69153573	69153598	intron	SLC35E3	HAVANA	G101950.1	CTTTTCCCTTACAAAAATTAACTCAG	10	69153573	0.795564	3	10	74	1	1	1	0.25	0.4	8	0	0	10	chr12:69153573-69153598
chr12	+	69157817	69157844	intron	SLC35E3	HAVANA	G101951.1	CCTCCCTCTTTTCCCTCCTTAACTCAAG	14	69157817	0.955636	3	13	126	1	1.14613	1	0.5	0.785714	6	0	0	14	chr12:69157817-69157844
chr12	+	69157861	69157886	intron	SLC35E3	HAVANA	G101952.1	TTACATATCTCACTTCATTTCCCAAG	8	69157861	0.881688	2	4	73	0.5	0.60206	1	0.6	0.75	5	4	0	4	chr12:69157861-69157886
chr12	+	69158452	69158483	intron	SLC35E3	HAVANA	G101953.1	TATTCCTTTTTATCCTTATCCAAAAACCTCAG	17	69158453	0.858411	2	9	162	0.529412	0.954243	0.647059	0.5	0.823529	6	8	0	9	chr12:69158452-69158483
chr12	+	69158593	69158622	coding	SLC35E3	HAVANA	G101954.1	TTTGGCATTCTCGCCTATACCCACTTTAAG	15	69158595	0.826415	2	12	144	0.8	1.07918	1	1	1	3	3	0	12	chr12:69158593-69158622
chr12	+	69159028	69159058	3'utr	SLC35E3	HAVANA	G101955.1	CTCCATTTCAAAAAAAAAAAATTGGTGACAG	12	69159029	0.818743	2	5	59	0.416667	0.69897	0.416667	0.75	0.916667	4	7	0	5	chr12:69159028-69159058
chr12	+	69159135	69159166	3'utr	SLC35E3	HAVANA	G101956.1	CTTTTTTAAAAAAACTTAATTCTCTAAAACCG	86	69159156	0.579163	7	46	876	0.55814	1.20412	0.895349	0.666667	0.895349	27	36	2	48	chr12:69159135-69159166
chr12	+	69160791	69160815	3'utr	SLC35E3	HAVANA	G101959.1	CTTTCTAAGGTGGCTGGGGAAAATT	7	69160791	0.761524	1	7	49	1	0.845098	0	0.5	0.857143	2	0	0	7	chr12:69160791-69160815
chr1	+	109638196	109638221	3'utr	TMEM167B	HAVANA	G10196.1	CTTAGCCAAATTTTAATTTTCTTCAT	14	109638196	0.949633	1	14	168	1	1.14613	0	0.4	0.785714	5	0	0	14	chr1:109638196-109638221
chr12	+	69181931	69181958	NoAnnotation			G101965.1	TTAAAAAATATTTTCCACCACCCCTTTT	6	69181958	0.771862	2	6	57	1	0.778151	0	0.5	0.833333	2	0	0	6	chr12:69181931-69181958
chr12	+	69182082	69182113	NoAnnotation			G101966.1	ATCCCTTTTACTACAAATTCCTTTTTCTACAG	6	69182082	0.969162	2	6	74	1	0.778151	1	0.5	0.833333	2	0	0	6	chr12:69182082-69182113
chr12	+	69207567	69207597	intron	MDM2	HAVANA	G101968.1	ATTCTAATTATACTCGAGTTTCATTTCTCAG	6	69207578	0.851031	1	6	78	1	0.778151	1	0.5	0.833333	2	0	0	6	chr12:69207567-69207597
chr12	+	69208341	69208365	intron	MDM2	HAVANA	G101969.1	TTTTCCCATCCAAATTAATGGACCC	11	69208365	0.953408	2	7	75	0.636364	0.845098	0	0.6	0.818182	5	4	0	7	chr12:69208341-69208365
chr12	+	69208493	69208517	intron	MDM2	HAVANA	G101970.1	TTCTATCTAATGGTTCCAGCATTTT	6	69208496	0.767824	1	4	68	0.666667	0.60206	0	1	1	2	2	0	4	chr12:69208493-69208517
chr12	+	69212467	69212495	intron	MDM2	HAVANA	G101976.1	TTTTATAAATTTTAAAAATAACTATATTG	13	69212495	0.941174	1	7	163	0.538462	0.845098	0.538462	1	1	2	6	0	7	chr12:69212467-69212495
chr12	+	69216081	69216107	intron	MDM2	HAVANA	G101977.1	TATCTCCATTTTATCCCAAAATAAAAG	27	69216082	0.830826	1	18	221	0.666667	0.778151	1	0.6	0.851852	10	7	2	18	chr12:69216081-69216107
chr12	+	69216859	69216901	intron	MDM2	HAVANA	G101978.1	ATCTGTTTATACTAATCCAAAATTCCTGGACAATATAACCTAT	20	69216874	0.865249	2	10	148	0.5	1	0	0.75	0.9	8	10	0	10	chr12:69216859-69216901
chr1	+	109639098	109639128	3'utr	TMEM167B	HAVANA	G10198.1	AGTTCCATTCCACAGTTCTAGTTCAAACCAG	16	109639098	0.840114	2	9	128	0.5625	0.954243	1	0.75	0.9375	4	7	0	9	chr1:109639098-109639128
chr12	+	69220024	69220054	intron	MDM2	HAVANA	G101980.1	TTACTCATCCTTACTCATCAGTGCTAATAAC	33	69220029	0.749586	4	18	292	0.545455	1.25527	0	0.571429	0.818182	14	15	0	18	chr12:69220024-69220054
chr12	+	69225180	69225207	intron	MDM2	HAVANA	G101984.1	CTCAAGAAAACTGGCCCTCCCACCCCAG	7	69225180	0.999082	1	5	10	0.714286	0.69897	1	0.666667	0.857143	3	2	0	5	chr12:69225180-69225207
chr12	+	69225841	69225872	intron	MDM2	HAVANA	G101986.1	ATTCCATCTCAAACAACAACAACAAAATCTCG	53	69225841	0.670463	3	24	217	0.45283	0.778151	0.90566	0.785714	0.943396	14	26	3	24	chr12:69225841-69225872
chr12	+	69227778	69227807	intron	MDM2	HAVANA	G101988.1	ACTCTCCTTCCTAACATTACTCTAAAAAAG	36	69227780	0.765408	4	18	283	0.5	0.653213	0.916667	0.538462	0.833333	13	15	3	18	chr12:69227778-69227807
chr12	+	69229846	69229876	intron	MDM2	HAVANA	G101990.1	ATTATTCAGATTTCACTTGAAATCTTTACCT	9	69229874	0.845728	1	6	117	0.666667	0.778151	0	1	1	2	3	0	6	chr12:69229846-69229876
chr12	+	69230020	69230044	intron	MDM2	HAVANA	G101991.1	ACTTTTAAAAACATATAATTCAACT	13	69230020	0.749586	2	10	107	0.769231	1	0	1	1	3	3	0	10	chr12:69230020-69230044
chr12	+	69230051	69230077	intron	MDM2	HAVANA	G101992.1	TTAATATTAACTTACTTTCTATAAAAG	14	69230057	0.79927	1	9	140	0.642857	0.954243	0.428571	0.5	0.857143	4	5	0	9	chr12:69230051-69230077
chr12	+	69230294	69230324	intron	MDM2	HAVANA	G101994.1	ATTTTTTCCCCCTTTACACTCACTTACTCTA	32	69230303	0.665102	5	19	373	0.625	0.823909	0	0.8	0.9375	10	10	2	20	chr12:69230294-69230324
chr12	+	69233406	69233439	coding	MDM2	HAVANA	G101997.1	AAACCCAAGACAAAGAAGAGAGTGTGGAATCTAG	7	69233419	0.94657	1	7	21	1	0.845098	1	0.5	0.857143	2	0	0	7	chr12:69233406-69233439
chr12	+	69233598	69233629	stop_codon	MDM2	HAVANA	G101998.1	TTCAAATGATTGTGCTAACTTATTTCCCCTAG	9	69233603	0.877838	1	5	96	0.555556	0.69897	0.888889	0.5	0.777778	4	4	0	5	chr12:69233598-69233629
chr1	+	14580544	14580567	NoAnnotation			G1020.1	TTTCCCACATAAAAAACATAAAAA	5	14580548	0.715588	1	5	20	1	0.69897	0	0.333333	0.6	3	0	0	5	chr1:14580544-14580567
chr12	+	69233713	69233741	3'utr	MDM2	ENSEMBL	G102000.1	AAAGTGAGAAAATGCCTCAATTCACATAG	11	69233734	0.611285	1	2	43	0.545455	0.778151	1	0.333333	0.636364	6	5	0	6	chr12:69233713-69233741
chr12	+	69233822	69233872	3'utr	MDM2	ENSEMBL	G102001.1	TCATCCTTTACACCAACTCCTAATTTTAAATAATTTCTACTCTGTCTTAAA	615	69233822	0.949661	20	312	7134	0.507317	0.937852	0.00813008	0.566964	0.842276	224	268	35	312	chr12:69233822-69233872
chr12	+	69233874	69233903	3'utr	MDM2	ENSEMBL	G102001.2	GAGAAGTACTTGGTTTTTTTTTTTCTTAAA	19	69233901	0.745514	2	7	234	0.421053	0.90309	0.105263	0.5	0.789474	8	11	0	8	chr12:69233874-69233903
chr12	+	69235326	69235362	3'utr	MDM2	ENSEMBL	G102004.2	CCCTTTTTCACACACAAAAAAATCCTTTATGGGATTT	1006	69235326	0.72636	10	391	7088	0.390656	0.713579	0.0149105	0.613699	0.859841	365	538	75	393	chr12:69235326-69235362
chr12	+	69236164	69236206	3'utr	MDM2	ENSEMBL	G102005.1	CTAAAAATCTCATTATCTATAACCATTTCTATATTTACATTTG	429	69236170	0.738454	15	259	5037	0.606061	0.858671	0.016317	0.625954	0.885781	131	134	35	260	chr12:69236164-69236206
chr12	+	69236882	69236902	3'utr	MDM2	ENSEMBL	G102008.1	TTTTTAAAGCCACACAATAAT	6	69236889	0.677445	2	6	36	1	0.778151	0	0.333333	0.666667	3	0	0	6	chr12:69236882-69236902
chr1	+	109643391	109643417	NoAnnotation			G10201.1	TACTTTCCTCCCACTTTCCCATTTCTC	16	109643412	0.672987	3	9	170	0.5625	0.954243	0	0.8	0.9375	5	7	0	9	chr1:109643391-109643417
chr12	+	69237228	69237262	3'utr	MDM2	ENSEMBL	G102012.1	ATTATGTATTTAACATTTAAAATTTCTAATATAAG	193	69237235	0.742746	10	87	2293	0.450777	0.985277	0.937824	0.609375	0.870466	64	98	8	87	chr12:69237228-69237262
chr12	+	69239517	69239544	NoAnnotation			G102017.1	CATCTTTCCTAATTCCAAAATTTCACCT	11	69239540	0.719332	3	11	105	1	1.04139	0	0.666667	0.909091	3	0	0	11	chr12:69239517-69239544
chr12	+	69244732	69244766	NoAnnotation			G102019.1	TGGAATGTATTATATATAATATATATAACATATAG	7	69244736	0.892376	1	7	91	1	0.845098	1	1	1	1	0	0	7	chr12:69244732-69244766
chr1	+	109645774	109645804	NoAnnotation			G10202.1	TATTAACATTTCACTCTTAAATATTTTATCG	23	109645783	0.821488	1	8	334	0.347826	0.90309	1	0.5	0.869565	6	15	0	8	chr1:109645774-109645804
chr12	+	69245624	69245652	NoAnnotation			G102020.1	ATAATTTTCTCCCCCTTCCCCCTTCTAAA	31	69245628	0.720261	2	9	310	0.290323	0.954243	0.774194	0.714286	0.935484	7	22	0	9	chr12:69245624-69245652
chr1	+	109647383	109647407	NoAnnotation			G10203.1	TCCCAAACCTTTCTCTCTTTTTTAG	5	109647383	0.98572	1	4	56	0.8	0.60206	1	0.333333	0.6	3	1	0	4	chr1:109647383-109647407
chr12	+	69634659	69634687	intron	CPSF6	HAVANA	G102030.1	TTATGTAGTAACACATTTAAAACAATTAA	6	69634659	0.852279	1	6	54	1	0.778151	0	1	1	1	0	0	6	chr12:69634659-69634687
chr12	+	69634782	69634811	intron	CPSF6	HAVANA	G102031.1	TTTTCCCACCTCCATTAACCATCATATTCG	72	69634786	0.789312	4	44	613	0.611111	1.34242	0.986111	0.615385	0.861111	26	27	1	44	chr12:69634782-69634811
chr12	+	69635852	69635882	intron	CPSF6	HAVANA	G102032.1	CTTTACTAGCTGGCGACCTTATTTCTACTAG	9	69635852	0.85861	1	9	99	1	0.954243	1	1	1	1	0	0	9	chr12:69635852-69635882
chr12	+	69636716	69636745	intron	CPSF6	HAVANA	G102034.1	CCATCTCTATCAAAATACAAAAATTGGCCG	5	69636716	0.924748	1	5	30	1	0.69897	1	1	1	1	0	0	5	chr12:69636716-69636745
chr12	+	69637022	69637047	intron	CPSF6	HAVANA	G102035.1	CACAGTTCCACTTTCTGTGGTTTCAG	5	69637046	0.81407	1	5	45	1	0.69897	1	1	1	1	0	0	5	chr12:69637022-69637047
chr12	+	69637060	69637089	intron	CPSF6	HAVANA	G102036.1	CTGAGGTCTGAAAATATTACATACAATAAG	6	69637060	0.982472	1	6	42	1	0.778151	1	1	1	1	0	0	6	chr12:69637060-69637089
chr12	+	69638326	69638359	intron	CPSF6	HAVANA	G102039.1	TTTTTTTTAACTTTTAAAATTAATTTTATTTTAG	28	69638333	0.780019	4	19	473	0.678571	0.977724	1	0.444444	0.821429	9	8	1	19	chr12:69638326-69638359
chr12	+	69640491	69640520	intron	CPSF6	HAVANA	G102041.1	TAACTTCCCCCCTTCATATATTTCTCTAAA	124	69640491	0.852722	8	75	1258	0.604839	1.273	0.0241935	0.675676	0.903226	37	46	3	75	chr12:69640491-69640520
chr12	+	69642087	69642119	intron	CPSF6	HAVANA	G102042.1	ATAACCCTTCCATTCTTTTTTACTTTCCCTCAG	41	69642087	0.943921	3	29	551	0.707317	1.4624	0.804878	0.6	0.853659	15	12	0	29	chr12:69642087-69642119
chr12	+	69642326	69642359	intron	CPSF6	HAVANA	G102043.1	TTCATAACAAAACTTACCCTCTTTTTTCCTAATT	26	69642337	0.819471	6	19	267	0.730769	0.977724	0	0.166667	0.423077	18	6	1	19	chr12:69642326-69642359
chr12	+	69643071	69643103	intron	CPSF6	HAVANA	G102044.1	ATTAAAATTAAAAAAATACAAAATAAATAAAAG	111	69643071	0.71483	5	63	585	0.567568	0.799341	0.963964	0.653846	0.918919	26	39	9	63	chr12:69643071-69643103
chr12	+	69643902	69643930	intron	CPSF6	HAVANA	G102045.1	ATTTACATACCCATATTTCTTCTTTCTTT	23	69643907	0.815671	2	9	350	0.434783	1	0	0.444444	0.782609	9	13	0	10	chr12:69643902-69643930
chr12	+	69645673	69645702	intron	CPSF6	HAVANA	G102046.1	ATTTATTTTTTATTAATATTACATCTTAAG	8	69645696	0.877056	1	8	128	1	0.90309	1	1	1	1	0	0	8	chr12:69645673-69645702
chr12	+	69647106	69647137	intron	CPSF6	HAVANA	G102047.1	ACGTACCCTATTACCTAACACACTAAAACCAG	8	69647106	0.988905	2	8	38	1	0.90309	1	0.333333	0.75	3	0	0	8	chr12:69647106-69647137
chr12	+	69648173	69648190	intron	CPSF6	HAVANA	G102048.1	TTCCCCCTCAAATATCCA	6	69648173	0.761928	1	3	27	1	0.778151	0	1	1	2	0	0	6	chr12:69648173-69648190
chr12	+	69651981	69652014	intron	CPSF6	HAVANA	G102056.1	TTACTTTCTTACCTCTTAAAAAAATCCTTTCAAG	25	69651981	0.856036	4	23	247	0.92	1.36173	0.84	0.75	0.92	8	2	0	23	chr12:69651981-69652014
chr12	+	69652591	69652617	coding	CPSF6	HAVANA	G102058.1	CCTCCTGGCCCACCACCTCCACAACAG	12	69652591	0.83612	1	5	17	0.416667	0.69897	0.416667	0.666667	0.916667	3	7	0	5	chr12:69652591-69652617
chr1	+	109746973	109747005	retained_intron	KIAA1324	HAVANA	G10206.1	TCTTTTTTTTAAACCTTCCACTATCACTCTATG	23	109747005	0.949998	3	12	258	0.521739	1.07918	0.26087	0.857143	0.956522	7	11	0	12	chr1:109746973-109747005
chr12	+	69656860	69656889	intron	CPSF6	HAVANA	G102067.1	TTCCTTTAAAAAAAAAATTTTTTTTTTTAG	10	69656867	0.807553	2	4	156	0.4	0.60206	1	0.4	0.7	5	6	0	4	chr12:69656860-69656889
chr12	+	69657706	69657737	intron	CPSF6	HAVANA	G102069.1	AATTTAATATAAATCTCAAAACATTCTTTTAA	215	69657706	0.712169	9	89	2290	0.413953	1.34733	0.00465116	0.637931	0.902326	58	123	3	89	chr12:69657706-69657737
chr12	+	69658145	69658174	intron	CPSF6	HAVANA	G102072.1	TTAACTAATTACAATTTCTACTGGTTTTAG	7	69658145	0.945065	1	7	91	1	0.845098	1	0.5	0.857143	2	0	0	7	chr12:69658145-69658174
chr12	+	69659043	69659075	intron	CPSF6	HAVANA	G102074.1	TCTATTCTCAGACCACTCTGAGCAAAATAAAAG	16	69659075	0.82262	3	16	106	1	1.20412	0.875	1	1	3	0	0	16	chr12:69659043-69659075
chr12	+	69659695	69659717	intron	CPSF6	HAVANA	G102075.1	TACTTTTTTCCTACCTTAAATAT	7	69659695	0.827127	2	5	78	0.714286	0.69897	0	0.25	0.571429	4	2	0	5	chr12:69659695-69659717
chr12	+	69660810	69660841	intron	CPSF6	HAVANA	G102076.1	TTGCCCACCTCATTTCCATTCCTCTTATTAAG	20	69660812	0.872259	4	9	245	0.45	0.954243	0.95	0.333333	0.8	6	11	0	9	chr12:69660810-69660841
chr12	+	69662289	69662314	intron	CPSF6	HAVANA	G102079.1	TTATTTTTATTTCAAAATATCACTAA	8	69662289	0.831746	2	8	90	1	0.90309	0	1	1	2	0	0	8	chr12:69662289-69662314
chr1	+	109747764	109747790	retained_intron	KIAA1324	HAVANA	G10208.1	ACTTTAAATTACCTTCTTCTTTCTTCT	6	109747765	0.876047	1	6	84	1	0.778151	0	1	1	1	0	0	6	chr1:109747764-109747790
chr12	+	69662531	69662556	intron	CPSF6	HAVANA	G102081.1	TCAACTTTATTCTATTTTTTTTCTTT	13	69662531	0.967336	3	13	214	1	1.11394	0	1	1	3	0	0	13	chr12:69662531-69662556
chr12	+	69665284	69665324	3'utr	CPSF6	HAVANA	G102087.1	CTAATTAAATCCTTTATTTACCTTTTCATATTTTATCAATG	703	69665289	0.853501	19	358	11007	0.509246	0.974099	0.0142248	0.692708	0.916074	192	308	37	358	chr12:69665284-69665324
chr12	+	69665553	69665579	3'utr	CPSF6	HAVANA	G102089.1	CTTGTTTTGTTCTTCATACCCCCTTCA	5	69665553	0.858792	1	5	60	1	0.69897	0	1	1	1	0	0	5	chr12:69665553-69665579
chr1	+	109756795	109756822	intron	SARS	HAVANA	G10209.1	ATTTTCTCTCTCAAATCCAGCCACCGCT	23	109756795	0.75609	3	22	164	0.956522	1.34242	0	0.571429	0.869565	7	1	0	22	chr1:109756795-109756822
chr12	+	69666083	69666103	3'utr	CPSF6	HAVANA	G102091.1	ATACTATTTTCATTTAATTCT	11	69666083	0.65338	2	4	112	0.636364	0.845098	0	1	1	4	4	0	7	chr12:69666083-69666103
chr12	+	69669120	69669149	NoAnnotation			G102096.1	ACCTTTCAAAAATCTATATTCATTTTATAG	32	69669120	0.878412	2	21	393	0.71875	1.36173	1	0.6	0.875	10	9	0	23	chr12:69669120-69669149
chr1	+	14582823	14582849	NoAnnotation			G1021.1	TTAGACACCCCATATTACCCACCCCCG	6	14582849	0.950558	1	4	26	0.666667	0.60206	1	1	1	2	2	0	4	chr1:14582823-14582849
chr1	+	109757528	109757553	intron	SARS	HAVANA	G10210.1	TAGAACCATCTGCCCATAAATCTCTG	15	109757528	0.943182	2	13	74	0.933333	0.845098	1	0.4	0.8	5	0	1	14	chr1:109757528-109757553
chr12	+	69671906	69671932	NoAnnotation			G102100.1	CTAATTAGATTTGGCTGATACTAGTTA	15	69671921	0.903032	1	8	101	0.533333	0.60206	0.466667	0.666667	0.933333	3	6	1	8	chr12:69671906-69671932
chr12	+	69672107	69672134	NoAnnotation			G102101.1	AGTTTCAAAATTTATATTTCCAATTCAG	5	69672107	0.910907	1	5	55	1	0.69897	1	1	1	1	0	0	5	chr12:69672107-69672134
chr12	+	69672135	69672167	NoAnnotation			G102102.1	ATGGGCTAATATTTCAGCCCCTCCTCTCCCCTA	8	69672135	0.98749	1	8	72	1	0.90309	0	0.5	0.875	2	0	0	8	chr12:69672135-69672167
chr12	+	69673490	69673529	NoAnnotation			G102103.1	TTTTCCATCATCCCAAACAAACTCCCCATTCCCACCCTAG	51	69673503	0.907103	3	25	248	0.490196	0.69897	0.784314	0.578947	0.843137	19	22	4	25	chr12:69673490-69673529
chr12	+	69680814	69680841	NoAnnotation			G102106.1	TCTACTTTAAAATTTTCTATTTATATTA	14	69680814	0.921748	1	10	206	0.714286	1	0	0.666667	0.928571	3	4	0	10	chr12:69680814-69680841
chr12	+	69688410	69688441	NoAnnotation			G102108.1	TTTCACAAAAAAATTCCACCAAACATTTAAAG	12	69688415	0.86914	1	12	84	1	1.07918	1	0.5	0.916667	2	0	0	12	chr12:69688410-69688441
chr12	+	69717462	69717484	NoAnnotation			G102109.1	TTATAATTCATCTAGGACCTTGC	6	69717462	0.877201	1	6	48	1	0.778151	0	0.5	0.833333	2	0	0	6	chr12:69717462-69717484
chr1	+	109758122	109758162	intron	SARS	HAVANA	G10211.1	ATATACATATACACATTTATACATAAAATCCCAGTACCTAG	137	109758127	0.746858	9	101	1073	0.737226	0.82823	0.948905	0.65	0.89781	40	22	14	101	chr1:109758122-109758162
chr12	+	69753634	69753661	5'utr	YEATS4	HAVANA	G102115.1	TTCGGCTAGAAACCCTCCGCCTGGGCCC	10	69753634	0.855821	1	10	40	1	1	0	1	1	1	0	0	10	chr12:69753634-69753661
chr12	+	69754604	69754631	intron	YEATS4	HAVANA	G102116.1	TTTCCTTTCCTTTATAAATAAAAATCAG	11	69754631	0.973472	1	8	111	0.727273	0.90309	1	0.75	0.909091	4	3	0	8	chr12:69754604-69754631
chr12	+	69756164	69756186	intron	YEATS4	HAVANA	G102119.1	TACTCCTAATATTTATACTATAC	13	69756167	0.810753	1	3	124	0.384615	0.69897	0.153846	0.8	0.923077	5	8	0	5	chr12:69756164-69756186
chr1	+	109758219	109758247	intron	SARS	HAVANA	G10212.1	TTTCTGTCTTCAGGGCACTTTATATTCTT	20	109758234	0.751847	3	15	268	0.75	1.17609	0	1	1	4	5	0	15	chr1:109758219-109758247
chr12	+	69757483	69757509	intron	YEATS4	HAVANA	G102120.1	ATTATTCCTCTATTTAAAACCCTTCAG	6	69757488	0.764675	2	6	59	1	0.778151	1	0.5	0.833333	2	0	0	6	chr12:69757483-69757509
chr12	+	69759614	69759643	coding	YEATS4	HAVANA	G102122.1	GAATTCGAAATAATCATCAAAATATTTTTC	13	69759626	0.828658	2	8	124	0.615385	0.90309	0	0.571429	0.769231	7	5	0	8	chr12:69759614-69759643
chr12	+	69762983	69763003	intron	YEATS4	HAVANA	G102123.1	TCATATATTTAAATCCCTAAT	7	69762983	0.764914	1	4	59	1	0.845098	0	1	1	2	0	0	7	chr12:69762983-69763003
chr12	+	69766053	69766083	intron	YEATS4	HAVANA	G102125.1	CTAAAAATTACATCCAGGAAATGAGATATCG	10	69766053	0.984508	2	10	45	1	1	0.5	0.666667	0.9	3	0	0	10	chr12:69766053-69766083
chr12	+	69774224	69774247	intron	YEATS4	HAVANA	G102129.1	TCCCAAACAAACGGAGTTTCTGTT	8	69774229	0.933217	1	5	48	0.625	0.69897	0	0.666667	0.875	3	3	0	5	chr12:69774224-69774247
chr12	+	69774509	69774537	intron	YEATS4	HAVANA	G102130.1	CTTTCCTATTTTCCCTAAGTGCCGGCCAG	7	69774509	0.830541	1	7	63	1	0.845098	1	0.5	0.857143	2	0	0	7	chr12:69774509-69774537
chr12	+	69776198	69776228	intron	YEATS4	HAVANA	G102131.1	TCCTTCCCATTCTTCCCTCCCCTTTTTCCAG	35	69776198	0.721678	4	29	402	0.828571	0.860338	1	0.636364	0.885714	11	3	3	29	chr12:69776198-69776228
chr12	+	69779592	69779624	intron	YEATS4	HAVANA	G102132.1	CTTAACTTATTTAATACTCTAAAATAACCCTAG	49	69779592	0.842463	4	16	518	0.326531	0.90309	0.918367	0.733333	0.918367	15	32	1	16	chr12:69779592-69779624
chr12	+	69780797	69780828	intron	YEATS4	HAVANA	G102134.1	TCTTATTCTACTTTTTACTCACCTATTTTCAG	38	69780797	0.78196	5	24	552	0.631579	0.90309	0.921053	0.727273	0.921053	11	12	2	24	chr12:69780797-69780828
chr12	+	69784474	69784501	3'utr	YEATS4	HAVANA	G102137.1	CTTAATGTGTATATTTAATTTCTTCAAG	7	69784485	0.788475	1	7	91	1	0.845098	1	1	1	1	0	0	7	chr12:69784474-69784501
chr12	+	69784528	69784556	3'utr	YEATS4	HAVANA	G102138.1	TATATGATGTGTCCAGTAAGTATTCAATA	5	69784529	0.860456	1	5	50	1	0.69897	0	1	1	1	0	0	5	chr12:69784528-69784556
chr12	+	69786647	69786672	NoAnnotation			G102142.1	CTTCTCAAACCTCCTTCCTTTAACTA	32	69786652	0.763439	3	24	283	0.75	1.38021	0	0.857143	0.96875	7	8	0	24	chr12:69786647-69786672
chr12	+	69794136	69794166	NoAnnotation			G102149.1	ATTACATATCTAATAATACTCAATAAAATAG	24	69794136	0.842938	2	7	220	0.416667	1	1	0.666667	0.916667	6	14	0	10	chr12:69794136-69794166
chr1	+	109758726	109758750	intron	SARS	HAVANA	G10215.1	AAGTTCCCAACTGCCCAAGGTAGAC	17	109758726	0.767054	2	10	57	0.588235	1	0	0.5	0.882353	4	7	0	10	chr1:109758726-109758750
chr12	+	69810026	69810052	NoAnnotation			G102154.1	CTCCCCATAAAACAACAAACAACTTAG	7	69810026	0.981903	1	7	21	1	0.845098	1	0.5	0.714286	4	0	0	7	chr12:69810026-69810052
chr1	+	109758908	109758929	intron	SARS	HAVANA	G10216.1	CCCTCCACTACAACTATACCAA	26	109758908	0.857525	1	12	92	0.461538	0.778151	0	0.5	0.769231	12	13	1	12	chr1:109758908-109758929
chr12	+	69831528	69831557	NoAnnotation			G102160.1	TGGGGGGGAACACAATCCAACCCATAAAAG	6	69831555	0.997774	1	6	12	1	0.778151	1	1	1	1	0	0	6	chr12:69831528-69831557
chr12	+	69834272	69834300	NoAnnotation			G102161.1	ACTTTTTTCCCCCACCACATACACCTAAG	19	69834300	0.90035	3	13	131	0.684211	1.11394	0.842105	0.571429	0.842105	7	6	0	13	chr12:69834272-69834300
chr12	+	69869439	69869464	intron	FRS2	ENSEMBL	G102166.1	TGGGAGAGTCCCTAAACTTCTCTAAG	5	69869456	0.706038	1	5	30	1	0.69897	1	1	1	1	0	0	5	chr12:69869439-69869464
chr12	+	69874052	69874078	intron	FRS2	ENSEMBL	G102167.1	TAATTCCTTATTTCCTCTTTTCTCTAG	17	69874052	0.833889	2	15	219	0.882353	0.69897	0.588235	0.8	0.941176	5	0	2	15	chr12:69874052-69874078
chr12	+	69875113	69875142	intron	FRS2	ENSEMBL	G102170.1	TGCAGTGGCACAATCACAACTCATTACAAC	7	69875113	0.971585	1	7	35	1	0.845098	0	1	1	1	0	0	7	chr12:69875113-69875142
chr12	+	69876054	69876081	intron	FRS2	ENSEMBL	G102171.1	ATTTCTTTTTATTAAACAATCCTTTAAG	9	69876071	0.729343	3	6	117	0.666667	0.778151	1	0.8	0.888889	5	3	0	6	chr12:69876054-69876081
chr12	+	69876159	69876180	intron	FRS2	ENSEMBL	G102172.1	ATATAATCCTTTGATCTGGTAA	8	69876166	0.697536	2	7	60	1	0.90309	0.375	0.666667	0.875	3	0	0	8	chr12:69876159-69876180
chr12	+	69876199	69876232	intron	FRS2	ENSEMBL	G102173.1	TTTTTCCCCCTAACCCTCTACCTCCCATTCCCAG	66	69876199	0.738458	6	31	531	0.469697	1.01424	0.848485	0.615385	0.848485	26	33	2	31	chr12:69876199-69876232
chr12	+	69876736	69876765	intron	FRS2	ENSEMBL	G102174.1	ATTTTACATTCCCACATCTCCCACTCTCAG	41	69876745	0.647444	3	23	311	0.560976	1.0607	0.829268	0.583333	0.878049	12	17	1	23	chr12:69876736-69876765
chr12	+	69877336	69877364	intron	FRS2	ENSEMBL	G102175.1	TTTTCATATACATCTTCTATCACTTATAG	21	69877364	0.862702	2	9	254	0.428571	0.954243	0.952381	0.714286	0.904762	7	12	0	9	chr12:69877336-69877364
chr12	+	69880092	69880117	intron	FRS2	ENSEMBL	G102178.1	ATTTCAAACTTTTTATCATTATTATA	5	69880092	0.919558	1	5	65	1	0.69897	0	0.5	0.8	2	0	0	5	chr12:69880092-69880117
chr12	+	69884853	69884888	intron	FRS2	ENSEMBL	G102182.1	ATTTTCTTCCTACATTTATAACCACATTCTTTTTCT	45	69884856	0.835947	5	27	596	0.6	0.954243	0	0.6	0.866667	15	16	2	27	chr12:69884853-69884888
chr12	+	69888347	69888371	intron	FRS2	ENSEMBL	G102186.1	TTTGTTGTGGGAGACTGTCCTATGC	6	69888347	0.850504	1	6	54	1	0.778151	0	1	1	1	0	0	6	chr12:69888347-69888371
chr12	+	69890694	69890714	intron	FRS2	ENSEMBL	G102188.1	TGTCTCTTAATCCTTACATCT	5	69890694	0.827447	1	5	45	1	0.69897	0	1	1	1	0	0	5	chr12:69890694-69890714
chr1	+	109759093	109759112	intron	SARS	HAVANA	G10219.1	CTACACTTGGGCATATTTGT	7	109759112	0.686948	3	7	40	1	0.845098	0.428571	0.25	0.571429	4	0	0	7	chr1:109759093-109759112
chr12	+	69894110	69894139	intron	FRS2	ENSEMBL	G102191.1	TCTACCTAAAGTGGGCATACATCCCACACA	7	69894138	0.994121	1	7	35	1	0.845098	0	1	1	1	0	0	7	chr12:69894110-69894139
chr12	+	69898386	69898417	intron	FRS2	ENSEMBL	G102193.1	TCCCATTATAAAAAATATATTTTTTCTCATAG	26	69898386	0.98172	1	9	338	0.346154	0.653213	0.923077	0.857143	0.961538	7	16	1	9	chr12:69898386-69898417
chr12	+	69900433	69900466	intron	FRS2	ENSEMBL	G102197.1	TATTATCTTCCCCTTCTCTAAATTTACAATTTCG	53	69900433	0.805804	4	28	703	0.528302	0.669007	1	0.75	0.924528	16	20	5	28	chr12:69900433-69900466
chr12	+	69900969	69900998	intron	FRS2	ENSEMBL	G102198.1	ACATACTTCTTACCCCCTCTCCTACACTAG	28	69900969	0.863375	3	15	226	0.642857	1.25527	1	0.7	0.892857	10	10	0	18	chr12:69900969-69900998
chr12	+	69902027	69902054	intron	FRS2	ENSEMBL	G102199.1	ATTTGGATTTGACCCAAGAGTTGCAAAT	6	69902027	0.865138	1	6	48	1	0.778151	0	1	1	1	0	0	6	chr12:69902027-69902054
chr12	+	69902074	69902096	intron	FRS2	ENSEMBL	G102200.1	TATATCCAAATATCTATTCTTAG	8	69902079	0.760015	3	6	71	0.75	0.778151	0.875	0.142857	0.25	7	2	0	6	chr12:69902074-69902096
chr12	+	69902653	69902683	intron	FRS2	ENSEMBL	G102202.1	ATACATACTTCCCTTTTTCTCATCTTTATAG	26	69902653	0.929559	3	19	358	0.730769	0.801632	1	0.666667	0.923077	6	5	2	19	chr12:69902653-69902683
chr12	+	69902819	69902843	intron	FRS2	ENSEMBL	G102203.1	AATTCATTTACAATTATTTAACAAA	22	69902819	0.86146	1	10	208	0.454545	1	0	0.4	0.727273	10	12	0	10	chr12:69902819-69902843
chr12	+	69903156	69903179	intron	FRS2	ENSEMBL	G102205.1	CCTACAATACCTAAATCTTTCCAG	6	69903156	0.964234	1	5	37	0.833333	0.69897	1	0.333333	0.666667	3	1	0	5	chr12:69903156-69903179
chr12	+	69903585	69903614	intron	FRS2	ENSEMBL	G102206.1	ACTTCTAAAAACTCCTATAACTTTTTAAAG	7	69903602	0.81737	1	6	69	0.857143	0.778151	1	0.5	0.857143	2	1	0	6	chr12:69903585-69903614
chr12	+	69903636	69903665	intron	FRS2	ENSEMBL	G102207.1	TCATGCTTTACATCCACCTTTCCCCTCCCA	12	69903643	0.762038	1	12	108	1	1.07918	0	1	1	1	0	0	12	chr12:69903636-69903665
chr12	+	69906992	69907020	intron	FRS2	ENSEMBL	G102210.1	ATTCTTCTTTCTTTTTTCCTAAATTTTAA	12	69906996	0.82757	2	9	191	0.75	0.954243	0	0.666667	0.916667	3	3	0	9	chr12:69906992-69907020
chr12	+	69917481	69917512	intron	FRS2	ENSEMBL	G102216.1	GACTGGTAAGGGTCTTTCCTTTCCATATTTAG	10	69917506	0.815119	1	10	120	1	1	1	0.333333	0.8	3	0	0	10	chr12:69917481-69917512
chr12	+	69919205	69919230	intron	FRS2	ENSEMBL	G102217.1	TTCCTTAAAATACAAAACAAAACAAG	15	69919230	0.990973	1	6	57	0.4	0.778151	0.733333	0.571429	0.8	7	9	0	6	chr12:69919205-69919230
chr12	+	69924364	69924390	intron	FRS2	ENSEMBL	G102223.1	ATTTAAAAAATTGGCTGGCCGTGGTGG	5	69924365	0.802358	1	5	35	1	0.69897	1	1	1	1	0	0	5	chr12:69924364-69924390
chr12	+	69928259	69928288	intron	FRS2	ENSEMBL	G102224.1	TCTCCTCTCTCCCCCAATTTGAAGAACAAG	6	69928259	0.911937	1	6	42	1	0.778151	1	1	1	1	0	0	6	chr12:69928259-69928288
chr12	+	69932597	69932631	intron	FRS2	ENSEMBL	G102226.1	CTATCTATAATTATATTAATCTTTCAACTTCATAG	13	69932597	0.901477	3	12	194	0.923077	1.07918	0.692308	0.75	0.923077	4	1	0	12	chr12:69932597-69932631
chr12	+	69935117	69935148	intron	FRS2	ENSEMBL	G102228.1	CTTCTTTAATATTTCAAATTTTTAAACTTCAG	19	69935130	0.718839	3	17	281	0.947368	0.954243	0.947368	0.285714	0.736842	7	0	1	18	chr12:69935117-69935148
chr1	+	109761428	109761459	intron	SARS	HAVANA	G10223.1	TCTCCTTATATTATCTTACAAATCTCTTACAG	28	109761428	0.84278	4	18	336	0.642857	0.954243	0.678571	0.5	0.857143	8	9	1	18	chr1:109761428-109761459
chr12	+	69937969	69937998	intron	FRS2	ENSEMBL	G102231.1	TCAACAAAACCAAATTCAGCAGCATATCAG	12	69937969	0.999963	1	12	48	1	1.07918	1	0.5	0.916667	2	0	0	12	chr12:69937969-69937998
chr12	+	69939870	69939893	intron	FRS2	ENSEMBL	G102232.1	CTCAAAACCAAAAACTAATTTAAA	6	69939871	0.999825	1	6	24	1	0.778151	0	1	1	1	0	0	6	chr12:69939870-69939893
chr12	+	69942806	69942830	intron	FRS2	ENSEMBL	G102233.1	CTACCTTAAAACAAACAAATACACT	30	69942806	0.863738	3	22	118	0.733333	0.865301	0	0.6	0.866667	10	6	2	22	chr12:69942806-69942830
chr12	+	69944061	69944089	intron	FRS2	ENSEMBL	G102234.1	AATCCATCCTTTTATTTTTTTCCATCTTC	10	69944061	0.988553	2	10	145	1	1	0	0.666667	0.9	3	0	0	10	chr12:69944061-69944089
chr12	+	69948055	69948086	intron	FRS2	ENSEMBL	G102236.1	AATCCTTTTCATTCTACCACCAAATTAATCAG	38	69948055	0.90133	4	37	362	0.973684	1.26717	1	0.5	0.842105	12	0	1	37	chr12:69948055-69948086
chr12	+	69952233	69952259	intron	FRS2	ENSEMBL	G102237.1	TTTCCTACCTATCTCCTAATATTTTCC	23	69952238	0.802324	2	15	273	0.652174	1.17609	0	0.6	0.913043	5	8	0	15	chr12:69952233-69952259
chr1	+	109761480	109761502	intron	SARS	HAVANA	G10224.1	ATACCCTTCAAAAACTTATTTTT	15	109761480	0.826264	2	11	139	0.733333	1.04139	0	0.6	0.866667	5	4	0	11	chr1:109761480-109761502
chr12	+	69961138	69961162	intron	FRS2	ENSEMBL	G102242.1	CTTTTTCATTTTCTTAATACTTATA	8	69961143	0.69387	2	4	107	0.5	0.60206	0	0.5	0.75	4	4	0	4	chr12:69961138-69961162
chr12	+	69968800	69968833	3'utr	FRS2	ENSEMBL	G102249.1	CATTTTCATTTCTAAACACTAACTCCTTTTATAG	181	69968802	0.719746	14	127	2193	0.701657	1.20071	0.994475	0.551724	0.856354	58	47	7	127	chr12:69968800-69968833
chr12	+	69969618	69969641	3'utr	FRS2	ENSEMBL	G102254.1	TGCCTTATGTCCTTTTCAATTTAA	5	69969618	0.960813	1	5	55	1	0.69897	0	1	1	1	0	0	5	chr12:69969618-69969641
chr1	+	109762518	109762548	intron	SARS	HAVANA	G10226.1	ATAATACTCCATTATGTAAATATGCCAATCA	11	109762518	0.964554	1	10	97	0.909091	1	0	0.666667	0.909091	3	1	0	10	chr1:109762518-109762548
chr12	+	69970861	69970884	3'utr	FRS2	ENSEMBL	G102262.1	TTTTGGAGGTTGGGTACTTTATTC	17	69970861	0.726645	1	4	182	0.647059	1.04139	0.764706	0.75	0.941176	4	6	0	11	chr12:69970861-69970884
chr12	+	69970941	69970970	3'utr	FRS2	ENSEMBL	G102263.1	TTTTAGATAACTCCAATATAATCATTACAG	63	69970942	0.763963	5	33	490	0.52381	0.916454	0.809524	0.736842	0.920635	19	27	3	33	chr12:69970941-69970970
chr12	+	69971512	69971535	3'utr	FRS2	ENSEMBL	G102267.1	ATATGGTGCCTTCCCTCCCTCCAG	5	69971512	0.881264	1	4	31	0.8	0.60206	1	0.333333	0.6	3	1	0	4	chr12:69971512-69971535
chr12	+	69971758	69971781	3'utr	FRS2	ENSEMBL	G102269.1	TTTATCTCCTCCCCCTCCCCAAAA	64	69971758	0.712291	5	35	322	0.546875	0.640978	0.046875	0.411765	0.6875	34	22	7	35	chr12:69971758-69971781
chr1	+	109762584	109762611	intron	SARS	HAVANA	G10227.1	AAACTGGGTTGTTACCGGTTGAGGGCAT	8	109762584	0.985785	1	8	56	1	0.90309	0	1	1	1	0	0	8	chr1:109762584-109762611
chr12	+	69971927	69971952	3'utr	FRS2	ENSEMBL	G102271.1	ATTCCCCCGTGCTATTCCTAACCTAT	11	69971929	0.883518	2	9	78	0.818182	0.954243	0	0.75	0.909091	4	2	0	9	chr12:69971927-69971952
chr12	+	69972185	69972214	3'utr	FRS2	ENSEMBL	G102272.1	AAAATTAACATATTTTATGACGTACCACAG	8	69972214	0.998845	1	8	64	1	0.90309	1	0.5	0.875	2	0	0	8	chr12:69972185-69972214
chr12	+	69972268	69972291	3'utr	FRS2	ENSEMBL	G102273.1	GTTCCCCATCCCTACTTCCTCATT	23	69972268	0.682876	2	10	186	0.434783	0.69897	0	0.5	0.782609	10	12	1	10	chr12:69972268-69972291
chr12	+	69972510	69972540	3'utr	FRS2	ENSEMBL	G102275.1	TAATTTGCATTATAAATGTTTTTTTCCTACG	7	69972510	0.951944	1	7	105	1	0.845098	1	0.5	0.857143	2	0	0	7	chr12:69972510-69972540
chr12	+	69972588	69972622	3'utr	FRS2	ENSEMBL	G102276.1	TTTAATTTTTTCTTTTATAAAAAATTGTCCAACAG	27	69972622	0.883963	4	9	377	0.333333	0.954243	0.259259	0.875	0.962963	8	18	0	9	chr12:69972588-69972622
chr1	+	109762749	109762777	intron	SARS	HAVANA	G10228.1	AACATATCCATCACCTCAAATACTTATAT	14	109762777	0.699212	3	7	117	0.5	0.845098	0	0.4	0.785714	5	7	0	7	chr1:109762749-109762777
chr12	+	69982142	69982171	intron	CCT2	HAVANA	G102283.1	TCATCTTGCTGCCTCACCCCACTCCAACAG	10	69982145	0.761004	2	10	45	1	1	1	0.666667	0.9	3	0	0	10	chr12:69982142-69982171
chr12	+	69982232	69982262	intron	CCT2	HAVANA	G102284.1	TTGTATATATCATCAAAATATACAAATAAAG	24	69982234	0.674322	3	23	170	0.958333	1.36173	1	0.6	0.916667	5	1	0	23	chr12:69982232-69982262
chr12	+	69983313	69983347	coding	CCT2	HAVANA	G102288.1	AACATTATCCTCAAAACTTCTTACTCATCACAAAG	602	69983320	0.661617	9	300	4970	0.498339	0.651046	0.820598	0.607955	0.885382	176	236	66	300	chr12:69983313-69983347
chr12	+	69991187	69991217	intron	CCT2	HAVANA	G102293.1	GTTTCAGTCTCTTGAGTCAACCTCATATTTA	10	69991187	0.869545	1	10	120	1	1	0	0.5	0.9	2	0	0	10	chr12:69991187-69991217
chr12	+	69993612	69993637	intron	CCT2	HAVANA	G102295.1	TGCTTTTTAGTAAATTTGTTTTTCTT	6	69993634	0.764353	1	6	96	1	0.778151	0	0.5	0.833333	2	0	0	6	chr12:69993612-69993637
chr12	+	69993672	69993702	coding	CCT2	HAVANA	G102296.1	GCTATCCTGGGTATAACAGAAAGTTTTCAAG	14	69993700	0.773977	2	5	94	0.357143	0.69897	0.928571	0.75	0.928571	4	9	0	5	chr12:69993672-69993702
chr12	+	69994339	69994366	intron	CCT2	HAVANA	G102297.1	CTTTTTCATATTCCTTATTAATCTCCAG	11	69994339	0.720594	3	8	143	0.727273	0.90309	1	0.6	0.818182	5	3	0	8	chr12:69994339-69994366
chr12	+	69995193	69995219	3'utr	CCT2	HAVANA	G102299.1	TTTATCGGTGCCCATTATATCCTTAAG	11	69995207	0.634522	2	6	110	0.545455	0.778151	1	1	1	3	5	0	6	chr12:69995193-69995219
chr1	+	14586616	14586641	NoAnnotation			G1023.1	TCCCCTATTTATTTATTCACTCAACA	9	14586616	0.955964	1	6	92	0.888889	0.90309	0	0.6	0.777778	5	1	0	8	chr1:14586616-14586641
chr12	+	69995314	69995338	3'utr	CCT2	HAVANA	G102301.1	CTCATACTGTGCATTAAAATAAAAA	7	69995338	0.996207	1	7	42	1	0.845098	0	1	1	1	0	0	7	chr12:69995314-69995338
chr12	+	70002385	70002407	NoAnnotation			G102304.1	CATACTTCCAAAAAACAAAATAC	7	70002385	0.876701	1	7	21	1	0.845098	0	1	1	1	0	0	7	chr12:70002385-70002407
chr12	+	70022143	70022173	NoAnnotation			G102306.1	TTCTTTTTCTTTCCATTTTTTCCAAAACACG	9	70022143	0.886577	1	9	135	1	0.954243	1	0.333333	0.777778	3	0	0	9	chr12:70022143-70022173
chr12	+	70055338	70055367	NoAnnotation			G102307.1	ATCTGAGGCGCATGCGGCTATTTTTAACCA	11	70055343	0.935576	1	11	88	1	1.04139	0	1	1	1	0	0	11	chr12:70055338-70055367
chr12	+	70134520	70134549	intron	RAB3IP	HAVANA	G102309.1	AACACACACATCCTCTACAAATAATTTTTA	9	70134520	0.888108	1	6	75	0.666667	0.778151	0	0.666667	0.888889	3	3	0	6	chr12:70134520-70134549
chr12	+	70138913	70138941	intron	RAB3IP	HAVANA	G102311.1	TCCATCCACTTCTCCCACTTCTATATTAT	10	70138917	0.752934	2	10	110	1	1	0	1	1	2	0	0	10	chr12:70138913-70138941
chr12	+	70139585	70139615	intron	RAB3IP	HAVANA	G102312.1	TTCCCATCTCCCTACTCCCTATCCATTTCAG	17	70139586	0.882484	3	9	155	0.529412	0.653213	0.882353	0.6	0.882353	5	7	1	9	chr12:70139585-70139615
chr12	+	70144840	70144863	intron	RAB3IP	HAVANA	G102317.1	ACTTCATTCTTTCATTTTATTTAC	7	70144840	0.916385	1	5	93	1	0.845098	0	0.666667	0.857143	3	0	0	7	chr12:70144840-70144863
chr12	+	70155442	70155467	intron	RAB3IP	HAVANA	G102318.1	GAGCATATAATGGGTTTTCAATACAT	7	70155464	0.874474	1	7	56	1	0.845098	0	1	1	1	0	0	7	chr12:70155442-70155467
chr12	+	70155900	70155924	intron	RAB3IP	HAVANA	G102319.1	AACCACTTCCCAGCAACAAATCCAT	10	70155900	0.838941	1	10	30	1	1	0	1	1	1	0	0	10	chr12:70155900-70155924
chr1	+	109767791	109767826	intron	SARS	HAVANA	G10232.1	ACCTCAAAACTAAACAACAACAACAAAAAATTATAG	33	109767791	0.898922	2	25	124	0.757576	0.920819	1	0.545455	0.848485	11	6	2	25	chr1:109767791-109767826
chr12	+	70164735	70164758	intron	RAB3IP	HAVANA	G102320.1	TCTCCCATTTAAACTAACTTCTCA	8	70164737	0.732981	1	4	68	1	0.90309	0	0.666667	0.875	3	0	0	8	chr12:70164735-70164758
chr12	+	70165894	70165921	intron	RAB3IP	HAVANA	G102321.1	ATATATTTACAATTATTATATCCTCTTT	9	70165910	0.702558	2	9	123	1	0.954243	0	1	1	2	0	0	9	chr12:70165894-70165921
chr12	+	70179827	70179851	intron	RAB3IP	HAVANA	G102322.1	TTCTTAAAACTTTTATTATAATAAA	8	70179831	0.826344	1	8	88	1	0.90309	0	1	1	1	0	0	8	chr12:70179827-70179851
chr12	+	70190625	70190655	intron	RAB3IP	HAVANA	G102323.1	TCCCCCCTATTTACACTAACAAAATTATAAG	9	70190625	0.993224	2	9	70	1	0.954243	1	0.333333	0.777778	3	0	0	9	chr12:70190625-70190655
chr12	+	70206748	70206777	coding	RAB3IP	HAVANA	G102324.1	CTTCTGTATGTAACTTTTTTACATACATTC	12	70206761	0.747112	1	8	172	1	1.07918	0.333333	1	1	2	0	0	12	chr12:70206748-70206777
chr12	+	70209561	70209588	3'utr	RAB3IP	HAVANA	G102325.1	ATTAAATAGTAATTTTCAAACTACACAG	5	70209588	0.998944	1	5	40	1	0.69897	1	1	1	1	0	0	5	chr12:70209561-70209588
chr12	+	70210285	70210309	3'utr	RAB3IP	HAVANA	G102326.2	TTGGGTAAACCTACACATCCTAATC	16	70210288	0.852799	2	15	92	0.9375	1.17609	0.0625	0.4	0.8125	5	1	0	15	chr12:70210285-70210309
chr12	+	70210998	70211025	3'utr	RAB3IP	HAVANA	G102327.1	AGTATACCCATTAATAATAAATCTTTAG	13	70211018	0.728357	2	6	119	0.461538	0.778151	0.923077	0.428571	0.692308	7	7	0	6	chr12:70210998-70211025
chr12	+	70218231	70218259	NoAnnotation			G102331.1	TATCCATATCCACACACATATCCATATCC	16	70218232	0.837693	2	13	108	0.8125	1.11394	0	1	1	3	3	0	13	chr12:70218231-70218259
chr12	+	70231654	70231679	NoAnnotation			G102333.1	CCTATGGACACCTGGAAGGAGGGAAC	7	70231654	0.82361	1	7	14	1	0.845098	0	1	1	1	0	0	7	chr12:70231654-70231679
chr12	+	70236050	70236075	NoAnnotation			G102334.1	AATTATAAACCTAATCACATCACTCC	12	70236050	0.867835	1	12	72	1	1.07918	0	1	1	1	0	0	12	chr12:70236050-70236075
chr12	+	70331065	70331095	intron	MYRFL	ENSEMBL	G102337.1	TTTTATTCTATATATACATATTAATAAATAG	6	70331070	0.766808	1	6	84	1	0.778151	1	1	1	1	0	0	6	chr12:70331065-70331095
chr1	+	109770163	109770205	intron	SARS	HAVANA	G10234.1	TTCATCATTCCATCCATCTTTCACCCTTAGCCTCAATGCTGGG	15	109770199	0.916711	2	12	144	0.8	1.07918	0.933333	0.75	0.933333	4	3	0	12	chr1:109770163-109770205
chr12	+	70639539	70639567	intron	CNOT2	ENSEMBL	G102345.1	ATACAACTTCCCATATACCTCCCTACAAG	25	70639539	0.980191	4	24	137	0.96	1.07918	1	0.142857	0.52	14	0	1	24	chr12:70639539-70639567
chr12	+	70642692	70642717	intron	CNOT2	ENSEMBL	G102348.1	TTTTTACTAAAACTTAGTAAAAACTA	5	70642717	0.997093	1	5	45	1	0.69897	0	1	1	1	0	0	5	chr12:70642692-70642717
chr1	+	109771621	109771652	intron	SARS	HAVANA	G10235.1	TCTTACTCCTAATAAATTTATAATCTTCCTAG	31	109771646	0.711841	3	26	377	0.83871	0.937852	0.83871	0.625	0.903226	8	3	2	26	chr1:109771621-109771652
chr12	+	70653121	70653146	intron	CNOT2	ENSEMBL	G102358.1	AATACCATTCTTATTTTTAAATCAAC	32	70653121	0.971861	2	25	317	0.78125	1.39794	0.03125	0.625	0.90625	8	7	0	25	chr12:70653121-70653146
chr12	+	70653533	70653559	intron	CNOT2	ENSEMBL	G102359.1	CATATAATAAATATCCTCTTCCCCCAG	5	70653554	0.788774	1	5	35	1	0.69897	1	1	1	1	0	0	5	chr12:70653533-70653559
chr12	+	70659621	70659649	intron	CNOT2	ENSEMBL	G102361.1	TATTTCTAAATTTCCCTTTATAATACCTC	64	70659621	0.818093	5	46	734	0.71875	1.0607	0	0.8	0.953125	15	15	3	46	chr12:70659621-70659649
chr12	+	70662757	70662790	intron	CNOT2	ENSEMBL	G102363.1	TTTAACATCTCACCCATCATTTTCTTTTTCAAAG	22	70662759	0.840562	4	22	262	1	1.34242	1	1	1	4	0	0	22	chr12:70662757-70662790
chr12	+	70664023	70664047	intron	CNOT2	ENSEMBL	G102364.1	CCCTATAAATGGCAAGCTGCTATAG	7	70664023	0.883362	1	3	39	1	0.845098	1	1	1	2	0	0	7	chr12:70664023-70664047
chr12	+	70669891	70669925	intron	CNOT2	ENSEMBL	G102368.1	TTTCCCTTTATACAAAAATCCATAATTCTTCAAAG	37	70669891	0.929053	2	13	367	0.351351	0.812913	0.756757	0.818182	0.945946	11	23	1	13	chr12:70669891-70669925
chr12	+	70671618	70671641	intron	CNOT2	ENSEMBL	G102369.1	TTTTGTCCACTTCATTTTTTATTC	8	70671624	0.794843	2	8	112	1	0.90309	0	0.666667	0.875	3	0	0	8	chr12:70671618-70671641
chr12	+	70672877	70672910	intron	CNOT2	ENSEMBL	G102370.1	CTCCCCACCTCCCACACTTCCTTTCACTCATCAG	54	70672877	0.984583	3	48	405	0.888889	0.982271	0.925926	0.708333	0.87037	24	2	4	48	chr12:70672877-70672910
chr12	+	70673131	70673163	intron	CNOT2	ENSEMBL	G102371.1	AATTAAAAATAATGTCATATTTAACCTTTCTAG	7	70673145	0.842237	1	7	84	1	0.845098	1	1	1	1	0	0	7	chr12:70673131-70673163
chr12	+	70675236	70675265	intron	CNOT2	ENSEMBL	G102373.1	CTTACATCCATTTACCTTTCCAATATATCT	54	70675236	0.86344	5	31	560	0.62963	0.929419	0	0.733333	0.925926	15	17	3	34	chr12:70675236-70675265
chr12	+	70676203	70676255	intron	CNOT2	ENSEMBL	G102375.1	CTTCCCCAACATTAAATATCTTACTTCCTTTTAATTAACTTTAAAAATCACAG	53	70676203	0.963752	7	33	665	0.622642	1.21748	0.566038	0.4	0.773585	20	19	1	33	chr12:70676203-70676255
chr12	+	70676520	70676548	intron	CNOT2	ENSEMBL	G102376.1	TTCTTTATATTTTTATAACTTATTACATA	11	70676540	0.717815	3	7	169	0.636364	0.845098	0	0.75	0.909091	4	4	0	7	chr12:70676520-70676548
chr12	+	70678677	70678701	intron	CNOT2	ENSEMBL	G102378.1	ATTAGGTCCAAATCACTTATATTCA	14	70678677	0.915263	1	14	112	1	1.14613	0	1	1	3	0	0	14	chr12:70678677-70678701
chr12	+	70679387	70679419	intron	CNOT2	ENSEMBL	G102379.1	TTTAAATCTTTCTGAATTTCCACATAAAAATAG	6	70679387	0.882957	1	6	72	1	0.778151	1	1	1	1	0	0	6	chr12:70679387-70679419
chr1	+	109774320	109774344	coding	SARS	HAVANA	G10238.1	ACATTCCCATTTATACCCCCTTTTT	50	109774320	0.807065	4	27	513	0.62	0.71321	0.16	0.666667	0.88	18	14	5	31	chr1:109774320-109774344
chr12	+	70680279	70680305	intron	CNOT2	ENSEMBL	G102380.1	TTTATTCTAACCTCCTTAACTATTCAG	11	70680279	0.819524	1	6	115	0.545455	0.778151	1	0.75	0.909091	4	5	0	6	chr12:70680279-70680305
chr12	+	70681472	70681499	intron	CNOT2	ENSEMBL	G102381.1	TCTTATTTCTTTAATTATTTTATAAATT	23	70681472	0.862361	2	15	372	0.652174	1.17609	0	0.833333	0.956522	6	8	0	15	chr12:70681472-70681499
chr12	+	70682761	70682792	intron	CNOT2	ENSEMBL	G102382.1	TTTACTTCTTATCCCTTTCTTCTCTCCTTTCG	14	70682780	0.786407	1	5	247	0.357143	0.69897	1	0.666667	0.928571	3	9	0	5	chr12:70682761-70682792
chr12	+	70684173	70684199	intron	CNOT2	ENSEMBL	G102383.1	TCTTCTCCACTTCCTCAATTCACAAAG	9	70684173	0.833091	2	5	73	0.555556	0.69897	1	0.6	0.777778	5	4	0	5	chr12:70684173-70684199
chr12	+	70684859	70684884	intron	CNOT2	ENSEMBL	G102385.1	TTTAACTTAAAAATTGGACTGTTTCC	10	70684884	0.884261	1	10	100	1	1	0	1	1	1	0	0	10	chr12:70684859-70684884
chr12	+	70685835	70685862	intron	CNOT2	ENSEMBL	G102388.1	TACTCCAAAACATTTCTTATTTAAAAAG	8	70685839	0.774408	2	8	69	1	0.90309	1	0.666667	0.875	3	0	0	8	chr12:70685835-70685862
chr12	+	70687289	70687313	intron	CNOT2	ENSEMBL	G102389.1	ATCTTAAAATTTTTCTCTTTATTAT	15	70687289	0.880018	2	9	213	0.6	0.954243	0	0.6	0.866667	5	6	0	9	chr12:70687289-70687313
chr12	+	70688907	70688931	intron	CNOT2	ENSEMBL	G102391.1	TCTCCTACATCTATCCCATATAATT	11	70688909	0.872452	3	10	91	0.909091	1	0	0.4	0.727273	5	1	0	10	chr12:70688907-70688931
chr12	+	70690290	70690322	intron	CNOT2	ENSEMBL	G102394.1	TTTAAAATTTATCTATATCTTCACTTTTCTTAG	20	70690290	0.898855	3	17	302	0.85	1.23045	1	0.833333	0.95	6	3	0	17	chr12:70690290-70690322
chr12	+	70690349	70690376	intron	CNOT2	ENSEMBL	G102395.1	TTTCATTATACCTATATCATATTAAAAA	39	70690349	0.736954	5	23	362	0.589744	1.36173	0	0.5625	0.820513	16	16	0	23	chr12:70690349-70690376
chr12	+	70690617	70690644	intron	CNOT2	ENSEMBL	G102396.1	AGTTTAAAATCCTATCACAAAAAATACT	9	70690617	0.857137	2	8	57	0.888889	0.90309	0	0.333333	0.777778	3	1	0	8	chr12:70690617-70690644
chr12	+	70690675	70690699	intron	CNOT2	ENSEMBL	G102397.1	ATTTCCAGGTTGTAACAATATAATA	6	70690675	0.873501	1	6	48	1	0.778151	0	1	1	1	0	0	6	chr12:70690675-70690699
chr12	+	70692087	70692115	intron	CNOT2	ENSEMBL	G102398.1	CTTACTGCTTTTCCCTTTACAAATTCAAG	7	70692087	0.905199	1	6	75	0.857143	0.778151	1	0.5	0.857143	2	1	0	6	chr12:70692087-70692115
chr12	+	70692359	70692393	intron	CNOT2	ENSEMBL	G102399.1	ATTCCCTGGCACAATAATTTATTATTATTTTATAG	5	70692359	0.95347	1	5	75	1	0.69897	1	1	1	1	0	0	5	chr12:70692359-70692393
chr1	+	109778599	109778646	coding	SARS	HAVANA	G10240.1	ATTGAACAGTTTGTGTACTCATCACCCCATGACAACAAGTCATGGGAG	42	109778617	0.742095	3	22	215	0.52381	1.34242	0.738095	1	1	8	20	0	22	chr1:109778599-109778646
chr12	+	70701104	70701131	intron	CNOT2	ENSEMBL	G102403.1	TATTTTCTTCCCTTATATTCATACTTAG	30	70701112	0.738677	4	21	406	0.7	1.32222	1	0.666667	0.9	9	9	0	21	chr12:70701104-70701131
chr12	+	70701353	70701380	intron	CNOT2	ENSEMBL	G102404.1	TATTTACCAAATTAACTTTTTAACATAC	13	70701371	0.732666	1	8	148	0.615385	0.90309	0.384615	0.666667	0.923077	3	5	0	8	chr12:70701353-70701380
chr12	+	70701502	70701534	intron	CNOT2	ENSEMBL	G102405.1	CTTTCATATCATCCATCCATCCATTCCTACTAG	60	70701511	0.742231	6	40	633	0.666667	1.30103	1	0.571429	0.9	14	19	1	40	chr12:70701502-70701534
chr12	+	70701550	70701585	intron	CNOT2	ENSEMBL	G102406.1	TATCCTTTATTCAACTACTACTCACCACCCTATTAG	51	70701550	0.893989	3	20	416	0.470588	0.90309	0.823529	0.666667	0.901961	15	25	2	24	chr12:70701550-70701585
chr12	+	70702777	70702801	intron	CNOT2	ENSEMBL	G102407.1	TTCAAAAAACAAACTTCTAAAATCT	26	70702782	0.899274	2	20	150	0.769231	1.30103	0	0.714286	0.923077	7	6	0	20	chr12:70702777-70702801
chr12	+	70704339	70704369	intron	CNOT2	ENSEMBL	G102408.1	AATTAAACCTAAACTTAATTTTTAAAAAATC	7	70704352	0.837336	1	7	70	1	0.845098	0	1	1	1	0	0	7	chr12:70704339-70704369
chr12	+	70705541	70705564	intron	CNOT2	ENSEMBL	G102409.1	TTTTTACCTTTCACACTTTATAAA	8	70705543	0.774598	2	8	82	1	0.90309	0	0.333333	0.75	3	0	0	8	chr12:70705541-70705564
chr12	+	70706311	70706343	intron	CNOT2	ENSEMBL	G102410.1	TAGTATATATACTTACACACATACTCACAAATG	7	70706343	0.997351	1	7	63	1	0.845098	1	1	1	1	0	0	7	chr12:70706311-70706343
chr12	+	70707223	70707249	intron	CNOT2	ENSEMBL	G102411.1	TTCCCAATTACTTTCTTATAATACTTT	34	70707227	0.703667	3	23	431	0.676471	1.36173	0	1	1	7	11	0	23	chr12:70707223-70707249
chr12	+	70709820	70709850	intron	CNOT2	ENSEMBL	G102414.1	CATATCTTATTTCATTTAACCTATACTTCAG	7	70709820	0.952547	1	7	91	1	0.845098	1	1	1	1	0	0	7	chr12:70709820-70709850
chr12	+	70710040	70710066	intron	CNOT2	ENSEMBL	G102415.1	ATTTACCTTTATATTATTAACTTTCAG	5	70710040	0.916624	1	5	65	1	0.69897	1	1	1	1	0	0	5	chr12:70710040-70710066
chr12	+	70711030	70711060	intron	CNOT2	ENSEMBL	G102417.1	TCCTTTTTTATTTTTTAATTTTACTTTTAAG	11	70711030	0.937829	3	11	215	1	1.04139	1	0.666667	0.909091	3	0	0	11	chr12:70711030-70711060
chr12	+	70712663	70712690	intron	CNOT2	ENSEMBL	G102419.1	ATATCTTCAAATAATTTACATCTACAAG	15	70712663	0.802758	3	11	133	0.733333	0.740363	0.8	0.666667	0.866667	6	3	1	11	chr12:70712663-70712690
chr12	+	70713812	70713842	intron	CNOT2	ENSEMBL	G102421.1	ATCTTTATATTTTCTCAAATTAACTTCCCAA	64	70713842	0.819644	5	36	767	0.5625	1.5563	0	0.875	0.96875	16	28	0	36	chr12:70713812-70713842
chr12	+	70717566	70717613	intron	CNOT2	ENSEMBL	G102424.1	AACATTTTCCACCATAAAACATCCTTTTTGTGTGTGTGAAAACCATCA	54	70717568	0.805041	5	35	514	0.648148	1.24304	0.148148	0.631579	0.87037	19	18	1	35	chr12:70717566-70717613
chr12	+	70718522	70718548	intron	CNOT2	ENSEMBL	G102425.1	CTTGTCTTATACATTCTTAGCACCTAG	5	70718522	0.899268	1	5	50	1	0.69897	1	1	1	1	0	0	5	chr12:70718522-70718548
chr12	+	70719201	70719225	intron	CNOT2	ENSEMBL	G102426.1	TATTAACTACCATTAAAAAATGGAA	6	70719201	0.868387	1	6	36	1	0.778151	0	0.5	0.833333	2	0	0	6	chr12:70719201-70719225
chr12	+	70720258	70720286	intron	CNOT2	ENSEMBL	G102431.1	TATGTCCTATTCTTGGCATAATATTTTAG	6	70720258	0.939486	2	6	76	1	0.778151	1	0.5	0.833333	2	0	0	6	chr12:70720258-70720286
chr12	+	70720413	70720446	intron	CNOT2	ENSEMBL	G102432.1	TCCAAAAAACAAATCTTTATATATACCTTTCCAG	95	70720416	0.908759	6	31	920	0.326316	1.19033	0.831579	0.73913	0.936842	23	63	1	31	chr12:70720413-70720446
chr12	+	70720561	70720591	intron	CNOT2	ENSEMBL	G102433.1	TTTTATACTACTTCAACAAAATTAAACTTAG	27	70720561	0.715194	5	15	254	0.555556	1.17609	1	0.75	0.925926	8	12	0	15	chr12:70720561-70720591
chr12	+	70722147	70722178	intron	CNOT2	ENSEMBL	G102434.1	ACTCTATCTTATCACTTTTATTTAATCTCCAG	34	70722147	0.888995	4	17	468	0.5	0.929419	1	0.545455	0.852941	11	16	1	17	chr12:70722147-70722178
chr12	+	70723688	70723713	intron	CNOT2	ENSEMBL	G102437.1	CATCCATTGCTCTAATGAGCATAAAG	9	70723688	0.953057	1	8	55	0.888889	0.90309	0.888889	0.333333	0.777778	3	1	0	8	chr12:70723688-70723713
chr12	+	70728521	70728548	5'utr	CNOT2	HAVANA	G102440.1	ATACATTTAATTTATTCTATATATATTT	11	70728525	0.589737	3	11	162	1	1.04139	0	1	1	3	0	0	11	chr12:70728521-70728548
chr12	+	70728599	70728629	5'utr	CNOT2	HAVANA	G102441.1	ATATTTCTATATTTCCTATCCATTTACCATA	97	70728599	0.719249	9	53	1189	0.546392	1.72428	0	0.64	0.907216	25	44	0	53	chr12:70728599-70728629
chr12	+	70729297	70729320	coding	CNOT2	ENSEMBL	G102442.1	TAACCCAACTCCATTAATAAACCC	16	70729320	0.845957	1	4	70	0.25	0.60206	0	0.5	0.75	8	12	0	4	chr12:70729297-70729320
chr12	+	70729676	70729701	5'utr	CNOT2	HAVANA	G102444.1	CACACATTTTTTCAAAATAATATATT	15	70729688	0.7124	1	6	159	0.466667	0.845098	0	0.75	0.933333	4	8	0	7	chr12:70729676-70729701
chr12	+	70730039	70730061	5'utr	CNOT2	HAVANA	G102445.1	AATATCCTTCATCACCCTTTTTC	16	70730040	0.715561	5	11	149	0.6875	1.04139	0	0.714286	0.875	7	5	0	11	chr12:70730039-70730061
chr12	+	70730513	70730539	5'utr	CNOT2	HAVANA	G102446.1	ATTTTTTCATCCCTTTAATCATTCCCG	18	70730536	0.743662	6	13	216	0.833333	1.17609	1	0.363636	0.611111	11	3	0	15	chr12:70730513-70730539
chr12	+	70731354	70731385	5'utr	CNOT2	HAVANA	G102448.1	ATTAACAATTACTTACTAAATACTATTACAAA	13	70731356	0.924223	2	9	114	0.692308	0.954243	0	0.75	0.923077	4	4	0	9	chr12:70731354-70731385
chr12	+	70733960	70733987	intron	CNOT2	ENSEMBL	G102450.1	GCTTTTATCAAGGTCACCAAATGACCTT	9	70733960	0.757304	1	9	72	1	0.954243	0	1	1	1	0	0	9	chr12:70733960-70733987
chr12	+	70734382	70734419	intron	CNOT2	ENSEMBL	G102451.1	TATTCTTAACTCCTCTTTCTTTTATACCCCATAATCAG	54	70734390	0.88187	6	36	663	0.666667	0.954243	0.722222	0.571429	0.833333	21	15	3	36	chr12:70734382-70734419
chr12	+	70734489	70734519	intron	CNOT2	ENSEMBL	G102452.1	ATCATTCTCTCTTGCCTGAATACTCCATTAG	7	70734489	0.950695	1	7	77	1	0.845098	1	1	1	1	0	0	7	chr12:70734489-70734519
chr12	+	70735332	70735360	intron	CNOT2	ENSEMBL	G102453.1	TCCCCCTCCAATCCACCATCCTCAACCAG	15	70735332	0.842075	3	12	53	0.8	1.07918	1	0.5	0.733333	8	3	0	12	chr12:70735332-70735360
chr12	+	70737335	70737363	intron	CNOT2	ENSEMBL	G102455.1	ACTTGTGAATCATTCACTGTCAGATATAG	10	70737335	0.907967	1	10	90	1	1	1	0.666667	0.9	3	0	0	10	chr12:70737335-70737363
chr12	+	70737425	70737455	intron	CNOT2	ENSEMBL	G102456.1	ATACCTTCACTCATTTTATTTACTTTCTTAG	25	70737444	0.669118	3	7	383	0.32	0.90309	1	0.666667	0.88	9	17	0	8	chr12:70737425-70737455
chr12	+	70738668	70738698	intron	CNOT2	ENSEMBL	G102457.1	TAATCATTTCATAAACATTATTACTTATAAG	67	70738671	0.725937	7	33	755	0.492537	0.673416	0.880597	0.608696	0.865672	23	28	6	33	chr12:70738668-70738698
chr12	+	70739000	70739033	intron	CNOT2	ENSEMBL	G102458.1	TTTCATAACATTTCTAATAACATTTCTATAAATG	77	70739004	0.850136	7	65	830	0.844156	1.51188	0.116883	0.772727	0.935065	22	11	1	65	chr12:70739000-70739033
chr12	+	70739676	70739699	intron	CNOT2	ENSEMBL	G102460.1	ATTGCTTATAAAACTTTTAAAATC	6	70739676	0.858507	1	6	54	1	0.778151	0	0.333333	0.666667	3	0	0	6	chr12:70739676-70739699
chr12	+	70741080	70741110	intron	CNOT2	ENSEMBL	G102461.1	ATATTTATCACAAAAATTTTTACATCCCAAG	22	70741080	0.898474	3	12	187	0.545455	1.07918	0.863636	0.8	0.954545	5	10	0	12	chr12:70741080-70741110
chr12	+	70742100	70742125	intron	CNOT2	ENSEMBL	G102463.1	AATTTCTGGACCATACCTCCATCATT	6	70742100	0.743534	1	4	50	0.666667	0.60206	0	0.333333	0.666667	3	2	0	4	chr12:70742100-70742125
chr12	+	70742630	70742655	intron	CNOT2	ENSEMBL	G102464.1	TTTTATATATTATATATAAAACATAA	9	70742637	0.743181	1	6	93	0.666667	0.778151	0.333333	0.666667	0.888889	3	3	0	6	chr12:70742630-70742655
chr12	+	70743820	70743850	intron	CNOT2	ENSEMBL	G102467.1	CTTTCCTTTTATATACTCATTAACTTTTTAG	29	70743820	0.90315	4	14	437	0.482759	1.14613	1	0.454545	0.793103	11	15	0	14	chr12:70743820-70743850
chr12	+	70745291	70745322	intron	CNOT2	ENSEMBL	G102471.1	ATTTCTAAATCTCTATATCAAAATTATTTACG	23	70745297	0.743571	4	19	295	0.826087	1.27875	0.73913	0.8	0.956522	5	4	0	19	chr12:70745291-70745322
chr12	+	70745820	70745847	intron	CNOT2	ENSEMBL	G102472.1	TTTTCCTTTTTCTTCACCTTATACCAAG	7	70745834	0.772579	2	6	86	0.857143	0.778151	1	0.333333	0.714286	3	1	0	6	chr12:70745820-70745847
chr12	+	70747646	70747683	coding	CNOT2	ENSEMBL	G102474.1	CTCACCTGCCATCCACCTTCAACTACAACCCTGCTCAG	17	70747646	0.976699	3	15	80	0.882353	0.875061	0.647059	0.5	0.823529	6	1	1	15	chr12:70747646-70747683
chr12	+	70747867	70747891	3'utr	CNOT2	ENSEMBL	G102475.1	AATTATGTGCTGCCCAACAACTAAA	10	70747868	0.701988	1	4	56	0.4	0.60206	0.1	0.666667	0.9	3	6	0	4	chr12:70747867-70747891
chr12	+	70748180	70748201	3'utr	CNOT2	ENSEMBL	G102478.1	CTTCCTTCATTTTACTTCCCCT	15	70748180	0.765192	3	8	151	0.6	0.954243	0	0.3	0.533333	10	6	0	9	chr12:70748180-70748201
chr12	+	70749202	70749222	NoAnnotation			G102479.1	TTTTCCCATCTAAATACAAAT	15	70749202	0.784876	1	6	90	0.4	0.778151	0.266667	0.8	0.933333	5	9	0	6	chr12:70749202-70749222
chr12	+	70750155	70750181	NoAnnotation			G102482.1	AATTATATTTCACATTTTCTTTCAAAG	10	70750156	0.732576	3	9	118	0.9	0.954243	1	0.6	0.8	5	1	0	9	chr12:70750155-70750181
chr12	+	70750637	70750671	NoAnnotation			G102483.1	TTTCAATAACTTTTAAATATTTCAAATTTTTCCAG	20	70750641	0.89983	2	12	288	0.6	1.07918	1	1	1	4	8	0	12	chr12:70750637-70750671
chr12	+	70752752	70752773	NoAnnotation			G102484.1	AATCCCACTAAATATTATAATC	6	70752752	0.850539	2	6	36	1	0.778151	0	1	1	2	0	0	6	chr12:70752752-70752773
chr12	+	70755510	70755536	NoAnnotation			G102485.1	ATATAAAATCCCCTGGCCCTGTCACAA	8	70755510	0.911636	1	8	40	1	0.90309	0	1	1	1	0	0	8	chr12:70755510-70755536
chr12	+	70774194	70774236	intron	KCNMB4	HAVANA	G102487.1	CAAAATGTGGCACAGAGACATGAAGTAAGTGCATGCTGTTGGA	10	70774235	0.798513	1	6	84	0.6	0.778151	0	0.5	0.8	4	4	0	6	chr12:70774194-70774236
chr1	+	14588739	14588766	NoAnnotation			G1025.1	TATCTATTAAAAATAAAAATTTAAAAAG	6	14588739	0.833741	1	5	47	0.833333	0.69897	1	0.5	0.833333	2	1	0	5	chr1:14588739-14588766
chr1	+	109802612	109802639	intron	CELSR2	HAVANA	G10250.1	TCCTCCAGGGCCATGCCCACTGGCTCTG	6	109802639	0.896242	1	6	30	1	0.778151	1	0.5	0.833333	2	0	0	6	chr1:109802612-109802639
chr12	+	71663745	71663771	NoAnnotation			G102501.1	TTCTTCAATAATAAATTAACCTAGTCT	5	71663769	0.879624	1	5	50	1	0.69897	0	1	1	1	0	0	5	chr12:71663745-71663771
chr12	+	71834799	71834821	intron	LGR5	HAVANA	G102505.1	TTCCCCCGGGGAGGAAAGGGGAA	5	71834821	0.894328	1	4	6	0.8	0.60206	0.6	0.25	0.4	4	1	0	4	chr12:71834799-71834821
chr12	+	71835875	71835902	intron	LGR5	HAVANA	G102506.1	CTATTTAAATCATACATTCATTATAAAA	13	71835897	0.80834	1	13	130	1	1.11394	0	1	1	1	0	0	13	chr12:71835875-71835902
chr12	+	71836862	71836887	intron	LGR5	HAVANA	G102507.1	TATCACCCAATCCCCTTCAAAAAAAG	5	71836866	0.865057	1	5	20	1	0.69897	1	1	1	1	0	0	5	chr12:71836862-71836887
chr1	+	109816424	109816449	intron	CELSR2	HAVANA	G10251.1	TCCCTTACTATGCCGTGCCCACAAAC	5	109816424	0.923911	1	5	25	1	0.69897	0	1	1	1	0	0	5	chr1:109816424-109816449
chr12	+	71840983	71841003	intron	LGR5	HAVANA	G102512.1	TCCCCCAACATATTTTTAAAC	6	71840983	0.948357	1	4	38	1	0.778151	0	0.5	0.666667	4	0	0	6	chr12:71840983-71841003
chr12	+	71866349	71866374	intron	LGR5	HAVANA	G102515.1	ATATCTCCCACATCAAACAACCACAA	10	71866374	0.86983	1	10	30	1	1	0	1	1	1	0	0	10	chr12:71866349-71866374
chr12	+	71900034	71900062	intron	LGR5	HAVANA	G102518.1	CTTTTCCCTTTAATTCCCATATAATATCT	16	71900037	0.808821	2	9	199	0.5625	0.954243	0	0.666667	0.9375	3	7	0	9	chr12:71900034-71900062
chr12	+	71909457	71909484	intron	LGR5	HAVANA	G102520.1	CTAGAAGAAATTAATTTAACATTTATAG	5	71909457	0.99951	1	5	45	1	0.69897	1	1	1	1	0	0	5	chr12:71909457-71909484
chr12	+	71922239	71922267	intron	LGR5	HAVANA	G102521.1	TCAAAAAATATATAAATAAAATAAAATAG	9	71922239	0.996748	1	9	54	1	0.954243	1	1	1	1	0	0	9	chr12:71922239-71922267
chr12	+	71938908	71938932	intron	LGR5	HAVANA	G102525.1	TAAAAATAAAAATAAATCTTTTTAT	9	71938908	0.990531	1	9	81	1	0.954243	0	1	1	1	0	0	9	chr12:71938908-71938932
chr12	+	71961283	71961311	intron	LGR5	HAVANA	G102528.1	TTCTCCCTCAACTTCCACTCAACACAATC	14	71961283	0.835955	2	14	92	1	1.14613	0	0.5	0.857143	4	0	0	14	chr12:71961283-71961311
chr12	+	71962242	71962267	intron	LGR5	HAVANA	G102529.1	TTAACTTTTATCATCTTTCTCACTTC	6	71962258	0.774104	1	6	78	1	0.778151	0	1	1	1	0	0	6	chr12:71962242-71962267
chr12	+	72058123	72058148	5'utr	THAP2	HAVANA	G102536.1	TTCGCCTCCGCCCCCACATACACACC	5	72058124	0.750967	1	5	15	1	0.69897	0	0.5	0.8	2	0	0	5	chr12:72058123-72058148
chr12	+	72067913	72067958	intron	THAP2	HAVANA	G102539.1	TCTTTTAATCATTTAGGTGCAGCCAGAATTATGATAGTTGGAATTT	6	72067958	0.938938	1	6	108	1	0.778151	0	1	1	1	0	0	6	chr12:72067913-72067958
chr12	+	72072746	72072768	3'utr	THAP2	HAVANA	G102546.1	CATATAATCATCATCAAACATTC	20	72072746	0.68876	3	12	126	0.6	0.778151	0	0.6	0.9	5	7	1	12	chr12:72072746-72072768
chr1	+	109819425	109819453	NoAnnotation			G10255.1	CTCCATCTCAAAACAAACAAAAAAACTAG	10	109819425	0.922414	1	10	30	1	1	0.9	0.666667	0.9	3	0	0	10	chr1:109819425-109819453
chr12	+	72072996	72073020	3'utr	THAP2	HAVANA	G102550.1	GTTACTTCATCTTCATTCATTATTA	21	72073004	0.723459	4	19	232	0.904762	1.27875	0	0.625	0.857143	8	2	0	19	chr12:72072996-72073020
chr12	+	72077375	72077402	NoAnnotation			G102554.1	TACTATTTTTTTCCAATTCCTATATACC	8	72077375	0.952509	1	8	104	1	0.90309	0	1	1	1	0	0	8	chr12:72077375-72077402
chr12	+	72093203	72093234	3'utr	TMEM19	HAVANA	G102557.1	ATACAATTCCTTCCATTCATTTTCCTATTCCA	26	72093203	0.829433	4	19	298	0.730769	0.676694	0	0.857143	0.961538	7	4	3	19	chr12:72093203-72093234
chr12	+	72094907	72094933	3'utr	TMEM19	HAVANA	G102559.1	ATTTCACATTTTCCTCTCATCAACTCC	40	72094933	0.842652	4	15	389	0.375	0.875061	0	0.666667	0.9	12	24	1	15	chr12:72094907-72094933
chr12	+	72095030	72095052	3'utr	TMEM19	HAVANA	G102560.1	ATTGTCCCTACATATTACTATAT	16	72095034	0.834721	1	10	124	0.75	1.07918	0	0.444444	0.6875	9	4	0	12	chr12:72095030-72095052
chr12	+	72095448	72095486	3'utr	TMEM19	HAVANA	G102561.1	TTTTATCTTATATCTAAAAAATATATAACTTACTATATG	719	72095453	0.748023	13	404	6919	0.561892	1.06231	0.0180807	0.710526	0.923505	190	281	34	404	chr12:72095448-72095486
chr12	+	72097435	72097465	3'utr	TMEM19	HAVANA	G102564.1	AAATATTTCACTCAAAACTACTAAAAAAAAG	146	72097435	0.650097	6	46	808	0.342466	0.619789	0.979452	0.53125	0.794521	64	85	11	50	chr12:72097435-72097465
chr12	+	72097721	72097749	3'utr	TMEM19	HAVANA	G102565.1	TATTTAACTAATTCAACATATTTTTCCTC	21	72097724	0.832252	5	19	227	0.904762	1.27875	0	0.75	0.904762	8	2	0	19	chr12:72097721-72097749
chr12	+	72098635	72098659	NoAnnotation			G102566.1	ATTATTTAATCTCCTTTATGGAGTA	11	72098636	0.764223	1	6	111	0.545455	0.778151	0	1	1	2	5	0	6	chr12:72098635-72098659
chr12	+	72100373	72100400	NoAnnotation			G102568.1	AAATAAATTTGCAATATTTTGTACATAA	8	72100373	0.984489	1	8	80	1	0.90309	0	1	1	1	0	0	8	chr12:72100373-72100400
chr12	+	72117911	72117938	NoAnnotation			G102577.1	TTTTTAAAAAATAACAAATTTTAAAAAG	10	72117927	0.805161	1	10	90	1	1	1	0.5	0.9	2	0	0	10	chr12:72117911-72117938
chr12	+	72151211	72151240	intron	RAB21	HAVANA	G102580.1	TACACTTCCATTTTAAATTTCTAAAACATT	21	72151215	0.846072	3	15	237	0.714286	1.17609	0.142857	0.5	0.809524	8	6	0	15	chr12:72151211-72151240
chr12	+	72155470	72155497	intron	RAB21	HAVANA	G102582.1	ATAAAAAATAAATAAATTTAAAAAATAG	8	72155486	0.698926	1	6	50	0.75	0.778151	1	1	1	2	2	0	6	chr12:72155470-72155497
chr12	+	72156910	72156941	intron	RAB21	HAVANA	G102583.1	ATCTTACTATCTTACTCATACACTCCCCAACG	36	72156910	0.873106	5	30	272	0.833333	1.47712	0.916667	0.625	0.916667	8	6	0	30	chr12:72156910-72156941
chr12	+	72157197	72157223	intron	RAB21	HAVANA	G102584.1	TTTCTCTCTTATAATCCTTTTTTTAAG	12	72157197	0.902097	1	10	176	0.833333	1	0.833333	1	1	3	2	0	10	chr12:72157197-72157223
chr12	+	72158052	72158083	intron	RAB21	HAVANA	G102585.1	AAAGAAGTTTATAATTACTTCTCCCCCCTCAG	14	72158063	0.741166	1	6	134	0.428571	0.778151	1	1	1	2	8	0	6	chr12:72158052-72158083
chr12	+	72158230	72158263	intron	RAB21	HAVANA	G102586.1	CTTTTTTTATAAATTTTTATTTTTATTTCAATAG	18	72158244	0.792763	1	8	358	0.444444	0.90309	1	0.666667	0.944444	3	10	0	8	chr12:72158230-72158263
chr12	+	72158369	72158400	intron	RAB21	HAVANA	G102587.1	TTTTATCCCATACCCTCCTCCAAACCTTCCTC	43	72158400	0.617172	6	35	297	0.813953	0.765917	0	0.75	0.930233	12	3	5	35	chr12:72158369-72158400
chr12	+	72158413	72158438	intron	RAB21	HAVANA	G102588.1	AATTCCATTATATCATTTCTTACACC	31	72158413	0.923597	2	27	306	0.870968	1.43136	0	0.777778	0.935484	9	4	0	27	chr12:72158413-72158438
chr12	+	72161614	72161645	intron	RAB21	HAVANA	G102589.1	CCTATCCATTAAATATTCGGATAGGATTCAGA	5	72161645	0.937181	1	5	45	1	0.69897	0	1	1	1	0	0	5	chr12:72161614-72161645
chr1	+	109823454	109823483	NoAnnotation			G10259.1	TTTTCGAGTTGACAGAGAATCCGGAGGTAG	10	109823454	0.818602	1	10	70	1	1	1	1	1	1	0	0	10	chr1:109823454-109823483
chr12	+	72164452	72164476	coding	RAB21	HAVANA	G102590.1	CATAACAGATGAAGATTCTTTTCAG	7	72164465	0.777317	1	7	49	1	0.845098	1	1	1	1	0	0	7	chr12:72164452-72164476
chr12	+	72168859	72168904	intron	RAB21	HAVANA	G102596.1	TAATGGGTATAAAGGAACTCTGCAACTCACTTTTGGACTTCTGGAA	24	72168888	0.795056	1	19	298	1	1.38021	0	1	1	3	0	0	24	chr12:72168859-72168904
chr12	+	72170319	72170339	intron	RAB21	HAVANA	G102597.1	ATACCCCATTTAATATTATAT	8	72170319	0.931978	2	7	65	0.875	0.845098	0	0.5	0.75	4	1	0	7	chr12:72170319-72170339
chr12	+	72170887	72170911	intron	RAB21	HAVANA	G102600.1	ATCTTCAATAACATAATTTTCACAA	35	72170889	0.721426	5	20	278	0.571429	0.69897	0	0.529412	0.771429	17	12	3	20	chr12:72170887-72170911
chr12	+	72170988	72171014	intron	RAB21	HAVANA	G102601.1	TTTTCCCCTCACCATTCCCCACCCCCG	7	72171014	0.941599	2	4	41	0.857143	0.778151	1	0.75	0.857143	4	1	0	6	chr12:72170988-72171014
chr12	+	72171084	72171104	intron	RAB21	HAVANA	G102602.1	ACTCTTTTTGGGTCTGGCTTT	5	72171084	0.908415	1	5	50	1	0.69897	0	1	1	1	0	0	5	chr12:72171084-72171104
chr12	+	72172852	72172878	intron	RAB21	HAVANA	G102603.1	TTACATATATCTTATTTTCACATCAAC	14	72172852	0.718343	2	11	151	0.785714	1.04139	0	1	1	4	3	0	11	chr12:72172852-72172878
chr12	+	72175308	72175329	intron	RAB21	HAVANA	G102604.1	GTACACTTTAATTTTTACTTTA	5	72175308	0.939735	1	5	55	1	0.69897	0	1	1	2	0	0	5	chr12:72175308-72175329
chr12	+	72175817	72175839	coding	RAB21	HAVANA	G102605.1	AAATAGACTTGGAAAAGGAGAGA	12	72175836	0.934282	1	4	25	1	1.07918	0.666667	0.5	0.833333	4	0	0	12	chr12:72175817-72175839
chr12	+	72176362	72176389	coding	RAB21	HAVANA	G102608.1	TGTGGGAGCAAAACATTATCATACTTCA	20	72176367	0.968404	2	8	128	0.4	0.90309	0.9	1	1	4	12	0	8	chr12:72176362-72176389
chr1	+	109824931	109824958	NoAnnotation			G10261.1	TTCTTAACACCCTGAAATCTAACTCCAG	8	109824931	0.821079	1	7	57	0.875	0.845098	1	0.333333	0.75	3	1	0	7	chr1:109824931-109824958
chr12	+	72179523	72179547	3'utr	RAB21	HAVANA	G102612.1	ATATTCCAAGTCACATTATTTTACC	16	72179533	0.855845	2	7	142	0.4375	0.845098	0	0.571429	0.8125	7	9	0	7	chr12:72179523-72179547
chr12	+	72180077	72180132	3'utr	RAB21	HAVANA	G102615.1	CATTTATATTCTTTCAAATCAAATCTTTATTTAATAACTTATATATGTTGTTGGAA	2907	72180090	0.814643	20	1046	35644	0.360165	0.675554	0.0127279	0.642702	0.887169	918	1640	220	1047	chr12:72180077-72180132
chr12	+	72180494	72180524	3'utr	RAB21	HAVANA	G102617.1	ATGGCGTGTTTAAATTTTCATACATACTTTA	47	72180494	0.961098	7	40	533	0.851064	1	0	0.846154	0.957447	13	4	3	40	chr12:72180494-72180524
chr12	+	72181000	72181035	3'utr	RAB21	HAVANA	G102618.1	TATTTGTGTATACTTTATAAATTAGTCCCTCATTAG	22	72181026	0.82967	4	15	233	0.681818	1.17609	1	0.333333	0.545455	15	7	0	15	chr12:72181000-72181035
chr12	+	72181145	72181169	3'utr	RAB21	HAVANA	G102619.1	GTTCTAATATATATATTTTTTCATT	29	72181145	0.766244	6	17	394	0.586207	1.23045	0.0689655	0.636364	0.862069	11	12	0	17	chr12:72181145-72181169
chr12	+	72181331	72181370	3'utr	RAB21	HAVANA	G102620.1	TTTTAAGTTAATAACTTAAACCTTCTCAAATGGGTTAAAA	86	72181336	0.851471	6	59	699	0.686047	0.656909	0.209302	0.681818	0.918605	22	15	12	59	chr12:72181331-72181370
chr12	+	72181409	72181431	3'utr	RAB21	HAVANA	G102621.1	TTTTAACTTAAACTGGGAGGCAT	9	72181431	0.823604	3	7	51	0.777778	0.845098	0	0.142857	0.333333	7	2	0	7	chr12:72181409-72181431
chr12	+	72181685	72181714	3'utr	RAB21	HAVANA	G102622.1	AGACAGAGTGAAGAAAGCTTTTCCATTCTT	5	72181711	0.739113	1	5	40	1	0.69897	0	1	1	1	0	0	5	chr12:72181685-72181714
chr12	+	72182067	72182132	3'utr	RAB21	HAVANA	G102624.1	CTATTCTTCATATTTTTTTTTTCTTTTTTCTCCTTTGGTTTCTGTGTTATCTTTCTTAACCTCACG	281	72182102	0.783225	15	136	5495	0.483986	0.735599	0.0747331	0.617391	0.843416	115	121	24	136	chr12:72182067-72182132
chr12	+	72182340	72182363	3'utr	RAB21	HAVANA	G102625.1	TTTCTTCATTTCTCTAATATACCT	24	72182340	0.67616	3	13	256	0.541667	1.11394	0	0.777778	0.916667	9	11	0	13	chr12:72182340-72182363
chr12	+	72182802	72182826	3'utr	RAB21	HAVANA	G102626.1	TATGTTATTAGTGGAGTACTTTATA	12	72182805	0.758634	1	7	132	0.583333	0.845098	0	0.666667	0.916667	3	5	0	7	chr12:72182802-72182826
chr12	+	72182928	72182957	3'utr	RAB21	HAVANA	G102627.1	AATGGAAGTCAAGTAAATAAAAAACTACAA	5	72182928	0.992314	1	5	20	1	0.69897	0	1	1	1	0	0	5	chr12:72182928-72182957
chr12	+	72183425	72183448	3'utr	RAB21	HAVANA	G102630.1	TAAGTACTCTTCTCTAAATTATAA	14	72183427	0.800792	1	3	84	0.5	0.845098	0.428571	1	1	5	7	0	7	chr12:72183425-72183448
chr12	+	72183717	72183744	3'utr	RAB21	HAVANA	G102631.1	AATACTCCTAAGAGTTTTCAATTTCAAG	14	72183717	0.920839	1	5	135	0.357143	0.69897	1	0.6	0.857143	5	9	0	5	chr12:72183717-72183744
chr12	+	72183750	72183778	3'utr	RAB21	HAVANA	G102632.1	ATGCTTCTCTTCTAAATAAATACCACTTA	111	72183750	0.860641	9	57	852	0.513514	0.676694	0.036036	0.42623	0.684685	61	43	11	57	chr12:72183750-72183778
chr12	+	72183818	72183841	3'utr	RAB21	HAVANA	G102633.1	TATACATTTTTGCTTTTCTGGAAA	6	72183828	0.707375	1	6	66	1	0.778151	0	1	1	1	0	0	6	chr12:72183818-72183841
chr12	+	72184602	72184631	3'utr	RAB21	HAVANA	G102635.1	ACTTTTTCATTTTATTTCCTCCCACATTTC	60	72184602	0.830138	7	57	765	0.95	1.75587	0	0.5625	0.883333	16	3	0	57	chr12:72184602-72184631
chr12	+	72184661	72184690	3'utr	RAB21	HAVANA	G102636.1	TTTTCTTTCTTTTTTTCTTTTTTAAAATAG	24	72184664	0.738322	3	8	431	0.333333	0.90309	0.791667	0.833333	0.958333	6	16	0	8	chr12:72184661-72184690
chr12	+	72185448	72185482	NoAnnotation			G102638.1	TCTCCCTTCCCTCATCATCCCACATCCCTTTTTAG	178	72185448	0.884131	9	108	1754	0.606742	0.635484	0.910112	0.637931	0.882022	58	46	24	108	chr12:72185448-72185482
chr1	+	109864967	109864993	NoAnnotation			G10264.1	TCTTATATCACTCCTCTCCTTCACACC	8	109864967	0.789416	1	5	75	0.625	0.69897	0	0.5	0.75	4	3	0	5	chr1:109864967-109864993
chr12	+	72185576	72185606	NoAnnotation			G102640.1	CTTCTACCCTATATCAAATTCCACCCTCAAC	96	72185577	0.760584	8	66	658	0.697917	0.746894	0.0833333	0.65625	0.885417	32	18	11	67	chr12:72185576-72185606
chr12	+	72189197	72189230	NoAnnotation			G102642.1	TACTGACATTTAAAGTCAGCTTAAACATCATTAG	18	72189197	0.794131	3	18	154	1	1.25527	0.611111	1	1	3	0	0	18	chr12:72189197-72189230
chr12	+	72189756	72189779	NoAnnotation			G102643.1	CATTAAAACTACCATATAAACTCA	23	72189767	0.695152	4	21	115	0.956522	1.04139	0.0434783	0.375	0.782609	8	0	1	22	chr12:72189756-72189779
chr12	+	72190916	72190939	NoAnnotation			G102644.1	TGTCCTCAAGGAACTTAAAAACCT	6	72190918	0.782815	1	6	30	1	0.778151	0	1	1	1	0	0	6	chr12:72190916-72190939
chr12	+	72204490	72204519	NoAnnotation			G102654.1	TTTCTGGAAATAGGACATTCATACTATTAA	6	72204490	0.844257	1	6	60	1	0.778151	0	1	1	1	0	0	6	chr12:72204490-72204519
chr12	+	72235146	72235170	intron	TBC1D15	HAVANA	G102658.1	TTCATAACCTCATTTATTCTCATTC	16	72235158	0.665198	2	10	176	0.625	1	0	0.75	0.9375	4	6	0	10	chr12:72235146-72235170
chr12	+	72236196	72236223	intron	TBC1D15	HAVANA	G102659.1	ATTAGAAACTGTAGACTGAACTAATCAT	9	72236196	0.912231	1	9	63	1	0.954243	0	1	1	1	0	0	9	chr12:72236196-72236223
chr12	+	72236709	72236739	intron	TBC1D15	HAVANA	G102660.1	ATCCTATTGTAGTACACTTCATTCACTCTAG	9	72236709	0.958556	1	9	99	1	0.954243	1	1	1	1	0	0	9	chr12:72236709-72236739
chr12	+	72237525	72237549	intron	TBC1D15	HAVANA	G102661.1	TCCTCCAACTCTTAAATTATTCACG	6	72237525	0.859076	1	2	51	1	0.778151	0.833333	0.333333	0.666667	3	0	0	6	chr12:72237525-72237549
chr12	+	72237639	72237667	intron	TBC1D15	HAVANA	G102662.1	TCTATATCTCAAAACATTCTTCACTTCAG	16	72237639	0.917947	1	9	160	0.5625	0.954243	1	0.6	0.875	5	7	0	9	chr12:72237639-72237667
chr12	+	72238573	72238599	intron	TBC1D15	HAVANA	G102664.1	ATTCCTCTATTACACTCTACTATATAC	6	72238573	0.879129	1	6	60	1	0.778151	0	1	1	1	0	0	6	chr12:72238573-72238599
chr12	+	72242435	72242449	intron	TBC1D15	HAVANA	G102667.1	CATCTTATATAAAAG	10	72242437	0.684193	1	8	42	1	1	0.9	0.25	0.7	4	0	0	10	chr12:72242435-72242449
chr12	+	72245183	72245217	intron	TBC1D15	HAVANA	G102668.1	CTCCCAAATCTCCATTTCCTTATCACATTTCAAAG	17	72245183	0.981413	3	15	176	0.882353	0.875061	1	0.5	0.823529	6	1	1	15	chr12:72245183-72245217
chr12	+	72250846	72250872	intron	TBC1D15	HAVANA	G102672.1	CTTTCTTTTAAAATTTTTTAAATTTAA	6	72250846	0.910346	1	6	90	1	0.778151	0	1	1	1	0	0	6	chr12:72250846-72250872
chr12	+	72253855	72253884	intron	TBC1D15	HAVANA	G102673.1	AATTTATTTCTGGGTTCCTTATTCTCTTTA	5	72253866	0.848097	1	5	80	1	0.69897	0	1	1	1	0	0	5	chr12:72253855-72253884
chr12	+	72261749	72261776	intron	TBC1D15	HAVANA	G102675.1	TGCCCTTAAGTCTTATAAAATATAAGAC	9	72261749	0.948686	2	9	68	1	0.954243	0	0.666667	0.888889	3	0	0	9	chr12:72261749-72261776
chr12	+	72268039	72268068	intron	TBC1D15	HAVANA	G102677.1	TTGGGAGGGGGCGGCACAATTCAAACCATA	6	72268047	0.871297	2	6	24	1	0.778151	0	0.666667	0.833333	3	0	0	6	chr12:72268039-72268068
chr12	+	72269975	72270006	intron	TBC1D15	HAVANA	G102679.1	TCACTTTTCCACCAAATTTTCCATCTCCCAAG	18	72269975	0.799763	4	9	186	0.5	0.954243	1	0.5	0.833333	6	9	0	9	chr12:72269975-72270006
chr1	+	110022899	110022931	3'utr	SYPL2	HAVANA	G10268.1	TTCTTCTATCCCCTCAATCCTCCCACCCACCAG	29	110022931	0.83397	4	22	185	0.758621	1.34242	0.758621	0.666667	0.896552	9	7	0	22	chr1:110022899-110022931
chr12	+	72274741	72274766	intron	TBC1D15	HAVANA	G102680.1	ACTAAATCATACCATTCTAATTTCAG	5	72274741	0.978106	1	5	40	1	0.69897	1	1	1	2	0	0	5	chr12:72274741-72274766
chr12	+	72274834	72274850	intron	TBC1D15	HAVANA	G102681.1	TTCTACATATATACCAT	8	72274834	0.76051	1	4	52	0.5	0.60206	0.5	1	1	2	4	0	4	chr12:72274834-72274850
chr12	+	72283558	72283587	intron	TBC1D15	HAVANA	G102683.1	CTCTCCCTCCTCCCACTTTCCACCCTCAAG	5	72283558	0.930623	1	5	35	1	0.69897	1	0.5	0.8	2	0	0	5	chr12:72283558-72283587
chr12	+	72283976	72284004	intron	TBC1D15	HAVANA	G102684.1	AATATTATACCCAATTTTTATTCTACTAG	32	72283980	0.811258	4	14	377	0.4375	0.845098	0.6875	0.357143	0.71875	14	17	1	14	chr12:72283976-72284004
chr12	+	72287637	72287666	intron	TBC1D15	HAVANA	G102686.1	ATTTATTTATTCACTTATTCATTTAACAAA	10	72287637	0.907937	1	10	140	1	1	0	1	1	1	0	0	10	chr12:72287637-72287666
chr12	+	72292178	72292204	intron	TBC1D15	HAVANA	G102688.1	CATATATTTCATTTTTAAAATTAAATA	35	72292178	0.876535	1	18	437	0.514286	0.954243	0	0.571429	0.914286	7	16	1	18	chr12:72292178-72292204
chr1	+	110022941	110022971	3'utr	SYPL2	HAVANA	G10269.1	CTTTCCACCAACACTCTAAACTCTACTTTAG	13	110022943	0.843565	1	13	117	1	1.11394	1	1	1	1	0	0	13	chr1:110022941-110022971
chr12	+	72293733	72293762	intron	TBC1D15	HAVANA	G102690.1	CTTCTCAAAACAAAACAAAACCAAAAAAAG	15	72293762	0.821065	2	15	30	1	1.17609	1	0.6	0.866667	5	0	0	15	chr12:72293733-72293762
chr12	+	72294341	72294365	intron	TBC1D15	HAVANA	G102691.1	TACACTCATTCATTCTTTCAATAAG	5	72294348	0.789766	1	5	45	1	0.69897	1	0.5	0.8	2	0	0	5	chr12:72294341-72294365
chr12	+	72303648	72303679	intron	TBC1D15	HAVANA	G102694.1	TTAAATATATTTAATCTTTCTTTAATTAAAAG	54	72303669	0.60936	7	38	729	0.703704	1.57978	0.888889	0.666667	0.925926	12	16	0	38	chr12:72303648-72303679
chr12	+	72303686	72303711	intron	TBC1D15	HAVANA	G102695.1	GTACATTAATTCCACCCCCTACAACC	22	72303686	0.70547	2	11	111	0.636364	0.669007	0	0.5	0.772727	10	6	2	14	chr12:72303686-72303711
chr12	+	72304220	72304250	intron	TBC1D15	HAVANA	G102696.1	AATTAACTTGGGCAGTATGACCATTTTCACG	7	72304243	0.760289	1	7	63	1	0.845098	1	0.333333	0.714286	3	0	0	7	chr12:72304220-72304250
chr12	+	72306441	72306473	intron	TBC1D15	HAVANA	G102698.1	CTCCTCCCTCTTTCATTAAATATTTACTTTTAC	120	72306442	0.960178	7	96	1645	0.8	1.50515	0	0.675	0.891667	40	22	2	96	chr12:72306441-72306473
chr12	+	72307317	72307341	intron	TBC1D15	HAVANA	G102699.1	ATTATTTTTAAAAATATTACCCACT	12	72307336	0.821627	1	6	114	0.5	0.778151	0	1	1	3	6	0	6	chr12:72307317-72307341
chr1	+	14590508	14590535	NoAnnotation			G1027.1	TTAGTTTGCTGCTATAAACTACCACAAA	5	14590508	0.881081	1	5	40	1	0.69897	0	1	1	1	0	0	5	chr1:14590508-14590535
chr1	+	110034531	110034555	intron	ATXN7L2	HAVANA	G10270.1	CCTTCCCCTATCCCTAACCCTTTCC	5	110034531	0.90924	1	5	35	1	0.69897	0	0.5	0.8	2	0	0	5	chr1:110034531-110034555
chr12	+	72317724	72317759	3'utr	TBC1D15	HAVANA	G102705.1	TTTTTCAAAACTATTTTCTTAAACATTTATTTCATG	238	72317733	0.667696	16	107	3303	0.457983	1.43537	0.0294118	0.652778	0.894958	72	126	3	109	chr12:72317724-72317759
chr12	+	72318059	72318088	3'utr	TBC1D15	HAVANA	G102706.1	CCTGTATATATCATTAAAATAAATCTGAAG	18	72318059	0.707233	3	14	150	0.777778	1.14613	0.277778	0.8	0.944444	5	4	0	14	chr12:72318059-72318088
chr12	+	72319350	72319375	3'utr	TBC1D15	HAVANA	G102708.1	TTCTGTCAAGTTTTATTACAAAATTA	5	72319350	0.905094	1	5	55	1	0.69897	0	1	1	1	0	0	5	chr12:72319350-72319375
chr12	+	72319785	72319814	3'utr	TBC1D15	HAVANA	G102709.1	TTCACTTTTACTACAATATTCTATAAATCA	111	72319785	0.855229	9	54	1079	0.486486	0.691001	0	0.621622	0.873874	37	47	10	54	chr12:72319785-72319814
chr12	+	72320076	72320109	3'utr	TBC1D15	HAVANA	G102710.1	AACCTCCCCATTTTAATAATTTCATGGGTCTAAG	8	72320096	0.789355	1	8	88	1	0.90309	1	0.5	0.875	2	0	0	8	chr12:72320076-72320109
chr12	+	72346702	72346729	intron	TPH2	HAVANA	G102713.1	ATTTCCACAGGCTGTCTTCCATTTCCAG	5	72346719	0.758119	1	5	45	1	0.69897	1	1	1	1	0	0	5	chr12:72346702-72346729
chr12	+	72426938	72426966	processed_transcript	TPH2	HAVANA	G102716.1	ACATATAATTTTAAACTAATTCATACTCT	5	72426938	0.959615	1	5	55	1	0.69897	0	1	1	1	0	0	5	chr12:72426938-72426966
chr12	+	72635862	72635893	processed_transcript	TRHDE	HAVANA	G102718.1	AATCTACACATTATTTCATCATTACATTTCAG	5	72635862	0.96502	1	5	60	1	0.69897	1	1	1	1	0	0	5	chr12:72635862-72635893
chr12	+	72723853	72723878	intron	TRHDE	HAVANA	G102719.1	AAACGTATTTCTTTTATTTCCCATTT	7	72723853	0.966637	1	7	91	1	0.845098	0	1	1	1	0	0	7	chr12:72723853-72723878
chr1	+	110039384	110039411	3'utr	CYB561D1	HAVANA	G10272.1	TCTAAGTCCCTTCCTTCTCTAATATACA	12	110039386	0.873891	2	7	119	0.583333	0.845098	0.583333	0.75	0.916667	4	5	0	7	chr1:110039384-110039411
chr12	+	73129046	73129067	NoAnnotation			G102721.1	TTACATATATACACCAACAAAT	6	73129067	0.999851	1	6	30	1	0.778151	0	1	1	2	0	0	6	chr12:73129046-73129067
chr12	+	73240666	73240686	NoAnnotation			G102723.1	CTCCCCCAAACATATTCTCCA	7	73240682	0.615905	1	7	28	1	0.845098	0	1	1	1	0	0	7	chr12:73240666-73240686
chr12	+	73585923	73585952	lincRNA_intron	RP11-314D7.2	HAVANA	G102727.1	ATATAAAAATAAACACCCTTCAAACTCTTG	5	73585952	0.8735	1	5	35	1	0.69897	1	0.5	0.8	2	0	0	5	chr12:73585923-73585952
chr1	+	110039504	110039530	3'utr	CYB561D1	HAVANA	G10273.1	TTACTACCCTGGAGGGACAGCTCTGCC	16	110039505	0.770301	1	4	60	0.25	0.60206	0	0.75	0.9375	4	12	0	4	chr1:110039504-110039530
chr12	+	73767918	73767947	NoAnnotation			G102731.1	ACAAAAACCTTATCATTTTAACCACTTCTA	6	73767918	0.842395	1	6	54	1	0.778151	0	1	1	1	0	0	6	chr12:73767918-73767947
chr1	+	110047256	110047282	NoAnnotation			G10275.1	ATTCAATTCTCCAATTAAAAAGCTACC	9	110047266	0.777013	1	9	63	1	0.954243	0	0.5	0.888889	2	0	0	9	chr1:110047256-110047282
chr12	+	74933072	74933096	NoAnnotation			G102751.1	TGAGTTACTGGTTACCTAGCCAGTC	5	74933072	0.942557	1	5	35	1	0.69897	0	1	1	1	0	0	5	chr12:74933072-74933096
chr12	+	74933541	74933573	NoAnnotation			G102752.1	TCACATATCAAAACTACCCTCCACTTTATTCCC	306	74933541	0.833135	8	160	2475	0.522876	0.756962	0.00980392	0.642857	0.901961	84	119	27	160	chr12:74933541-74933573
chr12	+	74934044	74934081	NoAnnotation			G102754.1	CTTCATAAGGAGTTGTATCTTCCCACCTCCATTTCAAT	73	74934044	0.913528	5	47	484	0.643836	1.19498	0.232877	0.592593	0.849315	27	24	2	47	chr12:74934044-74934081
chr12	+	74934354	74934394	NoAnnotation			G102755.1	ATTAACTTAAAAAAAATCAAACCTTGGCAAGAGCTAAAATA	29	74934354	0.789925	5	17	126	0.586207	1.23045	0	0.5	0.724138	16	12	0	17	chr12:74934354-74934394
chr12	+	74934812	74934845	NoAnnotation			G102757.1	CTCTCCCTTTCCCTACCTACCTTCCTTTTAATAG	145	74934812	0.796228	12	90	1721	0.62069	1.47712	0.97931	0.545455	0.827586	55	53	2	90	chr12:74934812-74934845
chr1	+	110057075	110057107	NoAnnotation			G10276.1	TTAAATGGCTAATATTTTAGCCCTCACCACTAG	6	110057075	0.931017	1	6	60	1	0.778151	1	1	1	1	0	0	6	chr1:110057075-110057107
chr12	+	74935647	74935681	NoAnnotation			G102760.1	TTCTCAATACTTAAAAAATTACCTCAACACTTTAG	14	74935647	0.923732	3	8	127	0.571429	0.90309	1	0.6	0.857143	5	6	0	8	chr12:74935647-74935681
chr12	+	74944834	74944867	NoAnnotation			G102761.1	ATTCACTAAATCATACCTACCACTCCAACCCACG	5	74944867	0.900415	1	5	30	1	0.69897	1	1	1	1	0	0	5	chr12:74944834-74944867
chr12	+	74946045	74946073	NoAnnotation			G102762.1	ATTTCCATAATAAATCTCTTACATATCTA	10	74946045	0.861386	1	10	110	1	1	0	1	1	1	0	0	10	chr12:74946045-74946073
chr12	+	74949999	74950022	NoAnnotation			G102765.1	ATTTTCTCCAAAACTTTATTATCA	6	74949999	0.792066	2	6	58	1	0.778151	0	0.5	0.833333	2	0	0	6	chr12:74949999-74950022
chr12	+	74952075	74952100	NoAnnotation			G102766.1	TCATTTTTACACTACTATAAAAAATA	7	74952087	0.855346	1	7	63	1	0.845098	0	0.5	0.857143	2	0	0	7	chr12:74952075-74952100
chr1	+	110092601	110092626	intron	GNAI3	HAVANA	G10278.1	TTCCATTATTTTCCAATATTTTCTAG	11	110092601	0.794262	3	4	147	0.363636	0.60206	0.727273	0.428571	0.636364	7	7	0	4	chr1:110092601-110092626
chr12	+	75892445	75892473	intron	GLIPR1	HAVANA	G102782.1	TTTTTTCTTTCTTCCCCCTAACTTTACAG	5	75892458	0.830318	1	5	70	1	0.69897	1	1	1	1	0	0	5	chr12:75892445-75892473
chr12	+	75893412	75893448	3'utr	GLIPR1	HAVANA	G102787.1	TTTTTCAAAAAATACAATAATAATATAATTTATAAAG	547	75893418	0.73834	13	218	5765	0.398537	0.666359	0.872029	0.582418	0.86106	182	283	46	218	chr12:75893412-75893448
chr12	+	75894190	75894219	3'utr	GLIPR1	HAVANA	G102796.1	TCAAAATCTACTTCCTCTAATATCAAAACG	48	75894190	0.892479	6	29	351	0.604167	0.985277	0.9375	0.37037	0.645833	27	17	2	29	chr12:75894190-75894219
chr12	+	75894257	75894283	3'utr	GLIPR1	HAVANA	G102797.2	TTGAATATTCAATGAATTAATTCATTT	35	75894263	0.571567	5	13	388	0.371429	0.636822	0	0.333333	0.714286	15	20	2	13	chr12:75894257-75894283
chr1	+	14590769	14590795	NoAnnotation			G1028.1	TTGGTGACTGTCAGCCAGGAGTGGGTG	5	14590773	0.768256	1	5	30	1	0.69897	1	1	1	1	0	0	5	chr1:14590769-14590795
chr12	+	75896383	75896415	3'utr	GLIPR1	HAVANA	G102800.1	TACTCATTTAATCCTCACTAACAATTCTTTAAG	11	75896389	0.802249	2	10	123	0.909091	1	1	0.666667	0.909091	3	1	0	10	chr12:75896383-75896415
chr12	+	75898267	75898293	NoAnnotation			G102802.1	CATTTCCCTATTCCATTTAAATTTCAG	18	75898267	0.791666	3	12	193	0.666667	0.778151	1	0.666667	0.833333	9	5	1	12	chr12:75898267-75898293
chr12	+	75928334	75928360	NoAnnotation			G102805.1	CTTTTCAAATCTTCCCAATCCCAAAAG	8	75928360	0.94998	1	4	60	0.5	0.60206	1	0.666667	0.875	3	4	0	4	chr12:75928334-75928360
chr12	+	76119234	76119266	NoAnnotation			G102808.1	TATACATCTACTCCTTTCTCTATTTCTTTTCAG	7	76119235	0.934053	1	7	112	1	0.845098	1	0.5	0.857143	2	0	0	7	chr12:76119234-76119266
chr12	+	76190686	76190709	NoAnnotation			G102811.1	TCCATTTGTAGGTATATTTCCAAA	7	76190703	0.73854	1	7	63	1	0.845098	0	1	1	1	0	0	7	chr12:76190686-76190709
chr12	+	76220272	76220301	NoAnnotation			G102812.1	CTTTTCTTACCTCCTTCCTACCCATCCCAG	8	76220272	0.812774	1	8	80	1	0.90309	1	0.5	0.875	2	0	0	8	chr12:76220272-76220301
chr12	+	76428410	76428432	NoAnnotation			G102816.1	TTTATACCCCCAACTTATATCCA	8	76428425	0.710207	2	8	56	1	0.90309	0	0.666667	0.875	3	0	0	8	chr12:76428410-76428432
chr1	+	110096467	110096496	intron	GNAI3	HAVANA	G10282.1	TCCCTCACCACCTTCCCACCCTTTCCCCCG	34	110096467	0.807722	3	12	206	0.352941	0.778151	1	0.642857	0.852941	14	21	1	12	chr1:110096467-110096496
chr12	+	76671239	76671262	lincRNA_intron	RP11-54A9.1	HAVANA	G102824.1	TTTCTTCAATCCAACTTTCACATC	5	76671239	0.851706	1	5	45	1	0.69897	0	1	1	1	0	0	5	chr12:76671239-76671262
chr12	+	76679779	76679806	lincRNA_intron	RP11-54A9.1	HAVANA	G102825.1	AATTTTCCTATCATCCTTCCTTTCATCC	10	76679788	0.822131	1	10	120	1	1	0	1	1	1	0	0	10	chr12:76679779-76679806
chr12	+	76694102	76694124	lincRNA_intron	RP11-54A9.1	HAVANA	G102827.1	ATTTCCTCAACTTCTTCACCTTT	7	76694102	0.819968	1	5	72	0.714286	0.69897	0	1	1	2	2	0	5	chr12:76694102-76694124
chr12	+	76696798	76696822	lincRNA_intron	RP11-54A9.1	HAVANA	G102829.1	TCTTTTGGTCTGCATCTTCCTGCCA	6	76696798	0.886959	1	6	60	1	0.778151	0	1	1	1	0	0	6	chr12:76696798-76696822
chr12	+	76698945	76698970	NoAnnotation			G102830.1	ATATTTACCTCATCTATTTTCTCCAG	6	76698947	0.831295	2	6	64	1	0.778151	1	0.5	0.833333	2	0	0	6	chr12:76698945-76698970
chr12	+	76914895	76914923	NoAnnotation			G102834.1	TTTCTTACACCCACTAACTCACCACTCAG	7	76914895	0.819113	1	7	49	1	0.845098	1	1	1	1	0	0	7	chr12:76914895-76914923
chr12	+	76977703	76977732	lincRNA_intron	RP11-20E24.1	HAVANA	G102836.1	CCATCTTTTTCAAATCTTCCCACCCACAAG	10	76977732	0.946489	1	10	80	1	1	1	1	1	1	0	0	10	chr12:76977703-76977732
chr12	+	77151230	77151253	processed_pseudogene	RP11-734E19.1	HAVANA	G102838.1	CTAGCATTACAGGCTGAAGAAAAT	8	77151230	0.95978	1	8	32	1	0.90309	0	0.5	0.875	2	0	0	8	chr12:77151230-77151253
chr1	+	110099439	110099463	intron	GNAI3	HAVANA	G10284.1	TAAGGACCAGAAAAATTTTTAAAAA	6	110099439	0.999913	1	6	30	1	0.778151	0	1	1	1	0	0	6	chr1:110099439-110099463
chr12	+	77159135	77159167	intron	ZDHHC17	ENSEMBL	G102840.1	TTGCATGTTAACACTCAACCACCCTCTCATTCG	5	77159135	0.916559	1	5	45	1	0.69897	1	1	1	1	0	0	5	chr12:77159135-77159167
chr12	+	77162641	77162670	intron	ZDHHC17	ENSEMBL	G102842.1	CTTTCTTCCTTTTTTCTCTATTTCAAAACT	5	77162646	0.805299	1	5	80	1	0.69897	0	0.5	0.8	2	0	0	5	chr12:77162641-77162670
chr12	+	77163438	77163462	intron	ZDHHC17	ENSEMBL	G102843.1	ATATTTTAAAATACTATATATTAAG	7	77163442	0.746276	1	7	70	1	0.845098	1	0.5	0.857143	2	0	0	7	chr12:77163438-77163462
chr12	+	77167639	77167670	intron	ZDHHC17	ENSEMBL	G102845.1	CTTGAAATAATAAAACTACATTTCCATAAAAG	7	77167639	0.898151	2	7	46	1	0.845098	0.714286	1	1	2	0	0	7	chr12:77167639-77167670
chr12	+	77170910	77170935	intron	ZDHHC17	ENSEMBL	G102847.1	CTTCCTTCCCCATAAGGATTCTTCAT	5	77170935	0.920715	1	5	45	1	0.69897	0	1	1	1	0	0	5	chr12:77170910-77170935
chr12	+	77174240	77174267	intron	ZDHHC17	ENSEMBL	G102848.1	TCATTTCTCTCATCTTACAAAACAAAAG	6	77174267	0.982444	1	6	48	1	0.778151	1	0.5	0.833333	2	0	0	6	chr12:77174240-77174267
chr12	+	77197792	77197820	intron	ZDHHC17	ENSEMBL	G102852.1	TACTTTTATTCCCAACAATACTCTCCCAG	19	77197802	0.700603	2	17	154	0.894737	0.929419	1	0.5	0.894737	4	1	1	17	chr12:77197792-77197820
chr12	+	77203087	77203113	intron	ZDHHC17	ENSEMBL	G102856.1	TTCCCTGGCCATGCTGATATTAATTCA	5	77203103	0.772943	1	5	45	1	0.69897	0	1	1	1	0	0	5	chr12:77203087-77203113
chr1	+	110101106	110101131	intron	GNAI3	HAVANA	G10286.1	TCCCATTATCAACACATTCAACTCAG	14	110101106	0.886505	1	3	86	0.357143	0.69897	0.857143	0.6	0.857143	5	9	0	5	chr1:110101106-110101131
chr12	+	77213318	77213347	intron	ZDHHC17	ENSEMBL	G102861.1	CCCCTTTCCCTAAAATACCTATTTTCTATA	16	77213324	0.808792	1	3	180	0.3125	0.69897	0	0.8	0.9375	5	11	0	5	chr12:77213318-77213347
chr12	+	77217016	77217054	intron	ZDHHC17	ENSEMBL	G102862.1	TCTTTTTAAACTACTCACAACTCCAGCTCTAACTTGAGC	20	77217030	0.80561	4	13	137	0.65	1.11394	0.5	0.5	0.8	8	7	0	13	chr12:77217016-77217054
chr12	+	77218413	77218438	intron	ZDHHC17	ENSEMBL	G102863.1	TATCATTCCAAAAGGGGGAAAATATT	6	77218414	0.772352	1	6	36	1	0.778151	0	1	1	1	0	0	6	chr12:77218413-77218438
chr12	+	77221574	77221597	intron	ZDHHC17	ENSEMBL	G102866.1	ATAAATAGGAAGTCACTAAGACCT	11	77221574	0.87245	1	5	50	0.454545	0.69897	0	0.666667	0.909091	3	6	0	5	chr12:77221574-77221597
chr12	+	77222101	77222125	intron	ZDHHC17	ENSEMBL	G102867.1	CATTTAAATAAATACTCATTTTTAC	9	77222115	0.806113	1	6	93	0.666667	0.778151	0	1	1	2	3	0	6	chr12:77222101-77222125
chr12	+	77222526	77222551	intron	ZDHHC17	ENSEMBL	G102869.1	TCATTTAATCCACATTTCATAAATTA	15	77222526	0.807827	4	11	144	0.733333	1.04139	0.733333	0.571429	0.8	7	4	0	11	chr12:77222526-77222551
chr1	+	110104445	110104471	intron	GNAI3	HAVANA	G10287.1	TTCTTCCTTTTAGAATATTTTACTAAG	5	110104445	0.884878	1	5	65	1	0.69897	1	1	1	1	0	0	5	chr1:110104445-110104471
chr12	+	77223609	77223641	intron	ZDHHC17	ENSEMBL	G102871.1	TACCCTATTTAAACAAAATTTTAATTTTTTTAA	56	77223609	0.830385	6	26	720	0.482143	0.653213	0	0.611111	0.875	18	24	5	27	chr12:77223609-77223641
chr12	+	77223774	77223796	intron	ZDHHC17	ENSEMBL	G102872.1	ATATACTTTTTAAAACTAATATA	11	77223774	0.849928	4	9	99	0.818182	0.954243	0	0.4	0.727273	5	2	0	9	chr12:77223774-77223796
chr12	+	77224158	77224182	intron	ZDHHC17	ENSEMBL	G102873.1	TACACTTTTAATTCTTAATATTTTT	8	77224182	0.860696	1	8	108	1	0.90309	0	0.666667	0.875	3	0	0	8	chr12:77224158-77224182
chr12	+	77224254	77224286	intron	ZDHHC17	ENSEMBL	G102874.1	TTCCATATGGCAGTTTTCACTAACAAATTCTAG	11	77224254	0.877143	1	7	125	0.636364	0.845098	1	0.666667	0.909091	3	4	0	7	chr12:77224254-77224286
chr12	+	77224517	77224542	intron	ZDHHC17	ENSEMBL	G102875.1	CTCAGAATCAGATCTCAAAATGTTAA	7	77224536	0.796281	1	7	42	1	0.845098	0	1	1	1	0	0	7	chr12:77224517-77224542
chr12	+	77227042	77227068	intron	ZDHHC17	ENSEMBL	G102878.1	CTATACAAATCTTAATACCATTTTCTA	90	77227058	0.670413	8	58	912	0.644444	0.860338	0	0.727273	0.933333	22	25	7	58	chr12:77227042-77227068
chr12	+	77227184	77227206	intron	ZDHHC17	ENSEMBL	G102879.1	CTTCAAATGTCCTTATATTATAC	9	77227197	0.723682	1	4	84	0.444444	0.60206	0	1	1	3	5	0	4	chr12:77227184-77227206
chr12	+	77228015	77228041	intron	ZDHHC17	ENSEMBL	G102881.1	TTTTATTATAATTAAACAAATCTAAAA	28	77228015	0.605579	4	13	235	0.607143	1.23045	0.25	0.5	0.785714	12	11	0	17	chr12:77228015-77228041
chr12	+	77228466	77228487	intron	ZDHHC17	ENSEMBL	G102882.1	TTCTATAATTTACATTCTCAAT	9	77228480	0.736018	2	6	65	0.666667	0.778151	0	1	1	3	3	0	6	chr12:77228466-77228487
chr12	+	77229692	77229716	intron	ZDHHC17	ENSEMBL	G102883.1	CTCTACACCCCCTTTTTTTTAACTT	13	77229695	0.895235	2	11	138	0.923077	1.07918	0	0.5	0.846154	4	1	0	12	chr12:77229692-77229716
chr12	+	77232436	77232464	intron	ZDHHC17	ENSEMBL	G102885.1	AATTATCCCCCACCAGCCATCCCCTCAAT	8	77232436	0.851625	1	7	36	0.875	0.845098	0	0.5	0.875	2	1	0	7	chr12:77232436-77232464
chr12	+	77232581	77232612	intron	ZDHHC17	ENSEMBL	G102886.1	TATCTACTCACCATTTCAATTATTTTTCTCCA	29	77232586	0.900102	5	20	349	0.793103	0.884607	0.0344828	0.636364	0.862069	11	4	2	23	chr12:77232581-77232612
chr12	+	77234052	77234074	intron	ZDHHC17	ENSEMBL	G102887.1	TTTTCTCTAATAATAAAATTAAT	12	77234052	0.630484	2	7	114	0.583333	0.845098	0	0.571429	0.75	7	5	0	7	chr12:77234052-77234074
chr12	+	77234556	77234577	intron	ZDHHC17	ENSEMBL	G102888.1	ATTCCTTAATATACCTTTCAAA	5	77234556	0.866172	2	5	40	1	0.69897	0	0.666667	0.8	3	0	0	5	chr12:77234556-77234577
chr12	+	77235767	77235793	coding	ZDHHC17	ENSEMBL	G102889.1	AACTTTTTATTTATCCATCTTCCATTC	29	77235781	0.71357	2	11	385	0.413793	1.07918	0	0.714286	0.931034	7	17	0	12	chr12:77235767-77235793
chr1	+	110117948	110117972	intron	GNAI3	HAVANA	G10289.1	TCTCCCTATCACCTAACTCTACTTC	7	110117957	0.850451	1	7	56	1	0.845098	0	1	1	1	0	0	7	chr1:110117948-110117972
chr12	+	77237652	77237677	intron	ZDHHC17	ENSEMBL	G102891.1	AAAATTCTTTATTACACTTAATATTC	8	77237669	0.775751	2	8	88	1	0.90309	0	1	1	2	0	0	8	chr12:77237652-77237677
chr12	+	77240226	77240253	intron	ZDHHC17	ENSEMBL	G102892.1	ATTTTTCCTGAAAACCACTTTATAAAAT	5	77240228	0.729992	1	5	50	1	0.69897	0	1	1	1	0	0	5	chr12:77240226-77240253
chr12	+	77243445	77243474	intron	ZDHHC17	ENSEMBL	G102894.1	TCCTTATATTTTTTTCTTTTTAATTTTAAA	6	77243445	0.96396	1	6	114	1	0.778151	0	1	1	1	0	0	6	chr12:77243445-77243474
chr12	+	77244899	77244928	3'utr	ZDHHC17	ENSEMBL	G102896.1	TCTTTTTTTCAACACTTTTATTAACAAAAG	37	77244899	0.82271	4	13	410	0.351351	0.812913	1	0.444444	0.72973	18	23	1	13	chr12:77244899-77244928
chr12	+	77246741	77246768	3'utr	ZDHHC17	ENSEMBL	G102900.1	TTTTGAGCCACTTCACATGAAGACTCAG	5	77246746	0.783733	1	5	35	1	0.69897	1	0.5	0.8	2	0	0	5	chr12:77246741-77246768
chr12	+	77247309	77247332	3'utr	ZDHHC17	ENSEMBL	G102901.1	TATTTTATATTTTCTTTATTTATA	7	77247309	0.804689	3	7	111	1	0.845098	0	0.333333	0.714286	3	0	0	7	chr12:77247309-77247332
chr12	+	77249416	77249445	NoAnnotation			G102904.1	CTAAAGTTTGCTCTCTCTAATCCTCTCCAG	11	77249416	0.983116	1	11	110	1	1.04139	1	0.5	0.909091	2	0	0	11	chr12:77249416-77249445
chr12	+	77261417	77261439	NoAnnotation			G102908.1	ATTCCCCTTTCCCCATCATCTTT	7	77261418	0.879953	1	7	63	1	0.845098	0	1	1	1	0	0	7	chr12:77261417-77261439
chr12	+	77526012	77526042	NoAnnotation			G102913.1	TTCCTTTATATATCCTATTTCTCCAATTCAG	8	77526012	0.907504	1	8	112	1	0.90309	1	1	1	1	0	0	8	chr12:77526012-77526042
chr12	+	77711259	77711289	NoAnnotation			G102920.1	TTCACCTATATTCACCTCTCACTAACATTTA	7	77711259	0.919613	1	7	77	1	0.845098	0	1	1	1	0	0	7	chr12:77711259-77711289
chr1	+	110128528	110128554	intron	GNAI3	HAVANA	G10293.1	TCCCCTCCTTCCTTTAATCCATTTCAG	5	110128528	0.904339	2	5	50	1	0.69897	1	1	1	2	0	0	5	chr1:110128528-110128554
chr12	+	78313647	78313689	intron	NAV3	ENSEMBL	G102930.1	TTGTTTGGTGACCTTTTGTCACTGTGGGAGCTCTGAGATTGGA	15	78313670	0.844251	2	4	249	0.266667	0.60206	0.0666667	0.5	0.866667	4	11	0	4	chr12:78313647-78313689
chr12	+	78334055	78334086	intron	NAV3	ENSEMBL	G102932.1	TTTCCCTCACCCCATCTCACTTTTTCCTTCTC	9	78334057	0.792495	3	9	112	1	0.954243	0	0.5	0.777778	4	0	0	9	chr12:78334055-78334086
chr12	+	78335464	78335494	intron	NAV3	ENSEMBL	G102933.1	CTTATCTTTATCAACCAATAAAAACTTCAAG	48	78335464	0.818992	6	36	408	0.791667	1.27875	0.895833	0.714286	0.916667	14	9	1	38	chr12:78335464-78335494
chr12	+	78335805	78335837	intron	NAV3	ENSEMBL	G102934.1	TCCAAAATAATAAACATAATTTATTTCTAAAAG	24	78335805	0.905255	4	14	235	0.583333	0.669007	0.958333	0.555556	0.833333	9	8	2	14	chr12:78335805-78335837
chr12	+	78339859	78339888	intron	NAV3	ENSEMBL	G102937.1	AAAAATTCACCATATATATATATGTATATA	7	78339870	0.870962	1	7	70	1	0.845098	0	0.333333	0.714286	3	0	0	7	chr12:78339859-78339888
chr1	+	110129173	110129196	intron	GNAI3	HAVANA	G10294.1	CTCCTCTCCCCCAAAAATTACAAA	19	110129173	0.857832	2	14	70	0.842105	0.90309	0.263158	0.444444	0.736842	9	2	1	16	chr1:110129173-110129196
chr12	+	78342477	78342509	intron	NAV3	ENSEMBL	G102940.1	AAACTTAATAAAATTATCACTTACAATAATCAG	44	78342477	0.718608	6	32	386	0.727273	0.726999	1	0.615385	0.886364	13	7	5	32	chr12:78342477-78342509
chr12	+	78343374	78343399	intron	NAV3	ENSEMBL	G102943.1	TTTCCTATCTACCCCTTTCCCTCACA	26	78343374	0.895751	2	13	202	0.5	0.812913	0.0384615	0.625	0.884615	8	12	1	13	chr12:78343374-78343399
chr12	+	78346727	78346752	intron	NAV3	ENSEMBL	G102946.1	AACTTTATAATAAAACAATAAATTCC	28	78346752	0.729801	4	13	202	0.464286	1.11394	0	0.777778	0.928571	9	15	0	13	chr12:78346727-78346752
chr12	+	78348765	78348791	intron	NAV3	ENSEMBL	G102947.1	CTTAACAAGGCATGGAGGATGTTCCTC	17	78348765	0.856226	2	14	105	0.823529	1.14613	0	1	1	3	3	0	14	chr12:78348765-78348791
chr1	+	110129415	110129440	coding	GNAI3	HAVANA	G10295.1	CTTCAATCATTCTCTTCCTTAACAAG	42	110129440	0.657076	5	21	382	0.5	1.32222	0.904762	0.727273	0.928571	11	21	0	21	chr1:110129415-110129440
chr12	+	78353499	78353528	intron	NAV3	ENSEMBL	G102950.1	CAAATTTTCCCCACACATCATTTCAATTTT	22	78353509	0.837902	3	22	222	1	1.34242	0	0.833333	0.954545	6	0	0	22	chr12:78353499-78353528
chr12	+	78359397	78359429	intron	NAV3	ENSEMBL	G102955.1	TCAAAATCAAAAACACAAACAAACAAACAAAAA	15	78359397	0.865608	2	15	9	1	1.17609	0.4	1	1	2	0	0	15	chr12:78359397-78359429
chr12	+	78363072	78363102	intron	NAV3	ENSEMBL	G102956.1	CTTCCATTATTATTATTTTTTTCCAATATAG	19	78363072	0.911223	1	6	307	0.368421	0.845098	1	0.4	0.842105	5	12	0	7	chr12:78363072-78363102
chr12	+	78364169	78364195	intron	NAV3	ENSEMBL	G102957.1	TCTCTTTCATCTACCAACCAACCCTCA	27	78364169	0.78139	3	11	178	0.407407	0.740363	0	0.5	0.814815	10	15	1	11	chr12:78364169-78364195
chr1	+	110130582	110130607	intron	GNAI3	HAVANA	G10296.1	TTTATCCCCATCTTTTTTCTCTCCTC	5	110130590	0.777911	2	5	65	1	0.69897	0	1	1	2	0	0	5	chr1:110130582-110130607
chr12	+	78366546	78366589	intron	NAV3	ENSEMBL	G102960.1	AAATCCTACAATTTTAAAATTCATAAAATTCATTTTCATCCTAG	12	78366560	0.779257	2	12	124	1	1.07918	0.5	0.75	0.916667	4	0	0	12	chr12:78366546-78366589
chr12	+	78369020	78369042	intron	NAV3	ENSEMBL	G102963.1	TCTATTTCTCTCCACCCTCATTA	5	78369022	0.707509	2	5	45	1	0.69897	0	0.5	0.8	2	0	0	5	chr12:78369020-78369042
chr12	+	78371294	78371321	intron	NAV3	ENSEMBL	G102964.1	CTCCTCCATCCACTAACAATTTCCAATC	22	78371294	0.950898	3	20	137	0.909091	1.30103	0	0.714286	0.909091	7	2	0	20	chr12:78371294-78371321
chr12	+	78372351	78372379	intron	NAV3	ENSEMBL	G102965.1	TTTTCAAAAATTTTCAAAACTTATTAAAG	16	78372352	0.794829	2	9	183	0.5625	0.653213	1	0.75	0.9375	4	6	1	9	chr12:78372351-78372379
chr12	+	78373435	78373465	intron	NAV3	ENSEMBL	G102968.1	CTCCCTCTTTCTGACTGATCTCTCAGTCTCA	8	78373435	0.975961	1	8	88	1	0.90309	0	1	1	1	0	0	8	chr12:78373435-78373465
chr12	+	78376166	78376191	intron	NAV3	ENSEMBL	G102969.1	TCTTCAAATCACCCACAATCTTATAG	10	78376167	0.792866	2	10	70	1	1	1	0.666667	0.9	3	0	0	10	chr12:78376166-78376191
chr12	+	78382282	78382311	intron	NAV3	ENSEMBL	G102971.1	CTTCCCTTCCATGCTTGAGAAAAATAAAAA	7	78382310	0.999821	1	7	49	1	0.845098	0	1	1	1	0	0	7	chr12:78382282-78382311
chr12	+	78383098	78383122	intron	NAV3	ENSEMBL	G102972.1	TCTCACTAACTTACACATACATACG	6	78383099	0.840232	1	5	36	0.833333	0.69897	1	0.333333	0.666667	3	1	0	5	chr12:78383098-78383122
chr12	+	78384009	78384030	intron	NAV3	ENSEMBL	G102975.1	TTCACCTCCCCAATTAACTAAA	9	78384030	0.861141	2	5	49	0.555556	0.69897	0	0.4	0.666667	5	4	0	5	chr12:78384009-78384030
chr1	+	110133832	110133857	intron	GNAI3	HAVANA	G10298.1	TTCCTTATTTAAATTATTACCTTAAG	6	110133832	0.899344	2	4	74	0.666667	0.60206	1	0.666667	0.833333	3	2	0	4	chr1:110133832-110133857
chr12	+	78390616	78390640	intron	NAV3	ENSEMBL	G102980.1	TTTCCTTTCAAATAAAAAATTTCAG	8	78390637	0.649396	3	4	75	0.5	0.60206	1	0.5	0.75	4	4	0	4	chr12:78390616-78390640
chr12	+	78393473	78393498	intron	NAV3	ENSEMBL	G102982.1	CTTTAAAATATAAAATAAAATTTTAG	5	78393481	0.856507	1	5	45	1	0.69897	1	1	1	1	0	0	5	chr12:78393473-78393498
chr12	+	78395851	78395881	intron	NAV3	ENSEMBL	G102985.1	ACTTTGCATGCCTGAAGCAAGTTACCTTAAG	9	78395852	0.808291	1	9	72	1	0.954243	1	1	1	1	0	0	9	chr12:78395851-78395881
chr12	+	78403512	78403544	intron	NAV3	ENSEMBL	G102986.1	CTTCCCTAAACTTCACTTTCTAATCCTATAAAG	31	78403512	0.945556	3	25	302	0.806452	0.79588	0.709677	0.857143	0.967742	7	3	3	25	chr12:78403512-78403544
chr1	+	110134811	110134837	coding	GNAI3	HAVANA	G10299.1	GATGTCATCATTAAAAACAACTTAAAG	7	110134811	0.92315	1	7	42	1	0.845098	1	1	1	1	0	0	7	chr1:110134811-110134837
chr12	+	78412548	78412576	intron	NAV3	ENSEMBL	G102990.1	CTACATACTCTCCATTTAAACTTCTTCAG	8	78412548	0.928617	2	5	83	0.625	0.69897	1	0.666667	0.875	3	3	0	5	chr12:78412548-78412576
chr12	+	78414325	78414362	intron	NAV3	ENSEMBL	G102992.1	TATATTAATTCACATATATAACACATATATCAATACAG	26	78414325	0.840075	3	18	217	0.692308	1.25527	0.423077	0.8	0.961538	5	8	0	18	chr12:78414325-78414362
chr12	+	78415105	78415132	intron	NAV3	ENSEMBL	G102993.1	TACACATATTTTAAAATATATTTTATAG	8	78415128	0.750902	1	7	96	0.875	0.845098	1	0.5	0.875	2	1	0	7	chr12:78415105-78415132
chr12	+	78415319	78415346	intron	NAV3	ENSEMBL	G102995.1	TCTAATTCCACATCTCACTCCCACTTAG	5	78415326	0.822457	1	5	40	1	0.69897	1	1	1	1	0	0	5	chr12:78415319-78415346
chr12	+	78418048	78418077	intron	NAV3	ENSEMBL	G102997.1	CATTTAAATCTCCACCTATTCTATACCAAC	14	78418077	0.858274	2	8	123	0.571429	0.90309	0	0.75	0.928571	4	6	0	8	chr12:78418048-78418077
chr12	+	78418399	78418423	intron	NAV3	ENSEMBL	G102999.1	CTCCCAACCAAATCACTTATTTTAG	7	78418399	0.946037	1	4	52	1	0.845098	0.714286	0.4	0.571429	5	0	0	7	chr12:78418399-78418423
chr1	+	2215462	2215490	intron	SKI	HAVANA	G103.1	TTCTCCCCAGACCCAGACCCTCCCCAACT	6	2215462	0.770501	1	5	23	0.833333	0.69897	0	0.25	0.5	4	1	0	5	chr1:2215462-2215490
chr1	+	110135252	110135307	3'utr	GNAI3	HAVANA	G10300.1	ATGTAGCTTACTCTTTTTTTCCCCCCTTCTTAAACCACCAGTGGTTCATTTTTAAG	2330	110135256	0.866942	16	1099	22851	0.472961	0.883819	0.927897	0.536561	0.798712	1012	1085	143	1102	chr1:110135252-110135307
chr12	+	78419591	78419615	intron	NAV3	ENSEMBL	G103001.1	TATGATCTCTGCACAACAGCTCCCC	6	78419591	0.878367	1	6	30	1	0.778151	0	1	1	1	0	0	6	chr12:78419591-78419615
chr12	+	78424660	78424685	intron	NAV3	ENSEMBL	G103004.1	TCTTCTTAACTTACTCTTTTCATTAG	8	78424662	0.762084	3	6	102	0.75	0.778151	1	0.6	0.75	5	2	0	6	chr12:78424660-78424685
chr12	+	78425707	78425734	intron	NAV3	ENSEMBL	G103005.1	TTTCCACTACACCTAAAACTAACAAAAG	9	78425707	0.645968	2	3	49	0.777778	0.845098	0.555556	0.6	0.777778	5	2	0	7	chr12:78425707-78425734
chr12	+	78432018	78432049	intron	NAV3	ENSEMBL	G103007.1	TATTTACATCACACAGTCCCTTCTTCCATAAG	5	78432032	0.952293	1	5	50	1	0.69897	1	0.5	0.8	2	0	0	5	chr12:78432018-78432049
chr12	+	78456989	78457021	intron	NAV3	ENSEMBL	G103009.1	CTTTCCATATCAATCCAACACCAACCCCATTTC	63	78456995	0.701605	4	28	369	0.460317	0.684247	0.0634921	0.75	0.936508	16	29	5	29	chr12:78456989-78457021
chr1	+	110135365	110135396	3'utr	GNAI3	HAVANA	G10301.2	AATCTTTATTAAAACAAACAATCTTAACTATG	1023	110135396	0.793342	10	581	7503	0.567937	0.845098	0.030303	0.593567	0.864125	342	360	82	581	chr1:110135365-110135396
chr12	+	78459738	78459759	intron	NAV3	ENSEMBL	G103010.1	CATTTATCTCCTTTCCACAATT	13	78459750	0.687354	3	7	121	0.538462	0.845098	0	0.428571	0.692308	7	6	0	7	chr12:78459738-78459759
chr12	+	78460081	78460110	intron	NAV3	ENSEMBL	G103011.1	AAATAAAATAAAATAATAATAAATTTCACA	9	78460100	0.775355	2	8	64	0.888889	0.90309	0	0.25	0.666667	4	1	0	8	chr12:78460081-78460110
chr12	+	78462129	78462155	intron	NAV3	ENSEMBL	G103014.1	ACTTCATAAATTATTTAATTTTTCCAT	10	78462129	0.865757	2	10	130	1	1	0	0.666667	0.9	3	0	0	10	chr12:78462129-78462155
chr12	+	78463369	78463402	intron	NAV3	ENSEMBL	G103015.1	CTTCTGTTATGTGGAATAAATTACATATCTAAAG	5	78463369	0.915494	1	5	60	1	0.69897	1	1	1	1	0	0	5	chr12:78463369-78463402
chr12	+	78463955	78463978	intron	NAV3	ENSEMBL	G103016.1	ATTATTTATAATAATAGTTCCCTT	10	78463955	0.746912	2	10	110	1	1	0	0.5	0.8	4	0	0	10	chr12:78463955-78463978
chr1	+	110135425	110135447	3'utr	GNAI3	HAVANA	G10302.1	ATATTCCTCTTTAGTAGGAACTC	17	110135441	0.883591	1	10	131	0.588235	1	0.176471	1	1	5	7	0	10	chr1:110135425-110135447
chr12	+	78477461	78477483	intron	NAV3	ENSEMBL	G103025.1	CTTCACCTTCTCCATTCAAACAG	5	78477477	0.67444	2	5	30	1	0.69897	1	0.666667	0.8	3	0	0	5	chr12:78477461-78477483
chr12	+	78481978	78482008	intron	NAV3	ENSEMBL	G103028.1	ATAATATATAAAATACATTAAAATCAATTAG	16	78481990	0.799456	2	8	140	0.5	0.60206	1	0.8	0.9375	5	7	1	8	chr12:78481978-78482008
chr1	+	110135474	110135514	3'utr	GNAI3	HAVANA	G10303.1	GAATATAATACTTCCATAATTACTTATAATTCTTTCCGGTT	3706	110135480	0.862069	17	2162	47218	0.584166	0.759668	0.948663	0.635434	0.884356	1174	1164	375	2162	chr1:110135474-110135514
chr1	+	110135519	110135544	3'utr	GNAI3	HAVANA	G10303.2	GGGCTATAAATACAACTTTTTAAATG	25	110135544	0.718908	1	3	184	0.56	0.669007	0.12	0.666667	0.88	9	9	2	14	chr1:110135519-110135544
chr12	+	78482422	78482449	intron	NAV3	ENSEMBL	G103031.1	TCCGGAACTCTATATAAATCCTACTGTT	7	78482422	0.997663	1	7	63	1	0.845098	0	0.5	0.857143	2	0	0	7	chr12:78482422-78482449
chr12	+	78485628	78485660	intron	NAV3	ENSEMBL	G103034.1	TTCTCCTTTTCTTATTTTCATTTTTAAACAAAG	39	78485629	0.797585	5	20	646	0.512821	1	0.820513	0.583333	0.871795	12	18	1	20	chr12:78485628-78485660
chr12	+	78487070	78487097	intron	NAV3	ENSEMBL	G103036.1	TTACTCATCTATCTTTTTCTACATTTCA	9	78487070	0.943645	2	6	104	0.666667	0.778151	0.111111	0.666667	0.888889	3	3	0	6	chr12:78487070-78487097
chr12	+	78487513	78487546	intron	NAV3	ENSEMBL	G103037.1	TCTTACCCCAAATCATCTTTAATTTTAAATTTAG	42	78487517	0.920357	3	24	557	0.571429	0.60206	1	0.466667	0.809524	15	13	5	24	chr12:78487513-78487546
chr12	+	78489972	78490000	intron	NAV3	ENSEMBL	G103039.1	ATATGGCTTCCCCTATAAATAAAATCTAG	12	78489972	0.936439	1	10	96	0.833333	1	1	1	1	2	2	0	10	chr12:78489972-78490000
chr1	+	110135798	110135815	3'utr	GNAI3	HAVANA	G10304.1	CTGCTACATATTTACTAA	10	110135798	0.928408	1	6	61	0.8	0.90309	0	0.4	0.7	5	2	0	8	chr1:110135798-110135815
chr12	+	78492282	78492308	intron	NAV3	ENSEMBL	G103041.1	ATTCTCACCTTTCAAACCTTACCATAA	16	78492282	0.851477	3	16	125	1	1.20412	0	0.5	0.875	4	0	0	16	chr12:78492282-78492308
chr12	+	78493648	78493678	intron	NAV3	ENSEMBL	G103043.1	AATCCCTTTTAAACTAATATCACTTATTACG	24	78493648	0.978013	1	24	262	1	1.38021	0.958333	0.8	0.958333	5	0	0	24	chr12:78493648-78493678
chr12	+	78494242	78494267	intron	NAV3	ENSEMBL	G103046.1	CCTATCATTTTTACCACAAAATATAT	28	78494242	0.843786	4	13	259	0.464286	1.11394	0	0.777778	0.928571	9	15	0	13	chr12:78494242-78494267
chr12	+	78498189	78498216	intron	NAV3	ENSEMBL	G103049.1	ATCCCTCATCATAAAAAGCAGGCAAAAG	9	78498189	0.927307	2	9	25	1	0.954243	0.666667	0.75	0.888889	4	0	0	9	chr12:78498189-78498216
chr12	+	78498413	78498438	intron	NAV3	ENSEMBL	G103050.1	CAAACAATAATCTTCCAGCAGTTTCG	6	78498413	0.987499	1	6	36	1	0.778151	1	0.5	0.833333	2	0	0	6	chr12:78498413-78498438
chr12	+	78508132	78508162	intron	NAV3	ENSEMBL	G103052.1	ATATCCATTTATTCTCATGCTGATAATAAAG	5	78508132	0.952714	1	5	55	1	0.69897	1	0.5	0.8	2	0	0	5	chr12:78508132-78508162
chr12	+	78512808	78512831	intron	NAV3	ENSEMBL	G103054.1	TCTTCCATCTCTCATAATGTTTCT	10	78512817	0.817308	1	10	110	1	1	0	0.5	0.9	2	0	0	10	chr12:78512808-78512831
chr12	+	78514068	78514102	intron	NAV3	ENSEMBL	G103055.1	TCCTCCTTTTCACATTAAAAATTAAAACCAAATAG	97	78514068	0.938248	7	70	807	0.731959	1.85126	0.917526	0.59375	0.865979	32	26	0	71	chr12:78514068-78514102
chr12	+	78516263	78516286	intron	NAV3	ENSEMBL	G103056.1	CTAACCCCCACCCCATTAAATTCC	10	78516263	0.97863	2	9	40	0.9	0.653213	0	0.5	0.8	4	0	1	9	chr12:78516263-78516286
chr12	+	78517469	78517499	intron	NAV3	ENSEMBL	G103059.1	CTAATTACAAAATACATTTTTCCTCCTAAAG	7	78517476	0.886149	1	7	70	1	0.845098	1	1	1	1	0	0	7	chr12:78517469-78517499
chr12	+	78522281	78522308	intron	NAV3	ENSEMBL	G103063.1	CAAAACCCTTTATCTTATTTTTTTTCCC	10	78522300	0.698327	1	10	130	1	1	0	1	1	1	0	0	10	chr12:78522281-78522308
chr12	+	78525284	78525310	intron	NAV3	ENSEMBL	G103065.1	TCTAAAACACACCCAAATCACCTAAAG	10	78525284	0.769247	1	7	31	0.7	0.845098	1	0.5	0.7	6	3	0	7	chr12:78525284-78525310
chr12	+	78528970	78528996	intron	NAV3	ENSEMBL	G103069.1	TACATATTAACTTTTCTCCTTCTTCAG	5	78528996	0.859126	1	5	60	1	0.69897	1	1	1	1	0	0	5	chr12:78528970-78528996
chr1	+	110137115	110137158	NoAnnotation			G10307.1	ACTCTTATTTCACCATCCCAAATAACTTATCTAAATGCACATTC	391	110137154	0.77259	13	254	3286	0.649616	0.705864	0.0434783	0.73913	0.923274	115	88	49	254	chr1:110137115-110137158
chr12	+	78529045	78529074	intron	NAV3	ENSEMBL	G103070.1	TTCCTTCTATTCAACTACAACATCTAAAAG	7	78529050	0.710245	2	7	55	1	0.845098	1	1	1	2	0	0	7	chr12:78529045-78529074
chr12	+	78538915	78538941	intron	NAV3	ENSEMBL	G103075.1	AATAAAATCTTTCCTTAAAAATCTAAA	12	78538931	0.820477	1	12	96	1	1.07918	0	0.5	0.916667	2	0	0	12	chr12:78538915-78538941
chr12	+	78555064	78555088	intron	NAV3	ENSEMBL	G103076.1	CCTTCCTTTACATTTCTCTTTTTCC	14	78555088	0.814192	2	12	182	0.928571	1.11394	0	0.5	0.857143	4	1	0	13	chr12:78555064-78555088
chr12	+	78567007	78567031	intron	NAV3	ENSEMBL	G103081.1	CTTCATTTCACAATATTATTAATAT	7	78567025	0.757655	1	7	77	1	0.845098	0	0.5	0.857143	2	0	0	7	chr12:78567007-78567031
chr12	+	78576538	78576569	intron	NAV3	ENSEMBL	G103083.1	TATATCTTATTTCCTTAATTATTTTTCAATAG	13	78576538	0.771981	3	4	224	0.307692	0.60206	1	0.5	0.846154	4	9	0	4	chr12:78576538-78576569
chr12	+	78581321	78581348	intron	NAV3	ENSEMBL	G103086.1	TTTCTCAAAATCCCATCCTACAAAAAAG	10	78581331	0.836376	1	5	56	0.5	0.69897	1	0.5	0.7	6	5	0	5	chr12:78581321-78581348
chr12	+	78586546	78586569	intron	NAV3	ENSEMBL	G103087.1	TATAACTAAAAAATATTTATTTTT	5	78586561	0.712038	1	5	55	1	0.69897	0	1	1	1	0	0	5	chr12:78586546-78586569
chr12	+	78595353	78595383	intron	NAV3	ENSEMBL	G103088.1	TAAAAAAAATCCCTACTTCTCCAACAAAATA	20	78595360	0.796739	2	17	103	0.85	1.23045	0	0.666667	0.9	6	3	0	17	chr12:78595353-78595383
chr12	+	78597410	78597441	intron	NAV3	ENSEMBL	G103090.1	TTTACTGAACCAAAACAAACTATACAAAACAG	7	78597410	0.794863	1	7	35	1	0.845098	1	0.5	0.857143	2	0	0	7	chr12:78597410-78597441
chr12	+	78605324	78605351	3'utr	NAV3	ENSEMBL	G103093.1	TATCCTCCAAAATATTAAAATAACCCAG	10	78605325	0.863197	2	10	53	1	1	1	1	1	3	0	0	10	chr12:78605324-78605351
chr12	+	78703314	78703342	NoAnnotation			G103099.1	TAAATTCATTCAATCCAACCTATTTTTAC	6	78703314	0.962702	1	6	66	1	0.778151	0	1	1	1	0	0	6	chr12:78703314-78703342
chr12	+	79028953	79028983	NoAnnotation			G103108.1	CATTTATCTGTATATTATGTTCACTTCTAAG	6	79028977	0.854609	1	6	84	1	0.778151	1	1	1	1	0	0	6	chr12:79028953-79028983
chr12	+	79262186	79262216	intron	SYT1	HAVANA	G103112.1	ATTCTTAAATAATTTATTTATCATAAATATA	8	79262186	0.88995	1	8	112	1	0.90309	0	0.5	0.875	2	0	0	8	chr12:79262186-79262216
chr12	+	79281495	79281524	intron	SYT1	HAVANA	G103118.1	TCTTTATATCCAAAATTATATATCATAAAG	9	79281495	0.818254	2	9	95	1	0.954243	1	0.333333	0.777778	3	0	0	9	chr12:79281495-79281524
chr1	+	110138872	110138897	antisense	RP5-1160K1.3	HAVANA	G10312.1	CATTTCTCTCCCTCCTTTCCCCCCAG	10	110138875	0.704581	1	4	85	0.5	0.69897	0.9	0.4	0.7	5	5	0	5	chr1:110138872-110138897
chr12	+	79286073	79286106	intron	SYT1	HAVANA	G103120.1	TTTTAAAATAATAATCTTATCATTCAAATTATAG	24	79286097	0.813561	2	15	333	0.625	1.17609	1	0.6	0.916667	5	9	0	15	chr12:79286073-79286106
chr12	+	79290974	79291002	intron	SYT1	HAVANA	G103127.1	ATACATGTTTTATTAAAAATAACACTTAG	9	79290974	0.973253	1	9	90	1	0.954243	1	0.5	0.888889	2	0	0	9	chr12:79290974-79291002
chr1	+	110140339	110140365	antisense	RP5-1160K1.3	HAVANA	G10313.1	CATTTATTTTACTGCATTTATTTATGC	21	110140356	0.657155	2	10	287	0.619048	1.11394	0.047619	0.625	0.857143	8	8	0	13	chr1:110140339-110140365
chr12	+	79302050	79302074	intron	SYT1	HAVANA	G103132.1	ATTCATGGAATTTCCCATTTCTAAG	7	79302050	0.750206	2	6	64	0.857143	0.778151	1	0.666667	0.857143	3	1	0	6	chr12:79302050-79302074
chr12	+	79303049	79303076	intron	SYT1	HAVANA	G103134.1	TCATCCATTTATTTACAAAACATCTCAG	6	79303049	0.954018	2	6	53	1	0.778151	1	0.5	0.833333	2	0	0	6	chr12:79303049-79303076
chr12	+	79304460	79304484	intron	SYT1	HAVANA	G103136.1	TTGCAAAAACACGCAAAGTTACAAC	6	79304467	0.879056	1	6	18	1	0.778151	0	1	1	1	0	0	6	chr12:79304460-79304484
chr12	+	79373097	79373122	intron	SYT1	HAVANA	G103149.1	ATTTTCATCTTCTTTCCTACAACTAT	8	79373122	0.958879	1	8	96	1	0.90309	0	1	1	1	0	0	8	chr12:79373097-79373122
chr12	+	79376588	79376616	intron	SYT1	HAVANA	G103150.1	AATCAATCTATTTTTATCTCCTACACTTC	5	79376603	0.732567	1	5	60	1	0.69897	0	1	1	1	0	0	5	chr12:79376588-79376616
chr12	+	79377270	79377300	intron	SYT1	HAVANA	G103151.1	TTATTCCAATTATCCTAACAACCTCCTCTAG	18	79377272	0.852412	2	9	154	0.5	0.954243	1	0.666667	0.888889	6	9	0	9	chr12:79377270-79377300
chr12	+	79379009	79379036	intron	SYT1	HAVANA	G103152.1	TCCCAATTCTCACATATTTATACATAAG	12	79379009	0.983492	1	7	108	0.583333	0.845098	1	0.333333	0.666667	6	5	0	7	chr12:79379009-79379036
chr12	+	79396945	79396971	intron	SYT1	HAVANA	G103155.1	CTTCATTCCATTTTTTTCCCCTTAAAA	17	79396945	0.91615	3	17	188	1	1.23045	0	1	1	4	0	0	17	chr12:79396945-79396971
chr1	+	110141523	110141549	miRNA	MIR197	ENSEMBL	G10316.1	CGGGTAGAGAGGGCAGTGGGAGGTAAG	7	110141549	0.893155	1	5	16	0.714286	0.69897	1	1	1	2	2	0	5	chr1:110141523-110141549
chr12	+	79416210	79416239	intron	SYT1	HAVANA	G103160.1	TAATACCATTTAAAATCTCATTCTCTAACA	25	79416211	0.948716	2	8	229	0.32	0.60206	0	0.8	0.96	5	16	1	8	chr12:79416210-79416239
chr12	+	79432636	79432666	intron	SYT1	HAVANA	G103163.1	CCTCAAATAAAATCAATATTCTCCTCAAAAG	8	79432655	0.716197	1	8	56	1	0.90309	1	1	1	1	0	0	8	chr12:79432636-79432666
chr12	+	79447307	79447332	intron	SYT1	HAVANA	G103169.1	ATTCTTATATATATTATATAAATTCT	8	79447310	0.801852	2	7	98	0.875	0.845098	0	0.666667	0.875	3	1	0	7	chr12:79447307-79447332
chr12	+	79449598	79449621	intron	SYT1	HAVANA	G103172.1	TTTTCTTTCAAATTTATTTATTTA	25	79449621	0.734038	2	10	338	0.4	0.69897	0	0.4	0.76	10	14	1	10	chr12:79449598-79449621
chr12	+	79450721	79450749	intron	SYT1	HAVANA	G103174.1	TTGCAAACACCATAAAAATCCCTTTACAG	5	79450738	0.872635	1	5	30	1	0.69897	1	1	1	1	0	0	5	chr12:79450721-79450749
chr12	+	79450762	79450790	intron	SYT1	HAVANA	G103175.1	TATCAATCCTAACACCACTTCTCCTTTCA	15	79450764	0.896134	2	13	125	0.866667	1.11394	0	0.5	0.866667	4	2	0	13	chr12:79450762-79450790
chr12	+	79451708	79451736	intron	SYT1	HAVANA	G103176.1	CCTTTATAATAAATACCATTTTATTACAG	5	79451708	0.900322	1	5	55	1	0.69897	1	1	1	1	0	0	5	chr12:79451708-79451736
chr12	+	79456853	79456883	intron	SYT1	HAVANA	G103177.1	TTTCACATATGCCACCTCCTTTAACCTCACA	11	79456855	0.83186	1	11	99	1	1.04139	0	0.5	0.909091	2	0	0	11	chr12:79456853-79456883
chr12	+	79461557	79461579	intron	SYT1	HAVANA	G103180.1	CTTAAATTTCCCCACTTCTTTAT	9	79461579	0.787147	2	9	90	1	0.954243	0	1	1	2	0	0	9	chr12:79461557-79461579
chr12	+	79462646	79462670	intron	SYT1	HAVANA	G103182.1	TTTAACTTCCTTCTCATTTCTTCCT	16	79462652	0.802746	1	7	205	0.4375	0.845098	0	0.75	0.9375	4	9	0	7	chr12:79462646-79462670
chr12	+	79470246	79470269	intron	SYT1	HAVANA	G103185.1	TCTCATACTTTCTATCCATTCTTT	5	79470260	0.810861	1	5	60	1	0.69897	0	1	1	1	0	0	5	chr12:79470246-79470269
chr12	+	79470728	79470754	intron	SYT1	HAVANA	G103186.1	CCTTCCTACCCCTAACCCCAACTCTTC	13	79470728	0.828445	1	6	85	0.461538	0.778151	0	1	1	2	7	0	6	chr12:79470728-79470754
chr12	+	79471677	79471708	intron	SYT1	HAVANA	G103187.1	TTTTTACATTTAAATTTTAAATCATTAAAAAG	6	79471677	0.860436	1	6	84	1	0.778151	1	1	1	1	0	0	6	chr12:79471677-79471708
chr12	+	79472281	79472306	intron	SYT1	HAVANA	G103188.1	ATTTTTTTTCTAATACTAACAACCTC	12	79472299	0.901712	1	3	141	0.333333	0.60206	0	0.666667	0.916667	3	8	0	4	chr12:79472281-79472306
chr1	+	110146567	110146591	NoAnnotation			G10319.1	ACTTACCATCATACTCTGGAAAACA	6	110146575	0.800868	1	6	30	1	0.778151	0	1	1	1	0	0	6	chr1:110146567-110146591
chr12	+	79475547	79475572	intron	SYT1	HAVANA	G103190.1	CTTCCTATCAAATTTAAAATTAACAA	15	79475547	0.881839	1	8	125	0.533333	0.90309	0	0.8	0.933333	5	7	0	8	chr12:79475547-79475572
chr12	+	79483460	79483486	intron	SYT1	HAVANA	G103191.1	CTCACATATCCCAAAAATAATTTTCAG	7	79483460	0.982307	1	7	49	1	0.845098	1	0.5	0.857143	2	0	0	7	chr12:79483460-79483486
chr12	+	79488045	79488073	intron	SYT1	HAVANA	G103192.1	CATCTATTTAATTACTTTAAAACCAACAG	5	79488073	0.963139	1	5	45	1	0.69897	1	1	1	1	0	0	5	chr12:79488045-79488073
chr12	+	79489588	79489613	intron	SYT1	HAVANA	G103193.1	TCCCTCTTCCTTCTGAAGATTCAATA	5	79489588	0.959695	1	5	45	1	0.69897	0	1	1	1	0	0	5	chr12:79489588-79489613
chr12	+	79493012	79493040	intron	SYT1	HAVANA	G103195.1	CTACAATTAATTACTCCCTCAACTAATAC	29	79493012	0.931407	3	29	214	1	1.4624	0	1	1	4	0	0	29	chr12:79493012-79493040
chr12	+	79493056	79493085	intron	SYT1	HAVANA	G103196.1	AATTCAAAAAATCCATTTTCCACATAAAAG	11	79493065	0.797855	2	7	77	0.636364	0.845098	0.818182	0.8	0.909091	5	4	0	7	chr12:79493056-79493085
chr12	+	79494416	79494443	intron	SYT1	HAVANA	G103197.1	CTCTATTTTCCAAATTCCCTATAATAAG	9	79494416	0.795307	1	4	95	0.444444	0.60206	1	1	1	2	5	0	4	chr12:79494416-79494443
chr12	+	79497023	79497054	intron	SYT1	HAVANA	G103198.1	AATATAAAAATCATCCCTAATCCTTTAATTAG	35	79497023	0.912634	2	14	362	0.4	1.14613	0.857143	0.6	0.885714	10	21	0	14	chr12:79497023-79497054
chr12	+	79497073	79497103	intron	SYT1	HAVANA	G103199.1	TAAATTTTCCTTATCTTTGGGCTTTGCATAG	8	79497090	0.812405	1	8	112	1	0.90309	1	1	1	2	0	0	8	chr12:79497073-79497103
chr12	+	79497399	79497425	intron	SYT1	HAVANA	G103200.1	TATTCCATAAAATAAAAATATTTTAAG	5	79497400	0.83516	1	5	45	1	0.69897	1	1	1	1	0	0	5	chr12:79497399-79497425
chr12	+	79502433	79502463	intron	SYT1	HAVANA	G103201.1	CTATAATACTACACATTATTTCTATATTAAG	22	79502433	0.960631	1	18	260	0.818182	1.25527	1	0.75	0.954545	4	4	0	18	chr12:79502433-79502463
chr12	+	79503842	79503871	intron	SYT1	HAVANA	G103202.1	TTACAATATCACATTTCATCCTAATTTCAG	7	79503870	0.812704	2	7	77	1	0.845098	1	0.5	0.857143	2	0	0	7	chr12:79503842-79503871
chr12	+	79537202	79537230	intron	SYT1	HAVANA	G103207.1	TTTCTTTGGCATAGAAGAAAAAAAGATTC	10	79537202	0.825489	1	10	80	1	1	0	1	1	1	0	0	10	chr12:79537202-79537230
chr1	+	110147943	110147973	NoAnnotation			G10321.1	TTTTCTCACCTCTAACCTTTCCCAAATTCAG	46	110147947	0.788136	4	31	397	0.673913	1.19033	1	0.473684	0.782609	19	14	1	31	chr1:110147943-110147973
chr12	+	79565994	79566016	intron	SYT1	HAVANA	G103210.1	AAACTTCTCATATTTTAAATTTT	5	79566013	0.775749	1	5	55	1	0.69897	0	1	1	1	0	0	5	chr12:79565994-79566016
chr12	+	79573961	79573988	intron	SYT1	HAVANA	G103212.1	CTTCCTAAAATAACCAAACCATTATTTC	13	79573961	0.912191	1	11	100	0.846154	1.04139	0	0.333333	0.846154	3	2	0	11	chr12:79573961-79573988
chr12	+	79614548	79614574	intron	SYT1	HAVANA	G103215.1	TTTTATATCATGGTCAGAAAAAAATAA	5	79614548	0.820826	1	5	40	1	0.69897	0	1	1	1	0	0	5	chr12:79614548-79614574
chr12	+	79620395	79620425	intron	SYT1	HAVANA	G103218.1	TAACTAAAACCTTAAAGTGGTATGGTAAATC	5	79620405	0.868356	1	5	40	1	0.69897	0	0.5	0.8	2	0	0	5	chr12:79620395-79620425
chr12	+	79621977	79622004	intron	SYT1	HAVANA	G103219.1	CTTCCCCTACTTTACCTCTCCCATCAAG	14	79621977	0.874617	1	4	113	0.5	0.845098	1	1	1	4	7	0	7	chr12:79621977-79622004
chr1	+	110148226	110148246	NoAnnotation			G10322.1	TTTCATCTCCTTCCTTAGGCA	5	110148233	0.746305	1	5	40	1	0.69897	0	1	1	1	0	0	5	chr1:110148226-110148246
chr12	+	79629696	79629723	intron	SYT1	HAVANA	G103222.1	TTTTCTTTTTCCCCCAACAAAACAAACA	6	79629723	0.985864	1	6	48	1	0.778151	0	1	1	1	0	0	6	chr12:79629696-79629723
chr12	+	79644106	79644133	intron	SYT1	HAVANA	G103224.1	TCACTCTTTATTAATAAATACAATTCCG	7	79644118	0.772956	1	7	70	1	0.845098	1	1	1	1	0	0	7	chr12:79644106-79644133
chr12	+	79654445	79654473	intron	SYT1	HAVANA	G103226.1	ATTTTTCTCTACTCCACAATCCCCATCCA	11	79654453	0.743387	1	9	95	0.818182	0.954243	0.181818	0.333333	0.818182	3	2	0	9	chr12:79654445-79654473
chr12	+	79688360	79688392	intron	SYT1	HAVANA	G103228.1	ATATCCAAAAACTCTAAATTATAAATCATCTAG	12	79688360	0.950693	1	12	108	1	1.07918	1	1	1	1	0	0	12	chr12:79688360-79688392
chr1	+	110148295	110148323	NoAnnotation			G10323.1	TCCCTTATCTCTTTGCACTCAATTCCTCT	8	110148322	0.888592	1	8	96	1	0.90309	0	1	1	1	0	0	8	chr1:110148295-110148323
chr12	+	79739819	79739852	intron	SYT1	HAVANA	G103231.1	CAGGTACTTTTGAAAAACTCACTCAAGAGTACAG	5	79739836	0.946574	1	5	35	1	0.69897	1	1	1	1	0	0	5	chr12:79739819-79739852
chr12	+	79756495	79756528	intron	SYT1	HAVANA	G103233.1	ATACCTACCTATTTATCACATCCCACAATACTAG	8	79756495	0.974587	2	8	68	1	0.90309	1	1	1	2	0	0	8	chr12:79756495-79756528
chr12	+	79758965	79758991	intron	SYT1	HAVANA	G103234.1	ATATACAAATATATATACATTTTACAA	9	79758975	0.807736	1	9	81	1	0.954243	0	0.5	0.888889	2	0	0	9	chr12:79758965-79758991
chr12	+	79768127	79768160	intron	SYT1	HAVANA	G103238.1	TTTTCCTTTCCTTTCTCTTACCAAAGAGAAAAAG	6	79768160	0.993838	1	6	72	1	0.778151	1	0.5	0.833333	2	0	0	6	chr12:79768127-79768160
chr12	+	79771212	79771239	intron	SYT1	HAVANA	G103239.1	TTAACCACCAATTTATTTTTTTCTTCTA	5	79771212	0.959729	1	5	70	1	0.69897	0	1	1	1	0	0	5	chr12:79771212-79771239
chr12	+	79771773	79771801	intron	SYT1	HAVANA	G103240.1	ATATTTATCACTCCCAATACATTTAAAAG	13	79771785	0.838716	2	7	119	0.538462	0.845098	1	0.6	0.846154	5	6	0	7	chr12:79771773-79771801
chr12	+	79844162	79844189	3'utr	SYT1	HAVANA	G103247.1	TAAGTTTTAATTTGTCCTTTAAAAAAAG	7	79844162	0.956168	1	7	77	1	0.845098	1	1	1	1	0	0	7	chr12:79844162-79844189
chr12	+	80089724	80089763	lincRNA_intron	RP11-530C5.1	HAVANA	G103250.1	ATAAGACTTTCCTTCTACTTTCTCTGTTCCTGCCTTCTGG	7	80089746	0.81598	1	5	121	0.714286	0.69897	1	1	1	2	2	0	5	chr12:80089724-80089763
chr12	+	80091056	80091086	lincRNA_intron	RP11-530C5.1	HAVANA	G103251.1	ATTACATATATTCCTATTATCAAAAACCTAG	24	80091056	0.922748	1	8	239	0.333333	0.60206	1	0.5	0.833333	8	15	1	8	chr12:80091056-80091086
chr12	+	80092129	80092153	lincRNA_intron	RP11-530C5.1	HAVANA	G103253.1	TCTCATACCCCCACTCCAACCATTT	5	80092131	0.800645	1	5	30	1	0.69897	0	1	1	1	0	0	5	chr12:80092129-80092153
chr12	+	80093362	80093388	lincRNA_intron	RP11-530C5.1	HAVANA	G103255.1	TTACCATTCTTTCTATAATAATTTCCA	7	80093362	0.944824	1	7	84	1	0.845098	0	0.5	0.857143	2	0	0	7	chr12:80093362-80093388
chr12	+	80094621	80094649	lincRNA_intron	RP11-530C5.1	HAVANA	G103256.1	CTATTTCACTTAAAATCCAAATTCCTTTC	33	80094643	0.671213	4	33	342	1	1.51851	0	0.8	0.969697	5	0	0	33	chr12:80094621-80094649
chr12	+	80094905	80094930	lincRNA_intron	RP11-530C5.1	HAVANA	G103257.1	ATTCTCCACCCTAAACCTCAATCACT	9	80094905	0.851298	2	9	52	1	0.954243	0	0.5	0.888889	2	0	0	9	chr12:80094905-80094930
chr12	+	80110480	80110511	lincRNA_intron	RP11-530C5.1	HAVANA	G103259.1	TCAACATTCACTTAATCACTTATTCATTAAAG	5	80110480	0.989179	1	5	55	1	0.69897	1	1	1	1	0	0	5	chr12:80110480-80110511
chr12	+	80234818	80234846	NoAnnotation			G103261.1	ATTCCTTTTTATTTAAAAAAAAAAAAAAA	9	80234846	0.984092	3	9	73	1	0.954243	0.444444	0.333333	0.555556	6	0	0	9	chr12:80234818-80234846
chr12	+	80330462	80330494	antisense	RP11-84G21.1	HAVANA	G103264.1	TATACCATTGTATGTTCATTACATACATTAAAG	7	80330464	0.920839	1	7	84	1	0.845098	1	0.5	0.857143	2	0	0	7	chr12:80330462-80330494
chr12	+	80332482	80332507	antisense	RP11-84G21.1	HAVANA	G103265.1	ATCCATTCACATCATAATTTATTTAG	7	80332482	0.96675	1	7	70	1	0.845098	1	0.666667	0.857143	3	0	0	7	chr12:80332482-80332507
chr12	+	80334090	80334118	antisense	RP11-84G21.1	HAVANA	G103267.1	TCACTTTACAAAAATTTTCACCATAACTC	59	80334094	0.762956	4	38	489	0.644068	1.27875	0	0.615385	0.915254	13	20	1	38	chr12:80334090-80334118
chr12	+	80335325	80335353	NoAnnotation			G103269.1	AATCATTCATTTATTCACCATTCATTAAG	25	80335353	0.755902	4	8	273	0.32	0.90309	0.88	0.384615	0.68	13	17	0	8	chr12:80335325-80335353
chr1	+	110152082	110152111	NoAnnotation			G10327.1	CCTTCTCTACAAAAAAATTTTAAAAAATAG	18	110152082	0.858478	1	15	147	0.833333	1.17609	1	1	1	4	3	0	15	chr1:110152082-110152111
chr12	+	80348512	80348536	NoAnnotation			G103275.1	CTTTCCTTCATTATTAAAAAACAAT	12	80348512	0.877683	2	10	106	1	1.07918	0.166667	0.75	0.916667	4	0	0	12	chr12:80348512-80348536
chr12	+	80357505	80357527	NoAnnotation			G103277.1	TCTACATCTATTTAATTTTTTCT	9	80357505	0.850328	1	4	121	0.888889	0.90309	0	0.666667	0.888889	3	1	0	8	chr12:80357505-80357527
chr1	+	110152562	110152585	NoAnnotation			G10328.1	TTTCTTACCCATCTTTCCATATAG	6	110152568	0.773712	3	5	60	0.833333	0.69897	1	0.25	0.5	4	1	0	5	chr1:110152562-110152585
chr12	+	80368436	80368468	NoAnnotation			G103280.1	TTCCTTTAAACTATCATTTTCCTCTCCCACTAG	21	80368447	0.77763	2	10	264	0.47619	0.69897	1	0.666667	0.904762	6	10	1	10	chr12:80368436-80368468
chr12	+	80371256	80371286	NoAnnotation			G103283.1	TTTTAAAAATACAACCTTTAAATTATTTAAT	10	80371259	0.874541	1	7	121	0.7	0.845098	0	1	1	2	3	0	7	chr12:80371256-80371286
chr12	+	80392285	80392316	NoAnnotation			G103286.1	TTCCCCATTACACCTAAATTACTCCCCATAAG	18	80392285	0.811693	5	11	139	0.611111	1.04139	1	0.5	0.777778	8	7	0	11	chr12:80392285-80392316
chr12	+	80403420	80403445	NoAnnotation			G103287.1	ATCCTTTACACACTTTTTATTTTTAA	6	80403420	0.95467	1	6	78	1	0.778151	0	1	1	1	0	0	6	chr12:80403420-80403445
chr12	+	80422601	80422633	NoAnnotation			G103288.1	TATTGGCAAAATCCTTACGGATGTGTCACTAAG	5	80422601	0.911863	1	5	45	1	0.69897	1	1	1	1	0	0	5	chr12:80422601-80422633
chr12	+	80740758	80740785	intron	OTOGL	ENSEMBL	G103293.1	ATTCCACTTCCAAAATATATTCAATATC	5	80740759	0.888616	1	5	45	1	0.69897	0	1	1	1	0	0	5	chr12:80740758-80740785
chr12	+	80802686	80802713	NoAnnotation			G103297.1	CTCCTCCTTCTCCTTCTCTTTTTTCTTT	5	80802686	0.97497	1	5	80	1	0.69897	0	1	1	1	0	0	5	chr12:80802686-80802713
chr12	+	80866404	80866431	intron	PTPRQ	ENSEMBL	G103298.1	TCCTATACTCCCAATTCTTTCAACAAAA	22	80866404	0.904905	2	19	164	0.863636	0.676694	0	0.6	0.909091	5	0	3	19	chr12:80866404-80866431
chr1	+	14597181	14597208	NoAnnotation			G1033.1	ATTCATAATTCATTAATCATGTGCTTTC	8	14597181	0.898689	1	8	96	1	0.90309	0	1	1	1	0	0	8	chr1:14597181-14597208
chr1	+	110153596	110153624	NoAnnotation			G10330.1	TTTCACCAAAATAACTATATTTTCATCAC	54	110153596	0.879431	3	34	512	0.62963	0.628389	0	0.6	0.888889	15	13	7	34	chr1:110153596-110153624
chr12	+	80868054	80868087	intron	PTPRQ	ENSEMBL	G103302.1	CTTAATTTAATTTCTTCTCCATATTTTAAACCAG	13	80868054	0.931392	1	9	184	0.692308	0.954243	0.769231	0.666667	0.923077	3	4	0	9	chr12:80868054-80868087
chr12	+	80869048	80869079	intron	PTPRQ	ENSEMBL	G103303.1	TTCAAAATTAAAATTATTTTGCCATTATCTAG	8	80869048	0.954026	1	8	104	1	0.90309	1	1	1	1	0	0	8	chr12:80869048-80869079
chr12	+	80871006	80871030	intron	PTPRQ	ENSEMBL	G103305.1	AATCAATCAACTCTTCAAACAATTT	5	80871006	0.977495	1	5	35	1	0.69897	0	1	1	1	0	0	5	chr12:80871006-80871030
chr12	+	80884228	80884256	intron	PTPRQ	ENSEMBL	G103308.1	CTAATTCTTTCACATAAATTCCAAGAATT	6	80884228	0.94136	1	6	60	1	0.778151	0	0.5	0.833333	2	0	0	6	chr12:80884228-80884256
chr12	+	80890390	80890418	intron	PTPRQ	ENSEMBL	G103309.1	ATTTTACATAACCTAAAATCCCTCATTAT	16	80890407	0.848061	2	12	140	0.75	1.07918	0	0.6	0.875	5	4	0	12	chr12:80890390-80890418
chr1	+	110154223	110154251	NoAnnotation			G10331.1	TCTCTCCATCAAAAACTCATACCTTCTAG	12	110154223	0.826506	2	8	90	0.666667	0.90309	0.75	0.75	0.916667	4	4	0	8	chr1:110154223-110154251
chr12	+	80905040	80905069	intron	PTPRQ	ENSEMBL	G103310.1	CTTTAACCCCTTTACATATTTCTCTTTAAG	19	80905050	0.76182	2	19	235	1	1.27875	1	1	1	2	0	0	19	chr12:80905040-80905069
chr12	+	80923873	80923901	intron	PTPRQ	ENSEMBL	G103313.1	CTCCCACCTCCCTCAACTCCCTATCCTAC	7	80923873	0.996239	1	7	42	1	0.845098	0	1	1	1	0	0	7	chr12:80923873-80923901
chr12	+	80946977	80947007	intron	PTPRQ	ENSEMBL	G103318.1	TTCTCCCATATAAATATAAAAATTCTTTAAG	22	80946979	0.873029	2	14	235	0.636364	1.14613	0.863636	0.833333	0.954545	6	8	0	14	chr12:80946977-80947007
chr12	+	80949726	80949756	intron	PTPRQ	ENSEMBL	G103319.1	AACTCCATTATTATAATAAAAACATATTTAA	5	80949726	0.984876	1	5	50	1	0.69897	0	1	1	1	0	0	5	chr12:80949726-80949756
chr1	+	110155866	110155886	NoAnnotation			G10332.1	CATCCTTTAAGGGGTTCATCC	6	110155866	0.877311	1	4	38	1	0.778151	0	1	1	2	0	0	6	chr1:110155866-110155886
chr12	+	80951484	80951514	intron	PTPRQ	ENSEMBL	G103320.1	TCCTTCATATCCTTTATCCATTTTCTTCCAG	12	80951484	0.927986	2	12	161	1	1.07918	1	0.666667	0.916667	3	0	0	12	chr12:80951484-80951514
chr12	+	80953590	80953616	intron	PTPRQ	ENSEMBL	G103321.1	TTTATTTTCTTCCCTCCCCTCCCCTCT	5	80953591	0.731002	2	4	61	0.8	0.60206	0	0.333333	0.6	3	1	0	4	chr12:80953590-80953616
chr12	+	80958759	80958785	intron	PTPRQ	ENSEMBL	G103323.1	TTTAAAATTCAAAAAAAACTAAATTTC	9	80958759	0.86682	1	9	72	1	0.954243	0	1	1	1	0	0	9	chr12:80958759-80958785
chr12	+	80960988	80961022	intron	PTPRQ	ENSEMBL	G103324.1	CTATTAAAAATCTACATTTACAAAATATTATCTAG	5	80960997	0.90248	1	5	60	1	0.69897	1	1	1	1	0	0	5	chr12:80960988-80961022
chr12	+	80978903	80978933	intron	PTPRQ	ENSEMBL	G103326.1	TCCTTCTGGGTGTCTGAGAGGAATTTCAAAG	6	80978903	0.928759	1	6	54	1	0.778151	1	1	1	1	0	0	6	chr12:80978903-80978933
chr12	+	80994626	80994649	intron	PTPRQ	ENSEMBL	G103330.1	GCTGGTCTTAACGGCCTTACATTT	6	80994626	0.952788	1	6	48	1	0.778151	0	1	1	1	0	0	6	chr12:80994626-80994649
chr12	+	81031743	81031758	intron	PTPRQ	ENSEMBL	G103331.1	TCTTAAATCTACCCAG	15	81031747	0.766584	2	5	40	0.333333	0.69897	1	1	1	3	10	0	5	chr12:81031743-81031758
chr12	+	81065047	81065080	intron	PTPRQ	ENSEMBL	G103333.1	TTTTTACCTTCTCAATTTTAAATCCCTCCATATA	5	81065047	0.89379	1	5	75	1	0.69897	0	1	1	1	0	0	5	chr12:81065047-81065080
chr12	+	81233922	81233948	NoAnnotation			G103335.1	TTTATAAAAATAAATAAATAATTATAG	5	81233922	0.865788	1	5	45	1	0.69897	1	1	1	1	0	0	5	chr12:81233922-81233948
chr12	+	81472340	81472369	intron	ACSS3	HAVANA	G103339.1	CTCAATTCGTGTTTCATTTCAATTTCATAG	6	81472340	0.977213	1	6	78	1	0.778151	1	0.5	0.833333	2	0	0	6	chr12:81472340-81472369
chr12	+	81484530	81484558	intron	ACSS3	HAVANA	G103341.1	TTATAATCCATGGGTTTCCATTTATCAAG	6	81484530	0.914483	1	6	66	1	0.778151	1	1	1	1	0	0	6	chr12:81484530-81484558
chr12	+	81506724	81506751	intron	ACSS3	HAVANA	G103342.1	TTTTCTAAAACTATCATTTTTTCTATAG	6	81506736	0.859541	1	6	84	1	0.778151	1	1	1	1	0	0	6	chr12:81506724-81506751
chr12	+	81510129	81510155	intron	ACSS3	HAVANA	G103344.1	GTTTCCCCATTTATTCACAATTATAAG	7	81510134	0.714187	2	6	69	0.857143	0.778151	1	0.666667	0.857143	3	1	0	6	chr12:81510129-81510155
chr12	+	81510280	81510310	intron	ACSS3	HAVANA	G103345.1	ACTTACTTCTTTTCACTCCCCTCCATACCAG	8	81510294	0.758549	1	8	72	1	0.90309	1	1	1	2	0	0	8	chr12:81510280-81510310
chr12	+	81541590	81541619	intron	ACSS3	HAVANA	G103348.1	TCCTTCAAATAAAATTTATTTTCCCCCTTT	17	81541590	0.901915	4	17	210	1	1.23045	0	0.833333	0.941176	6	0	0	17	chr12:81541590-81541619
chr12	+	81548257	81548282	intron	ACSS3	HAVANA	G103349.1	CTCTGGCTTGTTTTCTACAACTTATA	6	81548257	0.951878	1	6	66	1	0.778151	0	1	1	1	0	0	6	chr12:81548257-81548282
chr12	+	81550494	81550518	intron	ACSS3	HAVANA	G103352.1	TTCCTCAAAAACCATAAACTCACCA	15	81550494	0.757086	1	5	63	0.333333	0.69897	0	0.75	0.933333	4	10	0	5	chr12:81550494-81550518
chr12	+	81551583	81551612	intron	ACSS3	HAVANA	G103353.1	CTCAAAAAATAAATAAATAAATATAAACAG	20	81551583	0.82226	2	18	102	1	1.30103	1	0.6	0.9	5	0	0	20	chr12:81551583-81551612
chr12	+	81556996	81557023	intron	ACSS3	HAVANA	G103355.1	GTTTCAAAAATATTATTTTTTTATAAAG	6	81556996	0.923038	1	6	78	1	0.778151	1	1	1	1	0	0	6	chr12:81556996-81557023
chr1	+	110160879	110160903	NoAnnotation			G10336.1	CATCCATTCTTTTACCTAACTTTAT	8	110160879	0.975746	2	8	86	1	0.90309	0	0.5	0.75	4	0	0	8	chr1:110160879-110160903
chr12	+	81585637	81585662	intron	ACSS3	HAVANA	G103361.1	GTTTATAATTCCTAAACATTTTTCAG	6	81585637	0.847111	1	6	66	1	0.778151	1	1	1	1	0	0	6	chr12:81585637-81585662
chr12	+	81597205	81597230	intron	ACSS3	HAVANA	G103362.1	CCTAAAATTAACCATCACACATTATT	9	81597219	0.950989	1	9	63	1	0.954243	0	0.5	0.888889	2	0	0	9	chr12:81597205-81597230
chr12	+	81602158	81602186	intron	ACSS3	HAVANA	G103363.1	TCTTCCTCTTAACCCTCATTCACATCTAG	7	81602159	0.837056	1	7	70	1	0.845098	1	1	1	1	0	0	7	chr12:81602158-81602186
chr12	+	81611628	81611659	intron	ACSS3	HAVANA	G103364.1	AAATAAATATAAAAATAAAAATAAAAACAAAG	12	81611628	0.979434	1	7	33	0.583333	0.845098	1	1	1	2	5	0	7	chr12:81611628-81611659
chr12	+	81615377	81615406	intron	ACSS3	HAVANA	G103365.1	TTTCCATTTTAAAACAACATATCCATCAAG	18	81615377	0.791202	2	9	166	0.5	0.954243	1	1	1	3	9	0	9	chr12:81615377-81615406
chr12	+	81616328	81616360	intron	ACSS3	HAVANA	G103366.1	TATATTTAACATCTATAACATTTCACATTATAG	8	81616347	0.847317	1	8	104	1	0.90309	1	1	1	1	0	0	8	chr12:81616328-81616360
chr12	+	81626572	81626596	intron	ACSS3	HAVANA	G103367.1	TTTTTATTCTTATTATTCTTATTCT	5	81626572	0.834636	1	4	86	0.8	0.60206	0	0.5	0.8	2	1	0	4	chr12:81626572-81626596
chr12	+	81627411	81627438	intron	ACSS3	HAVANA	G103370.1	ATATTCATATTCCCTACACTCCCACATC	15	81627418	0.717047	1	9	117	0.666667	0.69897	0.0666667	0.5	0.866667	4	4	1	10	chr12:81627411-81627438
chr12	+	81630252	81630275	intron	ACSS3	HAVANA	G103371.1	TTTCATTTTTTCATTTTTAATCTA	6	81630252	0.890637	1	6	90	1	0.778151	0	1	1	1	0	0	6	chr12:81630252-81630275
chr12	+	81632232	81632261	intron	ACSS3	HAVANA	G103372.1	TAACTGATGAATTGGTAGAATTCACCAACG	5	81632248	0.81943	1	5	35	1	0.69897	1	1	1	1	0	0	5	chr12:81632232-81632261
chr12	+	81634473	81634499	intron	ACSS3	HAVANA	G103373.1	TTAACATATTAAATATACTTCTTTTAA	8	81634473	0.914038	2	8	90	1	0.90309	0	1	1	2	0	0	8	chr12:81634473-81634499
chr12	+	81647496	81647526	intron	ACSS3	HAVANA	G103376.1	TCATTTCTTTGGCATCAGCAAAGCTCTTAAA	6	81647496	0.923259	1	6	60	1	0.778151	0	1	1	1	0	0	6	chr12:81647496-81647526
chr12	+	81650107	81650134	3'utr	ACSS3	HAVANA	G103379.1	TTTCCATTTAACTTCTAAAAATCTCTTA	94	81650107	0.799037	7	58	1028	0.617021	1.4624	0.0106383	0.8	0.957447	20	35	1	58	chr12:81650107-81650134
chr12	+	81650323	81650351	3'utr	ACSS3	HAVANA	G103380.1	AAGTATTTCTCAATCTTTTAATCTATCAG	9	81650326	0.797072	3	9	106	1	0.954243	1	0.25	0.666667	4	0	0	9	chr12:81650323-81650351
chr12	+	81651140	81651168	NoAnnotation			G103381.1	ATTCTATTTTACTACTAACCATAAATCAC	11	81651140	0.852941	3	11	102	1	1.04139	0	0.5	0.818182	4	0	0	11	chr12:81651140-81651168
chr12	+	81652685	81652708	NoAnnotation			G103385.1	TTTTTTAATATAAATTTTTAAATA	5	81652688	0.746428	1	5	65	1	0.69897	0	1	1	1	0	0	5	chr12:81652685-81652708
chr12	+	81653070	81653102	NoAnnotation			G103386.1	TTAAAAAATCATATTTATATCCATTTACATAAG	5	81653070	0.952799	1	5	60	1	0.69897	1	0.5	0.8	2	0	0	5	chr12:81653070-81653102
chr12	+	81659811	81659841	NoAnnotation			G103387.1	AACTTATCTCTCTATAATCCCCACCATAAAG	7	81659830	0.939796	1	7	56	1	0.845098	1	1	1	1	0	0	7	chr12:81659811-81659841
chr12	+	82757252	82757279	intron	METTL25	HAVANA	G103395.1	TACCCAAATCTTTATCTGACTGCTAAAC	7	82757252	0.997516	1	7	56	1	0.845098	0	0.5	0.857143	2	0	0	7	chr12:82757252-82757279
chr12	+	82758932	82758954	intron	METTL25	HAVANA	G103397.1	TACTCAACTAGACATATATTATT	8	82758950	0.621527	2	8	62	1	0.90309	0	0.333333	0.75	3	0	0	8	chr12:82758932-82758954
chr12	+	82760567	82760596	intron	METTL25	HAVANA	G103398.1	TTTTATTCATTCACTTTCCTTATATATTTT	16	82760589	0.681425	2	7	270	0.4375	0.845098	0	1	1	3	9	0	7	chr12:82760567-82760596
chr12	+	82760885	82760916	intron	METTL25	HAVANA	G103399.1	CTTTCCCCTTTCCCCATATCTTTCAATTATTA	8	82760885	0.865621	1	5	115	0.625	0.69897	0.375	1	1	2	3	0	5	chr12:82760885-82760916
chr1	+	14597253	14597278	NoAnnotation			G1034.1	TCCCTTCTCTCAATAACCCTCTTTTT	6	14597253	0.958168	1	6	66	1	0.778151	0	1	1	1	0	0	6	chr1:14597253-14597278
chr1	+	110165581	110165610	intron	AMPD2	HAVANA	G10340.1	CTTCCTCTTCCCACTTTGTCCTTTTCCAAG	5	110165599	0.776659	1	5	60	1	0.69897	1	1	1	1	0	0	5	chr1:110165581-110165610
chr12	+	82772121	82772149	intron	METTL25	HAVANA	G103402.1	GAACTATACACATCATTACAAAAACTAAG	5	82772137	0.758238	1	5	25	1	0.69897	1	1	1	1	0	0	5	chr12:82772121-82772149
chr12	+	82778281	82778307	intron	METTL25	HAVANA	G103405.1	TATTTCCATAATTCAAAAATATTTTTT	12	82778282	0.826231	3	12	146	1	1.07918	0	0.75	0.916667	4	0	0	12	chr12:82778281-82778307
chr12	+	82778651	82778674	intron	METTL25	HAVANA	G103406.1	TCTTATTCTATCACACTCTACAAA	6	82778651	0.877561	1	5	48	0.833333	0.69897	0	0.5	0.833333	2	1	0	5	chr12:82778651-82778674
chr12	+	82778850	82778882	intron	METTL25	HAVANA	G103407.1	TCACAACATATATCTTAAATTAATTTACTCTAG	8	82778850	0.997738	2	8	93	1	0.90309	1	1	1	2	0	0	8	chr12:82778850-82778882
chr12	+	82782840	82782864	intron	METTL25	HAVANA	G103409.1	TTCCCTACCACTCAACTCCCACATC	5	82782840	0.819018	1	5	25	1	0.69897	0	1	1	1	0	0	5	chr12:82782840-82782864
chr1	+	110165638	110165665	intron	AMPD2	HAVANA	G10341.1	TCCTGCCAAGTTCACTTCACTGCCCTTT	10	110165638	0.957838	1	10	90	1	1	0	0.5	0.9	2	0	0	10	chr1:110165638-110165665
chr12	+	82791966	82791995	intron	METTL25	HAVANA	G103411.1	TCCTATATATTCTATTTTTATTCTATTTTA	9	82791966	0.96965	1	9	162	1	0.954243	0	1	1	1	0	0	9	chr12:82791966-82791995
chr12	+	82792751	82792779	coding	METTL25	HAVANA	G103412.1	GGACTAGCATTAAAAATGGCAAAAGAAAG	10	82792751	0.988434	1	10	30	1	1	1	1	1	1	0	0	10	chr12:82792751-82792779
chr12	+	82792977	82793005	coding	METTL25	HAVANA	G103413.1	TTTCTCTTATAAACCTTTTGCCTATTAAT	26	82792987	0.832318	1	6	338	0.230769	0.778151	0.0384615	0.571429	0.884615	7	20	0	6	chr12:82792977-82793005
chr12	+	82793102	82793131	coding	METTL25	HAVANA	G103414.1	AATATATATTCACCTTTAACCTCTTTTATC	16	82793102	0.935337	3	11	195	0.6875	1.04139	0	0.8	0.9375	5	5	0	11	chr12:82793102-82793131
chr12	+	82794214	82794246	intron	METTL25	HAVANA	G103415.1	ATTTTTTAAATGGGAAATTTTTCTTTTTCCCAG	22	82794233	0.736	1	8	342	0.363636	0.60206	1	0.6	0.909091	5	13	1	8	chr12:82794214-82794246
chr1	+	110166289	110166310	intron	AMPD2	HAVANA	G10342.1	TCCTTTTTCTCCCCTCTTACTC	10	110166289	0.874782	2	10	98	1	1	0	0.75	0.9	4	0	0	10	chr1:110166289-110166310
chr12	+	82798167	82798181	intron	METTL25	HAVANA	G103423.1	TTATATACCCACATA	21	82798174	0.815084	1	4	77	0.333333	0.845098	0.857143	1	1	4	14	0	7	chr12:82798167-82798181
chr12	+	82799597	82799627	intron	METTL25	HAVANA	G103424.1	ATCTTCAGTACTAAGCACATTCACTCAAACG	12	82799616	0.827171	1	12	84	1	1.07918	1	1	1	1	0	0	12	chr12:82799597-82799627
chr12	+	82799975	82800009	intron	METTL25	HAVANA	G103425.1	CTTAAATAATTTCTTTAAAAAGCCCTCAATCCTAG	23	82799983	0.724714	1	5	217	0.217391	0.69897	1	1	1	4	18	0	5	chr12:82799975-82800009
chr12	+	82801670	82801698	intron	METTL25	HAVANA	G103426.1	CTTTCCAACACTCCATCTCCATTTTTCTC	6	82801680	0.944117	1	5	67	1	0.778151	0	0.5	0.833333	2	0	0	6	chr12:82801670-82801698
chr12	+	82802708	82802730	intron	METTL25	HAVANA	G103427.1	TACACACCTTCACCCTCACTTTA	6	82802708	0.994299	2	6	35	1	0.778151	0	0.5	0.833333	2	0	0	6	chr12:82802708-82802730
chr12	+	82803590	82803617	intron	METTL25	HAVANA	G103429.1	CCATTTACTTAAAAAAAATAAAAAACAG	11	82803600	0.695848	2	9	55	0.818182	0.954243	1	0.666667	0.909091	3	2	0	9	chr12:82803590-82803617
chr12	+	82806071	82806099	intron	METTL25	HAVANA	G103431.1	TTTATAAAATATTCATCACAATCTATTCA	29	82806075	0.81421	3	21	291	0.724138	1.32222	0	0.833333	0.965517	6	8	0	21	chr12:82806071-82806099
chr12	+	82809487	82809509	intron	METTL25	HAVANA	G103435.1	CTACTCAGACCCTCAATGGGTTT	7	82809487	0.942414	1	7	42	1	0.845098	0	1	1	1	0	0	7	chr12:82809487-82809509
chr12	+	82809566	82809599	intron	METTL25	HAVANA	G103436.1	TCAAACACTCATTTCTTCCCAAAACTCCTTCACG	8	82809571	0.838351	2	4	73	0.5	0.60206	1	0.5	0.75	4	4	0	4	chr12:82809566-82809599
chr12	+	82809743	82809768	intron	METTL25	HAVANA	G103437.1	TTACCATTTTACTATTACCAACTCTC	8	82809743	0.908697	1	8	80	1	0.90309	0	0.5	0.875	2	0	0	8	chr12:82809743-82809768
chr12	+	82819050	82819082	intron	METTL25	HAVANA	G103438.1	TTATACCTATTACATCCTACCTACCACTTTATA	19	82819050	0.845179	3	19	159	1	1.27875	0	0.75	0.947368	4	0	0	19	chr12:82819050-82819082
chr12	+	82820655	82820682	intron	METTL25	HAVANA	G103439.1	CATCTTCCCTCTACCACAACACTTACAG	21	82820655	0.768761	3	10	115	0.47619	0.69897	0.619048	0.714286	0.904762	7	10	1	10	chr12:82820655-82820682
chr12	+	82821375	82821403	intron	METTL25	HAVANA	G103441.1	CATATTTCATTAAATCTTCCTCTCATCCT	7	82821375	0.932671	1	7	84	1	0.845098	0	1	1	1	0	0	7	chr12:82821375-82821403
chr12	+	82835091	82835118	intron	METTL25	HAVANA	G103442.1	CCTTACAAAACCAATCCCAAATAACTAG	15	82835118	0.622167	3	6	69	0.4	0.778151	1	0.6	0.866667	5	9	0	6	chr12:82835091-82835118
chr12	+	82839041	82839073	intron	METTL25	HAVANA	G103443.1	TACCATAAAATATATACAAATCTATAATAAAAG	8	82839041	0.952203	1	6	66	0.75	0.778151	1	1	1	2	2	0	6	chr12:82839041-82839073
chr12	+	82842762	82842788	intron	METTL25	HAVANA	G103444.1	TCACCTTTCTCTAAAATCTCCCTCCAA	10	82842769	0.700527	1	8	80	0.8	0.90309	0	0.5	0.8	4	2	0	8	chr12:82842762-82842788
chr12	+	82846308	82846339	intron	METTL25	HAVANA	G103445.1	TTTAATCACAATATTTATCCTTAAAACTATAG	14	82846329	0.737237	2	14	160	1	1.14613	1	1	1	2	0	0	14	chr12:82846308-82846339
chr12	+	82850954	82850981	intron	METTL25	HAVANA	G103447.1	CTAAAATTAAAAATCTTAAATTCAAAAG	8	82850981	0.916682	1	7	56	0.875	0.845098	1	0.5	0.875	2	1	0	7	chr12:82850954-82850981
chr12	+	82853936	82853963	intron	METTL25	HAVANA	G103448.1	TCCACTCATCCAACCCACACTCTAAAAG	6	82853936	0.945993	1	6	24	1	0.778151	1	1	1	2	0	0	6	chr12:82853936-82853963
chr12	+	82855000	82855028	intron	METTL25	HAVANA	G103449.1	TCCTATTTTCAAAATTTCTATAATACAAA	13	82855000	0.680381	3	12	136	0.923077	1.07918	0	0.4	0.769231	5	1	0	12	chr12:82855000-82855028
chr1	+	110213131	110213158	intron	GSTM2	HAVANA	G10345.1	AATCAATTCCCCACCAATCTACTTATAG	6	110213131	0.970415	1	6	42	1	0.778151	1	1	1	1	0	0	6	chr1:110213131-110213158
chr12	+	82856124	82856159	intron	METTL25	HAVANA	G103450.1	ATTTCCCTATTCCCCACTTCACCCTACCCTTCCAAG	88	82856135	0.692161	6	26	707	0.295455	0.812913	0.738636	0.782609	0.943182	23	59	3	26	chr12:82856124-82856159
chr12	+	82857219	82857244	intron	METTL25	HAVANA	G103451.1	TCATTGTTTATACATACCACATTTTC	5	82857225	0.722167	1	5	55	1	0.69897	0	1	1	1	0	0	5	chr12:82857219-82857244
chr12	+	82861656	82861681	intron	METTL25	HAVANA	G103452.1	CTATACCCTTTTCCTTCTCTTTTCCT	8	82861676	0.747937	1	5	98	0.625	0.69897	0	0.5	0.75	4	3	0	5	chr12:82861656-82861681
chr12	+	82869544	82869567	intron	METTL25	HAVANA	G103454.1	ATATGATAGGTTGAGTATTCCTTA	8	82869544	0.93781	1	8	72	1	0.90309	0	1	1	1	0	0	8	chr12:82869544-82869567
chr12	+	82871997	82872017	intron	METTL25	HAVANA	G103456.1	TCCCTTTTCAAAACAATCTCC	5	82871997	0.881613	1	5	30	1	0.69897	0	1	1	2	0	0	5	chr12:82871997-82872017
chr12	+	82966066	82966087	NoAnnotation			G103458.1	TTTTTTCCAAAATATTTTTTAT	6	82966070	0.756849	1	6	78	1	0.778151	0	1	1	1	0	0	6	chr12:82966066-82966087
chr12	+	83085980	83086007	intron	TMTC2	HAVANA	G103460.1	TTTTCATACACACATACACACACACATA	6	83085984	0.657516	1	6	36	1	0.778151	0	1	1	1	0	0	6	chr12:83085980-83086007
chr12	+	83092478	83092503	intron	TMTC2	HAVANA	G103462.1	TTAATAATAATAACTAATAACAAAAT	5	83092478	0.845594	1	5	35	1	0.69897	0	0.25	0.4	4	0	0	5	chr12:83092478-83092503
chr12	+	83095664	83095691	intron	TMTC2	HAVANA	G103464.1	TTTTTTCTTTCCTCTTCACCCCCATTTC	23	83095677	0.737296	3	12	291	0.521739	0.60206	0	0.555556	0.826087	9	9	2	12	chr12:83095664-83095691
chr12	+	83095709	83095732	intron	TMTC2	HAVANA	G103465.1	TTTAACTCCCCAAAAAAACCTAAA	10	83095712	0.607175	3	8	36	0.8	0.90309	0	1	1	4	2	0	8	chr12:83095709-83095732
chr12	+	83112760	83112782	intron	TMTC2	HAVANA	G103470.1	TTCCCTTTTAACATATATATTCA	6	83112760	0.894148	2	6	60	1	0.778151	0.666667	0.666667	0.833333	3	0	0	6	chr12:83112760-83112782
chr12	+	83113364	83113387	intron	TMTC2	HAVANA	G103471.1	TTTCCTTTTTTATACCTAATTACT	8	83113365	0.827103	1	8	104	1	0.90309	0	1	1	1	0	0	8	chr12:83113364-83113387
chr12	+	83116519	83116547	intron	TMTC2	HAVANA	G103472.1	TCAACAACAACAATAACAAAATAAATACA	9	83116547	0.83348	2	9	27	1	0.954243	0	1	1	2	0	0	9	chr12:83116519-83116547
chr12	+	83119701	83119733	intron	TMTC2	HAVANA	G103473.1	ATGTTTCCCTTTCACACCTTTAAAAGGTGCTAG	13	83119702	0.820224	1	13	143	1	1.11394	1	0.75	0.923077	4	0	0	13	chr12:83119701-83119733
chr12	+	83124124	83124150	intron	TMTC2	HAVANA	G103475.1	TTATATAAAAAACAACCACTTTAATCT	14	83124124	0.776057	1	10	113	0.928571	1.11394	0	0.666667	0.928571	3	1	0	13	chr12:83124124-83124150
chr12	+	83128993	83129024	intron	TMTC2	HAVANA	G103476.1	AATACCAAAATAAACCCAATATCACAATACAG	15	83128993	0.938933	1	8	64	0.533333	0.60206	1	0.8	0.933333	5	6	1	8	chr12:83128993-83129024
chr12	+	83133936	83133967	intron	TMTC2	HAVANA	G103478.1	ATCCTTATAATCCCTTTAAATTACAAATACAG	19	83133936	0.947798	2	15	178	0.789474	1.17609	1	0.75	0.947368	4	4	0	15	chr12:83133936-83133967
chr12	+	83137309	83137333	intron	TMTC2	HAVANA	G103479.1	ATTATTAATATTATTATTCCTTTTC	11	83137320	0.767566	1	8	154	0.727273	0.90309	0	1	1	2	3	0	8	chr12:83137309-83137333
chr12	+	83141064	83141089	intron	TMTC2	HAVANA	G103481.1	TTTACTACAAATATCTTCATTTTATA	6	83141088	0.796668	1	5	72	0.833333	0.69897	0	0.5	0.833333	2	1	0	5	chr12:83141064-83141089
chr12	+	83151718	83151740	intron	TMTC2	HAVANA	G103486.1	ATATCAAAGGATTACGTGAGACT	5	83151718	0.907175	1	5	25	1	0.69897	0	1	1	1	0	0	5	chr12:83151718-83151740
chr12	+	83151854	83151884	intron	TMTC2	HAVANA	G103487.1	TAAATTTTACCTTATTTTATATTTATAAAAG	7	83151877	0.806271	1	7	105	1	0.845098	1	1	1	1	0	0	7	chr12:83151854-83151884
chr12	+	83152431	83152456	intron	TMTC2	HAVANA	G103489.1	ATTAATTCCATTAATCCTCAAATAAA	26	83152431	0.798126	2	11	207	0.461538	1.07918	0.0384615	0.416667	0.730769	12	14	0	12	chr12:83152431-83152456
chr12	+	83155464	83155487	intron	TMTC2	HAVANA	G103490.1	CTCTTTATTTCCAGGAGTCCCATT	8	83155464	0.887918	1	8	72	1	0.90309	0	1	1	1	0	0	8	chr12:83155464-83155487
chr12	+	83156109	83156137	intron	TMTC2	HAVANA	G103491.1	TCCTTAACTCACTCATCCCCTACCCCTCC	16	83156109	0.864558	2	8	103	0.5625	0.653213	0.0625	0.6	0.875	5	6	1	9	chr12:83156109-83156137
chr12	+	83160282	83160308	intron	TMTC2	HAVANA	G103492.1	TTCTTCACTTCACTTCCTCTTTCTTAG	6	83160282	0.887015	1	6	78	1	0.778151	1	0.5	0.833333	2	0	0	6	chr12:83160282-83160308
chr12	+	83166830	83166853	intron	TMTC2	HAVANA	G103493.1	TTCTTCATAAAATTTATATGCCAT	8	83166830	0.852805	1	8	80	1	0.90309	0	1	1	1	0	0	8	chr12:83166830-83166853
chr12	+	83169733	83169767	intron	TMTC2	HAVANA	G103495.1	TTCCTTTTGAGAGGAAACATAATTTCCTCTCAAAG	9	83169733	0.884122	2	8	90	0.888889	0.90309	1	0.25	0.666667	4	1	0	8	chr12:83169733-83169767
chr12	+	83181287	83181311	intron	TMTC2	HAVANA	G103499.1	TAAAATCTTTATCCATTAAAATTAT	8	83181290	0.835147	1	8	80	1	0.90309	0	0.333333	0.75	3	0	0	8	chr12:83181287-83181311
chr1	+	14598643	14598664	NoAnnotation			G1035.1	ATTACCCCCAAACTCACACTCA	7	14598653	0.666276	2	7	21	1	0.845098	0	1	1	3	0	0	7	chr1:14598643-14598664
chr12	+	83197556	83197585	intron	TMTC2	HAVANA	G103501.1	AATACCAACATATAAAACCCCAAATCAAAA	7	83197564	0.757519	1	5	23	0.714286	0.69897	0.285714	1	1	2	2	0	5	chr12:83197556-83197585
chr12	+	83256297	83256327	intron	TMTC2	HAVANA	G103506.1	TCTAAAGATGATTACCTTGGTTTTGCTAAAG	10	83256300	0.932399	1	10	110	1	1	1	0.333333	0.8	3	0	0	10	chr12:83256297-83256327
chr12	+	83257508	83257536	intron	TMTC2	HAVANA	G103507.1	TTCACAAATTATCATTAAAAAAATTCATC	5	83257509	0.916766	1	5	45	1	0.69897	0	1	1	1	0	0	5	chr12:83257508-83257536
chr12	+	83261514	83261538	intron	TMTC2	HAVANA	G103508.1	AAACCTTATTTCTCCTAATTTCAAG	6	83261525	0.718115	1	6	54	1	0.778151	1	1	1	1	0	0	6	chr12:83261514-83261538
chr12	+	83268404	83268430	intron	TMTC2	HAVANA	G103509.1	AATAATACCCCCTTTTCTCCCTTTTAT	6	83268410	0.936474	1	6	66	1	0.778151	0	1	1	1	0	0	6	chr12:83268404-83268430
chr12	+	83277543	83277566	intron	TMTC2	HAVANA	G103511.1	TCACTTAATTTTACTTCTCCTCCC	5	83277543	0.959728	1	5	50	1	0.69897	0	1	1	1	0	0	5	chr12:83277543-83277566
chr12	+	83298979	83299006	intron	TMTC2	HAVANA	G103514.1	TCCTTATTAATTAACATCATAATCCCAG	14	83298979	0.719395	3	11	108	0.785714	1.04139	1	0.8	0.928571	5	3	0	11	chr12:83298979-83299006
chr12	+	83303447	83303475	intron	TMTC2	HAVANA	G103515.1	CCTTACTTTCCAACCAATTAATACATTCA	7	83303447	0.910107	1	7	63	1	0.845098	0	1	1	1	0	0	7	chr12:83303447-83303475
chr1	+	110455311	110455336	intron	CSF1	HAVANA	G10352.1	TTTCATCCATACCATTCACTCCAGAC	15	110455311	0.72514	4	11	93	0.733333	1.04139	0.266667	0.571429	0.8	7	4	0	11	chr1:110455311-110455336
chr12	+	83319550	83319575	intron	TMTC2	HAVANA	G103521.1	CTCCCTTTCCATGGGCAACCCTATTC	7	83319554	0.740117	1	7	49	1	0.845098	0	1	1	1	0	0	7	chr12:83319550-83319575
chr12	+	83357401	83357427	intron	TMTC2	HAVANA	G103523.1	TTTTTCATCCTCTTTATCAATTTTACC	9	83357410	0.801114	2	4	126	0.444444	0.60206	0	0.5	0.777778	4	5	0	4	chr12:83357401-83357427
chr12	+	83360859	83360888	intron	TMTC2	HAVANA	G103524.1	TCTAATAAATCATATTAATCCTCACAAAAG	7	83360873	0.745335	1	7	56	1	0.845098	1	1	1	1	0	0	7	chr12:83360859-83360888
chr12	+	83361543	83361566	intron	TMTC2	HAVANA	G103525.1	TCAAATATTTCTTTTTTTCCAAAG	5	83361543	0.612233	1	2	58	1	0.69897	1	1	1	2	0	0	5	chr12:83361543-83361566
chr12	+	83361752	83361785	intron	TMTC2	HAVANA	G103526.1	AATCCCAAACCTCTCCCAAACTACAAAATACACA	5	83361752	0.999328	1	5	20	1	0.69897	0	0.5	0.8	2	0	0	5	chr12:83361752-83361785
chr12	+	83376201	83376228	intron	TMTC2	HAVANA	G103529.1	TTTAATTTATCCATAATCTTTTTTTTTT	5	83376202	0.87333	1	5	90	1	0.69897	0	0.333333	0.6	3	0	0	5	chr12:83376201-83376228
chr1	+	110455496	110455524	intron	CSF1	HAVANA	G10353.1	CCCCCTCTTCCACACTTTCCCTCCCTCAG	16	110455496	0.946508	2	4	122	0.5	0.90309	1	0.333333	0.625	9	8	0	8	chr1:110455496-110455524
chr12	+	83380182	83380205	intron	TMTC2	HAVANA	G103530.1	TTAAAAAATTAAAAAAACAAAACA	7	83380205	0.868631	1	7	21	1	0.845098	0	0.5	0.857143	2	0	0	7	chr12:83380182-83380205
chr12	+	83443782	83443809	intron	TMTC2	HAVANA	G103531.1	ACTTAATCATTTTTATAACTATTTTTAG	7	83443782	0.946177	1	7	98	1	0.845098	1	1	1	1	0	0	7	chr12:83443782-83443809
chr12	+	83447150	83447178	intron	TMTC2	HAVANA	G103532.1	TAAGTGGTTTACCCACTATCCCAAATCAG	5	83447150	0.957515	1	5	35	1	0.69897	1	1	1	1	0	0	5	chr12:83447150-83447178
chr12	+	83508397	83508427	intron	TMTC2	HAVANA	G103536.1	TTTCCACAATATATAAACTATTATCTCTCAG	12	83508397	0.854836	1	8	136	0.666667	0.90309	1	1	1	2	4	0	8	chr12:83508397-83508427
chr12	+	83527588	83527621	3'utr	TMTC2	HAVANA	G103539.1	CCTACATATTTATTTATTTATTATTCTACTATAG	36	83527588	0.975018	4	27	595	0.833333	0.778151	0.916667	0.666667	0.888889	12	2	4	30	chr12:83527588-83527621
chr12	+	83670104	83670149	NoAnnotation			G103541.1	GTTTTCCTTTGGAGGAGAAGAGACGTTCTGGTTTTTTGGAATTTTC	6	83670149	0.897996	1	6	114	1	0.778151	0	1	1	1	0	0	6	chr12:83670104-83670149
chr1	+	110459186	110459211	intron	CSF1	HAVANA	G10356.1	ATCATTATTCCACATCTATTCATCTT	10	110459211	0.776144	2	8	100	0.8	0.90309	0	0.5	0.8	4	2	0	8	chr1:110459186-110459211
chr12	+	85443482	85443506	intron	LRRIQ1	HAVANA	G103570.1	TTTTCATTTCTCATCCAATTCTAAT	12	85443483	0.779524	1	7	149	0.583333	0.845098	0	0.666667	0.916667	3	5	0	7	chr12:85443482-85443506
chr12	+	85557329	85557357	intron	LRRIQ1	HAVANA	G103576.1	TTTAAAAAAAAATTACTTTCTATCTCCAC	6	85557330	0.874431	1	6	60	1	0.778151	0	0.5	0.833333	2	0	0	6	chr12:85557329-85557357
chr12	+	85563709	85563740	intron	LRRIQ1	HAVANA	G103577.1	CTTATAATTAAAACTTCCTAAATATATTCTAG	8	85563713	0.830154	1	8	96	1	0.90309	1	0.5	0.875	2	0	0	8	chr12:85563709-85563740
chr12	+	85614844	85614870	intron	LRRIQ1	HAVANA	G103579.1	GCTCCCAAAGTGCTGGAATTACAGACG	5	85614844	0.998661	1	5	20	1	0.69897	1	0.5	0.8	2	0	0	5	chr12:85614844-85614870
chr1	+	110467302	110467328	intron	CSF1	HAVANA	G10359.1	CTCTCATAAATACCTGGGGCAGCCCTT	6	110467302	0.902373	1	6	36	1	0.778151	0	1	1	1	0	0	6	chr1:110467302-110467328
chr12	+	86534430	86534458	NoAnnotation			G103595.1	ATAAAAATAAAATAAAATAAAATAATATG	9	86534458	0.910159	1	9	54	1	0.954243	1	1	1	1	0	0	9	chr12:86534430-86534458
chr1	+	14599375	14599400	NoAnnotation			G1036.1	ATAAAAATAAATAAATAAATCTCAAC	8	14599375	0.941187	1	6	42	0.75	0.778151	0	1	1	2	2	0	6	chr1:14599375-14599400
chr1	+	110471761	110471791	3'utr	CSF1	HAVANA	G10360.1	TCAGGGGCTGCACCCTCCTCTCACTCCCTTC	6	110471761	0.996716	2	6	41	1	0.778151	0	0.333333	0.666667	3	0	0	6	chr1:110471761-110471791
chr12	+	87289984	87290014	NoAnnotation			G103604.1	TCTCAAAAAACAAAAACAAAAACAAAACAAG	8	87289994	0.785971	1	8	8	1	0.90309	1	1	1	1	0	0	8	chr12:87289984-87290014
chr1	+	110472216	110472245	3'utr	CSF1	HAVANA	G10361.1	TTCTCCAGGAGGCCAAGCAGAGGCTCCCCT	46	110472228	0.754238	2	13	120	0.369565	0.929419	0.0869565	0.7	0.934783	10	28	1	17	chr1:110472216-110472245
chr12	+	88031925	88031955	NoAnnotation			G103618.1	TTACTTTGCAGAATCAAGTCATACAATACAG	6	88031932	0.754943	1	6	48	1	0.778151	1	0.5	0.833333	2	0	0	6	chr12:88031925-88031955
chr12	+	88181972	88181997	NoAnnotation			G103620.1	TTAGAAACCTCCATACTATTTTCTAT	8	88181974	0.932253	1	8	80	1	0.90309	0	1	1	1	0	0	8	chr12:88181972-88181997
chr12	+	88431006	88431034	intron	C12orf29	HAVANA	G103626.1	TTCTTCTCCATAAAATCTTATCAATTTAG	16	88431016	0.861192	4	16	184	1	1.20412	1	0.75	0.9375	4	0	0	16	chr12:88431006-88431034
chr12	+	88441627	88441659	intron	C12orf29	HAVANA	G103630.1	TCCATTCTATCATATAACATTCCTTTCAATTAG	24	88441627	0.933917	4	17	300	0.708333	1.23045	1	0.625	0.875	8	7	0	17	chr12:88441627-88441659
chr12	+	88442236	88442271	3'utr	C12orf29	HAVANA	G103633.1	CTTGAATATTCTACCATATTTAAAAATATCTCAAGG	258	88442239	0.819263	9	163	2365	0.631783	0.707038	0.930233	0.556604	0.817829	106	64	31	163	chr12:88442236-88442271
chr12	+	88442339	88442369	3'utr	C12orf29	HAVANA	G103634.1	AGTACCTATTCAAAATTTTATTAAAAACCAG	69	88442339	0.913199	9	41	579	0.594203	0.612784	0.942029	0.394737	0.666667	38	19	9	41	chr12:88442339-88442369
chr12	+	88443074	88443122	3'utr	C12orf29	HAVANA	G103639.1	CTTCTAAGAGAATATTCTTCTTCACTTCTTCCTTGTAATTATACTTAAG	53	88443074	0.862324	6	31	711	0.584906	1.01424	0.339623	0.75	0.943396	12	20	2	31	chr12:88443074-88443122
chr12	+	88443133	88443164	3'utr	C12orf29	HAVANA	G103640.1	TCTTCAAAAAATGAAGGATCAAAATTTTCCAG	7	88443133	0.914961	1	6	48	0.857143	0.778151	0.857143	0.5	0.857143	2	1	0	6	chr12:88443133-88443164
chr12	+	88443168	88443193	3'utr	C12orf29	HAVANA	G103640.2	TTTTTTCAGCTTCTTTATTTCCTCCT	6	88443193	0.896946	2	5	83	0.833333	0.69897	0.166667	0.333333	0.666667	3	1	0	5	chr12:88443168-88443193
chr12	+	88538438	88538472	intron	TMTC3	HAVANA	G103645.1	TTACCTAAATTTTATTCTTTAACTCATTCTAACAG	8	88538438	0.944187	1	7	115	0.875	0.845098	1	0.5	0.875	2	1	0	7	chr12:88538438-88538472
chr12	+	88539912	88539938	intron	TMTC3	HAVANA	G103647.1	TCCCTTCCCTGCAACCTCTACTTTGCA	13	88539912	0.928691	2	13	98	1	1.11394	0	0.666667	0.923077	3	0	0	13	chr12:88539912-88539938
chr12	+	88540889	88540907	intron	TMTC3	HAVANA	G103648.1	TTTAACAATAATTTAACAG	8	88540890	0.76869	1	4	52	0.5	0.60206	1	0.666667	0.875	3	4	0	4	chr12:88540889-88540907
chr1	+	110473257	110473286	3'utr	CSF1	HAVANA	G10365.1	CATATTTTTAAATGGAAGAAAAATAAAAAG	8	110473273	0.972338	1	5	53	0.625	0.69897	0.625	1	1	2	3	0	5	chr1:110473257-110473286
chr12	+	88543461	88543488	intron	TMTC3	HAVANA	G103652.1	CATTCCCCAAATTTGGAAGCCTCTCAAG	8	88543461	0.904653	1	8	48	1	0.90309	1	0.5	0.875	2	0	0	8	chr12:88543461-88543488
chr12	+	88550630	88550655	intron	TMTC3	HAVANA	G103655.1	TTTCCCTCTTACTTACCTTTTTCTAG	11	88550630	0.807422	3	6	141	0.545455	0.778151	0.818182	0.6	0.818182	5	5	0	6	chr12:88550630-88550655
chr12	+	88552080	88552104	intron	TMTC3	HAVANA	G103657.1	CTACATCCACCTTTCCCAATTTTTC	10	88552104	0.783182	1	8	92	0.8	0.90309	0	1	1	2	2	0	8	chr12:88552080-88552104
chr12	+	88553611	88553634	intron	TMTC3	HAVANA	G103659.1	CTTCTCCAAATTCACCACCCTACC	23	88553611	0.69118	2	10	124	0.434783	1	0	0.5	0.826087	8	13	0	10	chr12:88553611-88553634
chr1	+	110473295	110473332	3'utr	CSF1	HAVANA	G10366.1	CCTTCATCCCCCTACCTTAAACATATAATATTTTAAAG	724	110473295	0.884519	11	332	7464	0.458564	0.623511	0.843923	0.611321	0.857735	265	314	78	332	chr1:110473295-110473332
chr12	+	88554337	88554360	intron	TMTC3	HAVANA	G103660.1	TTCCACATTAATTTTATAATTATA	7	88554337	0.944555	1	7	77	1	0.845098	0	0.5	0.857143	2	0	0	7	chr12:88554337-88554360
chr12	+	88559742	88559766	intron	TMTC3	HAVANA	G103662.1	CATACAACCATAAATCTTATACAAC	5	88559742	0.998991	1	5	25	1	0.69897	0	1	1	1	0	0	5	chr12:88559742-88559766
chr12	+	88560149	88560170	coding	TMTC3	HAVANA	G103663.1	ACTAACTTTTAACTACCTCCTT	8	88560149	0.888672	1	3	66	0.625	0.69897	0	1	1	3	3	0	5	chr12:88560149-88560170
chr12	+	88561174	88561205	intron	TMTC3	HAVANA	G103664.1	CTTTCTCAAAAAAACAAAAATAAAAATAAAAG	22	88561184	0.706808	2	19	105	0.863636	1.27875	1	1	1	3	3	0	19	chr12:88561174-88561205
chr12	+	88566383	88566412	coding	TMTC3	HAVANA	G103666.1	TTAATGGCATTACCATTTATTCCTGCATCG	5	88566388	0.882863	1	5	55	1	0.69897	1	1	1	1	0	0	5	chr12:88566383-88566412
chr12	+	88567056	88567087	intron	TMTC3	HAVANA	G103667.1	TTATGCTGTGGCACTAAAATTATCAAATCAAG	8	88567059	0.802878	1	8	72	1	0.90309	1	1	1	1	0	0	8	chr12:88567056-88567087
chr12	+	88567152	88567181	intron	TMTC3	HAVANA	G103668.1	AGTCACTTCTTTCACTTTCCTATTTTCCAG	5	88567152	0.983073	1	5	65	1	0.69897	1	1	1	1	0	0	5	chr12:88567152-88567181
chr12	+	88567479	88567505	intron	TMTC3	HAVANA	G103669.1	TATATCCATTTATAATCACTACCCATT	10	88567480	0.83712	1	4	104	0.4	0.60206	0	0.5	0.8	4	6	0	4	chr12:88567479-88567505
chr12	+	88569717	88569749	intron	TMTC3	HAVANA	G103671.1	CACCACTGTGCTTTCATCAAATAACATTTTCAG	7	88569749	0.812227	1	7	70	1	0.845098	1	1	1	1	0	0	7	chr12:88569717-88569749
chr12	+	88574977	88575003	intron	TMTC3	HAVANA	G103674.1	CATATTGGGAGGACTCTTCAGGAAGAG	5	88574984	0.80497	1	5	25	1	0.69897	1	1	1	1	0	0	5	chr12:88574977-88575003
chr12	+	88578960	88578981	intron	TMTC3	HAVANA	G103676.1	TATCCATCAACCCCTCAAATTC	7	88578961	0.806777	2	7	35	1	0.845098	0	0.666667	0.857143	3	0	0	7	chr12:88578960-88578981
chr12	+	88581361	88581392	intron	TMTC3	HAVANA	G103677.1	CTTCCTTACTCCTAAACTTATCTATAATCAAA	77	88581361	0.865453	5	38	715	0.493506	0.625541	0	0.761905	0.935065	21	31	8	38	chr12:88581361-88581392
chr12	+	88581854	88581883	intron	TMTC3	HAVANA	G103678.1	CTTTTAAAAAAATCTAAAATTAATTTTAAG	12	88581872	0.736324	2	7	122	0.583333	0.845098	1	0.75	0.916667	4	5	0	7	chr12:88581854-88581883
chr12	+	88582276	88582298	intron	TMTC3	HAVANA	G103679.1	TTCTTCATTACCTTTATCTCTCT	6	88582287	0.773116	1	6	72	1	0.778151	0	1	1	1	0	0	6	chr12:88582276-88582298
chr12	+	88587090	88587112	intron	TMTC3	HAVANA	G103683.1	TAATTTTTTATATTTCCTATAAT	9	88587110	0.883927	1	9	114	1	0.954243	0	1	1	3	0	0	9	chr12:88587090-88587112
chr12	+	88588837	88588870	coding	TMTC3	HAVANA	G103684.1	TAAAGGCTTTGCCAATTTTGGAGGAGTTACTCAG	5	88588852	0.768273	1	5	50	1	0.69897	1	1	1	1	0	0	5	chr12:88588837-88588870
chr12	+	88589800	88589826	3'utr	TMTC3	HAVANA	G103685.1	TCCCATTTATTTGCCTACTTCATTTTT	9	88589800	0.83654	2	9	126	1	0.954243	0	1	1	2	0	0	9	chr12:88589800-88589826
chr12	+	88590179	88590222	3'utr	TMTC3	HAVANA	G103687.1	TTTTTTTTTTTACTTTTACTCCCCAAATTATTCATGTTTCTTAG	393	88590179	0.591823	16	165	5598	0.419847	0.837273	0.0254453	0.618321	0.872774	131	205	23	165	chr12:88590179-88590222
chr12	+	88590232	88590258	3'utr	TMTC3	HAVANA	G103688.1	ATTGAGAAGTCCCAATAACTCTAAACT	22	88590241	0.865208	1	8	137	0.363636	0.90309	0	0.571429	0.863636	7	14	0	8	chr12:88590232-88590258
chr12	+	88590551	88590577	3'utr	TMTC3	HAVANA	G103692.1	ATTGCATTTTCCTATATATGCATATAT	23	88590551	0.873279	1	20	279	0.869565	1.30103	0	1	1	3	3	0	20	chr12:88590551-88590577
chr12	+	88590709	88590735	3'utr	TMTC3	HAVANA	G103693.1	GTTACAAATTAAACTTACTAATTTATA	81	88590709	0.871949	7	40	762	0.493827	1.30103	0	0.695652	0.91358	23	40	1	40	chr12:88590709-88590735
chr12	+	88590906	88590935	3'utr	TMTC3	HAVANA	G103695.1	TTCTAATTATATATGTTTCAAAAACCATAT	28	88590919	0.686948	3	12	294	0.428571	0.778151	0	0.5	0.857143	8	15	1	12	chr12:88590906-88590935
chr12	+	88591374	88591400	3'utr	TMTC3	HAVANA	G103696.1	AATATTTTAATAAATTTATATAATTCA	211	88591374	0.800943	10	105	2340	0.49763	0.979797	0	0.609756	0.848341	82	96	10	105	chr12:88591374-88591400
chr1	+	14600843	14600864	NoAnnotation			G1037.1	CACCAAACACACCACCCTCCCT	9	14600852	0.785918	1	4	14	0.444444	0.60206	0	0.666667	0.888889	3	5	0	4	chr1:14600843-14600864
chr12	+	88591825	88591851	3'utr	TMTC3	HAVANA	G103701.1	TAAAGAACATATTCTTCTAATAACTAG	14	88591825	0.944873	1	8	116	0.857143	0.778151	1	0.5	0.857143	4	1	1	12	chr12:88591825-88591851
chr12	+	88592418	88592440	3'utr	TMTC3	HAVANA	G103704.1	ATTACACAGTTCTAATAAAACCT	33	88592418	0.857973	2	24	206	0.727273	1.38021	0	0.583333	0.848485	12	9	0	24	chr12:88592418-88592440
chr12	+	88592597	88592626	3'utr	TMTC3	HAVANA	G103705.1	CTCCTAATTGGATAACTAGATGGTATTTAA	90	88592597	0.939239	3	40	876	0.444444	0.69897	0	0.727273	0.933333	22	43	7	40	chr12:88592597-88592626
chr12	+	88592763	88592786	3'utr	TMTC3	HAVANA	G103707.1	ATATTTCTAAGTATTCATTATTAA	5	88592774	0.81485	1	5	55	1	0.69897	0	1	1	1	0	0	5	chr12:88592763-88592786
chr12	+	88696574	88696597	NoAnnotation			G103708.1	ATTCTCCTCACAACCCCCCATACT	5	88696574	0.814146	1	5	25	1	0.69897	0	1	1	1	0	0	5	chr12:88696574-88696597
chr12	+	88700571	88700606	NoAnnotation			G103709.1	ATCCAATCCAAACCTATTTACTTTCCTTAACCTCAG	6	88700571	0.990748	1	6	66	1	0.778151	1	1	1	1	0	0	6	chr12:88700571-88700606
chr12	+	88918024	88918049	NoAnnotation			G103717.1	ATTTTACTTAATTATAATTTCTTTAA	6	88918024	0.862985	1	6	84	1	0.778151	0	1	1	1	0	0	6	chr12:88918024-88918049
chr1	+	110529528	110529562	intron	AHCYL1	HAVANA	G10373.1	CCTTTTCCTCTCTTCTTCCCAGGAGGAATATTACT	42	110529545	0.68002	6	21	430	0.5	0.720159	0.0952381	0.333333	0.761905	15	18	3	21	chr1:110529528-110529562
chr12	+	89763397	89763426	NoAnnotation			G103732.1	CCCCACTCCCTCACCTTCCCTCTGATTCAG	5	89763424	0.820858	1	5	35	1	0.69897	1	0.333333	0.6	3	0	0	5	chr12:89763397-89763426
chr12	+	89923922	89923949	antisense	RP11-734K2.4	HAVANA	G103737.1	TCCTCACCATATATATATATATAATATA	11	89923922	0.956537	1	10	110	0.909091	1	0	0.75	0.909091	4	1	0	10	chr12:89923922-89923949
chr12	+	89924043	89924069	antisense	RP11-734K2.4	HAVANA	G103738.1	TCATCATATATTTTATCTTCCTATCTT	7	89924043	0.966743	1	7	98	1	0.845098	0	0.5	0.857143	2	0	0	7	chr12:89924043-89924069
chr12	+	89924427	89924448	antisense	RP11-734K2.4	HAVANA	G103739.1	TTATATCTAACCACTCATCTCC	6	89924436	0.705769	2	4	44	0.666667	0.60206	0	0.5	0.666667	4	2	0	4	chr12:89924427-89924448
chr12	+	89929212	89929239	antisense	RP11-734K2.4	HAVANA	G103740.1	ATTCTCTTTTTAATCCACCATATATCAG	5	89929212	0.906317	1	5	55	1	0.69897	1	1	1	1	0	0	5	chr12:89929212-89929239
chr12	+	89935182	89935213	NoAnnotation			G103743.1	CCTCCTCTACCCAACACCCACTGTAGCTTTTA	5	89935182	0.957596	1	5	40	1	0.69897	0	1	1	1	0	0	5	chr12:89935182-89935213
chr12	+	90104895	90104932	lincRNA_exon	LINC00936	HAVANA	G103748.1	TTTCAATATTATTTCCCCCTAAAATATCTTTCAAAACG	53	90104895	0.862609	4	11	574	0.207547	0.740363	0.886792	0.722222	0.90566	18	41	1	11	chr12:90104895-90104932
chr1	+	110532557	110532577	intron	AHCYL1	HAVANA	G10375.1	ATTCTTACCACAAATTTTCCT	10	110532557	0.828313	2	10	80	1	1	0	0.75	0.9	4	0	0	10	chr1:110532557-110532577
chr1	+	110533333	110533363	intron	AHCYL1	HAVANA	G10376.1	CTCTACCTTACCATTCCCCATTCATCCCCCG	24	110533333	0.819973	5	14	175	0.583333	1.14613	1	0.384615	0.666667	13	10	0	14	chr1:110533333-110533363
chr12	+	91084763	91084785	NoAnnotation			G103763.1	CCCCCTATTCCTCTCCCTCTCCT	5	91084763	0.945111	1	5	35	1	0.69897	0	1	1	1	0	0	5	chr12:91084763-91084785
chr12	+	92812212	92812236	NoAnnotation			G103777.1	AAAAATAAAATAAAAACTAAATTAG	44	92812228	0.861562	1	42	178	0.954545	1.62325	1	0.413793	0.613636	29	2	0	42	chr12:92812212-92812236
chr12	+	92993702	92993734	NoAnnotation			G103779.1	AATATCTCCTTTGACTCTGTGTCTCACATCCAG	7	92993705	0.857728	1	7	77	1	0.845098	1	1	1	1	0	0	7	chr12:92993702-92993734
chr12	+	93253812	93253844	NoAnnotation			G103784.1	TTAACAGCACCAAATCAAAATCTCTCCACTTTC	8	93253817	0.940014	1	8	64	1	0.90309	0	0.5	0.875	2	0	0	8	chr12:93253812-93253844
chr12	+	93496406	93496451	lincRNA_intron	RP11-202G11.2	HAVANA	G103789.1	TCAACTCAGCATGAATAAATCACTTAAAATCATAATTGTTCTGGAA	11	93496445	0.803171	1	11	143	1	1.04139	0	1	1	1	0	0	11	chr12:93496406-93496451
chr12	+	93772347	93772370	intron	NUDT4	HAVANA	G103793.1	CTCCCTCACTTCTTCCTTCCTTTC	14	93772347	0.960308	1	12	132	0.857143	1.07918	0.5	1	1	3	2	0	12	chr12:93772347-93772370
chr12	+	93772603	93772627	intron	NUDT4	HAVANA	G103794.1	ATATTTTCCTTCCATGTTACAGCCG	6	93772621	0.828078	1	6	54	1	0.778151	1	1	1	1	0	0	6	chr12:93772603-93772627
chr12	+	93776990	93777014	intron	NUDT4	HAVANA	G103797.1	TACTTATCTACCAATCCCATATAAG	7	93776998	0.712199	3	6	48	0.857143	0.778151	1	0.25	0.571429	4	1	0	6	chr12:93776990-93777014
chr1	+	14601657	14601688	NoAnnotation			G1038.1	CTTTTCTAACCACATCTCCCTCTCCCCACCAG	22	14601657	0.796378	3	15	169	0.681818	1.17609	1	1	1	4	7	0	15	chr1:14601657-14601688
chr1	+	110540775	110540800	intron	AHCYL1	HAVANA	G10380.1	AATTATCTTTATTTTTTATTTTTAAA	8	110540775	0.771285	1	2	100	0.625	0.69897	0.5	0.4	0.625	5	3	0	5	chr1:110540775-110540800
chr12	+	93792829	93792851	intron	NUDT4	HAVANA	G103801.1	TCATCTTAATTATTCCCCAACAT	10	93792831	0.763761	1	5	82	0.5	0.69897	0	0.75	0.9	4	5	0	5	chr12:93792829-93792851
chr12	+	93793065	93793092	coding	NUDT4	HAVANA	G103802.1	TGGAAATTCTACAGTCCCTTCCCTTCCG	9	93793078	0.830475	1	4	69	0.444444	0.60206	0.777778	1	1	3	5	0	4	chr12:93793065-93793092
chr12	+	93794984	93795013	3'utr	NUDT4	HAVANA	G103803.1	ATGATCATCCAGAATTTTTATATTTTTTTC	37	93794984	0.80491	4	8	561	0.216216	0.90309	0.135135	0.538462	0.837838	13	29	0	8	chr12:93794984-93795013
chr12	+	93796059	93796086	3'utr	NUDT4	HAVANA	G103804.1	CTTTAAAAAAAAAACAAAAACACACACA	28	93796086	0.988275	1	8	73	0.285714	0.90309	0	0.625	0.892857	8	20	0	8	chr12:93796059-93796086
chr12	+	93798545	93798569	NoAnnotation			G103805.1	TTTTAAACGCCTGTATGGTTTAAAA	16	93798545	0.826904	2	8	138	0.5	0.60206	0	0.8	0.9375	5	7	1	8	chr12:93798545-93798569
chr12	+	93798606	93798633	NoAnnotation			G103806.1	CTACAACCTACAGGCCAAACCCCACCCC	9	93798606	0.978304	1	9	9	1	0.954243	0	0.5	0.888889	2	0	0	9	chr12:93798606-93798633
chr12	+	93799544	93799572	NoAnnotation			G103808.1	AAGTATAAACCCTCATATAATTCCCTAAG	8	93799544	0.895101	2	7	55	0.875	0.845098	1	0.666667	0.875	3	1	0	7	chr12:93799544-93799572
chr12	+	93802060	93802083	NoAnnotation			G103811.1	ATTTCATTCTGAATTAAGCTAACA	6	93802060	0.863396	1	6	48	1	0.778151	0	1	1	1	0	0	6	chr12:93802060-93802083
chr12	+	93804108	93804134	NoAnnotation			G103813.1	CAATTCTCCCCACTAATTTTCTTAAAA	12	93804115	0.765123	2	7	105	0.583333	0.845098	0	0.75	0.916667	4	5	0	7	chr12:93804108-93804134
chr12	+	93812855	93812885	NoAnnotation			G103815.1	ATTTTCCCCTCAAAAAATTCTATACAAAAAG	17	93812860	0.773758	1	15	132	0.882353	0.875061	1	0.333333	0.882353	3	1	1	15	chr12:93812855-93812885
chr12	+	93820326	93820351	NoAnnotation			G103816.1	CTAAAAAAACCCTATAAAACCCCTAA	9	93820326	0.999763	1	9	27	1	0.954243	0	1	1	1	0	0	9	chr12:93820326-93820351
chr12	+	93839397	93839422	NoAnnotation			G103818.1	TCAATATAAACAATAAAATAATTTTA	8	93839397	0.958439	1	8	64	1	0.90309	0	1	1	1	0	0	8	chr12:93839397-93839422
chr12	+	93864740	93864770	intron	MRPL42	ENSEMBL	G103821.1	TCTCTTCTTTCTTATTTCCTATTTACCACCA	5	93864747	0.769087	1	5	75	1	0.69897	0	1	1	1	0	0	5	chr12:93864740-93864770
chr12	+	93865792	93865815	intron	MRPL42	ENSEMBL	G103823.1	AATTATTTATATATCTTTTTCCCC	10	93865794	0.75646	2	5	111	0.5	0.69897	0.1	0.6	0.8	5	5	0	5	chr12:93865792-93865815
chr12	+	93865982	93866010	intron	MRPL42	ENSEMBL	G103824.1	ATTCCATTATCAGTTATCCTAATACTCAG	8	93865991	0.806236	1	8	80	1	0.90309	1	0.5	0.875	2	0	0	8	chr12:93865982-93866010
chr12	+	93866823	93866846	intron	MRPL42	ENSEMBL	G103825.1	TTTTAGCTTTCATAGCTCTTTCAA	5	93866823	0.842333	1	5	55	1	0.69897	0	1	1	1	0	0	5	chr12:93866823-93866846
chr12	+	93868508	93868534	intron	MRPL42	ENSEMBL	G103826.1	TAAACTTCTTTTAATATTAACCCAATC	18	93868534	0.964359	1	9	185	0.5	0.954243	0	0.5	0.833333	6	9	0	9	chr12:93868508-93868534
chr12	+	93869395	93869421	intron	MRPL42	ENSEMBL	G103828.1	TTTAAATTTTTTTCTTTATATTAAAAG	6	93869396	0.871713	1	6	90	1	0.778151	1	1	1	1	0	0	6	chr12:93869395-93869421
chr1	+	110542156	110542183	intron	AHCYL1	HAVANA	G10383.1	ATTACTTTAAATAAATATCTACCATAAC	6	110542156	0.871284	1	5	52	0.833333	0.69897	0	0.333333	0.666667	3	1	0	5	chr1:110542156-110542183
chr12	+	93873746	93873768	intron	MRPL42	ENSEMBL	G103832.1	TCCCTATTTTTTAAAAAGCCAAG	7	93873746	0.86441	1	5	51	0.714286	0.69897	1	0.25	0.571429	4	2	0	5	chr12:93873746-93873768
chr12	+	93875364	93875392	intron	MRPL42	ENSEMBL	G103834.1	TTTTACCCTCATTCTTTTACTTCAATATC	25	93875364	0.874879	4	20	321	0.8	1.30103	0	0.8	0.96	5	5	0	20	chr12:93875364-93875392
chr12	+	93881277	93881302	coding	MRPL42	ENSEMBL	G103837.1	TCCCTCGGCCAGATCCTGTGCATAAT	15	93881277	0.956189	1	5	86	0.333333	0.69897	0	0.75	0.933333	4	10	0	5	chr12:93881277-93881302
chr12	+	93881447	93881477	intron	MRPL42	ENSEMBL	G103838.1	TTTTCTTTTCTTCAATCCCTACTACATACAG	8	93881449	0.766087	1	7	99	0.875	0.845098	1	0.5	0.875	2	1	0	7	chr12:93881447-93881477
chr12	+	93883158	93883187	intron	MRPL42	ENSEMBL	G103840.1	CCCCTTTCTTAATAATCTCTATAATAAAAG	36	93883158	0.696893	6	27	361	0.75	1.13033	0.916667	0.5625	0.805556	16	8	1	27	chr12:93883158-93883187
chr12	+	93883611	93883633	intron	MRPL42	ENSEMBL	G103841.1	CTTCCTTCTTATTTAATACCCAC	7	93883611	0.846622	3	7	62	1	0.845098	0	0.666667	0.857143	3	0	0	7	chr12:93883611-93883633
chr12	+	93883742	93883769	intron	MRPL42	ENSEMBL	G103842.1	AAATCTCATTATATTCTGAGATTTCTTT	7	93883764	0.732883	2	4	86	0.571429	0.60206	0	0.666667	0.857143	3	3	0	4	chr12:93883742-93883769
chr12	+	93884164	93884188	intron	MRPL42	ENSEMBL	G103843.1	TATCCCAATATATATCCTAATAAAG	14	93884166	0.837235	3	9	97	0.785714	1.04139	1	0.272727	0.428571	11	3	0	11	chr12:93884164-93884188
chr12	+	93884304	93884328	intron	MRPL42	ENSEMBL	G103844.1	TCACTTATCATTCAACACATATTTA	10	93884304	0.951486	1	7	90	0.7	0.845098	0	0.666667	0.9	3	3	0	7	chr12:93884304-93884328
chr12	+	93890946	93890974	intron	MRPL42	ENSEMBL	G103848.1	ATTCCCCCAACAACAACAACAAAAAATCG	25	93890959	0.849108	1	12	49	0.48	1.07918	1	0.857143	0.96	7	13	0	12	chr12:93890946-93890974
chr12	+	93895172	93895204	3'utr	MRPL42	ENSEMBL	G103849.1	AAACCTATTTTCTTTTTTCTTTTTCTATTTTAG	48	93895172	0.797011	7	33	966	0.6875	0.740363	1	0.8	0.9375	15	10	5	33	chr12:93895172-93895204
chr12	+	93895239	93895269	3'utr	MRPL42	ENSEMBL	G103850.1	TTTCCATAGTGCCAAAGCCATACATATTCAG	8	93895239	0.832383	1	8	64	1	0.90309	1	0.5	0.875	2	0	0	8	chr12:93895239-93895269
chr12	+	93895286	93895318	3'utr	MRPL42	ENSEMBL	G103851.1	TACATCAGAAATTCAACACTTTATTATAAAACG	17	93895290	0.956357	2	13	140	0.764706	0.812913	1	0.222222	0.588235	9	3	1	13	chr12:93895286-93895318
chr12	+	93895385	93895414	3'utr	MRPL42	ENSEMBL	G103852.1	GGCTAGCATTTTCAATTTACAATATTTTCA	19	93895393	0.738306	2	13	225	0.684211	1.11394	0	0.75	0.947368	4	6	0	13	chr12:93895385-93895414
chr12	+	93895445	93895469	3'utr	MRPL42	ENSEMBL	G103853.1	TATGATAAGTTGAGAAACATCTCTT	5	93895445	0.917342	1	5	40	1	0.69897	0	1	1	1	0	0	5	chr12:93895445-93895469
chr12	+	93895700	93895792	3'utr	MRPL42	ENSEMBL	G103855.1	CCCTTCCATCAATTCTTATTAAATTCTCAAAATAATCCTTTGAAAAGGGAGTATAATTACATTTTACAGTGACTCGAACCTTACCCAAACAAG	2435	93895700	0.860562	17	997	23976	0.409446	0.861975	0.0193018	0.614874	0.880903	753	1302	136	997	chr12:93895700-93895792
chr12	+	93896116	93896144	3'utr	MRPL42	ENSEMBL	G103856.1	ATTTAGGAGGTGAAGAATCTTTTAATAAG	15	93896120	0.727503	2	15	126	1	1.17609	1	0.666667	0.933333	3	0	0	15	chr12:93896116-93896144
chr12	+	93896350	93896379	3'utr	MRPL42	ENSEMBL	G103857.1	TTTACTTTTTCCATTAATATAAATTTCATT	794	93896350	0.831761	14	385	8951	0.484887	1.17049	0.00755668	0.539157	0.807305	332	384	25	385	chr12:93896350-93896379
chr12	+	93896486	93896515	3'utr	MRPL42	HAVANA	G103858.1	ACTTATATCCAAAATTCTACAAATTCTTAG	145	93896486	0.856174	6	115	1357	0.793103	1.15761	0.958621	0.532258	0.8	62	23	7	115	chr12:93896486-93896515
chr12	+	93896717	93896742	3'utr	MRPL42	HAVANA	G103860.1	CTTTTCATGGGTTGCTGATTTTTAAT	7	93896717	0.895345	1	7	91	1	0.845098	0	1	1	1	0	0	7	chr12:93896717-93896742
chr12	+	93897870	93897903	NoAnnotation			G103866.1	TGTCCGGCATCCATGTTTATGTACATTTTTAAAG	9	93897873	0.951457	1	9	117	1	0.954243	1	0.5	0.888889	2	0	0	9	chr12:93897870-93897903
chr1	+	110544474	110544501	intron	AHCYL1	HAVANA	G10387.1	AATATAAAATCTTAACCTAATATATCAA	22	110544474	0.847787	3	12	172	0.545455	1.07918	0	0.833333	0.954545	6	10	0	12	chr1:110544474-110544501
chr12	+	93901012	93901040	NoAnnotation			G103873.1	AATCATATATTTACTACTAAAACCATTAG	37	93901012	0.735357	6	29	318	0.783784	1.4624	1	0.647059	0.837838	17	8	0	29	chr12:93901012-93901040
chr12	+	93901153	93901179	NoAnnotation			G103875.1	CTTTTTCTTTTCCTTTTTCCAACCCAG	14	93901153	0.721599	4	10	165	0.714286	1	0.785714	0.714286	0.857143	7	4	0	10	chr12:93901153-93901179
chr12	+	93902326	93902355	NoAnnotation			G103877.1	CTACCTATTAAAAGGAGAAGCAGCAAATAC	11	93902326	0.951336	2	11	32	1	1.04139	0.272727	1	1	2	0	0	11	chr12:93902326-93902355
chr12	+	93903013	93903034	NoAnnotation			G103880.1	ATTTTATATTCTCACCACCATG	6	93903017	0.658551	1	6	48	1	0.778151	1	1	1	1	0	0	6	chr12:93903013-93903034
chr12	+	93904887	93904911	NoAnnotation			G103882.1	TACTCATAAATATAATTCTTCATAT	18	93904890	0.829845	4	9	175	0.5	0.653213	0	0.4	0.666667	10	8	1	9	chr12:93904887-93904911
chr12	+	93905208	93905241	NoAnnotation			G103884.1	ATATATAGACAATAATTGTCTTAATAATAATCAG	8	93905208	0.94413	1	8	88	1	0.90309	1	1	1	1	0	0	8	chr12:93905208-93905241
chr12	+	93907485	93907517	NoAnnotation			G103886.1	AATTTAATTTTATATCCATTAACATAATTAAAA	58	93907499	0.687793	3	34	546	0.586207	0.929419	0	0.8125	0.948276	16	21	3	34	chr12:93907485-93907517
chr1	+	110548928	110548962	intron	AHCYL1	HAVANA	G10389.1	CATTCCTTCTCTTCCCAATCCTACTTTTTACTTAG	30	110548928	0.870705	6	24	408	0.8	1.38021	1	0.666667	0.9	9	6	0	24	chr1:110548928-110548962
chr12	+	93913332	93913365	NoAnnotation			G103891.1	TTATCACTTCATTCAAATACTTTCTTCTCTAAAG	5	93913332	0.912405	1	5	70	1	0.69897	1	0.5	0.8	2	0	0	5	chr12:93913332-93913365
chr12	+	93913397	93913427	NoAnnotation			G103892.1	TACATATACATTCTTATTTTCTTCCCTTAAG	6	93913419	0.800397	1	6	84	1	0.778151	1	1	1	1	0	0	6	chr12:93913397-93913427
chr12	+	93914678	93914704	NoAnnotation			G103893.1	CCTTCTTTATAAAAACTACTACACAAG	8	93914678	0.835311	2	4	60	1	0.90309	1	0.5	0.75	4	0	0	8	chr12:93914678-93914704
chr12	+	93920346	93920372	NoAnnotation			G103895.1	TCCTCCCCCAAAATAAACAACAAAAAA	10	93920372	0.937036	2	6	21	0.6	0.778151	0	1	1	3	4	0	6	chr12:93920346-93920372
chr12	+	93966088	93966112	5'utr	SOCS2	HAVANA	G103897.1	GTTCTTTCCTTTTTAATTTTTTCTA	8	93966093	0.759701	2	4	132	0.5	0.60206	0	0.666667	0.875	3	4	0	4	chr12:93966088-93966112
chr12	+	93969239	93969263	3'utr	SOCS2	HAVANA	G103899.1	TTATCAGAATGCCTTGCCTTCTTAG	5	93969239	0.873931	1	5	45	1	0.69897	0.8	0.333333	0.6	3	0	0	5	chr12:93969239-93969263
chr1	+	14602162	14602189	NoAnnotation			G1039.1	TATACCACAATTTATTTATACATTTTAG	8	14602165	0.948337	1	8	96	1	0.90309	1	1	1	1	0	0	8	chr1:14602162-14602189
chr12	+	93969481	93969509	3'utr	SOCS2	HAVANA	G103900.1	ATGCAATTAACCAAATCAACCAAAAAAAG	20	93969509	0.9237	2	14	56	0.7	0.669007	0.95	0.444444	0.75	9	4	2	14	chr12:93969481-93969509
chr12	+	93969691	93969713	3'utr	SOCS2	HAVANA	G103902.1	CTCAATCCCCGTTAATAAAAACC	11	93969712	0.944858	1	5	29	0.727273	0.90309	0.181818	0.75	0.909091	4	3	0	8	chr12:93969691-93969713
chr12	+	93973938	93973967	NoAnnotation			G103903.1	ACTTCATAAAATTTTCCTACATCTCCCCAG	28	93973938	0.915434	2	21	249	0.75	1.02119	1	0.625	0.892857	8	6	1	21	chr12:93973938-93973967
chr12	+	93979701	93979730	NoAnnotation			G103904.1	CTTAAATCATCTCTAAATTACTTAATAATA	17	93979701	0.915565	3	17	163	1	1.23045	0	0.75	0.941176	4	0	0	17	chr12:93979701-93979730
chr12	+	93989430	93989458	NoAnnotation			G103906.1	AATTTTAAACAACCACCATCTATAGTCTT	8	93989455	0.791328	1	8	72	1	0.90309	0	1	1	1	0	0	8	chr12:93989430-93989458
chr12	+	94027389	94027417	NoAnnotation			G103911.1	TTCTAAAAAAAATAAACAAATAAAAATAA	8	94027389	0.781404	1	8	40	1	0.90309	0	1	1	1	0	0	8	chr12:94027389-94027417
chr12	+	94076506	94076537	intron	CRADD	HAVANA	G103915.1	AATCTCAAAACATACAAAAACACCCTAAACCT	6	94076506	0.893141	1	6	24	1	0.778151	0	1	1	1	0	0	6	chr12:94076506-94076537
chr12	+	94087693	94087721	intron	CRADD	HAVANA	G103917.1	TACCAATCTTTCTCAAACTCTTCTACAAA	5	94087693	0.988397	1	5	45	1	0.69897	0	1	1	1	0	0	5	chr12:94087693-94087721
chr12	+	94088048	94088076	intron	CRADD	HAVANA	G103918.1	CTTCATTATAAAATCTCTCAACAAATTAG	6	94088048	0.814813	2	6	54	1	0.778151	1	0.5	0.833333	2	0	0	6	chr12:94088048-94088076
chr12	+	94114544	94114567	intron	CRADD	HAVANA	G103920.1	TTTCTCCAACCATTTAAATCTACA	7	94114544	0.813819	1	7	56	1	0.845098	0	1	1	1	0	0	7	chr12:94114544-94114567
chr12	+	94116873	94116896	intron	CRADD	HAVANA	G103921.1	TTCCTGGGCATAGGCCAAACAAAA	6	94116873	0.768195	2	6	18	1	0.778151	0.5	1	1	2	0	0	6	chr12:94116873-94116896
chr12	+	94118971	94118995	intron	CRADD	HAVANA	G103923.1	ATTATCTTTCACTCACAATATTCCC	10	94118971	0.877707	3	10	88	1	1	0	0.666667	0.9	3	0	0	10	chr12:94118971-94118995
chr12	+	94132737	94132765	intron	CRADD	HAVANA	G103927.1	TTCTTCATCATTTTAATTTCCATTAATAA	9	94132756	0.820025	1	8	127	0.888889	0.60206	0	0.5	0.888889	2	0	1	8	chr12:94132737-94132765
chr12	+	94155791	94155818	intron	CRADD	HAVANA	G103932.1	CCTACTTCAATAAAAAACTAAAACAAAG	18	94155791	0.812361	3	14	72	0.777778	1.14613	0.888889	0.5	0.833333	6	4	0	14	chr12:94155791-94155818
chr12	+	94178904	94178933	intron	CRADD	HAVANA	G103935.1	TACTCCAAACACCTCTAAAAATAATTTTCA	11	94178909	0.976703	1	5	82	0.454545	0.69897	0	1	1	2	6	0	5	chr12:94178904-94178933
chr12	+	94197905	94197929	intron	CRADD	HAVANA	G103938.1	TACACCATCCCATACAAAACACTTA	11	94197905	0.989063	1	5	44	0.454545	0.69897	0	0.4	0.727273	5	6	0	5	chr12:94197905-94197929
chr12	+	94208635	94208661	intron	CRADD	HAVANA	G103942.1	TTTCTTAAAAAAAATTACCATTCCTAG	5	94208642	0.787637	1	5	45	1	0.69897	1	1	1	1	0	0	5	chr12:94208635-94208661
chr12	+	94220990	94221020	intron	CRADD	HAVANA	G103945.1	AATTCCTTCTTCCCATCACCCCCATCTCCAG	12	94221001	0.713118	3	12	85	1	1.07918	1	0.666667	0.916667	3	0	0	12	chr12:94220990-94221020
chr12	+	94222040	94222068	intron	CRADD	HAVANA	G103947.1	TAATTTTCTAAACAGTGTCTTTCAAATAG	6	94222053	0.889242	1	6	66	1	0.778151	1	1	1	1	0	0	6	chr12:94222040-94222068
chr12	+	94225051	94225081	misc_RNA	RN7SL630P	ENSEMBL	G103948.1	AGGAGCAGGTCAAAACTCCTGTGCTGATCAG	5	94225069	0.743181	1	5	25	1	0.69897	1	1	1	1	0	0	5	chr12:94225051-94225081
chr12	+	94234992	94235021	intron	CRADD	HAVANA	G103949.1	ATTCAATTACTTAATATTTTATTTATAATT	6	94235010	0.761425	1	6	96	1	0.778151	0	1	1	1	0	0	6	chr12:94234992-94235021
chr12	+	94237468	94237492	intron	CRADD	HAVANA	G103950.1	TTTCTTTAAATTTATTTTTATTTAT	6	94237479	0.784247	1	6	102	1	0.778151	0	1	1	1	0	0	6	chr12:94237468-94237492
chr12	+	94238472	94238493	intron	CRADD	HAVANA	G103951.1	CTTCCCAACACCCAACCAACAG	5	94238493	0.767317	1	3	7	1	0.69897	1	0.666667	0.8	3	0	0	5	chr12:94238472-94238493
chr12	+	94250612	94250645	intron	CRADD	ENSEMBL	G103954.1	CTTTTCCTCTAAAACTCCCACATATTCAAATTAG	7	94250612	0.831638	1	7	77	1	0.845098	1	1	1	1	0	0	7	chr12:94250612-94250645
chr12	+	94262170	94262192	intron	CRADD	ENSEMBL	G103957.1	TATAACTCCATTTATAATTTATC	7	94262170	0.944884	1	7	70	1	0.845098	0	1	1	2	0	0	7	chr12:94262170-94262192
chr12	+	94271368	94271392	intron	CRADD	ENSEMBL	G103958.1	CCTTCCAAAGGCAGAGGAGGCTCAC	9	94271368	0.754856	1	9	18	1	0.954243	0.111111	0.5	0.888889	2	0	0	9	chr12:94271368-94271392
chr12	+	94322238	94322262	NoAnnotation			G103961.1	GGTTCCCTATCCCTCCCAAACACTC	15	94322239	0.733962	1	6	84	0.4	0.778151	0	1	1	2	9	0	6	chr12:94322238-94322262
chr12	+	94690521	94690549	intron	PLXNC1	HAVANA	G103968.1	ATAATTCTCCTTCATAACCTTTATCACAG	8	94690543	0.791311	1	8	80	1	0.90309	1	0.5	0.875	2	0	0	8	chr12:94690521-94690549
chr1	+	110557200	110557227	intron	AHCYL1	HAVANA	G10397.1	ATTCCTTAATTTCTTAACCTAATTAATT	23	110557200	0.934783	2	23	295	1	1.36173	0	1	1	3	0	0	23	chr1:110557200-110557227
chr12	+	94701274	94701301	3'utr	PLXNC1	HAVANA	G103971.1	ATTTATAAACTTTTTTTTCTAACACTAG	9	94701283	0.779258	1	6	117	0.666667	0.778151	1	0.666667	0.888889	3	3	0	6	chr12:94701274-94701301
chr12	+	94708667	94708698	NoAnnotation			G103972.1	TCAACATTTTATCTATATGACTAAGCCATGGT	5	94708667	0.98655	1	5	55	1	0.69897	0	1	1	1	0	0	5	chr12:94708667-94708698
chr12	+	94717818	94717850	NoAnnotation			G103973.1	TATATTATCATTTTTCTATATCACTAAATTCAG	7	94717818	0.890928	1	7	105	1	0.845098	1	1	1	1	0	0	7	chr12:94717818-94717850
chr12	+	95185191	95185212	NoAnnotation			G103979.1	TTTCCACTCCCCTCATTTCCTT	6	95185208	0.718818	1	6	54	1	0.778151	0	1	1	1	0	0	6	chr12:95185191-95185212
chr12	+	95399112	95399139	NoAnnotation			G103981.1	TTTCTCCACCTCCTCACCAACACTACAT	6	95399112	0.790362	1	5	42	0.833333	0.69897	0	0.5	0.833333	2	1	0	5	chr12:95399112-95399139
chr12	+	95434092	95434114	NoAnnotation			G103984.1	TAGTTAGCTGCCATGATTTGTCA	5	95434095	0.81699	1	5	40	1	0.69897	0	1	1	1	0	0	5	chr12:95434092-95434114
chr12	+	95475937	95475982	NoAnnotation			G103985.1	TATTTCAGTGAAGGCTTTATTACAACTTCTTTTTTATCTGGAATTT	7	95475982	0.951138	1	7	154	1	0.845098	0	1	1	1	0	0	7	chr12:95475937-95475982
chr12	+	95610100	95610125	NoAnnotation			G103986.1	TTAAACTATTTCACTATAAAATTTCT	8	95610109	0.766713	1	8	88	1	0.90309	0	1	1	1	0	0	8	chr12:95610100-95610125
chr12	+	95613546	95613576	intron	VEZT	HAVANA	G103988.1	TTCACCAAATCCTCAACAACAGCCTTAACAG	9	95613561	0.944097	1	9	45	1	0.954243	1	1	1	1	0	0	9	chr12:95613546-95613576
chr1	+	110557943	110557970	intron	AHCYL1	HAVANA	G10399.1	TCCAAAACATACAGGGCTCTCTTACTAG	6	110557943	0.998823	1	6	36	1	0.778151	1	1	1	1	0	0	6	chr1:110557943-110557970
chr12	+	95614294	95614319	intron	VEZT	HAVANA	G103990.1	CTTTCCATCACTACTCCCTACCCCAA	30	95614294	0.741981	5	19	171	0.633333	1.27875	0	0.818182	0.933333	11	11	0	19	chr12:95614294-95614319
chr12	+	95615946	95615976	intron	VEZT	HAVANA	G103992.1	TCCTTATTATAATCCAATTAAACCTTATTCT	44	95615946	0.836094	5	19	500	0.431818	0.977724	0.0227273	0.727273	0.931818	11	24	1	19	chr12:95615946-95615976
chr12	+	95616527	95616557	intron	VEZT	HAVANA	G103995.1	TCTGGGGAAACTTAACATCTTTACAATCAAT	6	95616536	0.896745	1	6	54	1	0.778151	0	1	1	1	0	0	6	chr12:95616527-95616557
chr12	+	95618356	95618387	intron	VEZT	HAVANA	G103998.1	TCTACCCCTATTACCACTTTCATTCAACTTAG	8	95618356	0.951081	2	8	86	1	0.90309	1	0.333333	0.75	3	0	0	8	chr12:95618356-95618387
chr12	+	95619949	95619976	intron	VEZT	HAVANA	G103999.1	CTTCCAAATCTCTTACACCATACACCTA	18	95619949	0.917007	1	8	125	0.444444	0.90309	0	0.666667	0.944444	3	10	0	8	chr12:95619949-95619976
chr1	+	14602752	14602782	NoAnnotation			G1040.1	TTCATCAACATCATCATCATCATCATCATCG	11	14602752	0.881211	1	5	98	0.454545	0.69897	0.909091	0.5	0.818182	4	6	0	5	chr1:14602752-14602782
chr12	+	95622276	95622304	intron	VEZT	HAVANA	G104002.1	ATTATATCATTTAATTTTTTTTAATATAT	9	95622276	0.953985	1	5	149	0.555556	0.69897	0	1	1	2	4	0	5	chr12:95622276-95622304
chr12	+	95622773	95622805	intron	VEZT	HAVANA	G104003.1	TTCTCAAAACAAAAACAAAAACAAAACACCAAC	8	95622804	0.894947	1	5	15	0.75	0.778151	0	0.2	0.5	5	2	0	6	chr12:95622773-95622805
chr12	+	95624410	95624439	intron	VEZT	HAVANA	G104005.1	ATCTCTTAATATCCAAACATTATATTAAAG	22	95624423	0.771357	2	12	218	0.545455	1.07918	1	0.6	0.909091	5	10	0	12	chr12:95624410-95624439
chr12	+	95625488	95625517	intron	VEZT	HAVANA	G104008.1	ATTTCCTATTATTTTATATCTTTAATATCC	36	95625489	0.813195	3	20	536	0.555556	1.30103	0	0.714286	0.944444	7	16	0	20	chr12:95625488-95625517
[truncated: 199,727+ more rows]
